# Supplementary material for: Charge Polarity Control in Organic Transistors of Mixed and Segregated Complexes Based on Diaminonaphthalene and Pyrene
Source: ACS Appl Mater Interfaces. 2023 Sep 15;15(38):45201–11. doi: 10.1021/acsami.3c10583 (PMC10540136; doi:10.1021/acsami.3c10583)
Supplement: Supplementary file 2 — am3c10583_si_002.zip [file am3c10583_si_002.zip]

Archive with 7 entries (7 files):
- cif/(DAN)(BA).cif
- cif/(DAN)(FA).cif
- cif/(MAP)(DMTCNQ).cif
- cif/15DAN-DMTCNQ.cif
- cif/15DAN-TCNQ.cif
- cif/23DAN-DMTCNQ.cif
- cif/23DAN-TCNQ.cif
