# Supplementary material for: Charge Polarity Control in Organic Transistors of Mixed and Segregated Complexes Based on Diaminonaphthalene and Pyrene
Source: ACS Appl Mater Interfaces. 2023 Sep 15;15(38):45201–11. doi: 10.1021/acsami.3c10583 (PMC10540136; doi:10.1021/acsami.3c10583)
Supplement: Supplementary file 2 — am3c10583_si_002.zip [file am3c10583_si_002.zip › cif/(DAN)(BA).cif]

data_global
_audit_creation_date                               2022-04-26
_audit_creation_method                            'by CrystalStructure 4.3'
_audit_update_record                               ?

#==============================================================================
# PROCESSING SUMMARY (IUCr Office Use Only)

_journal_date_recd_electronic                      ?
_journal_date_from_coeditor                        ?
_journal_date_accepted                             ?
_journal_coeditor_code                             ?

#==============================================================================
# SUBMISSION DETAILS

_publ_contact_author_name                         'ENTER NAME'
_publ_contact_author_email                        'ENTER EMAIL ADDRESS'
_publ_contact_author_fax                          'ENTER FAX NUMBER'
_publ_contact_author_phone                        'ENTER PHONE NUMBER'
_publ_contact_letter
;
    ENTER TEXT OF LETTER
;
_publ_requested_journal                           'ENTER JOURNAL NAME HERE'
_publ_requested_category
                                               'CHOOSE FI FM FO CI CM CO or AD'
_publ_requested_coeditor_name                      ?

#==============================================================================
# TITLE AND AUTHOR LIST

_publ_section_title
;
    ENTER SECTION TITLE
;
_publ_section_title_footnote
;
    ENTER FOOTNOTE TO TITLE OF PAPER
;
loop_
_publ_author_name
_publ_author_footnote
_publ_author_address
' FIRST AUTHORS NAME '
;
  FIRST AUTHORS FOOTNOTES
;
;
  FIRST AUTHORS ADDRESS
;
_publ_section_synopsis
;
    ENTER SYNOPSIS
;

#==============================================================================
# TEXT

_publ_section_abstract
;
    ENTER ABSTRACT
;
_publ_section_comment
;
    ENTER TEXT
;
_publ_section_references
;
    ENTER OTHER REFERENCES

    Rigaku (2019). CrystalStructure. Version 4.3. 
    Rigaku Corporation, Tokyo, Japan.

    Sheldrick, G. M. (2014). Acta Cryst. (2014). A70, C1437.
    SHELXT Version 2018/2

    Sheldrick, G.M. (2008) SHELXL Version 2018/3, Acta Cryst. A64, 112-122.

;
_publ_section_figure_captions
;
    ENTER FIGURE CAPTIONS
;
_publ_section_exptl_prep
;
    ENTER COMPOUND PREPARATION DETAILS
;
_publ_section_exptl_refinement
;
    ENTER SPECIAL DETAILS OF THE REFINEMENT
;

#==============================================================================
data_Cytidine_(Rigaku_Master_for_Mo)

#==============================================================================
# CHEMICAL DATA

_chemical_formula_sum                             'C16 H10 N2 Br4 O2'
_chemical_formula_moiety                          'C6 Br4 O2, C10 H10 N2'
_chemical_formula_weight                           581.88
_chemical_melting_point                            ?

#==============================================================================
# CRYSTAL DATA
_space_group_crystal_system                        monoclinic
_space_group_name_H-M_alt                         'P 1 21/n 1'
_space_group_name_Hall                            '-P 2yn'
_space_group_IT_number                             14
loop_
_space_group_symop_id
_space_group_symop_operation_xyz
1   '+X,+Y,+Z'
2   '1/2-X,1/2+Y,1/2-Z'
3   '-X,-Y,-Z'
4   '-1/2+X,-1/2-Y,-1/2+Z'
#------------------------------------------------------------------------------
_cell_length_a                                     8.047(3)
_cell_length_b                                     15.556(4)
_cell_length_c                                     6.815(3)
_cell_angle_alpha                                  90.0000
_cell_angle_beta                                   95.33(3)
_cell_angle_gamma                                  90.0000
_cell_volume                                       849.5(5)
_cell_formula_units_Z                              2
_cell_measurement_reflns_used                      30
_cell_measurement_theta_min                        15.04
_cell_measurement_theta_max                        17.38
_cell_measurement_temperature                      296
#------------------------------------------------------------------------------
_exptl_crystal_description                         prismatic
_exptl_crystal_colour                              colorless
_exptl_crystal_size_max                            0.200
_exptl_crystal_size_mid                            0.200
_exptl_crystal_size_min                            0.200
_exptl_crystal_density_diffrn                      2.275
_exptl_crystal_density_meas                        ?
_exptl_crystal_density_method                     'not measured'
_exptl_crystal_F_000                               552.00
_exptl_absorpt_coefficient_mu                      9.515
_exptl_absorpt_correction_type                     none

#==============================================================================
# EXPERIMENTAL DATA

_diffrn_ambient_temperature                        298
_diffrn_radiation_type                            'Mo K\a'
_diffrn_radiation_wavelength                       0.71069
_diffrn_measurement_device_type                   'Rigaku AFC7R'
_diffrn_measurement_method                         \w-2\q
_diffrn_reflns_number                              1974
_diffrn_reflns_av_unetI/netI                       0.0781
_diffrn_reflns_av_R_equivalents                    0.0472
_diffrn_reflns_theta_max                           25.499
_diffrn_reflns_theta_min                           2.619
_diffrn_reflns_theta_full                          25.240
_diffrn_measured_fraction_theta_max                0.999
_diffrn_measured_fraction_theta_full               0.999
_diffrn_reflns_Laue_measured_fraction_max          0.999
_diffrn_reflns_Laue_measured_fraction_full         0.999
_diffrn_reflns_point_group_measured_fraction_max   0.999
_diffrn_reflns_point_group_measured_fraction_full  0.999
_diffrn_reflns_limit_h_min                        -9
_diffrn_reflns_limit_h_max                         5
_diffrn_reflns_limit_k_min                         0
_diffrn_reflns_limit_k_max                         18
_diffrn_reflns_limit_l_min                        -8
_diffrn_reflns_limit_l_max                         8
_diffrn_standards_number                           3
_diffrn_standards_interval_count                   150
_diffrn_standards_decay_%                         -1.350
_reflns_number_total                               1578
_reflns_number_gt                                  941
_reflns_threshold_expression                       F^2^>2.0\s(F^2^)
_reflns_Friedel_coverage          0.000
_reflns_Friedel_fraction_max      .
_reflns_Friedel_fraction_full     .

#==============================================================================
# REFINEMENT DATA

_refine_special_details
;
    Refinement was performed using all reflections. The weighted 
    R-factor (wR) and goodness of fit (S) are based on F^2^.
    R-factor (gt) are based on F. The threshold expression of
    F^2^ > 2.0 sigma(F^2^) is used only for calculating R-factor (gt).
;
_refine_ls_structure_factor_coef                   Fsqd
_refine_ls_R_factor_all                            0.1278
_refine_ls_R_factor_gt                             0.0708
_refine_ls_wR_factor_ref                           0.2056
_refine_ls_wR_factor_gt                            0.1711
_refine_ls_number_restraints                       0
_refine_ls_hydrogen_treatment                      constr
_refine_ls_number_reflns                           1578
_refine_ls_number_parameters                       109
_refine_ls_goodness_of_fit_ref                     1.003
_refine_ls_weighting_scheme                        calc
_refine_ls_weighting_details
                   'w = 1/[\s^2^(Fo^2^)+(0.1350P)^2^] where P=(Fo^2^+2Fc^2^)/3'
_atom_sites_solution_hydrogens                     geom
_atom_sites_solution_primary                       direct
_atom_sites_solution_secondary                     difmap
_refine_ls_shift/su_max                            0.001
_refine_diff_density_max                           2.17
_refine_diff_density_min                          -2.19
_refine_ls_extinction_method                       none
_refine_ls_extinction_coef                         ?

loop_
_atom_type_symbol
_atom_type_description
_atom_type_scat_dispersion_real
_atom_type_scat_dispersion_imag
_atom_type_scat_source
  'C' 'C'  0.0033 0.0016 
;
International Tables for Crystallography
(Vol. C, Tables 4.2.6.8 and 6.1.1.4)
;
  'H' 'H'  0.0000 0.0000 
;
International Tables for Crystallography
(Vol. C, Table 6.1.1.4)
;
  'N' 'N'  0.0061 0.0033 
;
International Tables for Crystallography
(Vol. C, Tables 4.2.6.8 and 6.1.1.4)
;
  'O' 'O'  0.0106 0.0060 
;
International Tables for Crystallography
(Vol. C, Tables 4.2.6.8 and 6.1.1.4)
;
  'Br' 'Br'  -0.2901 2.4595 
;
International Tables for Crystallography
(Vol. C, Tables 4.2.6.8 and 6.1.1.4)
;

#==============================================================================
# ATOMIC COORDINATES AND THERMAL PARAMETERS

loop_
 _atom_site_label
 _atom_site_type_symbol
 _atom_site_fract_x
 _atom_site_fract_y
 _atom_site_fract_z
 _atom_site_U_iso_or_equiv
 _atom_site_adp_type
 _atom_site_occupancy
 _atom_site_site_symmetry_order  
 _atom_site_calc_flag
 _atom_site_refinement_flags_posn
 _atom_site_refinement_flags_adp
 _atom_site_refinement_flags_occupancy
 _atom_site_disorder_assembly
 _atom_site_disorder_group
Br1 Br 0.22908(14) 0.33486(7) 0.15829(17) 0.0405(4) Uani 1 1 d . . . . .
Br2 Br 0.03101(14) 0.33562(7) -0.30082(17) 0.0410(4) Uani 1 1 d . . . . .
O1 O 0.1631(10) 0.4995(5) 0.3598(10) 0.0384(18) Uani 1 1 d . . . . .
N1 N 0.2359(11) 0.5992(6) 0.7350(13) 0.042(2) Uani 1 1 d . . . . .
H1A H 0.172965 0.643918 0.730399 0.051 Uiso 1 1 calc R U . . .
H1B H 0.230565 0.563978 0.637259 0.051 Uiso 1 1 calc R U . . .
C1 C 0.0172(12) 0.4271(6) -0.1235(14) 0.025(2) Uani 1 1 d . . . . .
C2 C 0.0960(12) 0.4265(6) 0.0579(14) 0.026(2) Uani 1 1 d . . . . .
C3 C 0.0871(12) 0.4998(6) 0.1962(13) 0.026(2) Uani 1 1 d . . . . .
C4 C 0.3439(12) 0.5841(7) 0.8965(16) 0.032(2) Uani 1 1 d . . . . .
C5 C 0.3553(13) 0.6394(7) 1.0556(15) 0.034(2) Uani 1 1 d . . . . .
H5 H 0.292075 0.689553 1.046799 0.040 Uiso 1 1 calc R U . . .
C6 C 0.4559(13) 0.6239(7) 1.2269(16) 0.036(3) Uani 1 1 d . . . . .
H6 H 0.456050 0.662496 1.331103 0.043 Uiso 1 1 calc R U . . .
C7 C 0.5566(13) 0.5516(7) 1.2460(14) 0.032(2) Uani 1 1 d . . . . .
H7 H 0.626292 0.542352 1.360698 0.038 Uiso 1 1 calc R U . . .
C8 C 0.5522(12) 0.4927(7) 1.0898(14) 0.027(2) Uani 1 1 d . . . . .

loop_
 _atom_site_aniso_label
 _atom_site_aniso_U_11
 _atom_site_aniso_U_22
 _atom_site_aniso_U_33
 _atom_site_aniso_U_23
 _atom_site_aniso_U_13
 _atom_site_aniso_U_12
Br1 0.0408(7) 0.0268(7) 0.0533(8) 0.0131(5) 0.0008(5) 0.0075(5)
Br2 0.0444(7) 0.0305(7) 0.0482(7) -0.0161(5) 0.0053(5) -0.0014(5)
O1 0.042(4) 0.040(5) 0.031(4) -0.006(4) -0.007(3) 0.002(4)
N1 0.050(6) 0.031(5) 0.043(6) 0.000(4) -0.009(5) 0.013(5)
C1 0.034(5) 0.010(4) 0.032(5) -0.001(4) 0.003(4) -0.004(4)
C2 0.030(5) 0.012(5) 0.038(6) 0.005(4) 0.010(4) -0.003(4)
C3 0.031(5) 0.024(5) 0.025(5) -0.009(4) 0.004(4) -0.009(5)
C4 0.022(5) 0.028(6) 0.046(6) 0.001(5) 0.003(5) 0.001(4)
C5 0.033(6) 0.033(6) 0.036(6) 0.003(5) 0.008(5) 0.005(5)
C6 0.033(6) 0.033(6) 0.043(7) -0.006(5) 0.004(5) -0.004(5)
C7 0.034(6) 0.034(6) 0.027(5) -0.003(5) 0.000(4) -0.001(5)
C8 0.021(5) 0.025(5) 0.035(5) -0.004(4) 0.005(4) -0.006(4)

#==============================================================================
_computing_data_collection                         WinAFC
_computing_cell_refinement                         WinAFC
_computing_data_reduction                          WinAFC
_computing_structure_solution
                                      'SHELXT Version 2018/2 (Sheldrick, 2014)'
_computing_structure_refinement
                                      'SHELXL Version 2018/3 (Sheldrick, 2008)'
_computing_publication_material
                                          'CrystalStructure 4.3 (Rigaku, 2019)'
_computing_molecular_graphics                     'CrystalStructure 4.3'

#==============================================================================
# MOLECULAR GEOMETRY

_geom_special_details
;
 All esds (except the esd in the dihedral angle between two l.s. planes)
 are estimated using the full covariance matrix.  The cell esds are taken
 into account individually in the estimation of esds in distances, angles
 and torsion angles; correlations between esds in cell parameters are only
 used when they are defined by crystal symmetry.  An approximate (isotropic)
 treatment of cell esds is used for estimating esds involving l.s. planes.
;

loop_
 _geom_bond_atom_site_label_1
 _geom_bond_atom_site_label_2
 _geom_bond_distance
 _geom_bond_site_symmetry_2
 _geom_bond_publ_flag
Br1 C2 1.874(9) . ?
Br2 C1 1.877(9) . ?
O1 C3 1.221(11) . ?
N1 C4 1.358(13) . ?
N1 H1A 0.8600 . ?
N1 H1B 0.8600 . ?
C1 C2 1.336(14) . ?
C1 C3 1.472(13) 3_565 ?
C2 C3 1.486(13) . ?
C4 C5 1.381(14) . ?
C4 C8 1.455(13) 3_667 ?
C5 C6 1.379(14) . ?
C5 H5 0.9300 . ?
C6 C7 1.385(14) . ?
C6 H6 0.9300 . ?
C7 C8 1.403(14) . ?
C7 H7 0.9300 . ?
C8 C8 1.44(2) 3_667 ?

loop_
 _geom_angle_atom_site_label_1
 _geom_angle_atom_site_label_2
 _geom_angle_atom_site_label_3
 _geom_angle
 _geom_angle_site_symmetry_1
 _geom_angle_site_symmetry_3
 _geom_angle_publ_flag
C4 N1 H1A 120.0 . . ?
C4 N1 H1B 120.0 . . ?
H1A N1 H1B 120.0 . . ?
C2 C1 C3 121.6(8) . 3_565 ?
C2 C1 Br2 122.7(7) . . ?
C3 C1 Br2 115.8(7) 3_565 . ?
C1 C2 C3 122.4(9) . . ?
C1 C2 Br1 123.3(7) . . ?
C3 C2 Br1 114.3(7) . . ?
O1 C3 C1 122.2(9) . 3_565 ?
O1 C3 C2 121.7(10) . . ?
C1 C3 C2 116.0(8) 3_565 . ?
N1 C4 C5 121.3(10) . . ?
N1 C4 C8 121.0(10) . 3_667 ?
C5 C4 C8 117.7(9) . 3_667 ?
C4 C5 C6 123.1(10) . . ?
C4 C5 H5 118.4 . . ?
C6 C5 H5 118.4 . . ?
C7 C6 C5 121.0(10) . . ?
C7 C6 H6 119.5 . . ?
C5 C6 H6 119.5 . . ?
C6 C7 C8 119.1(10) . . ?
C6 C7 H7 120.5 . . ?
C8 C7 H7 120.5 . . ?
C7 C8 C8 120.9(12) . 3_667 ?
C7 C8 C4 120.9(9) . 3_667 ?
C8 C8 C4 118.2(11) 3_667 3_667 ?

loop_
 _geom_torsion_atom_site_label_1
 _geom_torsion_atom_site_label_2
 _geom_torsion_atom_site_label_3
 _geom_torsion_atom_site_label_4
 _geom_torsion
 _geom_torsion_site_symmetry_1
 _geom_torsion_site_symmetry_2
 _geom_torsion_site_symmetry_3
 _geom_torsion_site_symmetry_4
 _geom_torsion_publ_flag
C3 C1 C2 C3 -1.4(16) 3_565 . . . ?
Br2 C1 C2 C3 178.8(7) . . . . ?
C3 C1 C2 Br1 179.6(7) 3_565 . . . ?
Br2 C1 C2 Br1 -0.2(12) . . . . ?
C1 C2 C3 O1 -178.1(10) . . . . ?
Br1 C2 C3 O1 0.9(13) . . . . ?
C1 C2 C3 C1 1.4(15) . . . 3_565 ?
Br1 C2 C3 C1 -179.6(7) . . . 3_565 ?
N1 C4 C5 C6 176.1(10) . . . . ?
C8 C4 C5 C6 -2.0(16) 3_667 . . . ?
C4 C5 C6 C7 2.0(17) . . . . ?
C5 C6 C7 C8 -1.6(15) . . . . ?
C6 C7 C8 C8 1.4(17) . . . 3_667 ?
C6 C7 C8 C4 179.9(9) . . . 3_667 ?

loop_
_geom_hbond_atom_site_label_D
_geom_hbond_atom_site_label_H
_geom_hbond_atom_site_label_A
_geom_hbond_site_symmetry_D
_geom_hbond_site_symmetry_H
_geom_hbond_site_symmetry_A
_geom_hbond_distance_DA
_geom_hbond_distance_DH
_geom_hbond_distance_HA
_geom_hbond_angle_DHA
_geom_hbond_publ_flag
N1 H1B O1 . . . 3.001(11) 0.860 2.165 164.1 no

#==============================================================================
# Additional structures and associated data_? identifiers
# should be added at this point if there is more than one 
# structure analysis in the CIF.

_shelx_res_file
;
TITL Cytidine (Rigaku Master for Mo)
    shelxl.res
    created by SHELXL-2018/3 at 18:19:13 on 26-Apr-2022
CELL  0.71069 8.04720 15.55580 6.81530 90.00000 95.32950 90.00000
ZERR  2 0.00340 0.00430 0.00270 0.00000 0.03250 0.00000
LATT 1
SYMM .50-X, .50+Y, .50-Z
SFAC C H N O BR
UNIT 32 20 4 4 8
SHEL 99999.000000 0.825403
L.S. 5
FMAP 2
PLAN 25
WPDB -2
HTAB
BOND $H
CONF
LIST 4
TEMP 25.0
ACTA
SIZE 0.200 0.200 0.200
WGHT    0.135000
FVAR       0.37230
BR1   5    0.229075    0.334865    0.158293    11.00000    0.04081    0.02677 =
         0.05332    0.01306    0.00085    0.00751
BR2   5    0.031010    0.335617   -0.300817    11.00000    0.04440    0.03051 =
         0.04823   -0.01613    0.00531   -0.00140
O1    4    0.163088    0.499459    0.359806    11.00000    0.04227    0.03996 =
         0.03097   -0.00556   -0.00655    0.00157
N1    3    0.235948    0.599163    0.734975    11.00000    0.05022    0.03125 =
         0.04303    0.00024   -0.00924    0.01283
AFIX  93
H1A   2    0.172965    0.643918    0.730399    11.00000   -1.20000
H1B   2    0.230565    0.563978    0.637259    11.00000   -1.20000
AFIX   0
C1    1    0.017201    0.427073   -0.123458    11.00000    0.03418    0.01017 =
         0.03190   -0.00130    0.00291   -0.00374
C2    1    0.095986    0.426520    0.057936    11.00000    0.03015    0.01178 =
         0.03765    0.00463    0.00995   -0.00300
C3    1    0.087119    0.499848    0.196207    11.00000    0.03077    0.02377 =
         0.02456   -0.00852    0.00370   -0.00873
C4    1    0.343890    0.584055    0.896481    11.00000    0.02176    0.02753 =
         0.04576    0.00098    0.00318    0.00136
C5    1    0.355278    0.639416    1.055614    11.00000    0.03283    0.03303 =
         0.03580    0.00276    0.00845    0.00469
AFIX  43
H5    2    0.292075    0.689553    1.046799    11.00000   -1.20000
AFIX   0
C6    1    0.455862    0.623895    1.226882    11.00000    0.03265    0.03313 =
         0.04270   -0.00551    0.00367   -0.00366
AFIX  43
H6    2    0.456050    0.662496    1.331103    11.00000   -1.20000
AFIX   0
C7    1    0.556642    0.551643    1.245979    11.00000    0.03397    0.03425 =
         0.02707   -0.00275    0.00016   -0.00117
AFIX  43
H7    2    0.626292    0.542352    1.360698    11.00000   -1.20000
AFIX   0
C8    1    0.552178    0.492660    1.089812    11.00000    0.02074    0.02524 =
         0.03467   -0.00428    0.00488   -0.00622
HKLF 4


REM  Cytidine (Rigaku Master for Mo)
REM wR2 = 0.2056, GooF = S = 1.003, Restrained GooF = 1.003 for all data
REM R1 = 0.0708 for 941 Fo > 4sig(Fo) and 0.1278 for all 1578 data
REM 109 parameters refined using 0 restraints

END

WGHT      0.1375      0.0000

REM Instructions for potential hydrogen bonds
HTAB N1 O1
EQIV $3 -x+1/2, y+1/2, -z+3/2
HTAB C5 Br1_$3

REM Highest difference peak  2.175,  deepest hole -2.187,  1-sigma level  0.279
Q1    1   0.0532  0.3250 -0.1625  11.00000  0.05    2.17
Q2    1   0.2138  0.3370  0.0224  11.00000  0.05    1.97
Q3    1   0.2443  0.3393  0.3004  11.00000  0.05    1.91
Q4    1   0.0205  0.3336 -0.4461  11.00000  0.05    1.70
Q5    1   0.0610  0.3270 -0.0045  11.00000  0.05    0.92
Q6    1   0.0656  0.3981 -0.0506  11.00000  0.05    0.87
Q7    1   0.2393  0.3416  0.4699  11.00000  0.05    0.84
Q8    1   0.2048  0.3206 -0.1276  11.00000  0.05    0.82
Q9    1  -0.0260  0.6631  0.5911  11.00000  0.05    0.59
Q10   1   0.3879  0.7273  1.4144  11.00000  0.05    0.54
Q11   1   0.1676  0.4590  0.5196  11.00000  0.05    0.53
Q12   1   0.1968  0.2562 -0.1107  11.00000  0.05    0.53
Q13   1   0.1253  0.5194  0.2924  11.00000  0.05    0.53
Q14   1   0.1115  0.4512 -0.0025  11.00000  0.05    0.53
Q15   1   0.2039  0.5185  0.5216  11.00000  0.05    0.53
Q16   1   0.1339  0.5326  0.4486  11.00000  0.05    0.52
Q17   1   0.1317  0.3927 -0.5017  11.00000  0.05    0.52
Q18   1   0.6007  0.4584  1.1065  11.00000  0.05    0.51
Q19   1   0.2017  0.7200  0.9567  11.00000  0.05    0.50
Q20   1   0.5805  0.5288  1.4716  11.00000  0.05    0.47
Q21   1   0.4753  0.4932  1.0900  11.00000  0.05    0.46
Q22   1   0.4699  0.7613  1.4159  11.00000  0.05    0.46
Q23   1   0.1413  0.5987  0.4999  11.00000  0.05    0.46
Q24   1   0.3611  0.2747  0.0901  11.00000  0.05    0.44
Q25   1   0.2616  0.4139  0.4007  11.00000  0.05    0.44
;

_shelx_res_checksum   84167

_shelx_hkl_file
;
   0   0   1    6.08    1.04
   0   0  -1    5.48    1.04
   0   0  -2 2866.28   19.81
   0   0   2 2501.42   18.59
   0   0   3   -4.58    5.15
   0   0  -3    0.47    5.13
   0   0   4  108.69    8.81
   0   0  -4  117.84    8.93
   0   0  -5    4.30    8.78
   0   0   5   -7.53    8.17
   0   0   6  124.64    9.39
   0   0  -6  111.41    9.31
   0   0  -7    7.19   12.60
   0   0   7  -23.49   13.68
   0   0  -8   -2.43   17.24
   0   0   8    0.20   16.99
   0   0  -9   10.24   19.20
   0   0   9  -35.74   20.14
   0   1   1  702.03    7.33
   0   1  -1  617.88    6.96
   0   1   2 1678.03   15.59
   0   1  -2 1841.48   16.23
   0   1   3    2.48    5.21
   0   1  -3   -1.20    4.96
   0   1   4  959.33   17.42
   0   1  -4 1057.01   18.64
   0   1   5   63.78    5.60
   0   1  -5   92.60    7.42
   0   1  -6   30.39    6.76
   0   1   6   30.54    6.72
   0   1   7   12.16   12.75
   0   1  -7    5.02   13.29
   0   1  -8   -7.07   16.41
   0   1   8   14.69   15.55
   0   1   9   24.31   18.55
   0   1  -9   18.06   18.42
   0   2  -1   67.60    3.66
   0   2   1   82.64    3.83
   0   2   2  170.70    6.65
   0   2  -2  174.90    6.48
   0   2  -3  400.37   10.60
   0   2   3  361.27   10.22
   0   2  -4    6.83    6.83
   0   2   4   -8.25    7.08
   0   2   5  131.10   11.02
   0   2  -5  185.15   12.05
   0   2   6   93.80    7.66
   0   2  -6   98.52    8.97
   0   2  -7  -12.75   13.45
   0   2   7   -3.88   13.22
   0   2  -8    4.75   17.15
   0   2   8   23.12    9.38
   0   2   9   17.39   20.67
   0   2  -9   17.37   19.28
   0   3   0 -219.31    6.94
   0   3  -1  214.19    5.78
   0   3   1  228.81    6.03
   0   3  -2    3.05    4.48
   0   3   2    6.24    4.76
   0   3  -3   21.12    3.33
   0   3   3   23.71    3.31
   0   3  -4    0.25    7.58
   0   3   4    4.55    4.49
   0   3   5  163.72   12.45
   0   3  -5  214.12   12.70
   0   3  -6   -7.80   10.62
   0   3   6  -10.10   11.27
   0   3   7  326.53   19.44
   0   3  -7  349.54   19.49
   0   3   8   16.45   11.69
   0   3  -8    0.00   15.95
   0   3  -9    7.12   21.11
   0   3   9   56.20   11.82
   0   4   0 2918.18   18.69
   0   4   1   33.51    3.31
   0   4  -1   35.49    3.22
   0   4  -2  609.83   11.30
   0   4   2  598.49   11.61
   0   4   3  151.32    8.50
   0   4  -3  192.05    8.37
   0   4  -4    8.00    7.62
   0   4   4   11.06    7.93
   0   4   5  236.80   13.20
   0   4  -5  298.30   14.26
   0   4  -6   57.95    6.87
   0   4   6   66.76    7.34
   0   4   7   16.71    7.93
   0   4  -7    0.73   14.13
   0   4  -8   15.34    9.97
   0   4   8   54.15   10.13
   0   4   9   64.35   12.63
   0   4  -9   80.95   11.68
   0   5   0 -528.40   13.47
   0   5  -1    4.83    4.87
   0   5   1   10.10    2.94
   0   5  -2 1789.25   19.79
   0   5   2 1678.05   19.06
   0   5  -3   -0.72    6.56
   0   5   3    0.30    6.86
   0   5  -4 1586.25   24.01
   0   5   4 1464.36   23.40
   0   5   5   13.83   10.05
   0   5  -5   14.37    5.56
   0   5   6   16.18   12.61
   0   5  -6   34.76    6.75
   0   5   7   28.80    8.64
   0   5  -7   34.45    8.29
   0   5   8   16.74   12.67
   0   5  -8  -25.54   17.46
   0   5  -9   17.98   20.26
   0   5   9   17.98   19.86
   0   6   0 6330.08   33.61
   0   6  -1    7.14    5.44
   0   6   1   11.16    3.11
   0   6  -2 1583.10   19.75
   0   6   2 1572.57   19.83
   0   6  -3   78.39    5.84
   0   6   3   73.85    5.93
   0   6   4  127.15   10.81
   0   6  -4  116.61   10.68
   0   6  -5    9.97   10.23
   0   6   5    0.83    9.94
   0   6   6  437.46   19.33
   0   6  -6  372.73   18.68
   0   6  -7    9.17   15.63
   0   6   7    6.76   15.02
   0   6  -8   76.86   10.73
   0   6   8  105.90   10.98
   0   6   9    1.52   21.85
   0   6  -9   -2.60   20.91
   0   7   0 -128.28    9.77
   0   7   1   10.56    3.58
   0   7  -1    9.47    3.52
   0   7  -2 1593.61   21.17
   0   7   2 1559.07   20.95
   0   7   3    0.99    7.87
   0   7  -3    8.47    4.40
   0   7   4  818.73   19.91
   0   7  -4  861.38   19.28
   0   7   5    7.03   11.06
   0   7  -5  -17.77   11.49
   0   7  -6   58.03    7.81
   0   7   6   53.18    8.44
   0   7  -7   -9.35   15.25
   0   7   7  -16.78   16.34
   0   7  -8   11.72   18.18
   0   7   8  -26.01   18.64
   0   7  -9   -5.91   22.24
   0   7   9    6.03   21.18
   0   8   0  419.78   11.91
   0   8  -1  112.30    8.57
   0   8   1  118.27    8.47
   0   8  -2   73.69    6.45
   0   8   2   84.98    6.33
   0   8  -3  226.87   11.66
   0   8   3  209.32   12.01
   0   8  -4    8.09    8.83
   0   8   4    2.70   10.00
   0   8   5  170.92   14.88
   0   8  -5  212.11   15.04
   0   8   6   -2.00   14.06
   0   8  -6    5.03   13.44
   0   8   7   17.32   15.44
   0   8  -7    2.64   15.76
   0   8   8    0.99   19.93
   0   8  -8   18.83   10.14
   0   9   0  -49.31    9.44
   0   9   1  100.72    9.26
   0   9  -1   84.27    6.46
   0   9  -2   18.26    4.81
   0   9   2   12.06    8.59
   0   9  -3   30.11    5.54
   0   9   3   27.88    5.67
   0   9  -4  103.61    8.52
   0   9   4   90.83    9.08
   0   9  -5  174.74   14.22
   0   9   5  153.46   14.64
   0   9   6   -1.87   14.33
   0   9  -6   10.63   13.11
   0   9  -7  271.48   20.65
   0   9   7  229.14   21.36
   0   9  -8   24.24   10.69
   0   9   8   -7.05   20.93
   0  10   0  635.93   16.47
   0  10   1    8.76    8.48
   0  10  -1    2.47    8.71
   0  10   2  251.76   13.21
   0  10  -2  236.05   12.50
   0  10   3  265.17   14.55
   0  10  -3  296.29   14.92
   0  10  -4   -5.29   11.17
   0  10   4   11.02   11.29
   0  10  -5   81.41    7.99
   0  10   5   77.47    8.62
   0  10  -6  114.62    9.49
   0  10   6  126.58   12.29
   0  10  -7    0.18   16.32
   0  10   7    6.39   17.45
   0  10   8   46.19   12.06
   0  10  -8   23.70   11.85
   0  11   0 -304.01   17.38
   0  11   1   58.97    5.99
   0  11  -1   48.69    5.80
   0  11  -2 1010.72   21.69
   0  11   2  949.50   21.66
   0  11  -3   25.71    6.29
   0  11   3   15.01   11.19
   0  11  -4  700.35   22.14
   0  11   4  652.66   21.96
   0  11   5   41.84    8.76
   0  11  -5   38.22    8.46
   0  11  -6   80.45    9.73
   0  11   6   77.11   10.17
   0  11   7   34.86   11.22
   0  11  -7   38.89   10.34
   0  11   8  -31.20   21.82
   0  11  -8  -24.64   19.40
   0  12   0 3005.05   35.86
   0  12   1   30.60    6.48
   0  12  -1   28.79    6.49
   0  12  -2  460.46   18.31
   0  12   2  434.92   17.65
   0  12  -3   10.32   12.17
   0  12   3   -2.79   12.33
   0  12  -4  134.51   10.82
   0  12   4  120.84   11.08
   0  12   5    3.53   14.93
   0  12  -5   -7.94   14.51
   0  12   6  144.80   13.66
   0  12  -6  127.15   12.63
   0  12   7  -24.43   19.32
   0  12  -7   14.39   17.94
   0  13   0  -97.39   15.70
   0  13  -1   56.37    7.22
   0  13   1   47.56    7.19
   0  13  -2  571.21   20.40
   0  13   2  558.16   20.29
   0  13   3   -0.89   13.20
   0  13  -3   -2.36   13.34
   0  13   4  201.81   17.70
   0  13  -4  189.35   17.66
   0  13  -5   30.94    8.88
   0  13   5   29.74    9.51
   0  13  -6    7.76   16.93
   0  13   6    3.66   18.14
   0  13   7    6.36   19.80
   0  13  -7   -2.24   19.26
   0  14   0   14.84   12.72
   0  14  -1   14.00   12.88
   0  14   1   11.67   12.73
   0  14   2   71.61    8.88
   0  14  -2   73.89    8.75
   0  14  -3   48.05    8.51
   0  14   3   60.19    8.65
   0  14  -4   17.41   14.14
   0  14   4   -1.65   15.60
   0  14   5  -24.05   18.54
   0  14  -5   -3.97   15.93
   0  14  -6  -12.22   18.31
   0  14   6  -24.56   18.66
   0  14   7  -30.20   22.34
   0  14  -7  -19.59   21.25
   0  15   0   -9.53   13.62
   0  15   1    2.37   14.00
   0  15  -1  -15.98   14.39
   0  15  -2   10.01   14.76
   0  15   2   35.38    8.49
   0  15  -3   14.13   10.62
   0  15   3  -20.73   16.34
   0  15   4   37.80    9.51
   0  15  -4   16.68   16.29
   0  15  -5   58.63   10.22
   0  15   5   65.23   11.08
   0  15  -6   -5.46   19.00
   0  15   6    9.06   20.00
   0  16   0  182.25   12.39
   0  16   1    7.20   14.37
   0  16  -1  -10.52   14.66
   0  16  -2   59.83    9.72
   0  16   2   25.48   18.57
   0  16  -3   82.97    9.75
   0  16   3   73.16   10.31
   0  16  -4   -2.55   17.39
   0  16   4   12.06   17.51
   0  16   5  110.74   12.63
   0  16  -5  122.16   11.55
   0  16  -6   65.45   11.93
   0  16   6   56.89   12.74
   0  17   0  -56.47   17.51
   0  17   1   13.19    9.09
   0  17  -1   -3.41   15.62
   0  17   2  290.60   20.73
   0  17  -2  283.12   20.68
   0  17  -3   20.63   17.53
   0  17   3   24.59   17.90
   0  17   4  316.21   23.47
   0  17  -4  268.69   22.80
   0  17   5  -33.49   20.74
   0  17  -5   11.38   19.09
   0  17   6   10.17   22.28
   0  17  -6  -29.68   22.39
   0  18   0  497.47   25.41
   0  18   1   18.73   16.97
   0  18  -1   -3.34   16.62
   0  18   2  240.85   22.22
   0  18  -2  201.61   15.62
   0  18   3   47.95   11.16
   0  18  -3   24.64   18.40
   0  18  -4  -30.12   20.48
   0  18   4  -11.98   20.23
   0  18  -5   17.19   19.90
   0  18   5   20.47   20.56
   0  19   0  -38.66   20.05
   0  19  -1   -7.70   19.71
   0  19   1    7.70   19.16
   0  19  -2   88.60   11.90
   0  19   2   99.92   12.60
   0  19   3  -46.02   20.28
   0  19  -3   19.27   10.62
   0  19  -4    4.27   20.65
   0  19   4   18.00   22.78
   0  20   0   29.08   11.75
   0  20  -1   12.16   19.73
   0  20   1   -5.91   19.03
   0  20  -2   15.26   19.55
   0  20   2  -25.03   21.18
   0  20  -3   39.98   12.28
   0  20   3   24.92   12.85
   0  21   0    8.28   14.42
   0  21   1    1.09   22.26
   0  21  -1   11.55   21.29
   0  21   2   18.91   21.24
   0  21  -2   27.17   22.25
  -1   0   9   11.42   13.19
  -1   0   8   20.14    8.90
  -1   0   7  341.00   19.32
  -1   0   6    7.53   10.94
  -1   0   5  933.64   20.18
   1   0  -4   -1.35    6.64
  -1   0   4    6.06    3.78
  -1   0   3 1043.45   15.43
   1   0  -3 1231.01   16.67
  -1   0   2   -3.17    3.85
   1   0  -2   -0.25    3.80
  -1   0   1  107.00    3.87
  -1   0   0    0.66    1.34
  -1   0  -1 1179.03   10.58
  -1   0  -2   -0.47    3.89
   1   0   2    4.44    4.03
  -1   0  -3   23.68    3.28
   1   0   3   22.02    3.39
  -1   0  -4   -0.33    6.93
   1   0   4    4.02    4.98
  -1   0  -5   12.33    5.21
  -1   0  -6   -8.24   11.58
  -1   0  -7  -16.95   14.18
  -1   0  -8  -10.77   17.32
  -1   0  -9   26.63   12.00
  -1   1   9   46.82   12.29
  -1   1   8   -3.47   16.19
  -1   1   7  147.20   11.67
  -1   1   6  199.43   14.20
  -1   1   5  -12.59    9.04
  -1   1   4  188.40    9.86
   1   1  -4  199.31    9.68
  -1   1   3 1015.51   15.25
   1   1  -3 1134.38   16.02
   1   1  -2   -0.99    2.81
  -1   1   2   -1.99    4.11
  -1   1   1 1370.02   11.19
  -1   1   0  770.03    7.08
  -1   1  -1   88.62    3.91
  -1   1  -2  638.82   10.70
   1   1   2  735.51   11.29
   1   1   3   99.34    7.01
  -1   1  -3   96.50    6.86
  -1   1  -4   71.04    5.75
   1   1   4   65.06    5.76
  -1   1  -5   20.42    5.27
  -1   1  -6   11.64   11.46
  -1   1  -7   -9.67   14.36
  -1   1  -8   54.41    9.90
  -1   1  -9    7.05   19.84
  -1   2   9   -4.57   19.85
  -1   2   8   -7.08   16.26
  -1   2   7   13.13    8.04
  -1   2   6   -2.39   10.89
  -1   2   5  205.63   12.88
   1   2  -4   61.07    5.54
  -1   2   4   56.64    5.54
   1   2  -3  155.45    7.75
  -1   2   3  146.67    7.60
  -1   2   2 1144.85   13.86
   1   2  -2 1128.26   13.57
  -1   2   1   94.03    4.29
  -1   2   0 1068.21    9.56
  -1   2  -1  195.38    5.61
   1   2   2   38.97    3.62
  -1   2  -2   32.50    2.86
   1   2   3   19.18    3.40
  -1   2  -3   11.54    3.44
  -1   2  -4 1076.72   19.23
   1   2   4 1087.72   19.32
  -1   2  -5   47.95    5.63
  -1   2  -6  818.70   22.90
  -1   2  -7   15.72   14.71
  -1   2  -8  -25.23   18.13
  -1   2  -9  -19.31   19.40
  -1   3   9   14.95   19.86
  -1   3   8  -21.24   17.57
  -1   3   7   12.28    7.87
  -1   3   6   -5.00   10.88
  -1   3   5    6.58   10.09
  -1   3   4  183.07   10.91
   1   3  -4  182.79   10.29
  -1   3   3   49.21    4.66
   1   3  -3   50.67    4.54
  -1   3   2  356.87    9.13
   1   3  -2  326.71    8.78
   1   3  -1   49.00    4.47
  -1   3   1   48.17    4.34
  -1   3   0 1667.10   13.44
  -1   3  -1    7.76    2.27
   1   3   1   12.63    2.35
   1   3   2 4748.91   29.19
  -1   3  -2 4468.12   28.23
   1   3   3   74.11    5.06
  -1   3  -3   76.46    6.73
   1   3   4  566.08   15.15
  -1   3  -4  553.83   14.78
  -1   3  -5  102.23    8.26
  -1   3  -6   65.34    6.84
  -1   3  -7    2.37   13.47
  -1   3  -8  146.85   14.22
  -1   3  -9  -13.49   19.45
  -1   4   9    6.26   19.73
  -1   4   8   24.28   16.92
  -1   4   7  116.34   11.34
  -1   4   6   13.02    6.58
  -1   4   5  273.30   14.40
  -1   4   4   42.90    4.93
   1   4  -4   54.35    4.91
   1   4  -3  356.47   11.35
  -1   4   3  315.57   10.95
   1   4  -2 2160.76   20.44
  -1   4   2 2242.32   20.89
  -1   4   1    1.42    4.23
   1   4  -1   -7.39    4.29
  -1   4   0 2031.52   16.65
   1   4   0 2288.85   17.58
  -1   4  -1   48.38    4.83
   1   4   1   55.15    4.99
   1   4   2   28.38    3.59
  -1   4  -2   29.34    3.29
   1   4   3   41.63    3.89
  -1   4  -3   29.75    3.93
  -1   4  -4  948.74   19.24
   1   4   4  971.35   19.28
  -1   4  -5   84.85    7.85
  -1   4  -6  290.81   16.63
  -1   4  -7   -2.93   14.19
  -1   4  -8   20.24   16.49
  -1   4  -9  -39.95   20.16
  -1   5   9   20.46   21.94
  -1   5   8   -1.16   18.37
  -1   5   7  217.88   18.64
  -1   5   6   -5.96   12.33
  -1   5   5    3.92   10.12
   1   5  -4    2.81    7.88
  -1   5   4   -4.62    8.35
   1   5  -3 1714.62   22.05
  -1   5   3 1580.83   21.31
   1   5  -2  155.82    7.80
  -1   5   2  148.68    7.96
   1   5  -1 1678.21   17.42
  -1   5   1 1594.21   16.98
   1   5   0  692.18   11.34
  -1   5   0  601.95   10.66
  -1   5  -1  202.59    7.82
   1   5   1  237.16    8.06
  -1   5  -2 1118.94   16.36
   1   5   2 1193.00   17.05
   1   5   3   20.14    4.29
  -1   5  -3   20.69    3.94
   1   5   4  158.11   11.29
  -1   5  -4  156.44   10.91
  -1   5  -5   11.14    9.67
  -1   5  -6   32.56    6.95
  -1   5  -7   14.80   13.36
  -1   5  -8   -7.18   17.79
  -1   5  -9   22.23   11.49
  -1   6   9    9.86   20.34
  -1   6   8   -5.63   18.15
  -1   6   7  127.79   11.86
  -1   6   6    7.00   12.81
  -1   6   5  635.25   19.64
  -1   6   4  -10.97    9.22
   1   6  -4    1.66    8.31
  -1   6   3  540.43   14.63
   1   6  -3  620.51   14.86
   1   6  -2   52.75    4.05
  -1   6   2   53.66    5.10
  -1   6   1  393.02   10.50
   1   6  -1  410.58   10.63
  -1   6   0   56.75    4.58
   1   6   0   70.68    4.63
   1   6   1 3973.80   28.73
  -1   6  -1 3429.13   26.74
  -1   6  -2   71.93    7.03
   1   6   2   61.11    5.58
   1   6   3  121.20    9.68
  -1   6  -3  119.19    8.76
  -1   6  -4   31.29    5.22
   1   6   4   23.69    5.58
  -1   6  -5   35.82    5.97
  -1   6  -6   13.36    7.57
  -1   6  -7   -4.29   15.29
  -1   6  -8    0.11   18.29
  -1   6  -9  -20.07   20.49
  -1   7   9   56.04   13.07
  -1   7   8    2.99   12.88
  -1   7   7  122.53   10.55
  -1   7   6  129.02   10.87
  -1   7   5  -11.24   11.04
  -1   7   4  100.88    7.44
  -1   7   3  919.03   18.60
   1   7  -3 1035.76   19.55
  -1   7   2   41.18    4.34
   1   7  -2   38.21    4.44
  -1   7   1 1484.92   19.31
   1   7  -1 1545.88   19.55
  -1   7   0  248.20    9.31
   1   7   0  297.76   10.07
  -1   7  -1   53.76    5.25
   1   7   1   63.20    5.40
  -1   7  -2 1368.83   20.29
   1   7   2 1499.79   20.99
  -1   7  -3   10.34    4.64
   1   7   3   11.79    5.01
  -1   7  -4  152.75   12.24
  -1   7  -5   17.38    6.37
  -1   7  -6   23.21    7.69
  -1   7  -7    9.00   15.31
  -1   7  -8   44.54   10.70
  -1   8   8   22.66   10.58
  -1   8   7   47.76    9.62
  -1   8   6   -0.70   13.76
  -1   8   5  158.83   10.51
  -1   8   4  103.30    8.48
  -1   8   3   62.61    5.70
   1   8  -3   68.02    6.80
   1   8  -2 1667.16   22.96
  -1   8   2 1655.28   22.87
   1   8  -1  100.87    9.06
  -1   8   1   97.05    6.24
  -1   8   0 1603.80   21.20
   1   8   0 1704.86   21.65
  -1   8  -1   56.97    5.63
   1   8   1   69.61    5.90
  -1   8  -2  -11.32    7.99
   1   8   2  -10.75    8.22
   1   8   3    5.04    8.96
  -1   8  -3    4.70    8.44
  -1   8  -4  661.39   19.33
  -1   8  -5  -12.21   12.48
  -1   8  -6  310.05   18.08
  -1   8  -7   21.87    8.67
  -1   8  -8   12.16   19.23
  -1   9   8   -8.53   19.77
  -1   9   7   -4.40   17.51
  -1   9   6    3.88   13.99
  -1   9   5    2.26   12.51
  -1   9   4  150.21   13.44
  -1   9   3    8.60    9.62
   1   9  -2  183.46   11.60
  -1   9   2  177.20   11.51
   1   9  -1   23.69    4.78
  -1   9   1   24.07    4.67
   1   9   0 1166.77   19.54
  -1   9   0 1068.20   19.10
  -1   9  -1    8.06    7.93
   1   9   1    7.19    8.06
   1   9   2 2431.21   29.33
  -1   9  -2 2275.03   27.97
  -1   9  -3   12.01    9.32
  -1   9  -4  257.00   15.41
  -1   9  -5   12.86   12.26
  -1   9  -6   28.64    8.53
  -1   9  -7    6.75   16.09
  -1   9  -8  119.55   12.26
  -1  10   8   18.96   11.25
  -1  10   7   38.39   10.73
  -1  10   6  -16.07   15.51
  -1  10   5  176.87   17.09
  -1  10   4    3.98   11.78
  -1  10   3  129.39   11.81
  -1  10   2  350.31   14.50
   1  10  -2  348.94   14.29
  -1  10   1   61.29    5.79
   1  10  -1   65.07    5.70
  -1  10   0  841.06   18.59
   1  10   0  834.50   18.62
   1  10   1  169.39   12.07
  -1  10  -1  174.90   11.23
  -1  10  -2   -2.31   10.14
   1  10   2    9.58    9.54
  -1  10  -3   88.79    8.31
  -1  10  -4  387.34   18.18
  -1  10  -5   62.38    7.98
  -1  10  -6  242.89   18.03
  -1  10  -7   14.72   16.69
  -1  10  -8   10.73   20.64
  -1  11   8   20.44   20.92
  -1  11   7   79.49   11.62
  -1  11   6    0.53   15.31
  -1  11   5    5.51    9.80
  -1  11   4   -2.37   12.05
  -1  11   3  638.29   19.82
  -1  11   2   62.12    6.35
  -1  11   1  984.55   21.41
   1  11   0  360.65   14.54
  -1  11   0  310.84   15.27
  -1  11  -1   62.92    6.27
  -1  11  -2  312.24   15.45
  -1  11  -3   15.64   11.46
  -1  11  -4  142.97   10.58
  -1  11  -5    1.66   13.83
  -1  11  -6  -16.41   15.52
  -1  11  -7  -12.40   17.52
  -1  11  -8   16.08   20.54
  -1  12   8   23.72   20.82
  -1  12   7  104.55   12.26
  -1  12   6   -7.29   17.09
  -1  12   5  418.58   21.82
  -1  12   4   16.98    7.90
  -1  12   3  204.90   15.78
  -1  12   2   99.84    9.24
  -1  12   1  138.67   12.96
  -1  12   0   27.66    6.47
  -1  12  -1  383.79   16.29
  -1  12  -2  -11.85   11.71
  -1  12  -3   34.04    7.29
  -1  12  -4   -4.06   12.75
  -1  12  -5    5.27   14.29
  -1  12  -6  -15.90   16.41
  -1  12  -7  -20.53   18.58
  -1  13   7   24.36   20.52
  -1  13   6   79.95   11.16
  -1  13   5   31.74    9.41
  -1  13   4   74.89    9.06
  -1  13   3  353.85   19.05
  -1  13   2   -8.78   12.56
  -1  13   1  584.77   20.18
  -1  13   0  363.91   17.38
  -1  13  -1   43.52    7.18
  -1  13  -2  456.72   19.07
  -1  13  -3   10.45   12.77
  -1  13  -4   70.86    8.71
  -1  13  -5   17.26    9.44
  -1  13  -6  -16.12   17.27
  -1  13  -7   20.52   19.67
  -1  14   7    8.24   19.59
  -1  14   6    8.79   17.82
  -1  14   5  103.80   10.67
  -1  14   4   43.00    9.32
  -1  14   3   28.26    8.58
  -1  14   2  245.08   18.22
  -1  14   1  -24.02   13.03
  -1  14   0  310.31   18.80
  -1  14  -1   -7.10   12.46
  -1  14  -2   -6.97   13.06
  -1  14  -3   14.96   13.78
  -1  14  -4  341.76   20.79
  -1  14  -5  -34.64   16.50
  -1  14  -6  199.73   15.68
  -1  14  -7   23.92   20.69
  -1  15   6   -9.92   20.03
  -1  15   5    5.27   17.90
  -1  15   4   26.83   10.10
  -1  15   3   11.04   15.26
  -1  15   2   -3.85   15.50
  -1  15   1   18.13   13.35
  -1  15   0  198.63   17.67
  -1  15  -1   44.10    8.51
  -1  15  -2  614.53   23.09
  -1  15  -3   -8.58   14.61
  -1  15  -4  193.28   14.01
  -1  15  -5   30.79   10.52
  -1  15  -6   14.19   19.74
  -1  16   6  -17.13   20.90
  -1  16   5   71.84   12.22
  -1  16   4  -11.86   17.60
  -1  16   3   54.73   10.03
  -1  16   2  112.25   10.31
  -1  16   1   -7.26   14.90
  -1  16   0  175.96   13.33
  -1  16  -1   36.31    9.37
  -1  16  -2    3.50   16.49
  -1  16  -3   40.73    9.87
  -1  16  -4  197.78   14.08
  -1  16  -5   -7.49   17.50
  -1  16  -6   36.21   11.67
  -1  17   6    5.08   21.34
  -1  17   5   19.06   20.67
  -1  17   4    9.12   18.42
  -1  17   3  170.68   14.82
  -1  17   2    4.18   16.53
  -1  17   1  150.03   13.82
  -1  17   0   12.33   12.51
  -1  17  -1  -17.49   16.22
  -1  17  -2   49.54    9.93
  -1  17  -3   21.46   10.00
  -1  17  -4  -19.90   18.39
  -1  17  -5  -22.59   19.76
  -1  18   5  203.72   17.09
  -1  18   4    6.18   20.24
  -1  18   3   68.61   11.54
  -1  18   2   51.21   10.34
  -1  18   1   26.01   18.50
  -1  18   0   -7.88   17.87
  -1  18  -1  120.42   10.90
  -1  18  -2   21.60   17.85
  -1  18  -3   -5.23   18.46
  -1  18  -4  -29.22   19.65
  -1  18  -5  -10.90   21.29
  -1  19   4   19.58   21.06
  -1  19   3   51.57   12.63
  -1  19   2    6.63   18.64
  -1  19   1  107.71   12.12
  -1  19   0   18.96   19.29
  -1  19  -1   20.38   17.89
  -1  19  -2  128.01   11.82
  -1  19  -3   15.95   20.14
  -1  19  -4   33.79   12.29
  -1  20   3    4.98   20.89
  -1  20   2   77.35   12.42
  -1  20   1   18.27   20.03
  -1  20   0  139.98   12.71
  -1  20  -1   26.56   19.39
  -1  20  -2    5.58   20.51
  -1  20  -3   25.31   20.01
  -1  21   2   19.67   15.43
  -1  21   1   -2.30   21.51
  -1  21   0   20.41   22.90
  -1  21  -1    7.44   21.20
  -1  21  -2  109.27   13.92
  -2   0   9   19.60   19.02
  -2   0   8   64.92   10.10
  -2   0   7    6.09   12.99
  -2   0   6   10.60   10.52
  -2   0   5    9.07    5.12
  -2   0   4   70.04    5.85
   2   0  -4   87.46    8.60
  -2   0   3   -0.16    5.46
   2   0  -3    8.37    5.74
  -2   0   2    6.33    4.34
   2   0  -2   11.44    2.63
   2   0  -1    3.21    3.45
  -2   0   1    2.65    2.35
  -2   0   0   45.72    3.81
   2   0   0   54.97    4.04
   2   0   1    4.89    3.79
  -2   0  -1    3.95    3.71
  -2   0  -2  761.66   12.57
   2   0   2  778.37   12.73
   2   0   3    6.34    5.24
  -2   0  -3   -1.50    5.63
   2   0   4  748.00   17.21
  -2   0  -4  771.06   17.16
  -2   0  -5    3.11    9.57
  -2   0  -6  211.88   15.21
  -2   0  -7   -4.69   13.60
  -2   0  -8   22.41    9.41
  -2   0  -9  -27.85   20.59
  -2   1   9   17.82   11.18
  -2   1   8   36.76    9.35
  -2   1   7  -19.97   13.93
  -2   1   6   93.05    8.89
  -2   1   5  158.12   12.17
  -2   1   4    4.38    6.83
   2   1  -4    7.32    7.11
  -2   1   3  619.75   13.13
   2   1  -3  663.48   13.38
  -2   1   2   14.98    2.56
   2   1  -2   11.26    2.63
  -2   1   1   91.21    5.16
   2   1  -1   83.55    4.82
  -2   1   0 1610.08   14.09
   2   1   0 1825.02   14.91
  -2   1  -1  233.31    6.89
   2   1   1  278.86    7.22
   2   1   2  272.09    8.65
  -2   1  -2  239.36    8.19
   2   1   3   51.30    4.85
  -2   1  -3   38.71    3.83
   2   1   4   23.36    4.73
  -2   1  -4   21.88    4.52
  -2   1  -5   46.58    5.89
  -2   1  -6  292.39   16.23
  -2   1  -7   -5.95   13.91
  -2   1  -8  101.37   10.79
  -2   1  -9   13.95   19.15
  -2   2   9   18.17   19.78
  -2   2   8   20.09   15.91
  -2   2   7   74.84    8.69
  -2   2   6   10.23   11.41
  -2   2   5  308.87   13.93
  -2   2   4    4.88    7.58
   2   2  -4    0.98    7.13
  -2   2   3  204.31    9.01
   2   2  -3  205.71    9.13
   2   2  -2    3.84    3.25
  -2   2   2   -9.98    4.75
   2   2  -1 9999.00   37.29
  -2   2   1 9808.45   37.00
   2   2   0  163.20    6.00
  -2   2   0  143.21    5.65
  -2   2  -1 3314.89   22.53
   2   2   1 3825.67   24.12
  -2   2  -2  136.18    6.77
   2   2   2  155.11    7.21
   2   2   3  319.71   11.01
  -2   2  -3  277.72   10.36
  -2   2  -4  313.64   12.65
   2   2   4  339.78   13.01
  -2   2  -5   36.96    5.74
  -2   2  -6    6.45   11.86
  -2   2  -7   38.59    8.38
  -2   2  -8   15.47   17.96
  -2   2  -9  -15.78   20.48
  -2   3   9   -0.79   21.59
  -2   3   8   -1.35   16.89
  -2   3   7  -17.73   14.62
  -2   3   6   -4.22   11.65
  -2   3   5  423.26   16.03
  -2   3   4   12.24    4.50
   2   3  -4   20.47    4.49
   2   3  -3 2933.78   27.34
  -2   3   3 2747.06   26.42
  -2   3   2  110.58    6.82
   2   3  -2  111.52    6.86
   2   3  -1 5452.51   29.20
  -2   3   1 5168.47   28.44
   2   3   0  220.24    7.25
  -2   3   0  212.01    6.85
   2   3   1  334.95    8.63
  -2   3  -1  277.86    8.06
  -2   3  -2   24.81    3.16
   2   3   2   28.77    3.37
   2   3   3 2022.70   23.99
  -2   3  -3 1792.94   22.67
  -2   3  -4   18.37    4.50
   2   3   4   -3.25    8.63
  -2   3  -5  146.78   12.52
  -2   3  -6   -7.98   11.62
  -2   3  -7   -6.43   14.14
  -2   3  -8   14.81   17.18
  -2   3  -9   12.26   19.26
  -2   4   9   23.80   20.88
  -2   4   8   -2.93   17.20
  -2   4   7  245.50   18.98
  -2   4   6   14.34   11.52
  -2   4   5  197.86   12.68
  -2   4   4    8.25    4.61
   2   4  -4   -4.58    7.93
  -2   4   3   24.19    4.04
   2   4  -3   29.59    3.94
   2   4  -2   19.98    3.31
  -2   4   2   19.98    3.37
  -2   4   1 1476.76   16.60
   2   4  -1 1594.62   17.23
   2   4   0   47.08    3.85
  -2   4   0   43.12    3.81
  -2   4  -1 2389.22   21.23
   2   4   1 2747.98   22.85
  -2   4  -2  165.15    8.11
   2   4   2  170.21    8.63
  -2   4  -3   68.19    5.39
   2   4   3   57.37    4.81
   2   4   4  175.54   11.35
  -2   4  -4  143.29   11.29
  -2   4  -5  104.25    8.77
  -2   4  -6    4.46   11.67
  -2   4  -7   44.71    8.57
  -2   4  -8    8.09   17.06
  -2   4  -9    0.96   21.38
  -2   5   9  -21.82   20.82
  -2   5   8   47.87   10.16
  -2   5   7   16.41   14.90
  -2   5   6   43.31    7.47
  -2   5   5  167.76   12.92
   2   5  -4   45.79    5.01
  -2   5   4   37.17    5.37
  -2   5   3  411.75   12.79
   2   5  -3  411.75   12.72
  -2   5   2   99.69    8.01
   2   5  -2  110.48    7.42
  -2   5   1   -2.95    5.63
   2   5  -1    1.70    5.71
  -2   5   0  663.36   12.32
   2   5   0  746.50   12.94
  -2   5  -1  378.39   10.35
   2   5   1  469.50   11.36
   2   5   2  471.44   12.62
  -2   5  -2  445.38   12.11
  -2   5  -3  203.35   10.86
   2   5   3  238.13   11.40
  -2   5  -4    6.37    4.85
  -2   5  -5    9.18   10.50
  -2   5  -6  207.84   15.98
  -2   5  -7  -39.24   15.93
  -2   5  -8   78.04   10.96
  -2   6   9   26.35   20.70
  -2   6   8   54.86   11.04
  -2   6   7  -21.65   15.86
  -2   6   6   25.49    7.37
  -2   6   5   -2.69   10.90
  -2   6   4   31.92    5.61
   2   6  -3   -7.40    7.62
  -2   6   3  -12.41    7.99
   2   6  -2   46.10    4.30
  -2   6   2   41.65    4.14
   2   6  -1   47.77    4.16
  -2   6   1   53.76    4.73
   2   6   0   -0.84    5.87
  -2   6   0    4.01    5.57
   2   6   1   66.46    5.28
  -2   6  -1   56.75    5.09
  -2   6  -2  416.76   12.36
   2   6   2  450.93   12.94
   2   6   3   27.01    4.93
  -2   6  -3   29.82    4.63
  -2   6  -4 1227.78   23.32
  -2   6  -5   -1.64    7.77
  -2   6  -6  167.69   15.37
  -2   6  -7    5.81   15.70
  -2   6  -8   23.33   18.19
  -2   7   9  -11.81   21.84
  -2   7   8   46.61   10.95
  -2   7   7    3.64   15.78
  -2   7   6   61.43    8.36
  -2   7   5  264.23   15.70
  -2   7   4   -8.75    9.78
   2   7  -3  537.25   15.81
  -2   7   3  530.61   15.37
  -2   7   2   -3.92    7.35
   2   7  -2  -10.20    7.45
   2   7  -1  306.25   11.05
  -2   7   1  250.99   10.24
   2   7   0  212.42    9.71
  -2   7   0  194.78    9.33
  -2   7  -1  174.57    9.37
   2   7   1  211.16   10.62
   2   7   2  278.29   11.91
  -2   7  -2  281.70   11.57
   2   7   3  562.22   16.35
  -2   7  -3  513.82   15.65
  -2   7  -4    6.27   10.26
  -2   7  -5   21.16    6.79
  -2   7  -6  259.31   18.12
  -2   7  -7    9.65   15.68
  -2   7  -8   85.03   12.10
  -2   8   8   -7.99   19.49
  -2   8   7  210.99   19.78
  -2   8   6    0.08   13.85
  -2   8   5  255.98   15.55
  -2   8   4   86.21    8.00
  -2   8   3   32.12    5.63
   2   8  -3   34.41    5.62
  -2   8   2   16.72    4.86
   2   8  -2   11.81    8.45
   2   8  -1 1813.10   23.58
  -2   8   1 1806.24   23.60
  -2   8   0    7.10    3.99
   2   8   0  -14.78    7.45
  -2   8  -1 1846.19   24.03
   2   8   1 2115.09   25.39
   2   8   2  287.48   12.73
  -2   8  -2  253.49   12.21
  -2   8  -3  103.89    7.92
  -2   8  -4  130.93    8.79
  -2   8  -5  101.73    9.73
  -2   8  -6   -4.54   14.26
  -2   8  -7   77.42    9.85
  -2   8  -8    0.11   19.57
  -2   9   8  -27.13   21.14
  -2   9   7   14.76   16.54
  -2   9   6   15.58   15.22
  -2   9   5  247.07   17.14
  -2   9   4   13.54   10.49
  -2   9   3 1677.80   26.80
   2   9  -2   47.41    5.58
  -2   9   2   43.12    5.52
   2   9  -1 1062.47   20.02
  -2   9   1 1020.04   19.67
  -2   9   0   -3.78    8.01
   2   9   0  -11.54    8.29
  -2   9  -1  314.18   12.71
   2   9   1  309.51   13.54
   2   9   2    2.32    9.63
  -2   9  -2   10.17    8.95
  -2   9  -3 1242.42   23.81
  -2   9  -4    8.45   11.70
  -2   9  -5  215.68   16.54
  -2   9  -6    6.47   10.14
  -2   9  -7  -29.34   18.27
  -2   9  -8    3.83   13.61
  -2  10   8   -8.88   20.01
  -2  10   7   51.83   10.76
  -2  10   6   15.18   14.78
  -2  10   5  232.80   17.73
  -2  10   4    2.12   11.81
  -2  10   3    8.67   10.99
  -2  10   2   13.60    5.62
   2  10  -1 1657.20   25.63
  -2  10   1 1553.16   24.94
   2  10   0   14.10    5.30
  -2  10   0   12.44    5.27
   2  10   1 1068.94   21.67
  -2  10  -1  974.89   20.59
  -2  10  -2  107.90    8.11
  -2  10  -3   14.96   10.43
  -2  10  -4  144.82   14.29
  -2  10  -5   34.36    7.39
  -2  10  -6   16.50    8.82
  -2  10  -7  -29.58   18.27
  -2  10  -8  -21.00   20.55
  -2  11   8  -31.43   21.80
  -2  11   7    1.55   17.95
  -2  11   6   64.86   10.02
  -2  11   5   36.44    8.68
  -2  11   4   -5.65   13.05
  -2  11   3  281.96   16.36
  -2  11   2   12.95   10.44
  -2  11   1   -7.21   10.35
  -2  11   0  254.53   13.60
  -2  11  -1   80.50    8.04
  -2  11  -2  136.55    9.63
  -2  11  -3    6.20   10.81
  -2  11  -4   24.13    7.26
  -2  11  -5    0.65   13.13
  -2  11  -6  164.53   13.71
  -2  11  -7    2.35   17.82
  -2  12   7   27.93   18.98
  -2  12   6  -11.81   16.99
  -2  12   5    8.75   15.62
  -2  12   4   25.48    8.23
  -2  12   3    4.20   12.76
  -2  12   2   85.10    7.14
  -2  12   1   32.59    6.78
  -2  12   0   -9.51   11.24
  -2  12  -1   29.90    6.53
  -2  12  -2  186.51   14.64
  -2  12  -3   -3.99   12.08
  -2  12  -4  275.47   18.27
  -2  12  -5   27.99    8.73
  -2  12  -6   69.31   10.46
  -2  12  -7  -12.40   20.32
  -2  13   7  -20.29   20.77
  -2  13   6   86.64   11.38
  -2  13   5  133.19   12.97
  -2  13   4   13.49    8.53
  -2  13   3  403.25   19.60
  -2  13   2  -22.90   12.69
  -2  13   1   15.84    7.26
  -2  13   0  122.35    9.28
  -2  13  -1   65.96    7.68
  -2  13  -2  159.77   15.63
  -2  13  -3  138.63   11.33
  -2  13  -4    7.03   14.16
  -2  13  -5  102.21   10.11
  -2  13  -6   94.81   11.55
  -2  13  -7    9.79   18.75
  -2  14   7  117.64   13.03
  -2  14   6   -3.66   19.26
  -2  14   5  177.56   14.48
  -2  14   4   41.76    9.84
  -2  14   3   15.37   14.59
  -2  14   2    5.75    9.66
  -2  14   1  751.66   23.42
  -2  14   0   25.50    7.65
  -2  14  -1  588.59   21.64
  -2  14  -2   34.01    8.28
  -2  14  -3   23.01    8.28
  -2  14  -4  128.91   12.60
  -2  14  -5   56.70    9.88
  -2  14  -6  -31.88   19.06
  -2  15   6   -9.38   20.36
  -2  15   5  118.63   11.82
  -2  15   4    4.53   16.85
  -2  15   3  614.67   23.95
  -2  15   2   16.00    8.13
  -2  15   1  290.70   19.41
  -2  15   0   13.61   14.80
  -2  15  -1  102.48    9.45
  -2  15  -2   11.16   10.20
  -2  15  -3  341.70   21.14
  -2  15  -4   -2.70   16.69
  -2  15  -5   21.77   10.85
  -2  15  -6    4.68   18.85
  -2  16   6    3.37   21.11
  -2  16   5   -4.55   20.05
  -2  16   4   21.62   17.15
  -2  16   3   33.25    9.79
  -2  16   2   24.20   16.49
  -2  16   1  198.94   18.27
  -2  16   0   18.53   16.02
  -2  16  -1  344.86   21.33
  -2  16  -2  -11.83   16.18
  -2  16  -3    2.57   16.88
  -2  16  -4   19.06   10.08
  -2  16  -5  -12.16   19.19
  -2  16  -6   -2.40   19.94
  -2  17   5   17.31   20.05
  -2  17   4    2.28   19.21
  -2  17   3   25.57   10.65
  -2  17   2  -10.12   16.87
  -2  17   1  -32.93   16.64
  -2  17   0   19.04   15.79
  -2  17  -1  -29.44   17.44
  -2  17  -2   51.95   10.29
  -2  17  -3    6.65   18.18
  -2  17  -4   13.19   18.46
  -2  17  -5  -19.53   20.37
  -2  18   5   -3.44   21.49
  -2  18   4    2.20   18.67
  -2  18   3    8.76   18.92
  -2  18   2    5.97   18.03
  -2  18   1   13.45   16.62
  -2  18   0  -18.45   17.12
  -2  18  -1   41.00   10.58
  -2  18  -2   56.73   11.10
  -2  18  -3   18.35   18.52
  -2  18  -4  129.15   13.41
  -2  18  -5   27.16   19.98
  -2  19   4  -10.61   22.16
  -2  19   3   71.24   12.54
  -2  19   2  -24.46   20.40
  -2  19   1   32.53   10.83
  -2  19   0   28.08   10.84
  -2  19  -1   26.13   19.94
  -2  19  -2   42.76   11.80
  -2  19  -3   95.42   12.81
  -2  19  -4  -11.40   21.93
  -2  20   3   13.55   15.11
  -2  20   2  -33.93   20.62
  -2  20   1  137.80   13.09
  -2  20   0  -10.86   21.37
  -2  20  -1  133.01   13.50
  -2  20  -2   11.04   21.54
  -2  20  -3  -53.08   22.57
  -2  21   2   21.19   15.75
  -2  21   1   25.41   22.95
  -2  21   0   26.23   20.99
  -2  21  -1  -42.40   22.65
  -3   0   9  -18.41   19.98
  -3   0   8  -12.30   16.29
  -3   0   7   10.72    9.21
  -3   0   6   -9.60   11.31
  -3   0   5    8.60    9.32
   3   0  -4   -7.40    7.69
  -3   0   4   -0.04    7.56
   3   0  -3  507.08   13.29
  -3   0   3  432.62   11.99
  -3   0   2    2.11    4.83
   3   0  -2   -2.47    5.12
   3   0  -1 1562.63   17.14
  -3   0   1 1358.12   16.13
  -3   0   0    5.40    3.93
   3   0   0    8.34    2.52
   3   0   1  831.71   13.44
  -3   0  -1  717.16   12.46
   3   0   2   -1.12    5.63
  -3   0  -2    4.16    4.97
  -3   0  -3  372.98   12.41
   3   0   3  446.10   12.91
  -3   0  -4   -9.13    8.14
   3   0   4    3.45    4.65
  -3   0  -5 1087.33   24.39
  -3   0  -6    0.59   12.56
  -3   0  -7  104.20    9.80
  -3   0  -8    4.39   16.54
  -3   1   9   24.59   18.63
  -3   1   8   40.46   10.08
  -3   1   7   35.24    8.38
  -3   1   6   59.73    7.16
  -3   1   5  224.87   12.93
  -3   1   4    5.70    7.68
   3   1  -4   10.85    7.63
  -3   1   3  518.42   13.56
   3   1  -3  550.87   13.42
   3   1  -2   68.44    6.36
  -3   1   2   74.96    6.41
   3   1  -1  151.38    7.18
  -3   1   1  182.41    7.87
  -3   1   0   -1.75    4.67
   3   1   0   -5.03    4.96
  -3   1  -1 1961.33   19.80
   3   1   1 2194.29   21.04
  -3   1  -2   47.56    4.41
   3   1   2   58.92    4.70
  -3   1  -3  998.18   18.15
   3   1   3 1131.82   19.31
  -3   1  -4    8.03    5.78
  -3   1  -5   45.92    6.22
  -3   1  -6   60.07    7.60
  -3   1  -7   63.17    9.42
  -3   1  -8  -13.21   17.79
  -3   2   9   17.50   19.18
  -3   2   8   -0.88   17.08
  -3   2   7   40.51    8.34
  -3   2   6  217.12   15.74
  -3   2   5   12.29    8.98
  -3   2   4  727.26   17.24
   3   2  -4  782.79   17.61
  -3   2   3  511.82   13.25
   3   2  -3  496.42   13.34
   3   2  -2   43.84    4.39
  -3   2   2   48.18    4.33
  -3   2   1 1354.12   16.60
   3   2  -1 1446.72   17.24
   3   2   0   22.31    3.21
  -3   2   0   26.80    3.09
   3   2   1  106.53    6.91
  -3   2  -1   95.01    6.62
  -3   2  -2   -3.09    5.71
   3   2   2    2.14    6.02
   3   2   3  177.41   10.37
  -3   2  -3  148.43    9.31
  -3   2  -4    9.83    4.94
  -3   2  -5  127.32    9.21
  -3   2  -6   -3.16   12.95
  -3   2  -7   36.80    8.74
  -3   2  -8   71.70   10.94
  -3   3   9    8.27   19.41
  -3   3   8  161.03   15.00
  -3   3   7   -8.77   15.72
  -3   3   6   46.95    7.35
  -3   3   5   13.90    5.91
  -3   3   4  158.18   11.39
   3   3  -4  177.28   10.58
   3   3  -3   50.73    4.39
  -3   3   3   53.29    4.48
   3   3  -2  728.95   14.12
  -3   3   2  714.38   14.19
   3   3  -1   -7.03    5.70
  -3   3   1    7.81    3.04
  -3   3   0  851.34   13.91
   3   3   0 1005.94   15.03
  -3   3  -1    3.15    5.48
   3   3   1   -6.09    5.91
   3   3   2    1.16    6.44
  -3   3  -2   14.83    3.30
   3   3   3   -3.87    7.88
  -3   3  -3   -8.10    7.29
  -3   3  -4    2.53    8.17
  -3   3  -5   -5.78   10.16
  -3   3  -6   77.80    7.91
  -3   3  -7  -15.74   15.49
  -3   3  -8   20.66   17.75
  -3   4   9    1.63   20.61
  -3   4   8    9.80   16.92
  -3   4   7   41.33    9.01
  -3   4   6  150.11   14.08
  -3   4   5    7.31    7.12
   3   4  -4  416.00   15.03
  -3   4   4  404.92   14.49
  -3   4   3  455.60   13.61
   3   4  -3  461.64   13.63
   3   4  -2    6.26    3.65
  -3   4   2   -1.98    6.24
  -3   4   1  549.85   12.26
   3   4  -1  634.53   13.10
   3   4   0  679.45   13.27
  -3   4   0  609.69   12.62
   3   4   1  181.26    9.13
  -3   4  -1  149.96    8.17
  -3   4  -2    7.07    3.62
   3   4   2    6.63    3.92
   3   4   3  233.85   12.04
  -3   4  -3  207.18   11.04
  -3   4  -4   13.43    5.00
  -3   4  -5  438.39   17.52
  -3   4  -6  -13.43   13.01
  -3   4  -7   54.01    9.16
  -3   4  -8   -0.64   19.52
  -3   5   9  -36.54   21.05
  -3   5   8   50.49   10.31
  -3   5   7   52.30    9.03
  -3   5   6   15.37    7.41
  -3   5   5  197.35   14.37
  -3   5   4   79.52    7.47
  -3   5   3  415.22   13.97
   3   5  -3  425.85   13.71
  -3   5   2  385.83   11.97
   3   5  -2  412.61   12.27
   3   5  -1   85.47    7.42
  -3   5   1   69.59    6.88
  -3   5   0   53.10    4.97
   3   5   0   63.35    5.24
  -3   5  -1 2716.84   26.57
   3   5   1 3187.52   28.73
  -3   5  -2    3.39    6.86
   3   5   2    7.85    7.27
  -3   5  -3 1084.96   20.42
   3   5   3 1286.87   22.21
  -3   5  -4  327.77   14.44
  -3   5  -5   64.06    7.19
  -3   5  -6   58.77    8.26
  -3   5  -7   40.01    9.87
  -3   5  -8    7.57   12.46
  -3   6   9    6.01   21.33
  -3   6   8   -2.80   18.19
  -3   6   7    4.90   14.97
  -3   6   6   13.23   12.78
  -3   6   5    6.21   11.38
  -3   6   4  -12.06   10.03
  -3   6   3  718.71   17.27
   3   6  -3  721.62   17.28
  -3   6   2    1.45    7.14
   3   6  -2  -12.58    7.70
  -3   6   1 3110.29   29.00
   3   6  -1 3558.31   31.10
  -3   6   0   55.86    5.24
   3   6   0   65.12    5.47
   3   6   1  679.71   15.49
  -3   6  -1  575.26   14.30
   3   6   2   38.13    4.98
  -3   6  -2   34.84    4.80
  -3   6  -3  408.47   14.38
   3   6   3  524.58   16.31
  -3   6  -4   52.41    6.11
  -3   6  -5  376.46   17.90
  -3   6  -6   12.72   13.10
  -3   6  -7   71.53   10.35
  -3   6  -8  -17.06   18.55
  -3   7   8   74.52   11.39
  -3   7   7   -6.40   15.32
  -3   7   6   10.50   15.01
  -3   7   5  108.94    9.54
  -3   7   4   38.77    6.11
   3   7  -3  282.86   13.24
  -3   7   3  264.24   13.77
   3   7  -2  124.41   10.24
  -3   7   2  121.67    9.58
   3   7  -1  158.34   10.25
  -3   7   1  149.65    9.55
   3   7   0   -5.95    7.50
  -3   7   0    2.29    7.04
   3   7   1 2175.75   26.30
  -3   7  -1 1880.76   24.41
   3   7   2    5.37    8.18
  -3   7  -2  -19.39    8.52
  -3   7  -3  726.59   18.64
  -3   7  -4  136.45   12.67
  -3   7  -5    1.95   11.89
  -3   7  -6   17.64   13.34
  -3   7  -7   43.08    9.89
  -3   7  -8    5.48   18.76
  -3   8   8   12.13   19.63
  -3   8   7   10.01   16.15
  -3   8   6  143.01   12.22
  -3   8   5   10.84   12.26
  -3   8   4  429.82   17.09
  -3   8   3  241.66   13.78
  -3   8   2    9.29    8.68
   3   8  -2   16.33    5.12
  -3   8   1  735.19   16.90
   3   8  -1  796.31   17.93
  -3   8   0  227.60   11.50
   3   8   0  289.86   12.42
   3   8   1  248.71   12.88
  -3   8  -1  232.00   11.46
  -3   8  -2   -2.52    8.40
   3   8   2    3.70    9.22
  -3   8  -3   -0.45    9.90
  -3   8  -4   15.29   10.39
  -3   8  -5   56.78    7.99
  -3   8  -6   17.73   14.27
  -3   8  -7   11.97   16.09
  -3   8  -8   35.67   11.30
  -3   9   8   83.72   12.23
  -3   9   7  -15.99   18.63
  -3   9   6   53.32    9.12
  -3   9   5   16.10   13.39
  -3   9   4  115.40    9.90
  -3   9   3   48.64    6.52
  -3   9   2  555.76   16.63
   3   9  -1   10.76   10.13
  -3   9   1   27.00    5.56
   3   9   0  355.09   14.44
  -3   9   0  308.34   13.51
  -3   9  -1   43.45    5.68
   3   9   1   52.52    5.80
  -3   9  -2  -18.83    9.78
  -3   9  -3    0.35   10.53
  -3   9  -4   12.85   11.45
  -3   9  -5  -25.23   12.87
  -3   9  -6   54.47    9.03
  -3   9  -7    4.39   17.10
  -3   9  -8   -3.24   20.68
  -3  10   8  -16.13   19.85
  -3  10   7   16.23   18.90
  -3  10   6  242.92   20.29
  -3  10   5   12.89    9.83
  -3  10   4  235.40   16.82
  -3  10   3  589.36   19.85
  -3  10   2    5.83   10.70
  -3  10   1  936.58   20.60
  -3  10   0   -1.45    9.50
  -3  10  -1  291.71   14.80
  -3  10  -2    3.76   10.49
  -3  10  -3   21.72    6.81
  -3  10  -4   51.51    7.93
  -3  10  -5  131.65   11.65
  -3  10  -6   -3.89   15.01
  -3  10  -7  -24.23   20.88
  -3  11   8  -20.01   21.36
  -3  11   7   26.50   10.86
  -3  11   6   24.57    9.50
  -3  11   5  190.56   18.27
  -3  11   4   35.61    8.03
  -3  11   3  207.64   16.54
  -3  11   2  168.33   14.13
  -3  11   1  140.44   13.30
  -3  11   0    9.06    7.14
  -3  11  -1  991.23   23.33
  -3  11  -2  -13.01   11.20
  -3  11  -3  723.24   22.19
  -3  11  -4   74.44    8.29
  -3  11  -5   17.47    8.73
  -3  11  -6   73.78   10.28
  -3  11  -7   65.27   11.58
  -3  12   7   12.73   10.84
  -3  12   6  -25.30   17.72
  -3  12   5    9.14   14.53
  -3  12   4  -35.88   14.64
  -3  12   3  160.13   15.78
  -3  12   2  -16.55   11.72
  -3  12   1  843.34   22.45
  -3  12   0  -16.68   11.64
  -3  12  -1  242.92   15.86
  -3  12  -2   33.56    7.27
  -3  12  -3  112.94   10.95
  -3  12  -4   44.60    8.42
  -3  12  -5  318.79   20.41
  -3  12  -6  -49.66   17.26
  -3  12  -7   35.87   11.70
  -3  13   7   15.83   11.51
  -3  13   6    6.20   19.16
  -3  13   5  -28.00   17.19
  -3  13   4  -14.31   15.50
  -3  13   3   38.31    8.21
  -3  13   2   48.54    8.32
  -3  13   1   12.78   13.39
  -3  13   0   61.45    7.67
  -3  13  -1  685.08   22.82
  -3  13  -2   12.36    8.94
  -3  13  -3  445.54   21.09
  -3  13  -4   21.63    8.62
  -3  13  -5    5.16    9.29
  -3  13  -6   12.92   17.23
  -3  13  -7   -5.93   20.42
  -3  14   7  -20.81   21.78
  -3  14   6   54.96   12.08
  -3  14   5   22.90   16.46
  -3  14   4  148.32   13.47
  -3  14   3    4.98   16.55
  -3  14   2   10.02   14.41
  -3  14   1  131.68   11.46
  -3  14   0   34.16    8.34
  -3  14  -1   -9.79   13.93
  -3  14  -2   -2.09   14.36
  -3  14  -3   54.78    9.11
  -3  14  -4   12.83   16.21
  -3  14  -5   14.12   11.44
  -3  14  -6    1.58   18.81
  -3  15   6  -23.69   21.63
  -3  15   5    9.81   18.35
  -3  15   4   27.24   19.05
  -3  15   3   15.26   16.01
  -3  15   2  220.90   19.35
  -3  15   1    6.10   15.11
  -3  15   0    6.70   15.19
  -3  15  -1   10.57   15.63
  -3  15  -2   14.68   14.54
  -3  15  -3   -2.09   16.60
  -3  15  -4   -8.96   17.27
  -3  15  -5   12.92   17.76
  -3  15  -6   15.63   20.11
  -3  16   6   87.17   13.63
  -3  16   5  -21.21   19.49
  -3  16   4   93.04   11.23
  -3  16   3   77.44   11.00
  -3  16   2    9.87   16.11
  -3  16   1  163.10   13.60
  -3  16   0   12.39   15.24
  -3  16  -1   59.81    9.75
  -3  16  -2  -10.53   16.05
  -3  16  -3   26.15   17.88
  -3  16  -4   51.26   10.91
  -3  16  -5  101.69   11.35
  -3  17   5   73.73   12.51
  -3  17   4  -10.50   18.86
  -3  17   3    9.16   19.64
  -3  17   2   19.98   10.34
  -3  17   1   18.68   16.84
  -3  17   0    1.92   17.85
  -3  17  -1  274.66   21.78
  -3  17  -2  -18.37   17.73
  -3  17  -3  265.92   23.33
  -3  17  -4   25.23   20.58
  -3  17  -5  -22.26   20.24
  -3  18   5    5.07   21.34
  -3  18   4   17.34   20.13
  -3  18   3   71.04   12.18
  -3  18   2    3.43   19.84
  -3  18   1  303.38   23.62
  -3  18   0  -43.14   18.19
  -3  18  -1   35.19   10.82
  -3  18  -2    6.63   18.88
  -3  18  -3   46.26   11.86
  -3  18  -4  -24.29   21.10
  -3  19   4   -9.79   20.97
  -3  19   3   46.97   12.27
  -3  19   2    2.28   20.52
  -3  19   1  -20.31   20.06
  -3  19   0  -37.80   19.87
  -3  19  -1  122.61   12.89
  -3  19  -2   -4.11   20.00
  -3  19  -3   65.28   12.44
  -3  20   3    6.03   22.04
  -3  20   2   -7.17   21.26
  -3  20   1  -12.04   20.92
  -3  20   0  -11.07   20.91
  -3  20  -1   -0.93   20.85
  -3  20  -2   13.91   20.19
  -3  21   1  -51.69   23.56
  -3  21   0    9.40   21.15
  -4   0   9  -16.39   20.44
  -4   0   8   42.23    9.73
  -4   0   7    8.56   14.06
  -4   0   6  425.85   18.50
  -4   0   5   -9.95   10.22
  -4   0   4   53.68    5.19
  -4   0   3    0.03    6.35
   4   0  -3   -7.50    7.04
   4   0  -2  636.23   14.34
  -4   0   2  577.85   13.31
  -4   0   1    2.58    4.98
   4   0  -1    0.58    3.91
  -4   0   0 1394.67   18.62
   4   0   0 1553.34   19.68
  -4   0  -1    1.44    5.09
   4   0   1   -6.52    5.73
  -4   0  -2  996.98   18.02
   4   0   2 1071.47   18.60
   4   0   3   -1.01    7.29
  -4   0  -3   -3.03    8.37
  -4   0  -4    2.71    6.14
  -4   0  -5    4.71   10.56
  -4   0  -6   -9.11   12.65
  -4   0  -7  -11.88   15.96
  -4   0  -8  -30.05   18.95
  -4   1   9   -4.93   20.41
  -4   1   8   20.87   10.17
  -4   1   7   27.98    8.37
  -4   1   6   41.66    7.45
  -4   1   5   16.54    5.81
  -4   1   4  725.71   18.22
   4   1  -3    7.63    7.29
  -4   1   3    8.84    7.20
   4   1  -2 1122.46   18.16
  -4   1   2 1071.48   17.85
  -4   1   1  166.89    8.57
   4   1  -1  139.66    8.06
   4   1   0   54.84    4.74
  -4   1   0   57.74    4.72
   4   1   1  184.58    8.98
  -4   1  -1  158.08    8.64
  -4   1  -2  127.89    9.13
   4   1   2  143.63    9.18
   4   1   3   46.69    4.96
  -4   1  -3   47.25    4.71
  -4   1  -4   78.07    7.35
  -4   1  -5  193.20   14.37
  -4   1  -6   16.29   13.45
  -4   1  -7   91.65   10.65
  -4   1  -8  -23.88   19.01
  -4   2   9   26.30   19.32
  -4   2   8  -23.58   19.12
  -4   2   7    9.17   14.13
  -4   2   6  108.34   10.05
  -4   2   5    7.86   10.07
  -4   2   4   21.77    5.32
   4   2  -3  184.05   10.30
  -4   2   3  185.28   10.03
   4   2  -2  368.33   11.57
  -4   2   2  364.05   11.63
  -4   2   1  203.20    9.28
   4   2  -1  225.29    9.72
  -4   2   0  795.68   14.81
   4   2   0  928.97   16.09
  -4   2  -1  128.75    8.34
   4   2   1  117.50    8.76
  -4   2  -2    6.38    6.69
   4   2   2   -7.92    7.41
   4   2   3  571.98   16.19
  -4   2  -3  499.71   14.99
  -4   2  -4   11.03    9.78
  -4   2  -5  248.52   15.51
  -4   2  -6   18.39   12.83
  -4   2  -7   15.43   15.40
  -4   2  -8   19.89   10.52
  -4   3   9  -21.87   21.34
  -4   3   8   18.85   10.14
  -4   3   7  -23.32   16.09
  -4   3   6    7.37    7.18
  -4   3   5    4.85   10.13
  -4   3   4    6.80    6.30
  -4   3   3   24.29    4.72
   4   3  -3   28.11    4.47
  -4   3   2   38.20    4.37
   4   3  -2   36.54    4.40
   4   3  -1 1500.61   20.55
  -4   3   1 1365.38   19.53
   4   3   0   10.55    4.10
  -4   3   0    6.05    6.47
  -4   3  -1 1437.23   20.44
   4   3   1 1632.91   21.87
   4   3   2   11.81    7.94
  -4   3  -2   16.60    4.23
  -4   3  -3  189.50   11.23
   4   3   3  220.38   11.98
  -4   3  -4   12.43    9.68
  -4   3  -5   75.70    7.09
  -4   3  -6    7.58   12.98
  -4   3  -7  147.31   13.60
  -4   3  -8  -14.19   18.72
  -4   4   9   -8.28   21.01
  -4   4   8   -7.89   18.08
  -4   4   7   15.92    8.67
  -4   4   6  182.20   14.85
  -4   4   5  -10.90   10.78
  -4   4   4   -6.47    9.50
   4   4  -3  -13.78    8.46
  -4   4   3    9.92    7.61
   4   4  -2 1053.38   18.80
  -4   4   2  933.31   18.01
  -4   4   1  411.60   12.20
   4   4  -1  436.34   12.98
  -4   4   0 1082.71   18.13
   4   4   0 1211.36   19.55
   4   4   1  130.73    9.46
  -4   4  -1   93.39    8.81
  -4   4  -2  170.75    9.90
   4   4   2  174.19   10.53
  -4   4  -3  911.99   20.19
  -4   4  -4   11.99    5.56
  -4   4  -5  268.19   15.95
  -4   4  -6   14.43    7.93
  -4   4  -7  -23.18   16.34
  -4   4  -8   16.66   17.42
  -4   5   8    7.29   17.90
  -4   5   7    4.53   14.54
  -4   5   6   39.44    8.19
  -4   5   5    7.27    8.13
  -4   5   4  746.83   19.96
  -4   5   3    4.09    8.40
   4   5  -3    4.43    6.08
   4   5  -2 2683.19   29.61
  -4   5   2 2510.99   29.11
   4   5  -1    1.70    7.60
  -4   5   1   -1.70    7.50
   4   5   0   58.36    4.99
  -4   5   0   44.30    4.73
   4   5   1  473.66   14.36
  -4   5  -1  409.96   13.28
  -4   5  -2  340.34   13.35
   4   5   2  366.59   13.83
  -4   5  -3   45.91    5.41
  -4   5  -4   54.74    6.42
  -4   5  -5   77.83    7.68
  -4   5  -6   18.75   13.49
  -4   5  -7   23.08   17.77
  -4   5  -8  -15.27   18.78
  -4   6   8  116.20   12.40
  -4   6   7   21.41   15.59
  -4   6   6  296.16   17.85
  -4   6   5   16.72   11.49
  -4   6   4  146.96   12.74
  -4   6   3    1.09    9.25
  -4   6   2   78.76    6.98
   4   6  -2   86.07    7.24
   4   6  -1   50.51    5.18
  -4   6   1   41.53    4.89
   4   6   0 1679.11   23.75
  -4   6   0 1506.38   22.51
  -4   6  -1   -3.50    7.86
   4   6   1    3.40    8.85
  -4   6  -2  487.81   15.67
   4   6   2  490.90   16.36
  -4   6  -3   -7.94    9.54
  -4   6  -4    5.81   10.24
  -4   6  -5   -8.47   12.73
  -4   6  -6   -8.01   14.62
  -4   6  -7    1.25   16.74
  -4   6  -8  -15.75   18.59
  -4   7   8   18.40   19.36
  -4   7   7   -4.01   15.80
  -4   7   6    9.34   14.77
  -4   7   5  -14.01   12.45
  -4   7   4  438.52   17.57
  -4   7   3   26.25    5.97
  -4   7   2  697.38   18.11
   4   7  -2  817.50   19.14
   4   7  -1  168.93   11.50
  -4   7   1  143.22   10.45
  -4   7   0   -4.93    7.95
   4   7   0    7.94    8.73
  -4   7  -1  357.97   14.11
   4   7   1  446.46   15.38
  -4   7  -2  408.10   15.02
  -4   7  -3   83.67    8.17
  -4   7  -4   92.00    7.37
  -4   7  -5   37.52    8.08
  -4   7  -6    2.62   14.54
  -4   7  -7   51.97   10.62
  -4   7  -8   16.08   20.69
  -4   8   8   16.61   13.60
  -4   8   7   -2.54   18.13
  -4   8   6   82.72    9.72
  -4   8   5   -9.31   13.34
  -4   8   4   30.95    7.21
  -4   8   3   15.11   10.91
  -4   8   2  304.54   14.13
   4   8  -1  178.79   12.19
  -4   8   1  186.46   11.37
   4   8   0  368.88   14.69
  -4   8   0  322.38   13.68
  -4   8  -1   59.22    6.06
  -4   8  -2    1.57    9.76
  -4   8  -3  792.44   22.00
  -4   8  -4   20.52    6.63
  -4   8  -5  290.79   17.88
  -4   8  -6    1.80   15.52
  -4   8  -7   -4.41   18.42
  -4   9   8  -12.08   20.74
  -4   9   7    2.76   17.08
  -4   9   6    9.47    8.98
  -4   9   5    3.90   13.32
  -4   9   4    3.70   12.77
  -4   9   3  -11.61   11.29
  -4   9   2   92.66    7.16
  -4   9   1  294.43   14.54
  -4   9   0    4.01    9.40
  -4   9  -1  623.56   18.75
  -4   9  -2   56.83    6.79
  -4   9  -3   71.92    7.60
  -4   9  -4   14.66   12.22
  -4   9  -5   68.74    9.37
  -4   9  -6   16.87   16.21
  -4   9  -7  144.42   12.49
  -4  10   8   27.77   21.85
  -4  10   7   -6.75   18.50
  -4  10   6  148.70   13.09
  -4  10   5    9.25    8.03
  -4  10   4   45.77    8.19
  -4  10   3  121.16    9.97
  -4  10   2  173.11   13.90
  -4  10   1   33.63    6.65
  -4  10   0  408.73   16.14
  -4  10  -1   77.15    6.80
  -4  10  -2   97.16    7.73
  -4  10  -3  330.22   17.75
  -4  10  -4   18.16   12.56
  -4  10  -5  182.19   17.78
  -4  10  -6   31.22    9.73
  -4  10  -7   11.10   18.52
  -4  11   7    8.31   20.65
  -4  11   6   23.65   17.98
  -4  11   5   16.16    8.60
  -4  11   4  484.30   21.91
  -4  11   3   -2.88   12.87
  -4  11   2  388.40   18.62
  -4  11   1   24.33    6.88
  -4  11   0    0.52   11.86
  -4  11  -1  210.80   15.03
  -4  11  -2  207.83   15.95
  -4  11  -3   16.23   12.77
  -4  11  -4  156.53   12.04
  -4  11  -5   48.38    9.63
  -4  11  -6   29.06    9.64
  -4  11  -7  -15.83   20.05
  -4  12   7   13.44   19.61
  -4  12   6  217.86   15.86
  -4  12   5   11.53   16.53
  -4  12   4   75.60    9.49
  -4  12   3   16.82   13.52
  -4  12   2  129.80   10.76
  -4  12   1    9.42   11.40
  -4  12   0  649.66   21.21
  -4  12  -1  -13.22   12.75
  -4  12  -2  162.52   16.16
  -4  12  -3  -12.75   13.72
  -4  12  -4   -5.50   14.70
  -4  12  -5   -4.17   15.47
  -4  12  -6   21.37   17.21
  -4  13   7   -7.60   21.84
  -4  13   6   10.19   19.41
  -4  13   5   10.72   11.98
  -4  13   4  252.71   21.14
  -4  13   3   -1.77   14.13
  -4  13   2  308.16   18.82
  -4  13   1   38.63    8.31
  -4  13   0  -10.25   13.95
  -4  13  -1   93.19    8.57
  -4  13  -2   58.11    8.19
  -4  13  -3   17.01    8.95
  -4  13  -4   15.49   15.33
  -4  13  -5   59.63   10.48
  -4  13  -6   22.99   19.79
  -4  14   6   -2.23   19.23
  -4  14   5   18.27   18.02
  -4  14   4   11.42    9.81
  -4  14   3   93.31    9.75
  -4  14   2   83.97    9.00
  -4  14   1   43.85    8.55
  -4  14   0   91.01    9.18
  -4  14  -1    2.71   14.61
  -4  14  -2    1.76   15.22
  -4  14  -3  170.47   12.90
  -4  14  -4   -3.52   17.16
  -4  14  -5  118.53   11.27
  -4  14  -6  -29.34   20.60
  -4  15   6   -6.54   21.45
  -4  15   5   16.93   19.34
  -4  15   4   15.57   12.83
  -4  15   3   12.80   15.94
  -4  15   2  -12.06   15.59
  -4  15   1   86.91    9.74
  -4  15   0    8.72   16.45
  -4  15  -1  259.35   20.46
  -4  15  -2   -3.32   15.83
  -4  15  -3   -4.57   17.13
  -4  15  -4   34.04   10.68
  -4  15  -5   -0.79   19.03
  -4  16   5    7.87   20.55
  -4  16   4  -27.67   20.62
  -4  16   3   22.44   17.02
  -4  16   2   63.27   10.85
  -4  16   1   19.75   16.80
  -4  16   0  154.21   13.37
  -4  16  -1   -1.93   16.64
  -4  16  -2   38.38   10.38
  -4  16  -3  185.88   14.79
  -4  16  -4   -3.06   18.27
  -4  16  -5   67.58   12.13
  -4  17   5   13.04   21.21
  -4  17   4  109.95   12.90
  -4  17   3  -11.52   19.87
  -4  17   2  223.68   22.21
  -4  17   1    8.04   18.01
  -4  17   0    1.25   17.73
  -4  17  -1   72.03   10.48
  -4  17  -2  103.85   11.83
  -4  17  -3  -19.49   19.34
  -4  17  -4   25.80   12.01
  -4  18   4   28.64   21.20
  -4  18   3   26.10   20.60
  -4  18   2  -13.65   20.23
  -4  18   1   29.20   19.55
  -4  18   0  187.02   15.67
  -4  18  -1  -18.52   19.08
  -4  18  -2   34.27   11.09
  -4  18  -3   15.11   13.71
  -4  19   3   -6.70   20.83
  -4  19   2   -7.14   22.02
  -4  19   1   14.98   20.13
  -4  19   0    1.32   19.75
  -4  19  -1    4.84   21.06
  -4  19  -2   31.99   12.39
  -4  19  -3   -1.70   21.26
  -4  20   2   29.10   13.32
  -4  20   1  -11.72   22.09
  -4  20   0  -21.59   21.93
  -4  20  -1  -25.68   20.44
  -5   0   8   14.67   11.99
  -5   0   7   89.21    9.32
  -5   0   6    3.37   12.91
  -5   0   5  293.61   15.45
  -5   0   4    5.34    6.44
  -5   0   3   46.91    5.24
   5   0  -2    8.55    7.04
  -5   0   2    6.01    6.85
   5   0  -1   79.71    7.88
  -5   0   1   68.84    5.39
   5   0   0    3.48    4.73
  -5   0   0   -4.80    6.12
  -5   0  -1   62.12    5.57
   5   0   1   72.74    5.93
  -5   0  -2   -6.30    7.34
   5   0   2    3.37    8.03
  -5   0  -3   93.09    7.49
  -5   0  -4  -22.72   10.83
  -5   0  -5    9.87    7.14
  -5   0  -6    0.55   14.18
  -5   0  -7   44.08   10.43
  -5   0  -8   14.75   18.64
  -5   1   8  -10.62   18.47
  -5   1   7   72.07    9.42
  -5   1   6   36.21    7.68
  -5   1   5   13.83    6.33
  -5   1   4  297.37   15.01
  -5   1   3   21.68    4.88
  -5   1   2   44.51    4.72
   5   1  -2   43.76    4.78
  -5   1   1   65.66    6.22
   5   1  -1   52.97    4.62
   5   1   0  189.68   10.29
  -5   1   0  225.67   10.75
   5   1   1   42.34    4.49
  -5   1  -1   41.61    4.50
  -5   1  -2  414.80   14.50
   5   1   2  489.52   15.27
  -5   1  -3   -4.01    8.59
  -5   1  -4   88.91    7.06
  -5   1  -5  125.09   10.61
  -5   1  -6    9.88   13.59
  -5   1  -7   33.50   10.74
  -5   1  -8    6.03   13.79
  -5   2   8   27.61   10.83
  -5   2   7   -7.11   16.06
  -5   2   6   21.11    7.83
  -5   2   5   36.74    6.70
  -5   2   4   72.01    6.24
  -5   2   3    2.89    8.96
  -5   2   2  740.37   17.48
   5   2  -2  736.13   17.20
   5   2  -1  103.05    9.88
  -5   2   1  105.18    9.60
  -5   2   0 1641.53   23.72
   5   2   0 1793.81   24.59
  -5   2  -1   -4.83    7.48
   5   2   1   19.00    4.57
  -5   2  -2    2.16    7.96
   5   2   2   -8.06    8.37
  -5   2  -3   75.47    7.40
  -5   2  -4  344.08   16.70
  -5   2  -5  -19.00   13.34
  -5   2  -6   90.95    9.64
  -5   2  -7   18.22   17.59
  -5   2  -8   28.86   11.63
  -5   3   8   41.59   11.11
  -5   3   7   -8.57   15.49
  -5   3   6  131.04   11.65
  -5   3   5    3.52   11.52
  -5   3   4  480.81   17.32
  -5   3   3   23.49    5.07
   5   3  -2   99.98    9.93
  -5   3   2   82.82    6.78
   5   3  -1   57.46    5.49
  -5   3   1   57.78    5.12
   5   3   0 1112.04   20.44
  -5   3   0 1027.94   19.55
  -5   3  -1    3.65    8.09
   5   3   1  -12.72    8.43
  -5   3  -2 1218.33   22.67
  -5   3  -3   31.79    5.53
  -5   3  -4  209.34   14.72
  -5   3  -5  -11.93   12.55
  -5   3  -6   12.09   14.46
  -5   3  -7   21.95   16.33
  -5   3  -8   -7.45   20.84
  -5   4   8   41.23   10.62
  -5   4   7   21.93   15.26
  -5   4   6   30.50    8.10
  -5   4   5   16.36   12.65
  -5   4   4   67.70    6.73
  -5   4   3   21.75    5.49
  -5   4   2 1480.10   24.48
   5   4  -2 1552.88   25.17
   5   4  -1   41.00    5.27
  -5   4   1   40.67    5.20
   5   4   0 1129.60   20.93
  -5   4   0 1006.64   19.85
  -5   4  -1    5.72    8.27
   5   4   1    4.36    6.16
  -5   4  -2   11.07    8.35
  -5   4  -3   86.14    7.85
  -5   4  -4  144.60   13.34
  -5   4  -5   11.11   13.62
  -5   4  -6   77.28    9.66
  -5   4  -7   44.13   10.32
  -5   5   8    3.32   19.23
  -5   5   7   65.45   10.14
  -5   5   6   14.05   14.27
  -5   5   5    9.03   11.90
  -5   5   4  135.49    9.62
  -5   5   3   51.02    6.10
  -5   5   2   50.84    5.56
  -5   5   1    4.71    8.69
   5   5  -1    7.78    9.10
   5   5   0  172.74   11.88
  -5   5   0  166.98   11.26
  -5   5  -1   36.18    5.35
  -5   5  -2  151.37   12.27
  -5   5  -3   46.97    6.14
  -5   5  -4   35.95    6.78
  -5   5  -5   82.40    8.75
  -5   5  -6   -4.09   15.22
  -5   5  -7   26.46   18.14
  -5   6   8    9.48   18.56
  -5   6   7    7.09   17.11
  -5   6   6    9.78   15.12
  -5   6   5  184.13   15.97
  -5   6   4   10.22   12.31
  -5   6   3   31.72    6.30
  -5   6   2    3.52    9.75
  -5   6   1    8.90    5.15
  -5   6   0  -15.28    9.32
  -5   6  -1   29.52    5.78
  -5   6  -2   28.21    5.88
  -5   6  -3    2.18   11.23
  -5   6  -4   25.54    7.19
  -5   6  -5   17.50   12.29
  -5   6  -6   18.08   16.61
  -5   6  -7   11.42   18.58
  -5   7   8   13.66   11.20
  -5   7   7   38.80   10.86
  -5   7   6   51.51    9.08
  -5   7   5    1.22   12.70
  -5   7   4  348.32   18.16
  -5   7   3  105.29    8.80
  -5   7   2  117.10    8.65
  -5   7   1    2.71    9.80
  -5   7   0  147.08   12.74
  -5   7  -1   -9.09    9.58
  -5   7  -2  295.03   15.11
  -5   7  -3   32.05    6.56
  -5   7  -4  167.10   15.58
  -5   7  -5  116.00   11.37
  -5   7  -6   -2.58   16.00
  -5   7  -7   40.66   11.19
  -5   8   8   10.22   14.58
  -5   8   7   -2.91   18.55
  -5   8   6   22.40   16.28
  -5   8   5   54.69    8.50
  -5   8   4  149.72   14.86
  -5   8   3   36.53    7.09
  -5   8   2 1257.09   25.53
  -5   8   1    6.16   10.04
  -5   8   0 1024.89   23.24
  -5   8  -1   24.95    6.44
  -5   8  -2   -2.29   10.83
  -5   8  -3  333.55   16.85
  -5   8  -4  113.97   10.33
  -5   8  -5   33.35    8.47
  -5   8  -6   87.47   10.72
  -5   8  -7  -13.45   19.61
  -5   9   8   20.36   21.19
  -5   9   7    4.61   18.56
  -5   9   6  113.98   10.19
  -5   9   5   17.58   14.57
  -5   9   4  271.53   18.12
  -5   9   3   -4.39   12.30
  -5   9   2   14.22   11.91
  -5   9   1   -5.01   11.26
  -5   9   0  588.10   19.52
  -5   9  -1   10.60   10.26
  -5   9  -2  979.15   24.09
  -5   9  -3    9.37   13.31
  -5   9  -4   79.93    8.83
  -5   9  -5    0.57   15.29
  -5   9  -6   24.61   10.04
  -5   9  -7  -15.82   20.14
  -5  10   7   12.64   19.88
  -5  10   6  -19.09   17.56
  -5  10   5   20.92   15.20
  -5  10   4   55.26    8.55
  -5  10   3    5.51   12.42
  -5  10   2  472.60   20.52
  -5  10   1    8.85   12.03
  -5  10   0  720.56   21.48
  -5  10  -1    9.40   11.13
  -5  10  -2   23.64    7.44
  -5  10  -3   33.09    7.58
  -5  10  -4  160.08   12.06
  -5  10  -5   -7.40   15.99
  -5  10  -6   30.85    9.86
  -5  11   7   23.87   20.85
  -5  11   6   11.68   17.37
  -5  11   5   14.18   11.31
  -5  11   4   11.10   16.45
  -5  11   3   22.80    7.73
  -5  11   2   -1.09   13.39
  -5  11   1   68.67    7.67
  -5  11   0   49.86    8.14
  -5  11  -1    9.27    8.76
  -5  11  -2  112.31   10.85
  -5  11  -3    0.07   12.78
  -5  11  -4  -16.21   15.78
  -5  11  -5   73.17   10.56
  -5  11  -6   -8.52   19.32
  -5  12   7   31.92   22.00
  -5  12   6  -26.73   19.14
  -5  12   5  124.12   10.98
  -5  12   4   20.96   15.96
  -5  12   3   46.76    8.60
  -5  12   2   11.68   14.34
  -5  12   1   11.82    8.92
  -5  12   0   64.65    8.78
  -5  12  -1    4.72   14.01
  -5  12  -2   21.29   14.74
  -5  12  -3   76.99    9.41
  -5  12  -4   -1.89   16.58
  -5  12  -5   14.65    9.31
  -5  12  -6   24.52   18.49
  -5  13   6   22.54   11.66
  -5  13   5  -20.70   17.51
  -5  13   4  149.36   14.00
  -5  13   3   54.00    9.32
  -5  13   2   19.06    9.08
  -5  13   1  -12.28   14.36
  -5  13   0   75.88    8.90
  -5  13  -1   11.19    8.53
  -5  13  -2  213.88   19.48
  -5  13  -3    7.04   10.75
  -5  13  -4   48.86   10.04
  -5  13  -5   54.81   10.69
  -5  13  -6    0.84   18.91
  -5  14   6   29.98   12.08
  -5  14   5   14.78   13.72
  -5  14   4   -8.01   19.06
  -5  14   3   20.80    9.68
  -5  14   2  294.06   20.19
  -5  14   1    2.19   15.79
  -5  14   0  286.57   20.37
  -5  14  -1   32.10    9.04
  -5  14  -2    1.37   16.72
  -5  14  -3   88.44   11.13
  -5  14  -4  152.88   13.55
  -5  14  -5    7.02   18.70
  -5  15   5    2.48   20.57
  -5  15   4   61.14   11.72
  -5  15   3   -6.37   17.85
  -5  15   2   21.88   10.02
  -5  15   1  -13.27   16.83
  -5  15   0  197.02   18.90
  -5  15  -1  -11.13   16.90
  -5  15  -2  355.43   23.27
  -5  15  -3    1.65   18.27
  -5  15  -4   40.20   11.13
  -5  15  -5   13.52   19.46
  -5  16   5    7.31   21.08
  -5  16   4   20.66   11.21
  -5  16   3   33.24   11.03
  -5  16   2  237.97   22.40
  -5  16   1    1.26   17.26
  -5  16   0   87.36   11.31
  -5  16  -1   18.73   15.91
  -5  16  -2  -10.55   18.55
  -5  16  -3    9.11   10.95
  -5  16  -4   16.36   20.03
  -5  17   4  -21.80   21.93
  -5  17   3   18.36   19.78
  -5  17   2  -22.33   19.95
  -5  17   1    8.80   10.79
  -5  17   0   -0.60   19.86
  -5  17  -1   -1.58   18.36
  -5  17  -2   19.82   19.88
  -5  17  -3    7.01   19.72
  -5  18   3   -9.79   21.52
  -5  18   2   -5.51   21.87
  -5  18   1  -34.84   19.96
  -5  18   0   24.54   18.61
  -5  18  -1    8.72   20.34
  -5  18  -2   24.36   20.47
  -5  18  -3   18.65   20.93
  -5  19   2   12.79   22.43
  -5  19   1    8.20   21.23
  -5  19   0   -1.64   21.37
  -5  19  -1  -20.20   21.65
  -6   0   8  -10.25   18.81
  -6   0   7   10.49   15.42
  -6   0   6   15.18    8.03
  -6   0   5   10.53   12.05
  -6   0   4  204.48   13.72
  -6   0   3  -18.33    9.34
  -6   0   2  462.82   15.52
  -6   0   1   -8.47    8.47
  -6   0   0   40.92    4.89
  -6   0  -1   -7.98    8.39
  -6   0  -2  225.82   12.95
  -6   0  -3   -5.94   10.53
  -6   0  -4  206.46   15.93
  -6   0  -5  -13.27   13.20
  -6   0  -6   37.69    9.38
  -6   0  -7    4.80   18.58
  -6   1   8   -6.32   20.08
  -6   1   7   13.90   16.42
  -6   1   6    5.51   14.88
  -6   1   5   39.25    7.62
  -6   1   4  -11.59   11.06
  -6   1   3  189.00   12.77
  -6   1   2  107.80   10.23
  -6   1   1  145.22   11.78
  -6   1   0  777.16   18.98
  -6   1  -1   11.54    7.86
  -6   1  -2  403.83   15.94
  -6   1  -3   10.24   10.12
  -6   1  -4  -16.25   12.77
  -6   1  -5    7.31    9.14
  -6   1  -6   73.17   10.32
  -6   1  -7  -11.67   16.90
  -6   2   8   26.89   19.32
  -6   2   7  115.89   10.87
  -6   2   6    1.29   13.97
  -6   2   5  106.92    8.48
  -6   2   4  -12.24   10.42
  -6   2   3  -12.74   10.04
  -6   2   2   62.09    6.15
  -6   2   1  453.71   15.71
  -6   2   0   -6.81    9.35
  -6   2  -1  279.21   13.45
  -6   2  -2  102.77    7.79
  -6   2  -3    8.88    6.90
  -6   2  -4  195.00   15.93
  -6   2  -5   -5.96   13.22
  -6   2  -6   24.52    9.29
  -6   2  -7   11.03   17.51
  -6   3   8   11.91   18.96
  -6   3   7    9.12   16.94
  -6   3   6   15.36   14.68
  -6   3   5  153.33   11.08
  -6   3   4   -0.55   11.82
  -6   3   3  534.19   18.52
  -6   3   2   -6.42    9.56
  -6   3   1  228.77   13.45
  -6   3   0    6.52    9.80
  -6   3  -1   -0.85    9.84
  -6   3  -2   -8.67    9.60
  -6   3  -3    4.70   10.52
  -6   3  -4   -5.43   12.81
  -6   3  -5    1.83   13.40
  -6   3  -6  -11.75   16.64
  -6   3  -7   18.98   18.06
  -6   4   8   21.69   11.06
  -6   4   7   65.56   10.85
  -6   4   6  -12.56   14.56
  -6   4   5  122.61   11.36
  -6   4   4   50.18    7.17
  -6   4   3   -5.73   10.63
  -6   4   2  140.14   12.21
  -6   4   1  308.58   14.75
  -6   4   0    8.99    9.72
  -6   4  -1  114.84    8.24
  -6   4  -2   41.73    6.14
  -6   4  -3   -6.19   10.87
  -6   4  -4  130.76   10.91
  -6   4  -5  -16.18   13.72
  -6   4  -6   40.16    9.43
  -6   4  -7   21.52   18.22
  -6   5   8   11.50   19.64
  -6   5   7   13.11   12.43
  -6   5   6  -19.01   14.95
  -6   5   5   22.05    7.95
  -6   5   4    1.50   11.16
  -6   5   3  333.91   16.39
  -6   5   2  187.84   13.96
  -6   5   1   14.27   11.27
  -6   5   0  923.05   22.25
  -6   5  -1  100.96    8.52
  -6   5  -2  479.78   18.23
  -6   5  -3   23.59    6.61
  -6   5  -4   -7.33   12.97
  -6   5  -5   -4.35   14.50
  -6   5  -6   62.66   10.44
  -6   5  -7   12.64   13.26
  -6   6   8    7.73   19.77
  -6   6   7    3.60   17.34
  -6   6   6   17.53   14.15
  -6   6   5   11.63   13.45
  -6   6   4   19.55    7.39
  -6   6   3  -10.83   12.27
  -6   6   2  577.67   20.13
  -6   6   1  -22.05   10.83
  -6   6   0   37.51    6.39
  -6   6  -1   37.55    6.53
  -6   6  -2  485.50   18.54
  -6   6  -3   -3.98   12.18
  -6   6  -4  331.91   18.62
  -6   6  -5   -8.50   15.85
  -6   6  -6   52.28   10.11
  -6   6  -7   -6.03   20.01
  -6   7   7  -28.57   21.39
  -6   7   6    8.04   16.49
  -6   7   5    4.01   14.78
  -6   7   4   -2.22   13.36
  -6   7   3  559.11   20.26
  -6   7   2   36.51    7.04
  -6   7   1  144.62   12.09
  -6   7   0  586.31   19.60
  -6   7  -1   50.08    6.32
  -6   7  -2  267.39   16.99
  -6   7  -3   37.61    7.34
  -6   7  -4   -1.84   13.19
  -6   7  -5  -15.88   15.45
  -6   7  -6   56.88   10.97
  -6   7  -7   -6.77   19.52
  -6   8   7   76.71   11.60
  -6   8   6   15.35   16.08
  -6   8   5  163.78   12.98
  -6   8   4   34.94    8.60
  -6   8   3    6.00    8.87
  -6   8   2  -13.61   12.09
  -6   8   1  215.23   15.40
  -6   8   0   13.54   12.29
  -6   8  -1  158.61   14.44
  -6   8  -2   44.04    7.58
  -6   8  -3   16.64   12.89
  -6   8  -4  105.73    9.14
  -6   8  -5  -18.69   15.64
  -6   8  -6  -24.76   18.47
  -6   9   7   22.23   20.47
  -6   9   6   13.38   16.70
  -6   9   5   72.63   10.13
  -6   9   4    6.98   14.67
  -6   9   3  193.55   16.42
  -6   9   2   -7.66   12.60
  -6   9   1   54.94    8.06
  -6   9   0    8.88   12.51
  -6   9  -1   22.96    7.40
  -6   9  -2  -18.26   14.06
  -6   9  -3   21.68    7.99
  -6   9  -4  -27.31   15.11
  -6   9  -5   20.01    9.01
  -6   9  -6  -21.41   18.47
  -6  10   7   65.15   12.33
  -6  10   6  -13.41   18.38
  -6  10   5   85.04   10.49
  -6  10   4   -1.12   16.09
  -6  10   3    8.93   14.59
  -6  10   2   77.75    8.50
  -6  10   1  130.48   11.21
  -6  10   0    6.80   13.47
  -6  10  -1   58.41    8.44
  -6  10  -2   56.81    8.55
  -6  10  -3   -8.99   14.86
  -6  10  -4  147.16   10.57
  -6  10  -5    8.81   17.36
  -6  10  -6   13.08   20.29
  -6  11   7  -27.19   21.59
  -6  11   6   17.54   13.28
  -6  11   5   40.46   10.60
  -6  11   4    0.73   15.70
  -6  11   3   64.56    9.44
  -6  11   2   28.63    8.51
  -6  11   1   32.03    8.41
  -6  11   0  257.82   18.25
  -6  11  -1   -6.27   14.25
  -6  11  -2  219.78   14.08
  -6  11  -3  -17.70   14.36
  -6  11  -4   13.92   15.29
  -6  11  -5   12.21   17.59
  -6  11  -6   59.69   12.31
  -6  12   6  -24.84   20.20
  -6  12   5   -0.61   18.74
  -6  12   4   85.24   10.81
  -6  12   3  -21.49   16.96
  -6  12   2  141.55   12.75
  -6  12   1    0.68   15.77
  -6  12   0   11.68    8.73
  -6  12  -1   44.89    8.78
  -6  12  -2  154.49   12.93
  -6  12  -3   15.41   15.12
  -6  12  -4  153.49   14.81
  -6  12  -5   -2.38   18.48
  -6  13   6   -1.89   20.72
  -6  13   5   17.49   20.82
  -6  13   4  -14.78   17.78
  -6  13   3   85.33   10.38
  -6  13   2   21.00   16.44
  -6  13   1   17.85   16.85
  -6  13   0  232.48   19.23
  -6  13  -1   -9.89   15.42
  -6  13  -2   57.22   10.19
  -6  13  -3   44.38   10.25
  -6  13  -4    8.33   17.67
  -6  13  -5   14.77   11.04
  -6  14   5   63.06   12.08
  -6  14   4   -6.03   18.73
  -6  14   3    4.29   17.73
  -6  14   2   12.78   11.72
  -6  14   1   77.58   11.36
  -6  14   0  -16.42   16.60
  -6  14  -1   75.21   10.45
  -6  14  -2   -0.58   18.39
  -6  14  -3    8.76   17.33
  -6  14  -4   36.47   11.31
  -6  15   5   51.93   12.31
  -6  15   4    2.55   19.20
  -6  15   3  106.41   12.03
  -6  15   2    9.10   17.70
  -6  15   1   26.42   18.06
  -6  15   0   -1.29   16.41
  -6  15  -1   14.73   17.69
  -6  15  -2   16.89   12.80
  -6  15  -3    5.65   19.38
  -6  15  -4    3.12   19.50
  -6  16   4    0.82   20.97
  -6  16   3    3.32   19.19
  -6  16   2   30.95   11.41
  -6  16   1   55.84   11.09
  -6  16   0  -18.36   18.94
  -6  16  -1   -4.25   19.80
  -6  16  -2   15.74   14.04
  -6  16  -3   12.25   19.03
  -6  17   3    8.21   22.00
  -6  17   2   19.03   20.47
  -6  17   1   25.92   19.58
  -6  17   0   72.62   12.08
  -6  17  -1  -20.59   21.13
  -6  17  -2   34.39   12.06
  -6  18   2   63.85   12.95
  -6  18   1    9.78   20.41
  -6  18   0   13.62   12.13
  -6  18  -1   24.96   12.18
  -7   0   8   -4.22   19.62
  -7   0   7   18.64   10.52
  -7   0   6    1.40   14.36
  -7   0   5    4.66   12.80
  -7   0   4    4.19   11.52
  -7   0   3  153.30   13.76
  -7   0   2   -8.09   10.47
  -7   0   1 1123.74   25.05
  -7   0   0    5.75    9.81
  -7   0  -1  103.69    8.21
  -7   0  -2    1.53   10.97
  -7   0  -3   70.78    7.60
  -7   0  -4    1.67   12.47
  -7   0  -5   58.81    8.81
  -7   0  -6  -24.23   17.26
  -7   1   8   -5.07   20.49
  -7   1   7   -4.29   18.42
  -7   1   6   14.91    8.52
  -7   1   5  172.74   16.39
  -7   1   4  -15.52   11.91
  -7   1   3  175.18   14.57
  -7   1   2   25.58    6.32
  -7   1   1   17.70    6.47
  -7   1   0   22.76    6.06
  -7   1  -1  342.66   16.25
  -7   1  -2   27.91    6.25
  -7   1  -3  140.60   10.41
  -7   1  -4   16.31   13.93
  -7   1  -5  -20.17   15.62
  -7   1  -6    8.34   17.80
  -7   2   8   -9.34   20.06
  -7   2   7   15.15   17.03
  -7   2   6   18.05   15.40
  -7   2   5   13.57   13.93
  -7   2   4  -11.42   12.80
  -7   2   3   68.97    7.33
  -7   2   2   13.45   10.35
  -7   2   1  176.97   14.03
  -7   2   0   -6.34   11.49
  -7   2  -1   20.48    6.06
  -7   2  -2  215.30   14.34
  -7   2  -3  -19.93   12.51
  -7   2  -4   62.15    8.49
  -7   2  -5   15.48    8.81
  -7   2  -6   23.64   17.73
  -7   3   7  -29.64   18.66
  -7   3   6   40.96    9.08
  -7   3   5  -13.18   14.93
  -7   3   4   -2.11   12.80
  -7   3   3   -2.50   11.42
  -7   3   2   19.24    6.70
  -7   3   1   -5.14   11.54
  -7   3   0  204.80   13.85
  -7   3  -1   38.37    6.83
  -7   3  -2    2.45   11.56
  -7   3  -3  -16.97   12.24
  -7   3  -4  107.52    8.99
  -7   3  -5   13.52    8.67
  -7   3  -6   73.22   10.96
  -7   4   7   11.44   18.52
  -7   4   6   14.22   15.88
  -7   4   5   14.50    8.63
  -7   4   4    6.93    9.24
  -7   4   3   12.09   12.68
  -7   4   2   14.82   10.72
  -7   4   1  255.80   16.05
  -7   4   0   11.48    8.32
  -7   4  -1   19.64    6.78
  -7   4  -2   47.53    7.10
  -7   4  -3    3.86   12.28
  -7   4  -4   74.06    9.01
  -7   4  -5   49.49    8.97
  -7   4  -6   -9.93   17.75
  -7   5   7    0.10   18.73
  -7   5   6   20.30   16.54
  -7   5   5  245.64   18.80
  -7   5   4    4.39   13.57
  -7   5   3  213.78   16.55
  -7   5   2  -11.27   12.08
  -7   5   1    1.84    8.34
  -7   5   0   -3.90   12.01
  -7   5  -1  259.02   16.64
  -7   5  -2    3.16    9.34
  -7   5  -3  218.77   17.20
  -7   5  -4  -19.51   14.67
  -7   5  -5    0.71   15.85
  -7   5  -6   10.27   19.28
  -7   6   7   30.12   20.39
  -7   6   6   14.86   16.60
  -7   6   5    9.61   15.42
  -7   6   4    8.16   14.29
  -7   6   3  446.28   20.45
  -7   6   2   14.13   11.88
  -7   6   1  746.58   23.69
  -7   6   0   -5.45   12.02
  -7   6  -1  161.44   14.70
  -7   6  -2   -0.39   13.39
  -7   6  -3    9.33   13.95
  -7   6  -4  -24.69   15.27
  -7   6  -5   45.21   10.30
  -7   6  -6   16.54   10.44
  -7   7   7    2.01   11.75
  -7   7   6   -9.49   17.68
  -7   7   5  104.03   10.28
  -7   7   4  -10.64   14.78
  -7   7   3  123.12   11.43
  -7   7   2   -4.75   13.34
  -7   7   1   21.02    7.47
  -7   7   0    7.35   13.16
  -7   7  -1  202.94   16.72
  -7   7  -2    8.91   13.09
  -7   7  -3   92.01    9.17
  -7   7  -4   12.72   15.03
  -7   7  -5   -8.94   16.95
  -7   7  -6   37.52   11.06
  -7   8   7   -9.36   19.47
  -7   8   6  -19.38   18.78
  -7   8   5  -32.02   16.07
  -7   8   4    7.06   11.01
  -7   8   3   23.03    8.67
  -7   8   2   -1.02   13.01
  -7   8   1  137.67   11.83
  -7   8   0   14.57    7.62
  -7   8  -1   28.13    8.10
  -7   8  -2   19.79   15.20
  -7   8  -3   11.78   13.68
  -7   8  -4   65.45    9.94
  -7   8  -5   34.09    9.63
  -7   8  -6    7.66   18.59
  -7   9   6   -9.49   19.22
  -7   9   5    9.13   17.05
  -7   9   4   16.14   15.42
  -7   9   3   -5.33   15.22
  -7   9   2   16.13   14.02
  -7   9   1   -3.45   14.63
  -7   9   0   55.18    8.44
  -7   9  -1   -5.11   13.70
  -7   9  -2    0.68   14.47
  -7   9  -3   59.56    9.57
  -7   9  -4   92.57   10.25
  -7   9  -5    9.45   17.08
  -7  10   6   26.21   11.48
  -7  10   5  -16.75   18.72
  -7  10   4   23.51   17.32
  -7  10   3   43.36    9.42
  -7  10   2   19.95   13.90
  -7  10   1  189.34   18.32
  -7  10   0   14.87    8.73
  -7  10  -1   54.31    9.33
  -7  10  -2  221.49   18.93
  -7  10  -3    4.67   15.04
  -7  10  -4   16.16   17.60
  -7  10  -5   28.62   10.50
  -7  11   6   18.87   19.58
  -7  11   5  124.92   12.20
  -7  11   4   -8.40   17.50
  -7  11   3  140.99   10.96
  -7  11   2  -24.98   15.89
  -7  11   1    4.93   15.84
  -7  11   0   21.16    9.12
  -7  11  -1  214.92   14.46
  -7  11  -2   49.71    9.67
  -7  11  -3   56.58   10.39
  -7  11  -4   11.19   10.07
  -7  11  -5   -4.36   18.95
  -7  12   5   17.70   13.72
  -7  12   4   10.61   12.44
  -7  12   3   99.49   10.91
  -7  12   2  -11.14   17.15
  -7  12   1  385.90   23.01
  -7  12   0   -8.53   16.73
  -7  12  -1   84.16   10.42
  -7  12  -2   -4.06   17.55
  -7  12  -3   54.66   10.76
  -7  12  -4   17.45   17.77
  -7  13   5   15.57   22.46
  -7  13   4   20.56   18.61
  -7  13   3   23.28   20.14
  -7  13   2   -4.76   17.60
  -7  13   1    6.71   17.98
  -7  13   0   23.12   17.04
  -7  13  -1  104.79   11.28
  -7  13  -2   46.63   10.17
  -7  13  -3   28.91   10.80
  -7  13  -4    5.69   18.57
  -7  14   4    9.50   19.23
  -7  14   3   15.96   19.47
  -7  14   2    0.00   18.82
  -7  14   1   25.36   18.27
  -7  14   0   10.50    9.86
  -7  14  -1   -0.73   17.61
  -7  14  -2   63.86   11.39
  -7  14  -3   20.34   19.13
  -7  15   4   24.42   20.51
  -7  15   3   11.86   19.51
  -7  15   2   33.31   10.86
  -7  15   1   27.79   10.74
  -7  15   0   17.45   19.21
  -7  15  -1    0.56   19.07
  -7  15  -2  -17.06   19.60
  -7  15  -3   32.98   11.60
  -7  16   3   15.21   21.62
  -7  16   2  -14.49   20.75
  -7  16   1   66.98   12.42
  -7  16   0  -16.11   20.61
  -7  16  -1    7.44   20.28
  -7  16  -2   12.75   21.67
  -7  17   1   29.56   20.59
  -7  17   0   -9.98   22.01
  -8   0   7  -10.59   18.60
  -8   0   6   70.87   10.06
  -8   0   5   14.00   14.02
  -8   0   4   15.24    8.24
  -8   0   3    0.50   11.91
  -8   0   2    8.51   12.72
  -8   0   1  -10.46   12.85
  -8   0   0   15.22   11.91
  -8   0  -1  -16.68   11.63
  -8   0  -2   14.99   13.43
  -8   0  -3   -1.30   13.22
  -8   0  -4    8.10   13.95
  -8   0  -5    3.10   17.07
  -8   0  -6    2.60   17.70
  -8   1   7   22.85   17.39
  -8   1   6   15.42   15.94
  -8   1   5   12.70   14.30
  -8   1   4   55.63    8.47
  -8   1   3   12.33    6.96
  -8   1   2   66.17    7.98
  -8   1   1   83.39    8.29
  -8   1   0   17.90   11.93
  -8   1  -1   83.82    7.97
  -8   1  -2  -20.07   12.61
  -8   1  -3   13.40    7.68
  -8   1  -4   12.88   14.19
  -8   1  -5  -10.47   17.00
  -8   1  -6   12.68   18.88
  -8   2   7   21.32   19.41
  -8   2   6   12.47   16.86
  -8   2   5   23.41    9.08
  -8   2   4   18.98   13.77
  -8   2   3  212.73   16.93
  -8   2   2   -5.81   12.87
  -8   2   1  198.84   15.63
  -8   2   0   28.41    7.71
  -8   2  -1    8.81   10.87
  -8   2  -2    7.59   12.14
  -8   2  -3   69.11    8.95
  -8   2  -4    0.55   14.48
  -8   2  -5   61.44   10.39
  -8   2  -6   -6.64   19.32
  -8   3   7   26.36   18.04
  -8   3   6   23.43    9.76
  -8   3   5   18.16   16.44
  -8   3   4   -6.28   14.75
  -8   3   3   -1.07   13.89
  -8   3   2    2.27   13.55
  -8   3   1  282.39   18.47
  -8   3   0   23.00    7.50
  -8   3  -1  523.30   21.50
  -8   3  -2   -9.39   12.88
  -8   3  -3   30.86    8.36
  -8   3  -4    9.76   15.01
  -8   3  -5   11.39   17.34
  -8   3  -6   -8.49   19.10
  -8   4   7   -5.65   18.95
  -8   4   6  -10.45   19.26
  -8   4   5  -34.46   16.09
  -8   4   4   12.77   16.03
  -8   4   3  148.50   11.68
  -8   4   2   12.79    9.31
  -8   4   1  133.31   11.27
  -8   4   0   58.89    8.37
  -8   4  -1   24.78    7.83
  -8   4  -2   -3.72   13.56
  -8   4  -3  203.65   17.86
  -8   4  -4   -8.42   15.95
  -8   4  -5   60.99   11.04
  -8   5   7   -1.70   20.71
  -8   5   6   -8.52   17.54
  -8   5   5   34.03    9.15
  -8   5   4  112.08    9.89
  -8   5   3  -22.59   15.29
  -8   5   2   77.94    9.04
  -8   5   1   89.34    8.90
  -8   5   0   -1.75   13.08
  -8   5  -1   58.80    8.53
  -8   5  -2  -10.27   14.32
  -8   5  -3    6.39   14.95
  -8   5  -4   -1.59   15.92
  -8   5  -5   -6.29   16.98
  -8   6   6   65.98   11.60
  -8   6   5   12.27    9.49
  -8   6   4   -0.84   16.01
  -8   6   3   10.45   15.64
  -8   6   2   17.62   14.67
  -8   6   1   -1.06   14.46
  -8   6   0  -21.23   15.45
  -8   6  -1   -4.24   14.52
  -8   6  -2   18.60   14.03
  -8   6  -3  -10.05   15.26
  -8   6  -4  -34.27   17.05
  -8   6  -5    6.26   16.58
  -8   7   6   16.67   18.30
  -8   7   5   16.80   17.69
  -8   7   4   88.18    9.77
  -8   7   3   14.44    9.00
  -8   7   2   35.82    9.23
  -8   7   1  104.26    9.47
  -8   7   0   -7.83   15.21
  -8   7  -1  123.71    9.78
  -8   7  -2   -5.14   14.65
  -8   7  -3   20.81   16.67
  -8   7  -4   29.25    9.03
  -8   7  -5   21.80   10.33
  -8   8   6    7.36   14.27
  -8   8   5   -1.41   17.30
  -8   8   4   15.39   17.33
  -8   8   3  160.69   13.44
  -8   8   2   -7.70   15.44
  -8   8   1  118.68   10.29
  -8   8   0    9.85   15.72
  -8   8  -1    7.67   15.09
  -8   8  -2   -9.86   15.95
  -8   8  -3  135.66   11.21
  -8   8  -4    1.44   17.85
  -8   8  -5   63.15   11.67
  -8   9   6   12.69   19.23
  -8   9   5   28.66   10.91
  -8   9   4   11.34   12.83
  -8   9   3   22.93   17.06
  -8   9   2  -29.37   16.83
  -8   9   1  133.35   13.29
  -8   9   0  -30.69   16.43
  -8   9  -1  346.78   21.75
  -8   9  -2   21.83   15.27
  -8   9  -3   -8.04   16.91
  -8   9  -4  -22.10   18.17
  -8  10   5  -19.27   20.04
  -8  10   4   52.87   11.13
  -8  10   3   49.46   10.39
  -8  10   2    4.98   11.62
  -8  10   1   59.61   10.09
  -8  10   0   24.51   10.09
  -8  10  -1    6.72   17.18
  -8  10  -2  -10.79   17.77
  -8  10  -3   78.54   10.94
  -8  10  -4   -3.16   18.08
  -8  11   5   25.47   20.54
  -8  11   4   20.63   19.54
  -8  11   3   -4.39   18.54
  -8  11   2   52.41   10.34
  -8  11   1   25.03   10.24
  -8  11   0    5.65   16.43
  -8  11  -1   21.93   17.86
  -8  11  -2   16.20   18.31
  -8  11  -3   16.57   18.67
  -8  11  -4    7.67   19.37
  -8  12   4   19.85   19.59
  -8  12   3   12.96   18.19
  -8  12   2    2.84   18.64
  -8  12   1    3.71   17.17
  -8  12   0   14.62   18.75
  -8  12  -1   -0.10   18.08
  -8  12  -2    6.75   18.19
  -8  12  -3    3.35   18.46
  -8  13   4   43.90   12.17
  -8  13   3   15.01   19.22
  -8  13   2    4.51   19.42
  -8  13   1   13.63   19.64
  -8  13   0  -41.00   19.77
  -8  13  -1   55.58   11.91
  -8  13  -2   25.95   19.52
  -8  13  -3   22.02   20.15
  -8  14   3   67.35   12.27
  -8  14   2   -4.60   19.90
  -8  14   1   44.95   11.43
  -8  14   0   -6.46   18.75
  -8  14  -1  -20.13   20.89
  -8  14  -2   15.21   19.82
  -8  15   2    5.16   19.24
  -8  15   1   29.66   22.13
  -8  15   0    0.60   20.54
  -8  15  -1   61.33   12.95
  -9   0   6   21.18   16.90
  -9   0   5   -0.91   16.52
  -9   0   4    9.74   14.39
  -9   0   3   22.92    8.12
  -9   0   2    4.25   12.91
  -9   0   1    9.81   14.06
  -9   0   0   -5.54   12.30
  -9   0  -1  154.66   11.77
  -9   0  -2    6.71   13.40
  -9   0  -3   92.69    9.81
  -9   0  -4   13.03   16.56
  -9   0  -5   14.00   13.23
  -9   1   6    8.22   18.09
  -9   1   5  -31.16   16.64
  -9   1   4   38.14    8.71
  -9   1   3    9.72   13.98
  -9   1   2   12.38    9.78
  -9   1   1   96.64    9.55
  -9   1   0   55.69    8.71
  -9   1  -1   20.59    7.78
  -9   1  -2    8.73   13.68
  -9   1  -3    3.42   15.02
  -9   1  -4   13.76   15.96
  -9   1  -5   48.10   10.75
  -9   2   6   15.93   13.73
  -9   2   5  -13.42   16.12
  -9   2   4   11.91   15.52
  -9   2   3   -7.36   14.13
  -9   2   2  161.13   12.46
  -9   2   1    8.58   14.80
  -9   2   0   61.65    9.47
  -9   2  -1  -28.12   15.15
  -9   2  -2    8.06   14.61
  -9   2  -3    9.96    9.17
  -9   2  -4   -9.93   16.65
  -9   2  -5   -5.09   18.80
  -9   3   6   48.74   11.60
  -9   3   5    9.08   17.29
  -9   3   4   97.74   10.84
  -9   3   3   14.44    8.53
  -9   3   2   47.86    9.68
  -9   3   1   -2.69   15.81
  -9   3   0   43.52    8.96
  -9   3  -1   18.45    8.28
  -9   3  -2  110.22    9.73
  -9   3  -3   -4.26   15.85
  -9   3  -4   16.52   17.09
  -9   4   6   24.77   11.11
  -9   4   5  -27.69   18.59
  -9   4   4   26.20    9.72
  -9   4   3   -2.02   15.32
  -9   4   2  117.82   10.57
  -9   4   1    3.90   16.09
  -9   4   0  114.10    9.96
  -9   4  -1    3.13   14.54
  -9   4  -2  -11.53   15.16
  -9   4  -3    6.60   15.91
  -9   4  -4    8.72   12.49
  -9   5   6  -21.93   20.00
  -9   5   5   -4.48   17.86
  -9   5   4   31.74    9.59
  -9   5   3   16.27   16.28
  -9   5   2   21.91   15.43
  -9   5   1   82.81    9.93
  -9   5   0  -15.71   16.26
  -9   5  -1    8.11   16.52
  -9   5  -2    1.40   15.18
  -9   5  -3   13.26   16.24
  -9   5  -4   14.64   17.60
  -9   6   5  -17.44   19.83
  -9   6   4   -1.58   18.37
  -9   6   3   11.90   16.61
  -9   6   2   14.83   16.41
  -9   6   1   -4.55   16.05
  -9   6   0  -33.19   16.27
  -9   6  -1   71.34   10.13
  -9   6  -2    3.41   16.14
  -9   6  -3  136.58   11.59
  -9   6  -4  -30.28   18.13
  -9   7   5   14.67   19.12
  -9   7   4   24.98   17.93
  -9   7   3    1.62   16.78
  -9   7   2   43.92   10.00
  -9   7   1   17.60   17.28
  -9   7   0   -1.58   17.87
  -9   7  -1   26.64   17.87
  -9   7  -2   52.25    9.96
  -9   7  -3   15.72   12.28
  -9   7  -4   16.90   19.21
  -9   8   5   15.66   19.08
  -9   8   4   16.52   18.68
  -9   8   3   -1.59   19.11
  -9   8   2  114.13   11.63
  -9   8   1    7.71   16.64
  -9   8   0  106.56   11.17
  -9   8  -1   39.28    9.84
  -9   8  -2    3.85   17.17
  -9   8  -3    6.28   18.77
  -9   9   4  120.35   12.22
  -9   9   3  -16.73   18.85
  -9   9   2  -19.98   19.20
  -9   9   1   21.09   17.27
  -9   9   0   19.75   19.22
  -9   9  -1    1.29   18.00
  -9   9  -2   74.60   11.21
  -9   9  -3   14.75   12.62
  -9  10   4   14.31   14.27
  -9  10   3   20.54   19.18
  -9  10   2   93.59   12.18
  -9  10   1   -9.63   18.88
  -9  10   0   49.53   11.02
  -9  10  -1   -0.11   18.95
  -9  10  -2   -8.90   17.99
  -9  10  -3   -3.37   18.87
  -9  11   3   -3.95   20.03
  -9  11   2  -27.60   20.37
  -9  11   1   31.84   11.46
  -9  11   0   34.96   10.88
  -9  11  -1   15.84   19.57
  -9  11  -2    5.69   19.26
  -9  12   3  -11.68   20.91
  -9  12   2    1.64   19.78
  -9  12   1    0.11   20.08
  -9  12   0  -25.00   21.73
  -9  12  -1  100.53   12.83
  -9  13   1   57.24   12.09
  -9  13   0   27.93   21.20
 -10   0   5    4.32   17.05
 -10   0   4   57.47    9.97
 -10   0   3  -23.26   16.11
 -10   0   2   84.38   10.03
 -10   0   1    9.14   17.34
 -10   0   0   30.82    9.06
 -10   0  -1    1.47   15.05
 -10   0  -2   18.54    9.25
 -10   0  -3   16.28   16.88
 -10   1   5  -32.33   19.86
 -10   1   4    5.58   17.61
 -10   1   3   -8.04   16.04
 -10   1   2   24.63   16.73
 -10   1   1   12.72   17.62
 -10   1   0  104.10   10.80
 -10   1  -1   12.72    8.49
 -10   1  -2   43.86    9.36
 -10   1  -3   20.37   17.68
 -10   2   5   -4.93   19.05
 -10   2   4  -15.76   18.48
 -10   2   3   -5.91   16.60
 -10   2   2   42.20   10.21
 -10   2   1   -1.63   17.78
 -10   2   0    6.57   16.49
 -10   2  -1    1.40   15.39
 -10   2  -2   13.78   16.78
 -10   2  -3   12.23   16.89
 -10   3   5   17.75   18.80
 -10   3   4    7.06   17.58
 -10   3   3   17.41   10.80
 -10   3   2  -33.70   18.33
 -10   3   1  -14.35   17.84
 -10   3   0   12.44   11.89
 -10   3  -1   -7.63   17.36
 -10   3  -2  -34.77   16.84
 -10   3  -3   12.25   17.39
 -10   4   4   27.94   19.09
 -10   4   3    9.10   18.20
 -10   4   2   67.58   10.96
 -10   4   1  -14.64   18.26
 -10   4   0   10.21   17.42
 -10   4  -1   17.42   16.50
 -10   4  -2   14.15   16.78
 -10   4  -3  -21.80   17.96
 -10   5   4  -22.83   21.08
 -10   5   3    4.09   13.04
 -10   5   2   40.06   10.36
 -10   5   1    9.47   18.53
 -10   5   0  103.70   11.85
 -10   5  -1   -5.46   17.70
 -10   5  -2   32.09   10.72
 -10   5  -3   22.83   18.05
 -10   6   4  -11.03   21.13
 -10   6   3   14.27   18.42
 -10   6   2   75.75   11.89
 -10   6   1   17.70   10.14
 -10   6   0   26.19   10.72
 -10   6  -1    7.90   17.69
 -10   6  -2   60.47   11.21
 -10   7   4  -21.16   21.03
 -10   7   3   -2.31   20.26
 -10   7   2   14.93   19.17
 -10   7   1  -23.82   19.72
 -10   7   0   92.68   12.17
 -10   7  -1    3.89   18.94
 -10   7  -2   59.60   11.33
 -10   8   3   -5.08   19.59
 -10   8   2   31.10   11.54
 -10   8   1  -20.01   19.87
 -10   8   0   11.63   10.80
 -10   8  -1   15.53   11.06
 -10   8  -2  -21.21   19.36
 -10   9   2  -48.14   20.91
 -10   9   1   -0.82   19.51
 -10   9   0  -17.26   20.97
 -10   9  -1    6.81   13.85
 -10  10   1  -15.06   19.78
 -10  10   0  -20.31   20.31
 -11   0   3   18.03   10.06
 -11   0   2  -10.79   17.34
 -11   0   1   11.11   14.47
 -11   0   0   -9.83   16.91
 -11   0  -1    9.31   19.01
 -11   1   3   18.62   10.50
 -11   1   2   23.00   18.48
 -11   1   1    9.79   19.69
 -11   1   0   -4.93   18.97
 -11   1  -1   -1.60   17.27
 -11   2   2   10.39   11.51
 -11   2   1    8.20   20.14
 -11   2   0  -14.96   20.01
 -11   2  -1   -4.14   17.29
 -11   3   2   22.75   20.07
 -11   3   1   -0.11   19.94
 -11   3   0   64.06   12.33
 -11   3  -1   12.75   18.55
 -11   4   2   21.10   20.16
 -11   4   1   23.33   11.88
 -11   4   0   14.38   19.28
 -11   5   1   23.14   11.75
   0   0   0    0.00    0.00

_computing_structure_solution     'SHELXT 2018/2 (Sheldrick, 2018)'
;

_shelx_hkl_checksum   52055

#==============================================================================
#     End of CIF
#==============================================================================
