# Supplementary material for: Charge Polarity Control in Organic Transistors of Mixed and Segregated Complexes Based on Diaminonaphthalene and Pyrene
Source: ACS Appl Mater Interfaces. 2023 Sep 15;15(38):45201–11. doi: 10.1021/acsami.3c10583 (PMC10540136; doi:10.1021/acsami.3c10583)
Supplement: Supplementary file 2 — am3c10583_si_002.zip [file am3c10583_si_002.zip › cif/(DAN)(FA).cif]

data_global
_audit_creation_date                               2022-05-16
_audit_creation_method                            'by CrystalStructure 4.3'
_audit_update_record                               ?

#==============================================================================
# PROCESSING SUMMARY (IUCr Office Use Only)

_journal_date_recd_electronic                      ?
_journal_date_from_coeditor                        ?
_journal_date_accepted                             ?
_journal_coeditor_code                             ?

#==============================================================================
# SUBMISSION DETAILS

_publ_contact_author_name                         'ENTER NAME'
_publ_contact_author_email                        'ENTER EMAIL ADDRESS'
_publ_contact_author_fax                          'ENTER FAX NUMBER'
_publ_contact_author_phone                        'ENTER PHONE NUMBER'
_publ_contact_letter
;
    ENTER TEXT OF LETTER
;
_publ_requested_journal                           'ENTER JOURNAL NAME HERE'
_publ_requested_category
                                               'CHOOSE FI FM FO CI CM CO or AD'
_publ_requested_coeditor_name                      ?

#==============================================================================
# TITLE AND AUTHOR LIST

_publ_section_title
;
    ENTER SECTION TITLE
;
_publ_section_title_footnote
;
    ENTER FOOTNOTE TO TITLE OF PAPER
;
loop_
_publ_author_name
_publ_author_footnote
_publ_author_address
' FIRST AUTHORS NAME '
;
  FIRST AUTHORS FOOTNOTES
;
;
  FIRST AUTHORS ADDRESS
;
_publ_section_synopsis
;
    ENTER SYNOPSIS
;

#==============================================================================
# TEXT

_publ_section_abstract
;
    ENTER ABSTRACT
;
_publ_section_comment
;
    ENTER TEXT
;
_publ_section_references
;
    ENTER OTHER REFERENCES

    Rigaku (2019). CrystalStructure. Version 4.3. 
    Rigaku Corporation, Tokyo, Japan.

    Sheldrick, G. M. (2014). Acta Cryst. (2014). A70, C1437.
    SHELXT Version 2018/2

    Sheldrick, G.M. (2008) SHELXL Version 2018/3, Acta Cryst. A64, 112-122.

;
_publ_section_figure_captions
;
    ENTER FIGURE CAPTIONS
;
_publ_section_exptl_prep
;
    ENTER COMPOUND PREPARATION DETAILS
;
_publ_section_exptl_refinement
;
    ENTER SPECIAL DETAILS OF THE REFINEMENT
;

#==============================================================================
data_Cytidine_(Rigaku_Master_for_Mo)

#==============================================================================
# CHEMICAL DATA

_chemical_formula_sum                             'C16 H10 F4 N2 O2'
_chemical_formula_moiety                          'C16 H10 F4 N2 O2'
_chemical_formula_weight                           338.26
_chemical_melting_point                            ?

#==============================================================================
# CRYSTAL DATA
_space_group_crystal_system                        monoclinic
_space_group_name_H-M_alt                         'P 1 21/c 1'
_space_group_name_Hall                            '-P 2ybc'
_space_group_IT_number                             14
loop_
_space_group_symop_id
_space_group_symop_operation_xyz
1   '+X,+Y,+Z'
2   '-X,1/2+Y,1/2-Z'
3   '-X,-Y,-Z'
4   '+X,-1/2-Y,-1/2+Z'
#------------------------------------------------------------------------------
_cell_length_a                                     7.8213(19)
_cell_length_b                                     6.5452(15)
_cell_length_c                                     13.034(5)
_cell_angle_alpha                                  90.0000
_cell_angle_beta                                   91.99(3)
_cell_angle_gamma                                  90.0000
_cell_volume                                       666.8(3)
_cell_formula_units_Z                              2
_cell_measurement_reflns_used                      31
_cell_measurement_theta_min                        11.56
_cell_measurement_theta_max                        16.75
_cell_measurement_temperature                      296
#------------------------------------------------------------------------------
_exptl_crystal_description                         block
_exptl_crystal_colour                              black
_exptl_crystal_size_max                            0.370
_exptl_crystal_size_mid                            0.200
_exptl_crystal_size_min                            0.180
_exptl_crystal_density_diffrn                      1.685
_exptl_crystal_density_meas                        ?
_exptl_crystal_density_method                     'not measured'
_exptl_crystal_F_000                               344.00
_exptl_absorpt_coefficient_mu                      0.150
_exptl_absorpt_correction_type                     psi-scan
_exptl_absorpt_process_details
                                            '(North, Phillips & Mathews, 1968)'
_exptl_absorpt_correction_T_min                    0.951
_exptl_absorpt_correction_T_max                    0.973

#==============================================================================
# EXPERIMENTAL DATA

_diffrn_ambient_temperature                        298
_diffrn_radiation_type                            'Mo K\a'
_diffrn_radiation_wavelength                       0.71069
_diffrn_measurement_device_type                   'Rigaku AFC7R'
_diffrn_measurement_method                         \w-2\q
_diffrn_reflns_number                              2301
_diffrn_reflns_av_unetI/netI                       0.0787
_diffrn_reflns_av_R_equivalents                    0.0281
_diffrn_reflns_theta_max                           29.993
_diffrn_reflns_theta_min                           2.606
_diffrn_reflns_theta_full                          25.240
_diffrn_measured_fraction_theta_max                0.999
_diffrn_measured_fraction_theta_full               1.000
_diffrn_reflns_Laue_measured_fraction_max          0.999
_diffrn_reflns_Laue_measured_fraction_full         1.000
_diffrn_reflns_point_group_measured_fraction_max   0.999
_diffrn_reflns_point_group_measured_fraction_full  1.000
_diffrn_reflns_limit_h_min                        -10
_diffrn_reflns_limit_h_max                         5
_diffrn_reflns_limit_k_min                         0
_diffrn_reflns_limit_k_max                         9
_diffrn_reflns_limit_l_min                        -18
_diffrn_reflns_limit_l_max                         18
_diffrn_standards_number                           3
_diffrn_standards_interval_count                   150
_diffrn_standards_decay_%                          0.393
_reflns_number_total                               1942
_reflns_number_gt                                  977
_reflns_threshold_expression                       F^2^>2.0\s(F^2^)
_reflns_Friedel_coverage          0.000
_reflns_Friedel_fraction_max      .
_reflns_Friedel_fraction_full     .

#==============================================================================
# REFINEMENT DATA

_refine_special_details
;
    Refinement was performed using all reflections. The weighted 
    R-factor (wR) and goodness of fit (S) are based on F^2^.
    R-factor (gt) are based on F. The threshold expression of
    F^2^ > 2.0 sigma(F^2^) is used only for calculating R-factor (gt).
;
_refine_ls_structure_factor_coef                   Fsqd
_refine_ls_R_factor_all                            0.1345
_refine_ls_R_factor_gt                             0.0510
_refine_ls_wR_factor_ref                           0.1593
_refine_ls_wR_factor_gt                            0.1280
_refine_ls_number_restraints                       0
_refine_ls_hydrogen_treatment                      constr
_refine_ls_number_reflns                           1942
_refine_ls_number_parameters                       109
_refine_ls_goodness_of_fit_ref                     1.002
_refine_ls_weighting_scheme                        calc
_refine_ls_weighting_details
           'w = 1/[\s^2^(Fo^2^)+(0.0712P)^2^+0.0116P] where P=(Fo^2^+2Fc^2^)/3'
_atom_sites_solution_hydrogens                     geom
_atom_sites_solution_primary                       direct
_atom_sites_solution_secondary                     difmap
_refine_ls_shift/su_max                            0.000
_refine_diff_density_max                           0.29
_refine_diff_density_min                          -0.34
_refine_ls_extinction_method                       none
_refine_ls_extinction_coef                         ?

loop_
_atom_type_symbol
_atom_type_description
_atom_type_scat_dispersion_real
_atom_type_scat_dispersion_imag
_atom_type_scat_source
  'C' 'C'  0.0033 0.0016 
;
International Tables for Crystallography
(Vol. C, Tables 4.2.6.8 and 6.1.1.4)
;
  'H' 'H'  0.0000 0.0000 
;
International Tables for Crystallography
(Vol. C, Table 6.1.1.4)
;
  'N' 'N'  0.0061 0.0033 
;
International Tables for Crystallography
(Vol. C, Tables 4.2.6.8 and 6.1.1.4)
;
  'F' 'F'  0.0171 0.0103 
;
International Tables for Crystallography
(Vol. C, Tables 4.2.6.8 and 6.1.1.4)
;
  'O' 'O'  0.0106 0.0060 
;
International Tables for Crystallography
(Vol. C, Tables 4.2.6.8 and 6.1.1.4)
;

#==============================================================================
# ATOMIC COORDINATES AND THERMAL PARAMETERS

loop_
 _atom_site_label
 _atom_site_type_symbol
 _atom_site_fract_x
 _atom_site_fract_y
 _atom_site_fract_z
 _atom_site_U_iso_or_equiv
 _atom_site_adp_type
 _atom_site_occupancy
 _atom_site_site_symmetry_order  
 _atom_site_calc_flag
 _atom_site_refinement_flags_posn
 _atom_site_refinement_flags_adp
 _atom_site_refinement_flags_occupancy
 _atom_site_disorder_assembly
 _atom_site_disorder_group
F1 F 0.51410(19) 0.2026(2) 0.64786(11) 0.0461(4) Uani 1 1 d . . . . .
F2 F 0.68350(18) 0.5587(2) 0.67958(10) 0.0461(5) Uani 1 1 d . . . . .
O1 O 0.6759(2) 0.8465(3) 0.53011(14) 0.0410(5) Uani 1 1 d . . . . .
N1 N 0.2594(2) 0.7804(3) 0.61242(16) 0.0366(5) Uani 1 1 d . . . . .
H1A H 0.326212 0.789326 0.666038 0.044 Uiso 1 1 calc R U . . .
H1B H 0.257259 0.876795 0.567536 0.044 Uiso 1 1 calc R U . . .
C1 C 0.1559(3) 0.6121(3) 0.59847(16) 0.0268(5) Uani 1 1 d . . . . .
C2 C 0.1589(3) 0.4571(4) 0.67037(17) 0.0310(5) Uani 1 1 d . . . . .
H2 H 0.227822 0.470331 0.729576 0.037 Uiso 1 1 calc R U . . .
C3 C 0.0605(3) 0.2810(4) 0.65591(17) 0.0316(5) Uani 1 1 d . . . . .
H3 H 0.063985 0.179671 0.705940 0.038 Uiso 1 1 calc R U . . .
C4 C -0.0406(3) 0.2552(4) 0.56973(17) 0.0302(5) Uani 1 1 d . . . . .
H4 H -0.104150 0.136046 0.561025 0.036 Uiso 1 1 calc R U . . .
C5 C -0.0493(2) 0.4093(3) 0.49308(16) 0.0242(5) Uani 1 1 d . . . . .
C6 C 0.5100(3) 0.3505(3) 0.57751(16) 0.0281(5) Uani 1 1 d . . . . .
C7 C 0.5935(3) 0.5242(4) 0.59198(16) 0.0282(5) Uani 1 1 d . . . . .
C8 C 0.5947(3) 0.6905(3) 0.51641(17) 0.0278(5) Uani 1 1 d . . . . .

loop_
 _atom_site_aniso_label
 _atom_site_aniso_U_11
 _atom_site_aniso_U_22
 _atom_site_aniso_U_33
 _atom_site_aniso_U_23
 _atom_site_aniso_U_13
 _atom_site_aniso_U_12
F1 0.0512(9) 0.0410(9) 0.0462(9) 0.0191(7) 0.0038(7) 0.0055(7)
F2 0.0446(8) 0.0604(11) 0.0321(8) -0.0082(7) -0.0144(6) -0.0003(7)
O1 0.0359(10) 0.0298(9) 0.0576(12) -0.0064(8) 0.0040(8) -0.0093(8)
N1 0.0363(11) 0.0315(11) 0.0412(11) -0.0039(9) -0.0091(9) -0.0084(9)
C1 0.0219(10) 0.0281(12) 0.0305(12) -0.0054(9) 0.0013(8) 0.0015(9)
C2 0.0262(11) 0.0396(14) 0.0272(11) 0.0005(10) -0.0010(9) 0.0044(10)
C3 0.0289(11) 0.0338(13) 0.0321(12) 0.0109(10) 0.0032(9) 0.0037(10)
C4 0.0262(11) 0.0263(12) 0.0380(13) 0.0043(10) 0.0018(9) 0.0004(9)
C5 0.0179(9) 0.0245(11) 0.0302(11) -0.0026(9) 0.0017(8) 0.0010(8)
C6 0.0264(11) 0.0279(12) 0.0302(12) 0.0074(9) 0.0011(9) 0.0037(9)
C7 0.0227(10) 0.0346(13) 0.0269(11) -0.0032(10) -0.0045(9) 0.0006(9)
C8 0.0212(10) 0.0265(12) 0.0360(12) -0.0030(10) 0.0037(9) -0.0020(9)

#==============================================================================
_computing_data_collection                         WinAFC
_computing_cell_refinement                         WinAFC
_computing_data_reduction                          WinAFC
_computing_structure_solution
                                      'SHELXT Version 2018/2 (Sheldrick, 2014)'
_computing_structure_refinement
                                      'SHELXL Version 2018/3 (Sheldrick, 2008)'
_computing_publication_material
                                          'CrystalStructure 4.3 (Rigaku, 2019)'
_computing_molecular_graphics                     'CrystalStructure 4.3'

#==============================================================================
# MOLECULAR GEOMETRY

_geom_special_details
;
 All esds (except the esd in the dihedral angle between two l.s. planes)
 are estimated using the full covariance matrix.  The cell esds are taken
 into account individually in the estimation of esds in distances, angles
 and torsion angles; correlations between esds in cell parameters are only
 used when they are defined by crystal symmetry.  An approximate (isotropic)
 treatment of cell esds is used for estimating esds involving l.s. planes.
;

loop_
 _geom_bond_atom_site_label_1
 _geom_bond_atom_site_label_2
 _geom_bond_distance
 _geom_bond_site_symmetry_2
 _geom_bond_publ_flag
F1 C6 1.333(2) . ?
F2 C7 1.339(2) . ?
O1 C8 1.212(3) . ?
N1 C1 1.375(3) . ?
N1 H1A 0.8600 . ?
N1 H1B 0.8600 . ?
C1 C2 1.381(3) . ?
C1 C5 1.438(3) 3_566 ?
C2 C3 1.395(3) . ?
C2 H2 0.9300 . ?
C3 C4 1.361(3) . ?
C3 H3 0.9300 . ?
C4 C5 1.419(3) . ?
C4 H4 0.9300 . ?
C5 C5 1.425(4) 3_566 ?
C6 C7 1.321(3) . ?
C6 C8 1.473(3) 3_666 ?
C7 C8 1.468(3) . ?

loop_
 _geom_angle_atom_site_label_1
 _geom_angle_atom_site_label_2
 _geom_angle_atom_site_label_3
 _geom_angle
 _geom_angle_site_symmetry_1
 _geom_angle_site_symmetry_3
 _geom_angle_publ_flag
C1 N1 H1A 120.0 . . ?
C1 N1 H1B 120.0 . . ?
H1A N1 H1B 120.0 . . ?
N1 C1 C2 120.2(2) . . ?
N1 C1 C5 120.6(2) . 3_566 ?
C2 C1 C5 119.2(2) . 3_566 ?
C1 C2 C3 121.3(2) . . ?
C1 C2 H2 119.4 . . ?
C3 C2 H2 119.4 . . ?
C4 C3 C2 121.0(2) . . ?
C4 C3 H3 119.5 . . ?
C2 C3 H3 119.5 . . ?
C3 C4 C5 120.3(2) . . ?
C3 C4 H4 119.8 . . ?
C5 C4 H4 119.8 . . ?
C4 C5 C5 119.4(2) . 3_566 ?
C4 C5 C1 121.82(19) . 3_566 ?
C5 C5 C1 118.8(2) 3_566 3_566 ?
C7 C6 F1 121.8(2) . . ?
C7 C6 C8 122.23(19) . 3_666 ?
F1 C6 C8 115.99(19) . 3_666 ?
C6 C7 F2 120.6(2) . . ?
C6 C7 C8 123.81(19) . . ?
F2 C7 C8 115.57(19) . . ?
O1 C8 C7 122.7(2) . . ?
O1 C8 C6 123.3(2) . 3_666 ?
C7 C8 C6 113.95(18) . 3_666 ?

loop_
 _geom_torsion_atom_site_label_1
 _geom_torsion_atom_site_label_2
 _geom_torsion_atom_site_label_3
 _geom_torsion_atom_site_label_4
 _geom_torsion
 _geom_torsion_site_symmetry_1
 _geom_torsion_site_symmetry_2
 _geom_torsion_site_symmetry_3
 _geom_torsion_site_symmetry_4
 _geom_torsion_publ_flag
N1 C1 C2 C3 -177.3(2) . . . . ?
C5 C1 C2 C3 -0.2(3) 3_566 . . . ?
C1 C2 C3 C4 0.7(3) . . . . ?
C2 C3 C4 C5 -0.8(3) . . . . ?
C3 C4 C5 C5 0.3(4) . . . 3_566 ?
C3 C4 C5 C1 -179.4(2) . . . 3_566 ?
F1 C6 C7 F2 -1.2(3) . . . . ?
C8 C6 C7 F2 178.08(19) 3_666 . . . ?
F1 C6 C7 C8 179.23(19) . . . . ?
C8 C6 C7 C8 -1.5(4) 3_666 . . . ?
C6 C7 C8 O1 -178.0(2) . . . . ?
F2 C7 C8 O1 2.4(3) . . . . ?
C6 C7 C8 C6 1.4(3) . . . 3_666 ?
F2 C7 C8 C6 -178.20(18) . . . 3_666 ?


#==============================================================================
# Additional structures and associated data_? identifiers
# should be added at this point if there is more than one 
# structure analysis in the CIF.

_shelx_res_file
;
TITL Cytidine (Rigaku Master for Mo)
    shelxl.res
    created by SHELXL-2018/3 at 14:13:23 on 16-May-2022
CELL  0.71069 7.82130 6.54520 13.03410 90.00000 91.99290 90.00000
ZERR  2 0.00190 0.00150 0.00490 0.00000 0.02580 0.00000
LATT 1
SYMM    -X, .50+Y, .50-Z
SFAC C H N F O
UNIT 32 20 4 8 4
L.S. 5
FMAP 2
PLAN 25
WPDB -2
HTAB
BOND $H
CONF
LIST 4
TEMP 25.0
ACTA
SIZE 0.370 0.200 0.180
WGHT    0.071200    0.011600
FVAR       0.78041
F1    4    0.514096    0.202574    0.647858    11.00000    0.05121    0.04095 =
         0.04619    0.01912    0.00381    0.00550
F2    4    0.683501    0.558681    0.679582    11.00000    0.04458    0.06037 =
         0.03212   -0.00817   -0.01435   -0.00029
O1    5    0.675909    0.846503    0.530111    11.00000    0.03594    0.02976 =
         0.05759   -0.00640    0.00400   -0.00933
N1    3    0.259372    0.780446    0.612424    11.00000    0.03627    0.03146 =
         0.04121   -0.00390   -0.00912   -0.00843
AFIX  93
H1A   2    0.326212    0.789326    0.666038    11.00000   -1.20000
H1B   2    0.257259    0.876795    0.567536    11.00000   -1.20000
AFIX   0
C1    1    0.155852    0.612147    0.598467    11.00000    0.02185    0.02811 =
         0.03050   -0.00539    0.00135    0.00148
C2    1    0.158868    0.457094    0.670372    11.00000    0.02620    0.03957 =
         0.02716    0.00045   -0.00102    0.00444
AFIX  43
H2    2    0.227822    0.470331    0.729576    11.00000   -1.20000
AFIX   0
C3    1    0.060496    0.281040    0.655912    11.00000    0.02885    0.03381 =
         0.03215    0.01086    0.00325    0.00369
AFIX  43
H3    2    0.063985    0.179671    0.705940    11.00000   -1.20000
AFIX   0
C4    1   -0.040551    0.255230    0.569725    11.00000    0.02624    0.02627 =
         0.03802    0.00432    0.00177    0.00036
AFIX  43
H4    2   -0.104150    0.136046    0.561025    11.00000   -1.20000
AFIX   0
C5    1   -0.049341    0.409265    0.493081    11.00000    0.01786    0.02450 =
         0.03022   -0.00263    0.00165    0.00102
C6    1    0.509972    0.350546    0.577511    11.00000    0.02642    0.02785 =
         0.03017    0.00745    0.00107    0.00369
C7    1    0.593538    0.524183    0.591983    11.00000    0.02271    0.03460 =
         0.02685   -0.00318   -0.00453    0.00064
C8    1    0.594655    0.690532    0.516409    11.00000    0.02116    0.02652 =
         0.03603   -0.00304    0.00375   -0.00195
HKLF 4


REM  Cytidine (Rigaku Master for Mo)
REM wR2 = 0.1593, GooF = S = 1.002, Restrained GooF = 1.002 for all data
REM R1 = 0.0510 for 977 Fo > 4sig(Fo) and 0.1345 for all 1942 data
REM 109 parameters refined using 0 restraints

END

WGHT      0.0712      0.0116

REM Instructions for potential hydrogen bonds
EQIV $3 -x+1, -y+2, -z+1
HTAB N1 O1_$3

REM Highest difference peak  0.288,  deepest hole -0.343,  1-sigma level  0.061
Q1    1   0.2337  0.7864  0.6974  11.00000  0.05    0.29
Q2    1   0.1776  0.5033  0.6195  11.00000  0.05    0.24
Q3    1   0.1850  0.9184  0.5939  11.00000  0.05    0.23
Q4    1   0.5829  0.6378  0.5622  11.00000  0.05    0.21
Q5    1   0.0351  0.4714  0.4925  11.00000  0.05    0.20
Q6    1   0.0803  0.3796  0.6789  11.00000  0.05    0.19
Q7    1  -0.0638  0.3494  0.5342  11.00000  0.05    0.19
Q8    1  -0.2078  0.1759  0.6774  11.00000  0.05    0.19
Q9    1   0.0841  0.8181  0.6548  11.00000  0.05    0.19
Q10   1   0.5365  0.9028  0.5740  11.00000  0.05    0.19
Q11   1   0.5736  0.4266  0.5823  11.00000  0.05    0.19
Q12   1   0.6223  0.5941  0.5415  11.00000  0.05    0.19
Q13   1   0.6878  0.3650  0.5220  11.00000  0.05    0.18
Q14   1   0.5172  0.4638  0.5903  11.00000  0.05    0.18
Q15   1  -0.1228  0.1374  0.6082  11.00000  0.05    0.18
Q16   1   0.6623  0.8596  0.6068  11.00000  0.05    0.18
Q17   1   0.4732  0.5991  0.6368  11.00000  0.05    0.18
Q18   1   0.5370  0.7151  0.6502  11.00000  0.05    0.17
Q19   1   0.4534  0.3457  0.5430  11.00000  0.05    0.17
Q20   1   0.8088  0.6451  0.6234  11.00000  0.05    0.17
Q21   1   0.0897  0.6097  0.5577  11.00000  0.05    0.17
Q22   1   0.6276  0.5349  0.6175  11.00000  0.05    0.17
Q23   1   0.6170  0.7777  0.7228  11.00000  0.05    0.16
Q24   1   0.2562  0.2552  0.6044  11.00000  0.05    0.16
Q25   1   0.0305  0.2105  0.4376  11.00000  0.05    0.16
;

_shelx_res_checksum   45475

_shelx_hkl_file
;
   0   0  -2 2230.82   10.93
   0   0   2 2227.82   10.92
   0   0   3    0.87    1.87
   0   0  -3   -1.28    1.96
   0   0  -4 1430.24   12.58
   0   0   4 1434.51   12.58
   0   0   5   -3.65    2.48
   0   0  -5   -7.70    2.71
   0   0  -6  655.67   10.66
   0   0   6  674.01   10.84
   0   0   7  -10.04    3.19
   0   0  -7  -11.01    3.09
   0   0  -8   26.38    2.16
   0   0   8   29.35    2.68
   0   0   9    0.00    2.96
   0   0  -9    0.77    2.99
   0   0 -10   31.25    3.07
   0   0  10   27.56    2.59
   0   0 -11   -2.31    3.67
   0   0  11   -0.66    3.65
   0   0 -12  324.44   11.95
   0   0  12  365.82   12.38
   0   0  13   -9.75    5.54
   0   0 -13   -4.47    5.00
   0   0 -14   -4.04    5.22
   0   0  14   -0.45    4.51
   0   0  15   -2.46    4.55
   0   0 -15    1.49    4.91
   0   0  16   13.34    3.04
   0   0 -16   12.81    3.15
   0   0  17   -1.18    5.14
   0   0 -17    1.18    5.28
   0   0  18    6.40    5.80
   0   0 -18   -4.50    6.44
   0   1   0    0.38    1.34
   0   1   1 2077.43   11.15
   0   1  -1 2117.76   11.26
   0   1   2  204.66    4.31
   0   1  -2  211.09    4.36
   0   1  -3  713.45    8.49
   0   1   3  697.73    8.45
   0   1   4  387.76    7.21
   0   1  -4  393.76    7.24
   0   1  -5   70.26    3.97
   0   1   5   74.05    4.10
   0   1  -6  100.65    4.69
   0   1   6  101.51    5.09
   0   1   7   19.35    1.96
   0   1  -7   21.71    1.93
   0   1   8   40.28    3.90
   0   1  -8   31.43    2.75
   0   1  -9    3.08    1.71
   0   1   9    5.12    1.80
   0   1  10  261.48    9.65
   0   1 -10  247.43    9.43
   0   1  11  496.04   13.98
   0   1 -11  445.16   13.03
   0   1  12  453.84   14.09
   0   1 -12  428.13   13.80
   0   1  13   -0.85    5.96
   0   1 -13   10.86    2.86
   0   1  14    3.63    2.82
   0   1 -14    2.72    3.70
   0   1 -15   16.49    3.31
   0   1  15   17.66    3.28
   0   1 -16   14.39    3.35
   0   1  16   12.39    3.23
   0   1 -17    3.57    5.26
   0   1  17    2.37    6.14
   0   1  18    0.67    5.52
   0   1 -18    0.02    5.92
   0   2   0 1003.06   10.55
   0   2  -1   98.98    4.03
   0   2   1   92.39    3.90
   0   2   2  435.21    7.60
   0   2  -2  467.94    7.78
   0   2   3   25.06    2.18
   0   2  -3   30.17    2.09
   0   2   4  159.75    5.51
   0   2  -4  179.22    5.73
   0   2  -5  255.47    7.19
   0   2   5  241.97    7.05
   0   2   6   -3.20    2.87
   0   2  -6   -1.20    2.68
   0   2   7    4.75    1.69
   0   2  -7    4.60    1.67
   0   2   8   97.84    6.00
   0   2  -8  126.70    6.37
   0   2   9    2.86    3.03
   0   2  -9    2.14    2.09
   0   2  10  160.93    8.28
   0   2 -10  171.78    8.23
   0   2 -11   18.57    2.65
   0   2  11   12.90    2.64
   0   2 -12   19.06    2.90
   0   2  12   21.28    2.74
   0   2  13    8.20    2.81
   0   2 -13   10.50    2.84
   0   2  14   63.71    4.81
   0   2 -14   59.68    4.82
   0   2  15    3.11    4.91
   0   2 -15   -2.33    3.14
   0   2  16   -1.13    4.73
   0   2 -16   -6.21    5.21
   0   2  17   -2.45    5.49
   0   2 -17   -1.84    5.10
   0   3   0   -2.44    2.47
   0   3  -1  271.31    7.06
   0   3   1  269.00    7.07
   0   3  -2  681.44   11.22
   0   3   2  690.07   11.22
   0   3   3  410.07    9.14
   0   3  -3  426.64    9.25
   0   3  -4   21.14    1.92
   0   3   4   19.15    1.82
   0   3   5   11.42    1.68
   0   3  -5    3.28    3.27
   0   3  -6   18.47    1.87
   0   3   6   14.15    1.95
   0   3   7   28.54    2.56
   0   3  -7   29.95    2.39
   0   3  -8   51.57    4.91
   0   3   8   42.69    3.49
   0   3   9    9.19    2.13
   0   3  -9    7.70    2.14
   0   3 -10   56.37    4.30
   0   3  10   63.96    4.22
   0   3 -11    0.00    4.23
   0   3  11   -5.41    4.51
   0   3 -12    3.40    4.56
   0   3  12    7.49    2.29
   0   3  13   22.95    3.29
   0   3 -13   30.97    3.15
   0   3  14   23.18    3.57
   0   3 -14   18.14    3.42
   0   3  15    9.67    3.00
   0   3 -15   10.04    3.08
   0   3 -16   -8.33    4.97
   0   3  16    4.75    4.20
   0   3 -17    0.62    5.26
   0   3  17   -1.95    5.56
   0   4   0   30.64    2.58
   0   4   1   65.89    4.78
   0   4  -1   67.01    4.80
   0   4  -2  262.41    8.18
   0   4   2  254.08    8.12
   0   4   3  125.47    6.19
   0   4  -3  127.16    6.28
   0   4  -4  267.80    8.72
   0   4   4  248.20    8.54
   0   4  -5   49.64    3.58
   0   4   5   50.17    4.64
   0   4  -6   11.74    1.90
   0   4   6    4.96    2.02
   0   4  -7   -1.56    3.08
   0   4   7    2.53    3.62
   0   4   8    4.75    3.92
   0   4  -8   11.86    2.15
   0   4   9   72.61    6.67
   0   4  -9   82.15    6.62
   0   4 -10   29.30    2.99
   0   4  10   22.02    2.98
   0   4 -11    3.45    5.10
   0   4  11    3.45    2.58
   0   4  12    5.77    2.42
   0   4 -12    0.01    4.98
   0   4  13   16.32    3.23
   0   4 -13   18.01    3.27
   0   4  14    1.08    5.57
   0   4 -14    4.91    2.54
   0   4 -15   -2.36    5.27
   0   4  15    3.54    3.38
   0   4 -16    4.44    4.95
   0   4  16    2.54    5.53
   0   5   0    3.18    2.92
   0   5   1   55.48    3.65
   0   5  -1   53.73    4.94
   0   5  -2   -1.78    3.08
   0   5   2   -3.26    3.27
   0   5   3   46.64    3.59
   0   5  -3   42.97    3.47
   0   5  -4   -0.94    3.77
   0   5   4    4.46    3.76
   0   5   5   19.45    2.51
   0   5  -5   16.45    2.53
   0   5  -6   25.75    2.95
   0   5   6   28.92    2.74
   0   5   7   18.37    2.70
   0   5  -7   22.84    2.85
   0   5  -8   90.52    7.07
   0   5   8   83.78    7.35
   0   5  -9   16.55    2.91
   0   5   9   -0.40    5.86
   0   5  10    4.09    2.99
   0   5 -10    0.00    4.97
   0   5  11    2.77    2.54
   0   5 -11    0.02    4.29
   0   5 -12    5.74    5.08
   0   5  12    4.17    4.30
   0   5 -13   -1.11    4.47
   0   5  13    4.48    4.40
   0   5  14   -5.42    6.32
   0   5 -14    9.97    3.11
   0   5 -15  -10.91    5.70
   0   5  15    1.92    5.33
   0   6   0    2.55    4.20
   0   6  -1   -1.83    3.82
   0   6   1   -0.73    4.17
   0   6  -2   13.08    2.63
   0   6   2   12.71    2.39
   0   6   3   -6.80    4.04
   0   6  -3   -1.89    3.61
   0   6  -4    4.54    2.40
   0   6   4    1.55    4.23
   0   6   5   12.00    2.55
   0   6  -5    6.48    4.71
   0   6   6    8.16    2.59
   0   6  -6    8.59    2.62
   0   6   7   19.03    2.94
   0   6  -7   20.65    3.05
   0   6   8    4.21    4.76
   0   6  -8    1.88    4.36
   0   6  -9    4.93    4.76
   0   6   9   -0.97    4.45
   0   6 -10    3.12    4.77
   0   6  10   -6.77    5.24
   0   6  11   -0.58    5.39
   0   6 -11    4.40    5.47
   0   6 -12    5.87    3.03
   0   6  12    3.52    5.75
   0   6 -13    4.79    2.95
   0   6  13    7.49    5.28
   0   7   0    3.13    4.25
   0   7   1   -4.02    4.71
   0   7  -1    4.49    4.20
   0   7  -2    1.81    4.24
   0   7   2   -3.62    4.79
   0   7   3   31.12    3.36
   0   7  -3   22.07    3.32
   0   7  -4   14.45    2.73
   0   7   4   18.69    3.05
   0   7  -5  121.19    9.18
   0   7   5  141.56    9.25
   0   7  -6   25.58    3.44
   0   7   6   30.09    3.45
   0   7  -7   23.12    3.44
   0   7   7   21.55    3.43
   0   7  -8   -3.26    4.42
   0   7   8   -6.53    5.33
   0   7   9    1.70    5.50
   0   7  -9   -2.29    5.47
   0   7 -10    1.78    4.27
   0   7  10   -5.40    4.97
   0   7 -11    1.90    5.44
   0   7  11   -3.75    5.96
   0   8   0    0.55    5.29
   0   8   1    0.54    3.99
   0   8  -1    2.17    4.50
   0   8  -2    3.80    3.48
   0   8   2    1.09    5.04
   0   8   3   -3.32    4.68
   0   8  -3    4.95    4.58
   0   8  -4    1.13    4.42
   0   8   4    7.31    5.35
   0   8  -5   -3.47    5.81
   0   8   5    7.45    5.49
   0   8   6   51.60    4.52
   0   8  -6   62.63    5.90
   0   8  -7   24.60    3.63
   0   8   7   22.16    3.56
   0   8  -8    5.68    4.77
   0   8   8   -4.42    6.16
   0   8   9    7.87    5.33
   0   8  -9    2.30    3.78
   0   9   0   -0.01    5.84
   0   9  -1   -0.65    6.02
   0   9   1    4.46    5.67
   0   9   2   -5.16    5.14
   0   9  -2    3.19    5.18
   0   9   3    5.85    4.28
   0   9  -3   -1.29    5.43
  -1   0  18   -0.03    7.04
  -1   0  17    7.09    5.23
  -1   0  16    6.15    2.75
  -1   0  15   -3.47    4.35
  -1   0  14   -2.70    4.55
  -1   0  13    2.04    4.34
  -1   0  12   -1.49    4.17
  -1   0  11    2.30    3.05
  -1   0  10   19.17    2.24
  -1   0   9   -2.61    3.08
   1   0  -9    0.52    3.08
  -1   0   8  193.60    7.18
   1   0  -8  188.35    7.14
   1   0  -7   -3.56    2.61
  -1   0   7    1.19    2.61
  -1   0   6  987.12   13.08
   1   0  -6  932.93   12.83
   1   0  -5    3.11    2.38
  -1   0   5    0.57    2.31
  -1   0   4   29.90    2.91
   1   0  -4   29.78    2.88
  -1   0   3    1.45    2.01
   1   0  -3   -1.60    2.17
  -1   0   2   24.31    2.13
  -1   0   1    1.58    1.22
  -1   0   0  380.62    4.23
  -1   0  -1    0.32    1.37
  -1   0  -2  235.48    4.37
  -1   0  -3    0.74    2.15
   1   0   3    2.31    1.97
  -1   0  -4  271.84    6.06
   1   0   4  272.54    6.07
   1   0   5    1.73    2.26
  -1   0  -5   -1.73    2.50
  -1   0  -6  813.02   12.07
   1   0   6  805.44   12.06
  -1   0  -7   -2.62    2.74
   1   0   7    0.20    2.47
  -1   0  -8  191.15    7.11
   1   0   8  180.93    7.05
  -1   0  -9   -1.07    2.93
   1   0   9    3.97    2.79
  -1   0 -10    3.88    1.96
  -1   0 -11   -6.02    3.93
  -1   0 -12   13.16    2.56
  -1   0 -13    0.82    3.70
  -1   0 -14   -1.38    3.79
  -1   0 -15   -1.01    4.70
  -1   0 -16   32.87    3.87
  -1   0 -17   -8.39    5.79
  -1   0 -18   65.12    5.75
  -1   1  18    7.78    6.14
  -1   1  17    0.58    4.67
  -1   1  16    0.54    5.24
  -1   1  15    0.99    4.65
  -1   1  14    5.63    2.37
  -1   1  13    2.48    4.43
  -1   1  12    2.64    4.02
  -1   1  11   13.72    2.31
  -1   1  10   25.14    2.65
   1   1  -9   98.64    5.96
  -1   1   9  109.89    6.24
  -1   1   8  114.87    5.73
   1   1  -8  121.73    6.07
  -1   1   7  268.50    7.80
   1   1  -7  286.66    8.18
   1   1  -6   26.91    2.45
  -1   1   6   26.01    2.31
   1   1  -5  400.41    8.08
  -1   1   5  342.51    7.65
   1   1  -4  435.36    7.73
  -1   1   4  389.42    7.39
   1   1  -3   61.28    3.46
  -1   1   3   47.56    3.25
  -1   1   2   -0.58    2.03
   1   1  -2    2.52    2.09
  -1   1   1   -1.89    1.85
  -1   1   0    9.72    1.08
  -1   1  -1  109.16    3.28
   1   1   2    2.65    2.29
  -1   1  -2    8.28    1.24
   1   1   3    0.98    2.20
  -1   1  -3    0.76    2.32
  -1   1  -4  941.68   11.32
   1   1   4  989.14   11.54
  -1   1  -5   22.85    2.18
   1   1   5   27.10    2.20
   1   1   6 1629.89   17.35
  -1   1  -6 1594.35   17.23
   1   1   7  387.22    9.50
  -1   1  -7  382.61    9.35
   1   1   8    4.32    3.11
  -1   1  -8    6.88    1.73
  -1   1  -9   56.83    4.70
   1   1   9   52.76    4.86
  -1   1 -10   49.66    3.54
  -1   1 -11   15.59    2.52
  -1   1 -12   22.39    2.82
  -1   1 -13    0.45    5.05
  -1   1 -14   -0.02    4.39
  -1   1 -15    0.49    4.68
  -1   1 -16   -2.80    5.95
  -1   1 -17   18.70    3.17
  -1   1 -18    4.57    6.03
  -1   2  17   10.02    3.45
  -1   2  16   -1.13    5.13
  -1   2  15    0.52    5.12
  -1   2  14    4.75    4.75
  -1   2  13   -5.64    4.23
  -1   2  12   24.28    2.79
  -1   2  11   47.66    3.99
  -1   2  10    0.97    3.48
  -1   2   9  207.76    8.50
  -1   2   8  371.22   10.44
   1   2  -8  378.22   10.41
   1   2  -7   20.65    2.16
  -1   2   7   24.03    2.17
   1   2  -6  846.51   13.44
  -1   2   6  882.06   13.74
  -1   2   5  876.95   12.72
   1   2  -5  867.57   12.84
  -1   2   4  269.36    6.94
   1   2  -4  252.65    6.81
   1   2  -3  240.90    6.27
  -1   2   3  256.44    6.50
   1   2  -2  128.80    4.77
  -1   2   2  137.71    4.71
  -1   2   1  198.57    5.32
   1   2  -1  182.00    5.17
   1   2   0   20.18    1.65
  -1   2   0   26.93    2.00
   1   2   1   22.91    2.07
  -1   2  -1   29.83    2.11
   1   2   2  457.08    8.04
  -1   2  -2  508.92    8.45
   1   2   3 1494.13   14.76
  -1   2  -3 1651.26   15.59
  -1   2  -4   -1.44    2.52
   1   2   4   -2.73    2.47
  -1   2  -5  337.71    8.38
   1   2   5  341.37    8.21
  -1   2  -6   59.66    4.68
   1   2   6   62.98    4.38
  -1   2  -7   57.02    4.74
   1   2   7   67.77    4.59
   1   2   8   15.74    1.84
  -1   2  -8   16.53    1.98
  -1   2  -9   -1.75    3.59
  -1   2 -10   27.70    2.85
  -1   2 -11   -3.25    4.20
  -1   2 -12    8.25    2.37
  -1   2 -13    7.29    2.52
  -1   2 -14   -2.42    5.29
  -1   2 -15   -1.58    4.73
  -1   2 -16    2.85    4.16
  -1   2 -17    6.80    5.45
  -1   3  17    8.34    6.14
  -1   3  16   30.75    3.79
  -1   3  15   -8.81    5.44
  -1   3  14    4.53    3.67
  -1   3  13    2.34    4.80
  -1   3  12   -2.97    3.73
  -1   3  11    4.66    3.44
  -1   3  10   -2.46    3.87
  -1   3   9    3.88    3.27
  -1   3   8  155.82    7.64
  -1   3   7  163.15    7.41
   1   3  -7  173.86    7.57
   1   3  -6   81.94    5.11
  -1   3   6   82.67    5.56
  -1   3   5    3.78    2.55
   1   3  -5    3.56    2.71
   1   3  -4   88.89    5.02
  -1   3   4   96.45    5.12
  -1   3   3   77.11    4.75
   1   3  -3   79.01    4.81
   1   3  -2  100.83    4.79
  -1   3   2  102.26    4.82
   1   3  -1  162.95    5.71
  -1   3   1  158.65    5.89
   1   3   0  411.83    8.69
  -1   3   0  405.38    8.58
   1   3   1   42.36    3.53
  -1   3  -1   41.32    3.78
   1   3   2  147.76    5.58
  -1   3  -2  155.84    6.12
  -1   3  -3  528.73   10.34
   1   3   3  502.37   10.09
  -1   3  -4  764.97   12.77
   1   3   4  732.16   12.57
  -1   3  -5  105.94    5.61
   1   3   5  102.11    5.69
   1   3   6   21.11    2.17
  -1   3  -6   18.15    2.10
   1   3   7    5.99    4.07
  -1   3  -7   11.84    1.94
  -1   3  -8   -2.67    3.89
  -1   3  -9    0.32    3.32
  -1   3 -10    2.16    3.29
  -1   3 -11    3.14    4.12
  -1   3 -12   -9.89    4.73
  -1   3 -13   -0.46    5.24
  -1   3 -14   39.52    3.74
  -1   3 -15   15.37    3.07
  -1   3 -16    6.03    4.80
  -1   3 -17    5.20    5.11
  -1   4  16  -11.44    6.03
  -1   4  15    4.73    6.36
  -1   4  14   -1.11    4.96
  -1   4  13    6.58    2.67
  -1   4  12   -4.21    4.80
  -1   4  11   10.82    3.01
  -1   4  10    4.41    4.36
  -1   4   9    8.49    2.44
  -1   4   8    1.37    3.52
  -1   4   7   13.10    2.35
  -1   4   6    7.07    2.15
  -1   4   5   -0.82    2.97
  -1   4   4    5.95    1.92
   1   4  -4    2.59    3.39
   1   4  -3   23.19    2.14
  -1   4   3   19.01    2.09
  -1   4   2   20.75    2.21
   1   4  -2   21.06    2.10
  -1   4   1   19.26    1.97
   1   4  -1   16.41    1.98
   1   4   0    5.71    1.72
  -1   4   0    8.16    1.61
   1   4   1    0.94    2.51
  -1   4  -1    2.79    1.45
  -1   4  -2   -0.70    3.16
   1   4   2   -0.23    2.71
  -1   4  -3   73.67    5.20
   1   4   3   74.66    5.60
   1   4   4    2.34    3.35
  -1   4  -4    6.95    1.88
  -1   4  -5  327.09   10.04
  -1   4  -6   21.88    2.36
  -1   4  -7   25.03    2.66
  -1   4  -8  226.25    9.75
  -1   4  -9  418.88   13.34
  -1   4 -10  137.31    8.94
  -1   4 -11    3.05    4.17
  -1   4 -12    3.79    3.90
  -1   4 -13    1.03    4.58
  -1   4 -14   13.43    3.50
  -1   4 -15   37.53    4.03
  -1   4 -16    5.33    3.52
  -1   5  15   12.41    2.81
  -1   5  14    4.23    5.91
  -1   5  13   -8.40    5.75
  -1   5  12   63.86    5.16
  -1   5  11  135.37    9.81
  -1   5  10   88.51    7.85
  -1   5   9   69.35    5.13
  -1   5   8    0.81    3.71
  -1   5   7  104.15    7.49
  -1   5   6   27.22    2.68
  -1   5   5   27.06    2.83
  -1   5   4   90.11    6.44
  -1   5   3  613.60   14.57
  -1   5   2  607.18   14.30
  -1   5   1   37.97    3.38
  -1   5   0    2.07    3.08
  -1   5  -1    6.24    1.82
  -1   5  -2    1.51    3.84
  -1   5  -3   72.86    5.90
  -1   5  -4    4.85    3.59
  -1   5  -5    7.34    1.99
  -1   5  -6    3.04    2.54
  -1   5  -7   18.56    2.86
  -1   5  -8  150.28    9.00
  -1   5  -9  111.80    8.84
  -1   5 -10   50.35    4.52
  -1   5 -11   -0.98    4.46
  -1   5 -12    8.79    3.03
  -1   5 -13   12.44    3.55
  -1   5 -14   -4.83    5.27
  -1   5 -15   -4.52    5.68
  -1   6  13   25.44    4.22
  -1   6  12   29.24    4.10
  -1   6  11   57.16    5.49
  -1   6  10   39.23    4.00
  -1   6   9   -2.95    4.84
  -1   6   8    6.10    4.47
  -1   6   7    3.57    2.97
  -1   6   6    4.26    4.25
  -1   6   5   17.67    2.74
  -1   6   4   35.02    3.08
  -1   6   3  197.75    9.70
  -1   6   2  238.61   10.35
  -1   6   1   -1.86    4.07
  -1   6   0  279.24   11.29
  -1   6  -1  597.92   15.74
  -1   6  -2   60.26    4.27
  -1   6  -3   10.87    2.41
  -1   6  -4   27.24    2.77
  -1   6  -5   16.25    2.78
  -1   6  -6    3.42    2.85
  -1   6  -7   23.44    2.99
  -1   6  -8    6.14    4.49
  -1   6  -9    4.98    4.83
  -1   6 -10    7.89    2.84
  -1   6 -11    8.58    3.08
  -1   6 -12    2.96    4.32
  -1   6 -13    6.94    6.86
  -1   7  11   -1.25    5.70
  -1   7  10    4.23    5.72
  -1   7   9   -2.31    6.16
  -1   7   8    6.01    4.99
  -1   7   7    5.24    4.75
  -1   7   6   -2.03    4.85
  -1   7   5   18.40    2.79
  -1   7   4    0.95    5.11
  -1   7   3   67.28    4.93
  -1   7   2   12.16    2.67
  -1   7   1    7.68    2.84
  -1   7   0  103.14    8.12
  -1   7  -1   54.03    4.69
  -1   7  -2   10.65    2.93
  -1   7  -3    0.03    5.46
  -1   7  -4    4.76    4.47
  -1   7  -5   -4.40    4.72
  -1   7  -6    5.05    4.42
  -1   7  -7    1.57    5.25
  -1   7  -8    2.74    3.41
  -1   7  -9    5.16    4.35
  -1   7 -10   14.49    3.62
  -1   7 -11   21.34    4.00
  -1   8   8    3.81    5.15
  -1   8   7    3.07    5.78
  -1   8   6    3.56    5.04
  -1   8   5   -6.33    5.86
  -1   8   4   -1.13    4.92
  -1   8   3    1.09    4.96
  -1   8   2    5.73    4.16
  -1   8   1   -0.54    4.57
  -1   8   0   23.10    3.32
  -1   8  -1   11.41    2.96
  -1   8  -2    1.09    4.90
  -1   8  -3    5.76    3.01
  -1   8  -4    5.10    4.27
  -1   8  -5   -3.45    5.67
  -1   8  -6    4.76    3.68
  -1   8  -7   14.75    3.45
  -1   8  -8    5.09    5.26
  -1   9   3    3.27    5.26
  -1   9   2    0.02    5.48
  -1   9   1    3.84    5.45
  -1   9   0   -5.77    5.55
  -1   9  -1    4.46    6.89
  -1   9  -2    3.90    5.70
  -1   9  -3   -7.84    5.31
  -2   0  18    5.44    3.72
  -2   0  17   -0.57    6.38
  -2   0  16    1.08    5.13
  -2   0  15   -7.11    6.03
  -2   0  14  706.21   19.48
  -2   0  13   -2.48    5.62
  -2   0  12  459.48   14.00
  -2   0  11   -5.48    4.22
  -2   0  10  130.56    7.09
  -2   0   9    1.65    3.00
   2   0  -8  250.75    8.46
  -2   0   8  268.01    8.56
   2   0  -7    1.72    2.53
  -2   0   7   -1.28    2.77
  -2   0   6  108.14    5.14
   2   0  -6   99.93    4.93
  -2   0   5    0.81    2.43
   2   0  -5   -1.76    2.47
   2   0  -4  144.99    5.27
  -2   0   4  151.89    5.11
   2   0  -3   -0.62    2.49
  -2   0   3   -4.40    2.45
   2   0  -2 6611.31   26.07
  -2   0   2 5967.59   24.78
  -2   0   1    0.18    2.13
   2   0  -1   -4.95    2.28
   2   0   0  533.89    7.23
  -2   0   0  490.23    6.97
   2   0   1    0.00    2.17
  -2   0  -1    0.00    2.16
   2   0   2 1512.23   12.81
  -2   0  -2 1444.17   12.55
  -2   0  -3   -2.68    2.60
   2   0   3   -1.70    2.33
  -2   0  -4   39.70    3.22
   2   0   4   44.57    3.31
   2   0   5    1.16    2.28
  -2   0  -5    2.16    2.46
   2   0   6   77.83    4.53
  -2   0  -6   80.14    4.53
   2   0   7   -2.65    2.81
  -2   0  -7   -4.85    2.87
   2   0   8   68.74    5.12
  -2   0  -8   79.24    5.34
  -2   0  -9    1.41    2.91
  -2   0 -10   18.50    2.23
  -2   0 -11   -3.18    3.99
  -2   0 -12   17.35    2.84
  -2   0 -13   -6.43    4.27
  -2   0 -14   20.28    3.07
  -2   0 -15   -3.60    5.34
  -2   0 -16   -2.25    5.40
  -2   0 -17    7.35    5.40
  -2   1  18    3.94    5.33
  -2   1  17    8.90    3.07
  -2   1  16    3.92    5.82
  -2   1  15   -4.08    5.55
  -2   1  14    3.28    4.46
  -2   1  13  203.45   10.77
  -2   1  12   25.23    3.05
  -2   1  11    4.88    3.35
  -2   1  10    0.32    3.62
  -2   1   9   11.91    2.05
  -2   1   8   32.33    2.82
   2   1  -8   31.08    2.83
  -2   1   7    3.33    2.74
   2   1  -7    1.78    2.73
   2   1  -6  119.86    5.68
  -2   1   6  119.07    5.38
   2   1  -5  324.80    7.94
  -2   1   5  304.82    7.70
  -2   1   4  620.33    9.93
   2   1  -4  655.02   10.23
   2   1  -3 2082.06   16.64
  -2   1   3 1951.37   16.14
   2   1  -2 9999.00   34.07
  -2   1   2 9619.65   33.42
  -2   1   1 2717.88   17.11
   2   1  -1 2616.05   16.81
  -2   1   0  927.41   10.01
   2   1   0  852.21    9.69
  -2   1  -1  349.57    6.53
   2   1   1  329.51    6.31
   2   1   2  898.77   10.61
  -2   1  -2  915.01   10.65
  -2   1  -3  400.16    7.74
   2   1   3  406.60    7.85
   2   1   4  178.15    5.65
  -2   1  -4  174.45    5.79
  -2   1  -5   13.22    1.80
   2   1   5   14.69    1.77
  -2   1  -6   52.91    4.06
   2   1   6   49.69    4.49
  -2   1  -7   41.08    2.81
   2   1   7   44.73    3.98
   2   1   8   17.00    2.05
  -2   1  -8   17.77    1.92
  -2   1  -9  410.42   11.66
  -2   1 -10  136.17    7.75
  -2   1 -11    3.59    4.43
  -2   1 -12   28.03    3.02
  -2   1 -13   45.46    4.46
  -2   1 -14    1.90    4.92
  -2   1 -15    9.57    2.77
  -2   1 -16   -0.01    5.75
  -2   1 -17   -6.81    4.83
  -2   2  17    2.52    5.43
  -2   2  16   -2.91    6.34
  -2   2  15    1.04    4.56
  -2   2  14   23.82    2.95
  -2   2  13   -2.21    4.50
  -2   2  12    4.05    3.23
  -2   2  11    3.68    3.34
  -2   2  10   -1.99    3.27
  -2   2   9   41.55    3.24
   2   2  -8    3.83    3.15
  -2   2   8    2.74    3.57
   2   2  -7    5.87    1.76
  -2   2   7    6.85    1.66
  -2   2   6  217.17    7.42
   2   2  -6  196.93    7.18
  -2   2   5    1.53    1.54
   2   2  -5    1.00    2.60
  -2   2   4   42.39    3.53
   2   2  -4   43.10    3.30
  -2   2   3   73.04    4.33
   2   2  -3   73.52    4.04
  -2   2   2 1028.16   12.70
   2   2  -2  947.41   12.18
  -2   2   1   60.54    3.93
   2   2  -1   56.41    3.72
  -2   2   0  814.03   10.97
   2   2   0  771.66   10.65
   2   2   1  128.17    4.86
  -2   2  -1  153.17    5.17
  -2   2  -2    7.45    1.50
   2   2   2    6.08    1.56
  -2   2  -3    1.82    2.62
   2   2   3    2.31    2.67
  -2   2  -4  134.55    5.58
   2   2   4  140.02    5.58
   2   2   5    2.03    2.88
  -2   2  -5    2.03    1.97
   2   2   6  225.82    7.81
  -2   2  -6  221.99    7.62
  -2   2  -7    6.71    1.63
   2   2   7    7.55    1.82
  -2   2  -8  458.32   11.72
  -2   2  -9  427.20   12.34
  -2   2 -10  471.48   13.39
  -2   2 -11  205.36    9.72
  -2   2 -12  110.53    8.52
  -2   2 -13   -6.35    4.67
  -2   2 -14   12.39    3.09
  -2   2 -15    4.86    4.49
  -2   2 -16    6.45    5.15
  -2   2 -17    1.91    5.04
  -2   3  17    6.53    5.68
  -2   3  16   16.14    3.33
  -2   3  15    5.60    4.68
  -2   3  14    4.66    5.58
  -2   3  13   -1.42    4.73
  -2   3  12   50.41    4.71
  -2   3  11   27.77    3.11
  -2   3  10    9.29    2.31
  -2   3   9    2.69    3.42
  -2   3   8    3.37    3.44
  -2   3   7  107.81    6.24
  -2   3   6  131.46    6.66
   2   3  -6  130.43    6.58
   2   3  -5   38.30    2.99
  -2   3   5   40.44    3.92
   2   3  -4   58.23    4.39
  -2   3   4   63.08    4.38
   2   3  -3   47.52    4.12
  -2   3   3   49.59    3.98
   2   3  -2  253.12    7.53
  -2   3   2  292.04    8.07
  -2   3   1   46.83    4.18
   2   3  -1   52.18    3.72
  -2   3   0  478.34    9.86
   2   3   0  449.27    9.66
   2   3   1  616.97   11.22
  -2   3  -1  686.49   11.71
  -2   3  -2  311.88    8.23
   2   3   2  295.01    8.12
   2   3   3  102.67    5.45
  -2   3  -3  102.05    5.11
  -2   3  -4   27.47    2.52
   2   3   4   23.02    2.04
   2   3   5   28.44    2.27
  -2   3  -5   34.53    2.69
  -2   3  -6   13.43    2.08
   2   3   6   16.85    2.12
  -2   3  -7    0.57    3.25
  -2   3  -8   36.09    3.22
  -2   3  -9   22.29    2.60
  -2   3 -10   49.07    3.96
  -2   3 -11   26.69    2.84
  -2   3 -12    3.13    4.64
  -2   3 -13   -3.41    4.73
  -2   3 -14    3.15    4.47
  -2   3 -15   13.48    2.86
  -2   3 -16   -8.02    5.40
  -2   4  16   12.06    3.73
  -2   4  15    2.43    5.43
  -2   4  14   -1.11    5.05
  -2   4  13   -1.03    5.33
  -2   4  12    1.43    4.32
  -2   4  11   33.77    3.44
  -2   4  10   67.07    4.79
  -2   4   9   25.44    2.88
  -2   4   8    3.56    4.12
  -2   4   7   -1.67    3.89
  -2   4   6    2.15    3.71
  -2   4   5   88.10    6.37
  -2   4   4  140.47    6.85
   2   4  -4  151.40    7.34
   2   4  -3   -1.56    3.13
  -2   4   3    0.52    2.81
   2   4  -2    2.28    2.65
  -2   4   2   -2.51    2.71
  -2   4   1  278.37    8.78
   2   4  -1  275.65    8.81
  -2   4   0   16.10    1.94
   2   4   0   19.70    1.99
   2   4   1   18.40    1.92
  -2   4  -1   18.82    2.14
   2   4   2    3.56    2.66
  -2   4  -2    3.31    2.79
  -2   4  -3   28.05    2.81
   2   4   3   35.95    3.02
  -2   4  -4   70.27    5.39
  -2   4  -5   60.07    4.93
  -2   4  -6   24.50    2.55
  -2   4  -7   27.25    2.69
  -2   4  -8   22.58    2.82
  -2   4  -9   33.50    3.23
  -2   4 -10    9.23    2.44
  -2   4 -11    4.07    3.76
  -2   4 -12    6.85    4.68
  -2   4 -13   -4.23    5.58
  -2   4 -14    0.00    5.90
  -2   4 -15   -3.66    5.79
  -2   4 -16   -5.24    5.71
  -2   5  15   -1.94    6.08
  -2   5  14  -11.60    5.76
  -2   5  13    2.84    6.23
  -2   5  12    5.36    4.65
  -2   5  11    4.49    4.33
  -2   5  10    3.28    4.46
  -2   5   9   11.09    2.47
  -2   5   8    2.05    4.26
  -2   5   7    4.27    4.12
  -2   5   6   69.80    6.08
  -2   5   5   33.21    3.00
  -2   5   4   82.78    6.31
  -2   5   3    4.86    3.41
  -2   5   2    2.22    3.38
  -2   5   1    4.54    2.05
  -2   5   0   15.66    2.24
  -2   5  -1    0.02    2.50
  -2   5  -2   34.58    3.37
  -2   5  -3    0.97    3.62
  -2   5  -4   27.18    2.53
  -2   5  -5   24.65    2.84
  -2   5  -6    5.56    2.34
  -2   5  -7   50.73    4.14
  -2   5  -8   22.53    2.92
  -2   5  -9    3.57    4.12
  -2   5 -10   23.89    3.22
  -2   5 -11    5.56    4.62
  -2   5 -12    4.88    4.88
  -2   5 -13   14.90    3.60
  -2   5 -14   13.41    3.32
  -2   6  13    1.91    5.27
  -2   6  12  -15.01    6.20
  -2   6  11   -4.52    5.48
  -2   6  10   10.88    2.90
  -2   6   9   -1.03    5.35
  -2   6   8    3.35    4.43
  -2   6   7   15.68    3.13
  -2   6   6    3.93    3.79
  -2   6   5   17.94    2.81
  -2   6   4   -2.84    4.20
  -2   6   3    4.73    3.49
  -2   6   2   10.85    2.45
  -2   6   1    4.73    2.44
  -2   6   0    3.83    3.58
  -2   6  -1   86.39    7.07
  -2   6  -2   21.26    3.06
  -2   6  -3  107.36    7.97
  -2   6  -4  150.54    8.81
  -2   6  -5   -0.84    4.36
  -2   6  -6   37.98    3.46
  -2   6  -7   25.85    3.31
  -2   6  -8    0.47    4.63
  -2   6  -9    8.37    2.68
  -2   6 -10   -5.41    5.83
  -2   6 -11   -0.01    4.86
  -2   6 -12    5.67    2.83
  -2   6 -13    2.13    3.00
  -2   7  11    3.20    4.92
  -2   7  10    3.66    4.73
  -2   7   9   71.13    5.33
  -2   7   8   14.33    3.02
  -2   7   7   66.72    5.19
  -2   7   6   -5.67    4.59
  -2   7   5    5.50    4.56
  -2   7   4   -7.76    5.10
  -2   7   3    4.29    4.12
  -2   7   2   -2.81    4.14
  -2   7   1    2.81    2.95
  -2   7   0    3.72    4.44
  -2   7  -1    0.03    5.22
  -2   7  -2    5.65    5.40
  -2   7  -3   -1.92    4.88
  -2   7  -4   11.11    2.92
  -2   7  -5    3.52    4.12
  -2   7  -6   -5.21    4.66
  -2   7  -7    5.41    5.57
  -2   7  -8    2.25    5.64
  -2   7  -9   -5.30    6.21
  -2   7 -10    4.31    5.69
  -2   7 -11    1.95    5.83
  -2   8   8   37.21    4.30
  -2   8   7    8.96    3.38
  -2   8   6   18.57    3.84
  -2   8   5    6.48    5.75
  -2   8   4    2.29    4.39
  -2   8   3    0.57    5.91
  -2   8   2    6.16    4.71
  -2   8   1    2.24    3.07
  -2   8   0   -1.68    4.80
  -2   8  -1   20.95    3.45
  -2   8  -2    4.49    4.82
  -2   8  -3   17.62    3.27
  -2   8  -4    4.65    3.37
  -2   8  -5    1.77    3.04
  -2   8  -6    1.22    5.45
  -2   8  -7   -1.88    4.21
  -2   8  -8   -5.84    5.40
  -2   9   2    1.97    5.22
  -2   9   1   -0.65    5.51
  -2   9   0   -1.94    5.41
  -2   9  -1   -1.31    5.70
  -3   0  17   -5.57    5.13
  -3   0  16    7.40    5.44
  -3   0  15    3.13    5.60
  -3   0  14    6.71    5.04
  -3   0  13   -4.85    4.46
  -3   0  12   26.93    2.97
  -3   0  11   -7.63    4.31
  -3   0  10    2.62    3.63
  -3   0   9    1.79    3.08
   3   0  -8   79.89    5.06
  -3   0   8   68.92    5.52
   3   0  -7   -1.44    3.32
  -3   0   7   -1.68    2.55
   3   0  -6  332.26    8.95
  -3   0   6  336.77    8.98
  -3   0   5    1.33    2.45
   3   0  -5   -0.98    2.59
  -3   0   4   24.90    2.20
   3   0  -4   25.15    2.28
  -3   0   3   -2.01    2.44
   3   0  -3    0.33    2.57
  -3   0   2    2.75    2.62
   3   0  -2    2.60    2.57
  -3   0   1    2.04    2.21
   3   0  -1   -0.29    2.34
  -3   0   0  101.80    4.40
   3   0   0  122.98    4.48
   3   0   1    3.34    2.30
  -3   0  -1    1.13    2.43
   3   0   2 1233.99   13.72
  -3   0  -2 1188.49   13.49
   3   0   3   -3.86    2.59
  -3   0  -3    1.94    2.23
   3   0   4 3431.12   24.91
  -3   0  -4 3378.16   24.71
  -3   0  -5    0.20    2.50
   3   0   5    3.59    2.59
   3   0   6   67.60    4.78
  -3   0  -6   74.73    5.06
  -3   0  -7   -0.26    2.79
   3   0   7   -5.00    3.15
  -3   0  -8  341.89   10.25
  -3   0  -9   -1.55    3.30
  -3   0 -10   46.66    4.04
  -3   0 -11    1.89    3.54
  -3   0 -12    3.30    4.09
  -3   0 -13    2.27    4.41
  -3   0 -14    4.95    2.80
  -3   0 -15    1.63    4.48
  -3   0 -16   38.91    4.10
  -3   0 -17    4.45    5.42
  -3   1  17   -9.32    6.39
  -3   1  16   -1.17    5.41
  -3   1  15   -5.33    5.26
  -3   1  14    3.59    2.71
  -3   1  13    3.57    4.27
  -3   1  12    2.03    3.42
  -3   1  11    1.47    3.35
  -3   1  10   16.34    2.45
  -3   1   9    1.51    3.85
  -3   1   8  427.23   11.29
   3   1  -7  174.34    7.26
  -3   1   7  158.02    7.18
   3   1  -6   93.07    5.28
  -3   1   6   92.18    5.06
   3   1  -5    6.82    1.67
  -3   1   5    7.82    1.66
   3   1  -4  148.00    5.91
  -3   1   4  146.55    5.79
  -3   1   3  164.32    5.69
   3   1  -3  180.59    5.92
  -3   1   2  286.23    7.24
   3   1  -2  305.07    7.27
   3   1  -1    9.54    1.52
  -3   1   1   11.95    1.62
   3   1   0  106.11    4.70
  -3   1   0   99.41    4.54
  -3   1  -1  100.04    4.40
   3   1   1   93.77    4.46
   3   1   2  590.33    9.88
  -3   1  -2  604.23    9.97
   3   1   3   21.54    1.80
  -3   1  -3   18.91    1.81
   3   1   4    3.37    2.57
  -3   1  -4    2.25    2.44
   3   1   5  461.10   10.27
  -3   1  -5  438.02   10.01
  -3   1  -6   -0.68    2.74
   3   1   6   -2.29    2.95
  -3   1  -7    3.34    3.08
   3   1   7    1.03    2.71
  -3   1  -8   34.54    3.14
  -3   1  -9   16.57    2.17
  -3   1 -10    0.68    4.11
  -3   1 -11    5.74    4.02
  -3   1 -12    2.54    2.80
  -3   1 -13   -0.93    4.16
  -3   1 -14   29.57    3.44
  -3   1 -15   28.19    3.72
  -3   1 -16    1.76    7.04
  -3   1 -17   -5.78    5.33
  -3   2  17   -1.93    5.77
  -3   2  16    0.58    5.66
  -3   2  15    6.02    5.00
  -3   2  14    1.50    5.46
  -3   2  13    2.33    3.73
  -3   2  12    9.64    2.58
  -3   2  11   80.11    6.34
  -3   2  10   11.63    2.50
  -3   2   9  193.84    8.69
  -3   2   8    4.45    4.25
   3   2  -7   67.33    5.14
  -3   2   7   58.98    4.74
  -3   2   6   83.33    5.30
   3   2  -6   78.66    5.09
   3   2  -5    1.34    2.59
  -3   2   5    1.80    2.72
  -3   2   4   -0.01    2.59
   3   2  -4    1.24    2.79
  -3   2   3   94.33    5.21
   3   2  -3   93.17    5.08
   3   2  -2   -0.73    2.84
  -3   2   2    3.84    2.59
   3   2  -1    1.95    2.41
  -3   2   1    0.54    2.39
  -3   2   0    1.25    2.72
   3   2   0   -0.68    2.58
   3   2   1    7.21    1.69
  -3   2  -1    9.47    1.56
   3   2   2  282.41    7.65
  -3   2  -2  311.62    7.97
  -3   2  -3  152.70    6.16
   3   2   3  128.57    5.65
   3   2   4   54.39    4.41
  -3   2  -4   51.84    4.45
  -3   2  -5   14.32    1.84
   3   2   5   12.16    1.79
   3   2   6   41.75    3.21
  -3   2  -6   39.46    3.03
  -3   2  -7   21.60    2.29
  -3   2  -8    7.72    1.92
  -3   2  -9   43.35    3.85
  -3   2 -10    1.09    3.86
  -3   2 -11    5.62    2.17
  -3   2 -12   -2.21    4.58
  -3   2 -13   -0.49    5.21
  -3   2 -14   11.60    3.12
  -3   2 -15   -6.76    4.78
  -3   2 -16   -1.83    5.28
  -3   3  16   -8.06    5.87
  -3   3  15   -1.42    3.55
  -3   3  14    4.82    4.81
  -3   3  13    1.99    5.09
  -3   3  12   -2.75    4.33
  -3   3  11   39.68    3.21
  -3   3  10  106.57    7.76
  -3   3   9   28.70    2.82
  -3   3   8   16.79    2.39
  -3   3   7    3.64    3.66
  -3   3   6   -0.56    2.99
  -3   3   5   21.55    2.17
   3   3  -5   19.45    2.22
  -3   3   4   23.68    2.25
   3   3  -4   27.51    2.62
  -3   3   3   41.19    3.98
   3   3  -3   39.44    2.91
  -3   3   2   11.38    1.88
   3   3  -2   11.01    1.89
   3   3  -1    7.83    1.65
  -3   3   1    6.88    1.68
   3   3   0  209.02    7.30
  -3   3   0  211.63    7.22
  -3   3  -1  354.31    9.36
   3   3   1  310.80    8.78
  -3   3  -2   81.01    4.84
   3   3   2   76.91    5.15
   3   3   3  394.44   10.24
  -3   3  -3  420.39   10.36
  -3   3  -4   16.23    1.95
   3   3   4   14.97    1.93
  -3   3  -5   60.85    5.23
   3   3   5   58.15    5.36
  -3   3  -6  455.02   12.06
  -3   3  -7  415.19   12.05
  -3   3  -8  179.58    8.87
  -3   3  -9    0.73    3.64
  -3   3 -10   12.11    2.72
  -3   3 -11    6.19    2.62
  -3   3 -12   -6.08    5.24
  -3   3 -13    8.62    2.51
  -3   3 -14   -4.40    4.60
  -3   3 -15    5.13    2.88
  -3   3 -16   -1.29    6.19
  -3   4  15   -3.72    5.67
  -3   4  14    6.32    4.43
  -3   4  13    0.54    4.76
  -3   4  12    4.49    4.32
  -3   4  11    8.21    2.70
  -3   4  10    5.18    5.39
  -3   4   9   35.66    3.08
  -3   4   8    3.96    2.66
  -3   4   7   -2.83    4.01
  -3   4   6  215.59    9.57
  -3   4   5  573.67   14.29
  -3   4   4  309.01   10.43
  -3   4   3   13.21    2.18
  -3   4   2   58.48    5.22
  -3   4   1   94.23    5.76
   3   4  -1   95.59    6.06
  -3   4   0   16.37    2.14
   3   4   0   16.01    2.07
   3   4   1  556.70   12.75
  -3   4  -1  587.61   12.99
  -3   4  -2   88.63    5.92
  -3   4  -3   35.83    2.99
  -3   4  -4   13.39    2.08
  -3   4  -5   -1.90    3.97
  -3   4  -6  288.66   10.82
  -3   4  -7  425.80   13.10
  -3   4  -8   83.77    7.25
  -3   4  -9   -0.42    4.14
  -3   4 -10   26.72    3.13
  -3   4 -11    5.71    4.20
  -3   4 -12   28.48    3.33
  -3   4 -13   43.80    3.88
  -3   4 -14    5.31    3.61
  -3   4 -15    3.80    3.19
  -3   5  14    2.52    5.69
  -3   5  13    8.06    2.88
  -3   5  12    7.71    6.41
  -3   5  11    7.26    6.01
  -3   5  10    5.86    4.46
  -3   5   9    3.66    4.40
  -3   5   8    9.80    2.62
  -3   5   7   -0.82    3.57
  -3   5   6   27.59    2.92
  -3   5   5  197.27    9.87
  -3   5   4  426.36   13.09
  -3   5   3   68.58    6.24
  -3   5   2   -6.08    3.71
  -3   5   1   37.45    3.69
  -3   5   0    5.02    4.04
  -3   5  -1    5.04    1.98
  -3   5  -2    1.36    3.98
  -3   5  -3   24.72    2.59
  -3   5  -4   78.18    6.14
  -3   5  -5    0.38    3.83
  -3   5  -6   -2.00    3.90
  -3   5  -7   13.32    2.83
  -3   5  -8    0.90    4.75
  -3   5  -9   -5.13    4.61
  -3   5 -10   15.26    3.08
  -3   5 -11    5.81    3.02
  -3   5 -12   22.05    3.73
  -3   5 -13   24.72    3.86
  -3   5 -14    6.40    5.60
  -3   6  13   54.15    4.53
  -3   6  12   16.03    4.19
  -3   6  11   23.36    3.57
  -3   6  10    3.85    4.73
  -3   6   9   11.02    3.02
  -3   6   8   -6.00    4.58
  -3   6   7   20.20    3.40
  -3   6   6    5.03    4.02
  -3   6   5   18.54    2.88
  -3   6   4    9.26    2.81
  -3   6   3    4.57    3.52
  -3   6   2    0.41    4.03
  -3   6   1   36.34    3.14
  -3   6   0   23.19    2.85
  -3   6  -1    4.87    4.87
  -3   6  -2   -1.25    4.22
  -3   6  -3    1.70    4.32
  -3   6  -4    7.19    2.37
  -3   6  -5    1.80    2.86
  -3   6  -6   -7.86    4.71
  -3   6  -7    0.95    4.65
  -3   6  -8    9.13    2.91
  -3   6  -9   -1.06    5.01
  -3   6 -10    3.38    5.69
  -3   6 -11   -2.39    5.12
  -3   6 -12   -1.25    5.26
  -3   7  10   -2.50    6.59
  -3   7   9   -2.38    5.77
  -3   7   8   -1.71    5.56
  -3   7   7   -2.19    5.66
  -3   7   6   -1.60    4.83
  -3   7   5    5.20    2.58
  -3   7   4   20.44    3.34
  -3   7   3    1.99    6.05
  -3   7   2  202.35   11.31
  -3   7   1  154.95   10.59
  -3   7   0   37.80    3.43
  -3   7  -1   16.25    2.94
  -3   7  -2    8.38    3.15
  -3   7  -3    7.66    2.73
  -3   7  -4    0.52    4.87
  -3   7  -5   27.32    3.44
  -3   7  -6  -10.86    5.59
  -3   7  -7    1.13    5.74
  -3   7  -8    0.59    4.79
  -3   7  -9    2.44    5.11
  -3   7 -10   32.15    4.05
  -3   8   7    6.19    2.96
  -3   8   6    5.01    5.14
  -3   8   5   28.61    3.73
  -3   8   4    1.78    4.74
  -3   8   3   23.07    3.67
  -3   8   2    4.07    4.74
  -3   8   1   72.22    5.85
  -3   8   0    5.15    4.98
  -3   8  -1    5.17    4.79
  -3   8  -2  -10.45    5.69
  -3   8  -3    0.59    5.24
  -3   8  -4   -1.18    5.02
  -3   8  -5   -4.92    5.36
  -3   8  -6    4.00    2.87
  -3   8  -7  -13.62    6.46
  -4   0  17   -7.74    5.46
  -4   0  16   57.21    5.70
  -4   0  15    1.09    4.74
  -4   0  14  151.75   10.09
  -4   0  13   -3.26    4.69
  -4   0  12   20.85    2.79
  -4   0  11    4.71    3.19
  -4   0  10    4.68    1.98
  -4   0   9    1.30    3.38
  -4   0   8    5.10    3.74
  -4   0   7    2.75    2.74
  -4   0   6  310.67    9.39
   4   0  -6  298.86    9.42
  -4   0   5    2.56    2.64
   4   0  -5    1.16    1.67
  -4   0   4  193.21    6.93
   4   0  -4  208.19    7.23
  -4   0   3   -1.60    2.58
   4   0  -3   -2.40    2.35
  -4   0   2  102.25    4.90
   4   0  -2  104.91    5.21
   4   0  -1    0.92    2.26
  -4   0   1    1.11    2.48
  -4   0   0  100.23    5.05
   4   0   0  107.57    5.35
  -4   0  -1   -1.31    2.46
   4   0   1   -0.76    2.48
  -4   0  -2   17.78    1.88
   4   0   2   18.62    1.86
  -4   0  -3   -2.07    2.69
   4   0   3    1.92    1.49
  -4   0  -4  288.61    8.48
   4   0   4  309.21    8.71
  -4   0  -5    3.84    2.80
   4   0   5    2.88    2.76
   4   0   6  108.34    6.08
  -4   0  -6   96.83    5.79
  -4   0  -7   -2.01    3.12
  -4   0  -8   26.10    2.50
  -4   0  -9   -3.43    3.49
  -4   0 -10  176.72    9.21
  -4   0 -11   -5.73    3.97
  -4   0 -12    7.59    2.64
  -4   0 -13   -2.94    4.76
  -4   0 -14    6.32    2.79
  -4   0 -15    4.28    3.39
  -4   0 -16    6.37    3.16
  -4   1  17    2.60    5.65
  -4   1  16   70.45    6.63
  -4   1  15   74.62    5.77
  -4   1  14   44.53    4.22
  -4   1  13   -0.95    4.28
  -4   1  12    1.29    5.16
  -4   1  11    2.81    4.16
  -4   1  10    1.46    4.17
  -4   1   9   39.72    3.45
  -4   1   8   49.12    4.86
  -4   1   7   47.86    4.38
   4   1  -6   12.16    2.01
  -4   1   6   11.47    2.01
   4   1  -5  404.05   10.32
  -4   1   5  395.46   10.22
  -4   1   4  246.42    7.92
   4   1  -4  251.53    7.94
   4   1  -3  540.99   10.91
  -4   1   3  536.61   10.91
  -4   1   2  625.82   11.44
   4   1  -2  639.95   11.44
  -4   1   1  491.28   10.13
   4   1  -1  478.11    9.88
   4   1   0  112.91    5.45
  -4   1   0  112.73    5.30
  -4   1  -1   39.90    3.61
   4   1   1   36.39    3.52
  -4   1  -2   15.97    1.82
   4   1   2   19.28    1.73
  -4   1  -3    8.59    1.71
   4   1   3    7.08    1.67
  -4   1  -4   15.20    1.98
   4   1   4   12.98    1.84
   4   1   5  118.87    6.45
  -4   1  -5  105.50    5.88
  -4   1  -6  139.30    6.60
   4   1   6  136.35    6.70
  -4   1  -7   27.16    2.35
  -4   1  -8    9.49    2.00
  -4   1  -9   56.89    3.88
  -4   1 -10   64.57    4.63
  -4   1 -11   46.70    4.51
  -4   1 -12   13.41    2.88
  -4   1 -13    7.39    5.71
  -4   1 -14    1.08    4.39
  -4   1 -15    7.91    2.70
  -4   1 -16   -4.96    6.23
  -4   2  16    8.66    6.13
  -4   2  15    7.44    6.32
  -4   2  14    4.80    4.96
  -4   2  13   17.04    3.19
  -4   2  12   11.64    3.03
  -4   2  11   -2.53    4.35
  -4   2  10   11.55    2.59
  -4   2   9   17.05    2.54
  -4   2   8   53.50    3.92
  -4   2   7   -2.42    3.53
  -4   2   6   43.03    3.33
   4   2  -5  396.79   10.69
  -4   2   5  376.68   10.62
   4   2  -4 2063.01   22.86
  -4   2   4 2000.48   22.53
  -4   2   3 1084.18   16.20
   4   2  -3 1079.06   16.14
  -4   2   2   80.72    5.09
   4   2  -2   91.01    5.28
   4   2  -1  233.61    7.74
  -4   2   1  255.24    7.93
   4   2   0  659.04   12.33
  -4   2   0  680.57   12.51
   4   2   1   63.03    4.70
  -4   2  -1   74.93    4.97
  -4   2  -2  243.00    7.88
   4   2   2  235.72    7.91
   4   2   3   86.88    5.40
  -4   2  -3   90.69    5.61
   4   2   4    7.25    1.91
  -4   2  -4   10.61    1.77
   4   2   5   -1.10    2.98
  -4   2  -5   -0.83    3.14
  -4   2  -6   -1.76    3.10
  -4   2  -7  228.96    9.40
  -4   2  -8  155.27    8.24
  -4   2  -9  178.37    8.83
  -4   2 -10    5.21    4.17
  -4   2 -11   17.20    2.96
  -4   2 -12    4.71    3.76
  -4   2 -13    4.61    3.36
  -4   2 -14    7.16    5.26
  -4   2 -15   -0.61    5.01
  -4   2 -16    1.91    5.98
  -4   3  16    2.60    5.64
  -4   3  15    0.00    4.18
  -4   3  14    6.75    4.76
  -4   3  13   11.13    3.42
  -4   3  12   42.73    3.77
  -4   3  11   21.41    2.88
  -4   3  10    4.98    4.34
  -4   3   9    1.55    3.87
  -4   3   8   10.82    2.46
  -4   3   7   19.84    2.59
  -4   3   6   18.07    2.42
  -4   3   5   -7.41    3.69
  -4   3   4   80.28    5.95
   4   3  -3   11.86    1.90
  -4   3   3    6.73    1.98
   4   3  -2    0.78    2.90
  -4   3   2    0.26    3.15
  -4   3   1   20.47    2.05
   4   3  -1   15.59    2.12
   4   3   0   25.47    2.43
  -4   3   0   21.59    2.09
   4   3   1   38.92    2.83
  -4   3  -1   33.36    2.89
   4   3   2    6.09    1.80
  -4   3  -2    4.67    1.86
  -4   3  -3   27.96    2.40
  -4   3  -4   19.30    2.07
  -4   3  -5    2.12    4.17
  -4   3  -6  132.68    7.95
  -4   3  -7  562.44   14.63
  -4   3  -8  274.41   10.90
  -4   3  -9   68.10    6.60
  -4   3 -10   22.14    3.26
  -4   3 -11    6.54    5.61
  -4   3 -12    3.50    4.78
  -4   3 -13    1.09    4.45
  -4   3 -14   18.98    3.71
  -4   3 -15    3.13    4.54
  -4   4  15   -0.02    5.90
  -4   4  14    0.62    4.93
  -4   4  13   -5.07    5.43
  -4   4  12   -4.75    5.08
  -4   4  11   -2.94    4.66
  -4   4  10    0.45    4.94
  -4   4   9    3.02    5.19
  -4   4   8    6.48    4.51
  -4   4   7   -1.14    3.68
  -4   4   6   16.26    2.51
  -4   4   5   76.01    6.35
  -4   4   4    4.27    3.72
  -4   4   3    9.57    2.13
  -4   4   2   42.26    3.31
  -4   4   1    5.51    2.00
  -4   4   0   39.40    3.28
  -4   4  -1   25.66    2.50
  -4   4  -2   35.33    3.21
  -4   4  -3   -1.29    3.20
  -4   4  -4   19.16    2.73
  -4   4  -5   -8.12    4.58
  -4   4  -6   23.95    2.71
  -4   4  -7    1.55    4.58
  -4   4  -8    3.33    3.44
  -4   4  -9   -3.55    4.17
  -4   4 -10   20.41    3.14
  -4   4 -11    9.28    2.99
  -4   4 -12   30.23    3.43
  -4   4 -13   34.49    3.96
  -4   4 -14   24.21    3.53
  -4   5  14    3.27    5.51
  -4   5  13    1.22    5.08
  -4   5  12    0.02    4.71
  -4   5  11    7.46    2.40
  -4   5  10  -10.80    5.27
  -4   5   9    9.59    2.72
  -4   5   8    2.29    4.21
  -4   5   7   44.26    4.11
  -4   5   6   24.72    3.08
  -4   5   5    6.04    4.35
  -4   5   4   -5.84    4.20
  -4   5   3   20.40    2.82
  -4   5   2   32.95    2.94
  -4   5   1   28.44    2.96
  -4   5   0   61.73    6.08
  -4   5  -1  118.02    7.62
  -4   5  -2  176.93    9.33
  -4   5  -3   -1.14    4.13
  -4   5  -4    5.50    4.14
  -4   5  -5    1.23    4.43
  -4   5  -6   46.38    4.36
  -4   5  -7   37.84    3.50
  -4   5  -8   -2.36    3.69
  -4   5  -9    0.00    4.24
  -4   5 -10    2.10    4.79
  -4   5 -11    4.50    4.42
  -4   5 -12    5.95    3.27
  -4   5 -13    5.49    4.08
  -4   6  12   -9.68    6.96
  -4   6  11   37.65    4.34
  -4   6  10   29.42    3.62
  -4   6   9   -1.68    5.51
  -4   6   8   26.56    3.46
  -4   6   7   15.16    3.04
  -4   6   6    6.83    5.10
  -4   6   5   -1.87    4.04
  -4   6   4    4.10    4.11
  -4   6   3   -4.46    4.28
  -4   6   2   -5.74    4.42
  -4   6   1   -4.81    4.43
  -4   6   0    6.95    2.28
  -4   6  -1   14.57    2.89
  -4   6  -2   29.09    3.02
  -4   6  -3    3.16    4.16
  -4   6  -4   -0.49    5.05
  -4   6  -5   69.71    6.85
  -4   6  -6    0.99    4.90
  -4   6  -7    5.68    2.78
  -4   6  -8    4.87    5.98
  -4   6  -9    5.09    5.27
  -4   6 -10   16.63    3.03
  -4   6 -11    9.39    6.41
  -4   7  10   10.48    3.63
  -4   7   9   -4.38    6.12
  -4   7   8   -3.01    6.48
  -4   7   7    4.67    2.85
  -4   7   6    6.78    5.17
  -4   7   5    2.19    4.39
  -4   7   4    9.66    2.87
  -4   7   3   -4.75    5.08
  -4   7   2    4.15    4.98
  -4   7   1   39.01    4.10
  -4   7   0   -9.76    5.01
  -4   7  -1    9.66    3.02
  -4   7  -2    6.44    2.99
  -4   7  -3   15.18    3.22
  -4   7  -4   17.51    3.25
  -4   7  -5    5.39    2.90
  -4   7  -6    1.13    6.01
  -4   7  -7    5.13    2.92
  -4   7  -8    6.76    4.96
  -4   7  -9    2.55    5.80
  -4   8   6    1.96    4.36
  -4   8   5    1.91    5.51
  -4   8   4   -9.94    7.05
  -4   8   3    6.13    5.77
  -4   8   2   -1.81    4.59
  -4   8   1    3.63    4.44
  -4   8   0   -5.42    4.78
  -4   8  -1    4.85    5.21
  -4   8  -2    0.61    5.00
  -4   8  -3   13.19    3.06
  -4   8  -4   28.11    4.06
  -4   8  -5   12.62    3.35
  -5   0  16   -3.14    4.91
  -5   0  15   -3.50    5.36
  -5   0  14    3.26    5.15
  -5   0  13    1.00    4.15
  -5   0  12   16.15    2.80
  -5   0  11    3.01    4.10
  -5   0  10  256.68   11.05
  -5   0   9    1.46    3.57
  -5   0   8  139.17    8.23
  -5   0   7    3.17    2.97
  -5   0   6   30.14    2.68
  -5   0   5    1.94    2.97
   5   0  -4    8.20    1.95
  -5   0   4   10.72    1.94
   5   0  -3   -4.01    3.02
  -5   0   3    0.49    1.95
   5   0  -2   23.87    2.19
  -5   0   2   24.71    2.38
  -5   0   1   -0.94    2.48
   5   0  -1    2.61    2.51
   5   0   0  364.26    9.63
  -5   0   0  340.00    9.38
   5   0   1   -5.01    3.12
  -5   0  -1   -3.10    2.91
  -5   0  -2  104.10    5.66
   5   0   2  127.18    6.17
  -5   0  -3   -3.07    2.87
   5   0   3    1.80    2.82
   5   0   4  224.88    8.41
  -5   0  -4  223.80    8.40
  -5   0  -5    1.72    2.82
  -5   0  -6  168.45    8.26
  -5   0  -7    0.32    3.26
  -5   0  -8    2.86    2.94
  -5   0  -9   -1.54    4.04
  -5   0 -10    2.48    3.96
  -5   0 -11   -3.60    4.36
  -5   0 -12   10.89    2.90
  -5   0 -13    5.77    4.62
  -5   0 -14   12.29    3.03
  -5   0 -15   -4.28    5.76
  -5   0 -16   -1.31    6.56
  -5   1  16    1.91    5.50
  -5   1  15    6.50    5.94
  -5   1  14    3.83    5.24
  -5   1  13   11.55    2.95
  -5   1  12   -0.93    4.99
  -5   1  11    2.18    4.39
  -5   1  10    0.41    3.98
  -5   1   9   61.07    5.52
  -5   1   8    6.94    2.32
  -5   1   7   30.84    2.78
  -5   1   6   18.64    2.31
  -5   1   5   34.77    3.32
  -5   1   4    1.86    3.17
   5   1  -4    4.83    1.65
  -5   1   3    0.52    3.46
   5   1  -3    1.03    3.06
   5   1  -2    4.63    1.59
  -5   1   2    3.21    3.00
  -5   1   1   15.61    1.96
   5   1  -1    4.62    3.65
   5   1   0  321.56    9.41
  -5   1   0  350.27    9.83
   5   1   1  141.84    6.41
  -5   1  -1  133.46    6.40
   5   1   2  294.77    9.28
  -5   1  -2  300.33    9.25
   5   1   3  286.54    9.24
  -5   1  -3  285.48    9.34
  -5   1  -4    1.12    3.01
  -5   1  -5   14.23    2.19
  -5   1  -6   19.17    2.33
  -5   1  -7    0.85    2.70
  -5   1  -8    1.09    3.01
  -5   1  -9   12.13    2.69
  -5   1 -10    1.28    4.20
  -5   1 -11    2.73    2.80
  -5   1 -12    1.49    4.43
  -5   1 -13   10.65    3.04
  -5   1 -14   10.29    7.82
  -5   1 -15    1.84    5.13
  -5   2  16   -1.95    5.17
  -5   2  15   -5.48    5.68
  -5   2  14    3.97    5.58
  -5   2  13    5.79    4.62
  -5   2  12   -2.93    4.80
  -5   2  11    1.81    3.07
  -5   2  10   13.69    2.83
  -5   2   9    3.13    3.78
  -5   2   8   -4.42    3.82
  -5   2   7    6.87    2.12
  -5   2   6    7.31    2.22
  -5   2   5    1.82    3.88
  -5   2   4   47.84    4.74
  -5   2   3   82.20    5.64
   5   2  -2   21.31    2.32
  -5   2   2   20.50    2.31
   5   2  -1    5.32    1.90
  -5   2   1    5.23    1.90
   5   2   0   96.89    6.06
  -5   2   0   97.42    5.97
   5   2   1   53.65    5.32
  -5   2  -1   72.71    5.23
  -5   2  -2   51.68    4.73
  -5   2  -3  105.95    6.20
  -5   2  -4  215.29    8.56
  -5   2  -5  489.75   13.36
  -5   2  -6  139.43    7.53
  -5   2  -7    0.72    3.31
  -5   2  -8   12.75    2.55
  -5   2  -9    7.93    2.45
  -5   2 -10    2.22    2.99
  -5   2 -11   34.35    3.49
  -5   2 -12   15.18    3.12
  -5   2 -13   25.83    3.46
  -5   2 -14    0.59    5.45
  -5   2 -15   35.70    4.58
  -5   3  15   -3.84    5.41
  -5   3  14   -4.19    6.34
  -5   3  13   10.23    3.28
  -5   3  12   12.14    3.33
  -5   3  11   87.91    8.18
  -5   3  10    4.85    2.50
  -5   3   9   -0.41    4.52
  -5   3   8   93.43    7.94
  -5   3   7  161.32    8.90
  -5   3   6  320.86   11.63
  -5   3   5   -2.36    4.13
  -5   3   4    3.23    3.24
  -5   3   3   11.19    2.18
  -5   3   2    3.97    3.28
  -5   3   1   31.16    2.59
  -5   3   0    2.11    3.47
  -5   3  -1   41.27    3.42
  -5   3  -2   21.45    2.51
  -5   3  -3   70.55    5.63
  -5   3  -4  418.11   12.65
  -5   3  -5  304.88   11.44
  -5   3  -6  190.14    9.53
  -5   3  -7   38.25    3.21
  -5   3  -8   86.92    7.72
  -5   3  -9    3.11    4.48
  -5   3 -10    5.19    4.30
  -5   3 -11    2.01    4.74
  -5   3 -12   16.05    3.09
  -5   3 -13    7.55    5.70
  -5   3 -14    3.70    5.48
  -5   4  14    3.82    4.67
  -5   4  13   28.48    3.45
  -5   4  12    3.94    4.80
  -5   4  11   13.54    3.31
  -5   4  10    3.98    3.01
  -5   4   9    3.29    5.02
  -5   4   8   50.76    4.86
  -5   4   7  235.87   11.44
  -5   4   6  169.48    9.49
  -5   4   5  138.20    8.77
  -5   4   4   -2.60    4.04
  -5   4   3   16.80    2.35
  -5   4   2   69.42    6.22
  -5   4   1  173.18    8.53
  -5   4   0   43.81    3.72
  -5   4  -1   56.40    3.98
  -5   4  -2   21.15    2.48
  -5   4  -3   24.24    2.70
  -5   4  -4    5.68    2.55
  -5   4  -5    7.59    2.80
  -5   4  -6    3.69    4.89
  -5   4  -7    5.19    3.68
  -5   4  -8    7.62    2.75
  -5   4  -9   -1.47    4.36
  -5   4 -10   -1.54    4.63
  -5   4 -11    6.56    5.37
  -5   4 -12    3.50    4.03
  -5   4 -13   17.14    2.99
  -5   5  13   -1.94    5.39
  -5   5  12    3.68    5.63
  -5   5  11    2.92    5.48
  -5   5  10    4.03    2.76
  -5   5   9   -0.01    3.51
  -5   5   8   24.08    3.05
  -5   5   7    6.19    4.83
  -5   5   6   -4.12    4.26
  -5   5   5    3.94    4.89
  -5   5   4   14.67    2.86
  -5   5   3   -0.02    3.96
  -5   5   2    6.42    2.55
  -5   5   1  101.57    7.62
  -5   5   0   32.45    3.09
  -5   5  -1   43.67    4.02
  -5   5  -2   29.78    3.33
  -5   5  -3   -5.48    4.72
  -5   5  -4    8.54    2.51
  -5   5  -5   13.64    2.63
  -5   5  -6    2.82    2.50
  -5   5  -7   10.93    3.12
  -5   5  -8    6.67    4.72
  -5   5  -9    0.01    5.44
  -5   5 -10   32.40    3.64
  -5   5 -11   12.83    3.48
  -5   5 -12    7.82    3.28
  -5   6  11    3.85    5.48
  -5   6  10    3.68    5.22
  -5   6   9    4.71    4.85
  -5   6   8  -10.72    6.00
  -5   6   7    0.54    4.82
  -5   6   6   20.07    3.21
  -5   6   5   -1.54    4.90
  -5   6   4    7.59    3.02
  -5   6   3    3.86    4.18
  -5   6   2    5.73    2.53
  -5   6   1    1.42    4.43
  -5   6   0   -7.11    4.72
  -5   6  -1   11.43    2.75
  -5   6  -2    6.73    5.33
  -5   6  -3   -5.38    5.39
  -5   6  -4   14.38    3.29
  -5   6  -5    4.66    5.44
  -5   6  -6    1.62    4.98
  -5   6  -7   33.85    3.37
  -5   6  -8    6.95    5.29
  -5   6  -9   -3.61    5.12
  -5   6 -10    9.06    3.62
  -5   7   8    3.19    4.91
  -5   7   7    6.79    6.03
  -5   7   6    4.82    4.95
  -5   7   5   -2.33    5.42
  -5   7   4   48.29    4.24
  -5   7   3    0.00    4.14
  -5   7   2   38.23    3.81
  -5   7   1    8.28    2.98
  -5   7   0    5.51    4.21
  -5   7  -1    0.02    4.70
  -5   7  -2   -7.26    6.11
  -5   7  -3   -0.57    3.32
  -5   7  -4   -4.03    5.27
  -5   7  -5    1.17    5.51
  -5   7  -6    5.50    5.50
  -5   7  -7    8.62    3.29
  -5   7  -8    4.58    5.34
  -5   8   3   83.83    6.80
  -5   8   2   17.78    3.64
  -5   8   1    0.63    5.69
  -5   8   0   -3.85    5.43
  -5   8  -1    1.27    6.35
  -5   8  -2    5.19    3.69
  -5   8  -3    7.20    7.32
  -6   0  15   -3.12    5.57
  -6   0  14    3.52    5.18
  -6   0  13    2.73    4.61
  -6   0  12   -6.10    5.15
  -6   0  11   -2.38    4.69
  -6   0  10   14.37    2.55
  -6   0   9    2.90    3.40
  -6   0   8    3.11    3.48
  -6   0   7    0.73    3.73
  -6   0   6   25.72    2.56
  -6   0   5   -1.00    3.37
  -6   0   4  221.62    9.26
  -6   0   3   -6.09    3.70
  -6   0   2    5.05    3.83
  -6   0   1   -1.74    3.20
  -6   0   0  133.69    7.16
  -6   0  -1   -4.71    3.25
  -6   0  -2   55.74    5.11
  -6   0  -3   -2.16    3.12
  -6   0  -4   41.17    3.73
  -6   0  -5   -6.81    3.41
  -6   0  -6   24.24    2.60
  -6   0  -7   -3.81    3.78
  -6   0  -8  352.36   12.67
  -6   0  -9   -6.11    4.36
  -6   0 -10   14.00    3.04
  -6   0 -11    2.00    2.76
  -6   0 -12   13.93    3.06
  -6   0 -13   -4.60    4.60
  -6   0 -14   19.66    3.59
  -6   0 -15    1.97    5.69
  -6   1  15    4.43    4.94
  -6   1  14   -4.15    4.77
  -6   1  13   -4.45    4.83
  -6   1  12   -0.51    4.35
  -6   1  11    0.95    5.19
  -6   1  10    0.00    4.55
  -6   1   9   18.57    3.02
  -6   1   8   18.72    2.76
  -6   1   7   -2.26    3.88
  -6   1   6   44.78    3.49
  -6   1   5    2.36    3.50
  -6   1   4   93.25    6.79
  -6   1   3  243.00    9.21
  -6   1   2  133.76    7.22
  -6   1   1   -2.69    3.24
  -6   1   0    9.26    1.90
  -6   1  -1    3.32    3.12
  -6   1  -2   -0.93    3.42
  -6   1  -3   71.85    5.81
  -6   1  -4   27.45    2.63
  -6   1  -5    3.11    4.03
  -6   1  -6    7.45    2.44
  -6   1  -7   46.43    4.20
  -6   1  -8    2.47    4.30
  -6   1  -9   22.24    3.12
  -6   1 -10   -3.78    4.86
  -6   1 -11   28.47    3.51
  -6   1 -12    2.35    2.77
  -6   1 -13    2.91    4.22
  -6   1 -14    6.19    5.19
  -6   2  15   16.26    3.46
  -6   2  14   21.12    3.67
  -6   2  13    7.22    2.85
  -6   2  12    4.83    5.47
  -6   2  11    0.49    4.77
  -6   2  10    5.64    4.45
  -6   2   9    4.38    4.67
  -6   2   8   13.40    2.86
  -6   2   7   92.90    7.28
  -6   2   6  140.27    8.35
  -6   2   5  266.13   10.72
  -6   2   4   19.69    2.54
  -6   2   3   -0.68    3.51
  -6   2   2   35.61    3.35
  -6   2   1   12.26    2.25
  -6   2   0   28.52    2.61
  -6   2  -1   27.06    2.34
  -6   2  -2   15.32    2.23
  -6   2  -3   17.58    2.42
  -6   2  -4   17.98    2.69
  -6   2  -5   26.03    2.85
  -6   2  -6   13.75    2.85
  -6   2  -7   -0.81    4.20
  -6   2  -8    5.61    4.26
  -6   2  -9    0.45    4.09
  -6   2 -10   -3.42    5.21
  -6   2 -11  -11.01    5.52
  -6   2 -12    3.37    6.42
  -6   2 -13   -6.59    5.31
  -6   2 -14    0.63    5.45
  -6   3  14   -7.03    5.45
  -6   3  13    1.18    4.73
  -6   3  12    3.67    3.53
  -6   3  11    5.82    4.28
  -6   3  10    9.49    2.95
  -6   3   9    6.61    5.33
  -6   3   8   29.60    3.34
  -6   3   7  155.88    9.58
  -6   3   6  190.71    9.88
  -6   3   5  263.51   10.79
  -6   3   4    4.47    4.10
  -6   3   3    2.91    3.49
  -6   3   2   50.13    4.21
  -6   3   1   14.69    2.57
  -6   3   0   47.39    3.81
  -6   3  -1    8.90    2.33
  -6   3  -2    1.80    4.50
  -6   3  -3    2.96    2.56
  -6   3  -4    4.60    3.63
  -6   3  -5  205.74   10.33
  -6   3  -6  128.10    7.86
  -6   3  -7   53.74    4.43
  -6   3  -8    5.58    4.81
  -6   3  -9   60.86    5.22
  -6   3 -10   14.24    3.20
  -6   3 -11   26.72    3.92
  -6   3 -12   39.44    4.09
  -6   3 -13    2.51    4.76
  -6   4  13    7.03    5.62
  -6   4  12    1.82    5.24
  -6   4  11    3.14    3.12
  -6   4  10    4.33    5.98
  -6   4   9   -4.62    4.95
  -6   4   8   -6.34    5.06
  -6   4   7    4.68    4.94
  -6   4   6   14.49    2.95
  -6   4   5    2.16    4.47
  -6   4   4    4.73    2.51
  -6   4   3    2.86    4.92
  -6   4   2   65.88    4.88
  -6   4   1   65.68    6.20
  -6   4   0  119.26    7.79
  -6   4  -1    2.81    2.08
  -6   4  -2   15.16    2.77
  -6   4  -3    0.40    4.90
  -6   4  -4  126.06    8.71
  -6   4  -5  243.42   11.25
  -6   4  -6   96.28    8.44
  -6   4  -7   53.01    4.89
  -6   4  -8   21.91    3.17
  -6   4  -9    7.48    5.27
  -6   4 -10   23.26    3.27
  -6   4 -11   21.99    3.87
  -6   4 -12   -3.14    4.91
  -6   5  12   23.40    3.93
  -6   5  11    5.01    5.78
  -6   5  10    1.77    5.74
  -6   5   9   -1.70    5.65
  -6   5   8    5.43    5.43
  -6   5   7   10.95    2.90
  -6   5   6    3.01    4.61
  -6   5   5    5.37    2.37
  -6   5   4    2.37    5.04
  -6   5   3   -1.84    4.30
  -6   5   2   17.54    2.82
  -6   5   1   28.47    3.59
  -6   5   0   10.89    2.84
  -6   5  -1   28.28    3.40
  -6   5  -2   -5.57    4.53
  -6   5  -3   -0.46    4.59
  -6   5  -4   -1.94    4.48
  -6   5  -5    2.49    4.53
  -6   5  -6    0.01    4.55
  -6   5  -7  -12.85    5.72
  -6   5  -8   17.56    3.50
  -6   5  -9    2.93    6.23
  -6   5 -10    7.37    5.22
  -6   5 -11    3.89    4.47
  -6   6  10    1.97    7.11
  -6   6   9   10.10    3.01
  -6   6   8   -2.42    5.64
  -6   6   7    5.28    4.66
  -6   6   6   -1.14    5.15
  -6   6   5   -6.11    5.62
  -6   6   4   11.90    2.96
  -6   6   3   -0.02    5.52
  -6   6   2   10.48    3.37
  -6   6   1    0.00    4.61
  -6   6   0   -1.04    4.88
  -6   6  -1    5.22    4.91
  -6   6  -2    4.22    4.55
  -6   6  -3    6.46    5.43
  -6   6  -4   12.62    2.93
  -6   6  -5   17.66    3.37
  -6   6  -6   -6.37    6.39
  -6   6  -7    6.02    4.33
  -6   6  -8    1.28    6.36
  -6   6  -9    5.64    2.96
  -6   7   6    0.63    5.27
  -6   7   5    2.52    5.03
  -6   7   4   -4.33    5.41
  -6   7   3    1.53    3.63
  -6   7   2    1.22    5.38
  -6   7   1    1.18    4.94
  -6   7   0    3.56    6.04
  -6   7  -1    3.62    3.74
  -6   7  -2   58.44    5.75
  -6   7  -3   -7.98    6.17
  -6   7  -4   15.22    3.35
  -6   7  -5    3.19    4.65
  -6   7  -6   -5.90    6.32
  -7   0  14    3.81    5.83
  -7   0  13    0.28    3.53
  -7   0  12   11.45    3.12
  -7   0  11   -0.02    5.02
  -7   0  10   55.33    4.20
  -7   0   9    0.48    4.18
  -7   0   8    1.34    3.85
  -7   0   7    0.00    3.59
  -7   0   6   31.36    3.34
  -7   0   5    4.65    3.55
  -7   0   4    1.10    4.54
  -7   0   3    1.46    3.30
  -7   0   2   34.29    3.00
  -7   0   1    4.25    2.02
  -7   0   0    0.73    3.80
  -7   0  -1   -1.77    3.92
  -7   0  -2   28.75    2.74
  -7   0  -3    2.23    3.16
  -7   0  -4    3.08    2.61
  -7   0  -5   -1.99    4.40
  -7   0  -6    2.11    2.01
  -7   0  -7   -2.63    3.58
  -7   0  -8   -2.77    4.41
  -7   0  -9    5.43    3.98
  -7   0 -10    8.88    3.27
  -7   0 -11   -3.32    4.71
  -7   0 -12   10.84    3.14
  -7   0 -13    4.20    2.96
  -7   1  14    0.62    5.92
  -7   1  13    4.24    5.16
  -7   1  12   22.55    3.71
  -7   1  11   15.53    3.31
  -7   1  10   15.64    2.81
  -7   1   9   -1.43    5.02
  -7   1   8    1.80    4.38
  -7   1   7   -3.44    4.54
  -7   1   6    2.46    3.76
  -7   1   5    4.32    3.59
  -7   1   4    1.53    3.57
  -7   1   3   -3.72    3.99
  -7   1   2   50.54    4.04
  -7   1   1   27.25    2.86
  -7   1   0   10.80    2.49
  -7   1  -1    4.72    3.46
  -7   1  -2  326.83   11.94
  -7   1  -3  158.54    9.12
  -7   1  -4   14.59    2.80
  -7   1  -5   15.86    2.73
  -7   1  -6   27.66    3.13
  -7   1  -7    3.14    4.53
  -7   1  -8   -0.46    4.45
  -7   1  -9    9.98    3.08
  -7   1 -10   -3.72    4.65
  -7   1 -11   -7.85    5.45
  -7   1 -12   12.32    3.25
  -7   1 -13    8.88    6.66
  -7   2  13    3.50    2.95
  -7   2  12    5.27    3.37
  -7   2  11   11.04    3.00
  -7   2  10   33.10    3.64
  -7   2   9   93.53    8.70
  -7   2   8   55.23    4.64
  -7   2   7   10.31    2.77
  -7   2   6    4.72    3.91
  -7   2   5   14.57    2.79
  -7   2   4    2.01    3.64
  -7   2   3   34.28    3.15
  -7   2   2   18.51    2.90
  -7   2   1   85.37    7.05
  -7   2   0   67.49    4.76
  -7   2  -1  171.53    9.01
  -7   2  -2  162.64    9.36
  -7   2  -3  308.07   11.65
  -7   2  -4  226.29   10.81
  -7   2  -5    5.54    4.19
  -7   2  -6   22.66    3.08
  -7   2  -7   -2.30    5.24
  -7   2  -8    0.99    3.46
  -7   2  -9    7.77    3.26
  -7   2 -10    5.46    4.96
  -7   2 -11    0.60    5.34
  -7   2 -12   18.84    3.70
  -7   2 -13    7.40    3.51
  -7   3  13    5.86    5.15
  -7   3  12    6.76    4.96
  -7   3  11   -3.48    4.94
  -7   3  10   23.36    3.84
  -7   3   9   68.51    5.63
  -7   3   8  196.15   11.12
  -7   3   7   56.70    5.13
  -7   3   6    5.97    4.39
  -7   3   5    6.81    2.60
  -7   3   4   17.96    3.21
  -7   3   3   12.94    2.53
  -7   3   2   35.23    3.39
  -7   3   1   -0.01    4.15
  -7   3   0    0.40    4.41
  -7   3  -1   14.47    2.80
  -7   3  -2    3.37    2.75
  -7   3  -3    1.28    4.39
  -7   3  -4    4.13    2.46
  -7   3  -5    3.49    2.38
  -7   3  -6    7.60    5.29
  -7   3  -7   -0.99    4.65
  -7   3  -8    5.20    4.53
  -7   3  -9    7.10    5.22
  -7   3 -10    6.90    5.48
  -7   3 -11   43.62    4.41
  -7   3 -12    1.59    3.68
  -7   4  12   -7.86    6.61
  -7   4  11    6.87    3.15
  -7   4  10    9.09    3.13
  -7   4   9    4.53    2.66
  -7   4   8   -0.54    4.94
  -7   4   7   22.06    3.51
  -7   4   6    4.01    3.56
  -7   4   5   -2.41    4.79
  -7   4   4    2.37    4.76
  -7   4   3   -2.30    4.57
  -7   4   2    2.74    3.18
  -7   4   1   15.91    2.84
  -7   4   0    5.91    2.61
  -7   4  -1   18.59    2.65
  -7   4  -2   10.48    3.13
  -7   4  -3   -4.72    4.95
  -7   4  -4   10.31    3.16
  -7   4  -5   27.13    3.42
  -7   4  -6    1.55    4.48
  -7   4  -7    7.01    4.96
  -7   4  -8    2.82    4.73
  -7   4  -9    0.59    4.82
  -7   4 -10    1.22    5.52
  -7   4 -11   -3.88    5.50
  -7   5  10    5.83    4.10
  -7   5   9    5.56    5.77
  -7   5   8   -5.97    6.41
  -7   5   7    9.74    6.73
  -7   5   6    2.24    4.85
  -7   5   5    6.67    2.69
  -7   5   4   16.20    3.27
  -7   5   3   17.14    3.43
  -7   5   2   37.12    3.68
  -7   5   1   17.18    3.40
  -7   5   0    3.07    3.74
  -7   5  -1    2.06    5.27
  -7   5  -2   19.86    3.57
  -7   5  -3    3.68    4.31
  -7   5  -4   -1.06    5.39
  -7   5  -5   31.15    3.68
  -7   5  -6   25.49    3.68
  -7   5  -7    2.36    5.55
  -7   5  -8   -8.62    5.96
  -7   5  -9   -7.05    5.24
  -7   6   7   -1.92    5.75
  -7   6   6    4.94    4.28
  -7   6   5    9.90    3.32
  -7   6   4   13.65    3.38
  -7   6   3   24.17    3.69
  -7   6   2   13.32    3.11
  -7   6   1   -6.93    5.09
  -7   6   0    3.44    4.67
  -7   6  -1    4.06    5.32
  -7   6  -2   -1.15    5.28
  -7   6  -3   -5.34    5.33
  -7   6  -4    3.93    4.06
  -7   6  -5   11.11    3.07
  -7   6  -6   13.54    3.22
  -7   6  -7    4.58    5.36
  -7   7   2    0.00    5.30
  -7   7   1    1.31    5.59
  -7   7   0   -2.58    6.62
  -7   7  -1   -1.29    5.90
  -7   7  -2   -3.29    6.48
  -8   0  13   -5.25    5.49
  -8   0  12   -0.02    5.50
  -8   0  11    3.54    4.09
  -8   0  10    3.93    4.58
  -8   0   9  -12.75    5.05
  -8   0   8    1.50    4.90
  -8   0   7    4.88    4.07
  -8   0   6  129.65    9.39
  -8   0   5   -9.05    5.39
  -8   0   4  138.93    8.99
  -8   0   3    2.15    3.77
  -8   0   2   18.94    2.96
  -8   0   1    2.95    2.05
  -8   0   0   38.41    3.44
  -8   0  -1    2.13    3.85
  -8   0  -2   47.47    4.40
  -8   0  -3   -4.85    3.75
  -8   0  -4    2.26    4.11
  -8   0  -5   -2.79    4.43
  -8   0  -6   51.89    4.82
  -8   0  -7   -2.05    4.87
  -8   0  -8   -1.61    4.78
  -8   0  -9    4.47    3.18
  -8   0 -10   -2.94    5.22
  -8   0 -11    4.95    4.11
  -8   0 -12   15.03    3.86
  -8   1  12    6.28    4.78
  -8   1  11   11.30    3.13
  -8   1  10   14.14    2.94
  -8   1   9   -4.83    5.36
  -8   1   8   -2.05    5.09
  -8   1   7   -0.48    5.24
  -8   1   6    3.32    4.67
  -8   1   5   44.77    3.74
  -8   1   4    0.46    4.65
  -8   1   3    2.61    4.54
  -8   1   2    5.45    2.61
  -8   1   1    1.93    2.64
  -8   1   0    3.00    4.57
  -8   1  -1   19.05    2.87
  -8   1  -2    2.17    4.38
  -8   1  -3   28.05    3.26
  -8   1  -4    4.56    5.22
  -8   1  -5   -2.36    4.51
  -8   1  -6   72.96    5.23
  -8   1  -7   30.42    3.31
  -8   1  -8    2.69    5.39
  -8   1  -9   -5.64    6.07
  -8   1 -10    5.33    3.23
  -8   1 -11    7.52    5.30
  -8   2  12    3.20    4.00
  -8   2  11   -1.84    5.52
  -8   2  10   14.20    3.41
  -8   2   9    4.47    4.38
  -8   2   8    2.15    4.99
  -8   2   7    0.54    5.62
  -8   2   6   15.93    2.93
  -8   2   5    4.29    3.09
  -8   2   4   -1.83    4.59
  -8   2   3    5.91    4.05
  -8   2   2    0.90    4.16
  -8   2   1    0.45    3.96
  -8   2   0   13.07    2.56
  -8   2  -1    7.48    2.65
  -8   2  -2    5.00    4.57
  -8   2  -3    5.12    4.51
  -8   2  -4    3.81    4.99
  -8   2  -5    3.45    4.68
  -8   2  -6   36.02    3.77
  -8   2  -7    4.23    4.75
  -8   2  -8   27.38    3.61
  -8   2  -9   41.08    4.17
  -8   2 -10    2.44    5.11
  -8   2 -11    5.12    5.06
  -8   3  11    1.27    5.29
  -8   3  10    5.51    5.30
  -8   3   9   29.69    3.95
  -8   3   8   26.42    3.88
  -8   3   7   86.54    8.55
  -8   3   6   23.69    3.66
  -8   3   5    5.05    4.92
  -8   3   4    8.58    3.30
  -8   3   3   40.62    3.59
  -8   3   2   60.63    4.85
  -8   3   1    4.29    4.29
  -8   3   0    4.76    2.46
  -8   3  -1    8.29    2.81
  -8   3  -2    6.29    4.93
  -8   3  -3    2.48    4.66
  -8   3  -4   14.66    3.06
  -8   3  -5    1.04    5.00
  -8   3  -6    7.02    5.31
  -8   3  -7    5.61    4.48
  -8   3  -8   12.27    3.03
  -8   3  -9    5.80    4.49
  -8   3 -10   12.56    3.25
  -8   4  10   11.75    3.57
  -8   4   9   31.74    4.25
  -8   4   8   51.86    4.46
  -8   4   7   43.48    4.04
  -8   4   6    2.82    4.95
  -8   4   5    2.19    4.39
  -8   4   4   24.54    3.61
  -8   4   3   24.63    3.61
  -8   4   2    4.17    5.90
  -8   4   1   39.07    3.68
  -8   4   0   -1.03    5.03
  -8   4  -1    3.65    4.98
  -8   4  -2   42.18    3.95
  -8   4  -3   60.35    5.11
  -8   4  -4  110.19    9.26
  -8   4  -5   23.47    3.41
  -8   4  -6   11.24    3.27
  -8   4  -7   17.66    3.39
  -8   4  -8    2.82    3.54
  -8   4  -9   -3.24    5.55
  -8   5   8    3.93    5.55
  -8   5   7   -5.71    6.50
  -8   5   6   -2.48    5.09
  -8   5   5    6.64    5.28
  -8   5   4    5.90    5.90
  -8   5   3    2.91    4.46
  -8   5   2    3.72    3.46
  -8   5   1    6.86    3.17
  -8   5   0    0.56    4.24
  -8   5  -1    5.73    5.76
  -8   5  -2   31.56    4.00
  -8   5  -3  100.21    9.28
  -8   5  -4   26.47    4.05
  -8   5  -5   12.30    3.26
  -8   5  -6    7.17    3.13
  -8   5  -7    4.90    4.11
  -8   6   4   -5.23    5.69
  -8   6   3   -0.02    5.70
  -8   6   2    1.91    5.96
  -8   6   1    3.82    7.14
  -8   6   0    8.69    3.73
  -8   6  -1    7.01    5.61
  -8   6  -2    6.42    5.84
  -8   6  -3    1.97    5.65
  -9   0  11    3.28    5.29
  -9   0  10  -10.02    6.40
  -9   0   9    1.82    4.53
  -9   0   8   -0.56    4.43
  -9   0   7   -5.54    5.16
  -9   0   6   -0.53    5.08
  -9   0   5   -1.06    5.40
  -9   0   4   33.11    3.72
  -9   0   3   -2.02    4.15
  -9   0   2    4.97    4.16
  -9   0   1    4.94    3.76
  -9   0   0  260.77   12.69
  -9   0  -1    1.49    4.13
  -9   0  -2   74.97    6.84
  -9   0  -3    2.31    2.97
  -9   0  -4   23.77    3.63
  -9   0  -5   -2.69    4.61
  -9   0  -6    2.80    4.06
  -9   0  -7  -10.39    5.84
  -9   0  -8    0.62    5.14
  -9   0  -9   -4.39    5.29
  -9   0 -10   12.70    3.78
  -9   1  10   19.41    3.70
  -9   1   9   -0.59    6.28
  -9   1   8    7.59    5.19
  -9   1   7   -5.05    5.06
  -9   1   6    4.09    3.31
  -9   1   5    4.75    3.37
  -9   1   4  -10.36    4.86
  -9   1   3    4.05    4.72
  -9   1   2   -3.53    4.24
  -9   1   1   22.83    3.33
  -9   1   0  129.48    9.81
  -9   1  -1  159.46    9.92
  -9   1  -2   75.14    5.85
  -9   1  -3   17.45    3.19
  -9   1  -4    8.47    5.91
  -9   1  -5    1.64    4.91
  -9   1  -6    3.38    4.14
  -9   1  -7   -5.83    5.61
  -9   1  -8   13.19    3.43
  -9   1  -9    0.64    4.16
  -9   2  10   46.37    4.40
  -9   2   9   18.12    3.69
  -9   2   8    2.43    3.85
  -9   2   7    2.91    4.89
  -9   2   6   -5.05    5.06
  -9   2   5   -3.30    5.20
  -9   2   4    7.33    3.15
  -9   2   3    7.36    5.96
  -9   2   2   18.23    3.11
  -9   2   1    6.22    5.23
  -9   2   0    6.22    5.53
  -9   2  -1   21.02    3.13
  -9   2  -2   27.76    3.56
  -9   2  -3    0.55    5.12
  -9   2  -4   -1.66    5.62
  -9   2  -5   13.52    2.76
  -9   2  -6    3.50    5.52
  -9   2  -7    0.63    5.92
  -9   2  -8    2.51    4.76
  -9   2  -9    4.24    3.84
  -9   3   9    7.84    6.39
  -9   3   8    0.01    5.77
  -9   3   7    4.87    5.25
  -9   3   6    3.55    3.24
  -9   3   5    2.05    3.88
  -9   3   4   -2.26    5.77
  -9   3   3   44.38    4.03
  -9   3   2    1.92    3.71
  -9   3   1   36.51    4.04
  -9   3   0    4.38    3.87
  -9   3  -1   -5.52    5.62
  -9   3  -2   10.23    2.66
  -9   3  -3    0.00    5.19
  -9   3  -4   -4.60    5.42
  -9   3  -5    1.97    2.89
  -9   3  -6   -1.22    4.88
  -9   3  -7   -3.14    5.60
  -9   3  -8    1.64    3.38
  -9   4   7    7.81    6.16
  -9   4   6    3.79    5.37
  -9   4   5    4.94    4.62
  -9   4   4    3.04    5.52
  -9   4   3    4.77    4.71
  -9   4   2   -0.01    5.43
  -9   4   1    1.18    4.86
  -9   4   0    5.30    5.10
  -9   4  -1    4.13    5.65
  -9   4  -2    6.56    2.83
  -9   4  -3   16.00    3.65
  -9   4  -4    4.94    5.53
  -9   4  -5   15.19    3.19
  -9   4  -6   -6.49    5.36
  -9   5   4   -2.63    5.66
  -9   5   3    1.31    5.35
  -9   5   2    1.27    5.76
  -9   5   1    3.20    5.17
  -9   5   0    7.04    6.05
  -9   5  -1    6.85    3.04
  -9   5  -2    5.64    2.56
 -10   0   8    5.23    5.62
 -10   0   7    3.80    4.65
 -10   0   6    9.64    3.33
 -10   0   5    3.03    5.07
 -10   0   4   -7.08    5.41
 -10   0   3   -0.57    4.69
 -10   0   2   25.70    3.92
 -10   0   1   -2.88    5.29
 -10   0   0    5.72    6.23
 -10   0  -1    2.29    5.23
 -10   0  -2   28.38    3.85
 -10   0  -3   -0.60    4.31
 -10   0  -4    4.84    4.75
 -10   0  -5    1.54    3.54
 -10   0  -6    5.09    3.92
 -10   0  -7    1.97    5.21
 -10   1   7   14.47    3.44
 -10   1   6    8.06    6.13
 -10   1   5   -9.71    5.01
 -10   1   4    4.76    3.32
 -10   1   3   -4.11    4.95
 -10   1   2   -4.06    4.90
 -10   1   1   11.22    3.33
 -10   1   0    5.24    5.58
 -10   1  -1    5.25    3.71
 -10   1  -2   11.97    3.05
 -10   1  -3    4.17    4.44
 -10   1  -4   -1.22    5.91
 -10   1  -5   29.99    3.88
 -10   1  -6    9.62    3.12
 -10   2   7    1.31    4.35
 -10   2   6   16.60    3.80
 -10   2   5   16.47    3.61
 -10   2   4   -2.45    5.69
 -10   2   3    9.69    3.04
 -10   2   2    6.38    2.99
 -10   2   1    5.37    2.56
 -10   2   0    3.97    2.69
 -10   2  -1   -0.62    5.27
 -10   2  -2    1.22    5.00
 -10   2  -3    4.91    4.61
 -10   2  -4   45.98    4.62
 -10   2  -5   -3.86    5.45
 -10   3   5   -2.61    6.46
 -10   3   4   16.68    3.67
 -10   3   3   13.09    3.29
 -10   3   2   -1.25    5.02
 -10   3   1   -7.49    6.13
 -10   3   0   -3.12    5.56
 -10   3  -1   -9.42    5.86
 -10   3  -2    1.27    5.00
 -10   3  -3    0.63    4.78
 -10   3  -4    7.86    3.38
   0   0   0    0.00    0.00

_computing_structure_solution     'SHELXT 2018/2 (Sheldrick, 2018)'
;

_shelx_hkl_checksum   59179

#==============================================================================
#     End of CIF
#==============================================================================
