# Supplementary material for: Charge Polarity Control in Organic Transistors of Mixed and Segregated Complexes Based on Diaminonaphthalene and Pyrene
Source: ACS Appl Mater Interfaces. 2023 Sep 15;15(38):45201–11. doi: 10.1021/acsami.3c10583 (PMC10540136; doi:10.1021/acsami.3c10583)
Supplement: Supplementary file 2 — am3c10583_si_002.zip [file am3c10583_si_002.zip › cif/(MAP)(DMTCNQ).cif]

data_global
_audit_creation_date                               2022-04-15
_audit_creation_method                            'by CrystalStructure 4.3'
_audit_update_record                               ?

#==============================================================================
# PROCESSING SUMMARY (IUCr Office Use Only)

_journal_date_recd_electronic                      ?
_journal_date_from_coeditor                        ?
_journal_date_accepted                             ?
_journal_coeditor_code                             ?

#==============================================================================
# SUBMISSION DETAILS

_publ_contact_author_name                         'ENTER NAME'
_publ_contact_author_email                        'ENTER EMAIL ADDRESS'
_publ_contact_author_fax                          'ENTER FAX NUMBER'
_publ_contact_author_phone                        'ENTER PHONE NUMBER'
_publ_contact_letter
;
    ENTER TEXT OF LETTER
;
_publ_requested_journal                           'ENTER JOURNAL NAME HERE'
_publ_requested_category
                                               'CHOOSE FI FM FO CI CM CO or AD'
_publ_requested_coeditor_name                      ?

#==============================================================================
# TITLE AND AUTHOR LIST

_publ_section_title
;
    ENTER SECTION TITLE
;
_publ_section_title_footnote
;
    ENTER FOOTNOTE TO TITLE OF PAPER
;
loop_
_publ_author_name
_publ_author_footnote
_publ_author_address
' FIRST AUTHORS NAME '
;
  FIRST AUTHORS FOOTNOTES
;
;
  FIRST AUTHORS ADDRESS
;
_publ_section_synopsis
;
    ENTER SYNOPSIS
;

#==============================================================================
# TEXT

_publ_section_abstract
;
    ENTER ABSTRACT
;
_publ_section_comment
;
    ENTER TEXT
;
_publ_section_references
;
    ENTER OTHER REFERENCES

    Rigaku (2019). CrystalStructure. Version 4.3. 
    Rigaku Corporation, Tokyo, Japan.

    Sheldrick, G. M. (2014). Acta Cryst. (2014). A70, C1437.
    SHELXT Version 2018/2

    Sheldrick, G.M. (2008) SHELXL Version 2018/3, Acta Cryst. A64, 112-122.

    Rigaku (1995). ABSCOR. 
    Rigaku Corporation, Tokyo, Japan.

;
_publ_section_figure_captions
;
    ENTER FIGURE CAPTIONS
;
_publ_section_exptl_prep
;
    ENTER COMPOUND PREPARATION DETAILS
;
_publ_section_exptl_refinement
;
    ENTER SPECIAL DETAILS OF THE REFINEMENT
;

#==============================================================================
data_map-dmtcnq

#==============================================================================
# CHEMICAL DATA

_chemical_formula_sum                             'C30 H19 N5'
_chemical_formula_moiety                          'C30 H19 N5'
_chemical_formula_weight                           449.51
_chemical_melting_point                            ?

#==============================================================================
# CRYSTAL DATA
_space_group_crystal_system                        triclinic
_space_group_name_H-M_alt                         'P -1'
_space_group_name_Hall                            '-P 1'
_space_group_IT_number                             2
loop_
_space_group_symop_id
_space_group_symop_operation_xyz
1   '+X,+Y,+Z'
2   '-X,-Y,-Z'
#------------------------------------------------------------------------------
_cell_length_a                                     6.8444(3)
_cell_length_b                                     8.7778(5)
_cell_length_c                                     10.4827(4)
_cell_angle_alpha                                  106.625(2)
_cell_angle_beta                                   101.7364(19)
_cell_angle_gamma                                  102.623(2)
_cell_volume                                       564.55(5)
_cell_formula_units_Z                              1
_cell_measurement_reflns_used                      1850
_cell_measurement_theta_min                        4.59
_cell_measurement_theta_max                        66.83
_cell_measurement_temperature                      293
#------------------------------------------------------------------------------
_exptl_crystal_description                         needle
_exptl_crystal_colour                              black
_exptl_crystal_size_max                            0.324
_exptl_crystal_size_mid                            0.119
_exptl_crystal_size_min                            0.074
_exptl_crystal_density_diffrn                      1.322
_exptl_crystal_density_meas                        ?
_exptl_crystal_density_method                     'not measured'
_exptl_crystal_F_000                               234.00
_exptl_absorpt_coefficient_mu                      0.633
_exptl_absorpt_correction_type                     multi-scan
_exptl_absorpt_process_details                    'ABSCOR (Rigaku, 1995)'
_exptl_absorpt_correction_T_min                    0.657
_exptl_absorpt_correction_T_max                    0.954

#==============================================================================
# EXPERIMENTAL DATA

_diffrn_ambient_temperature                        293
_diffrn_radiation_type                            'Cu K\a'
_diffrn_radiation_wavelength                       1.54187
_diffrn_measurement_device_type                   'Rigaku R-AXIS RAPID'
_diffrn_measurement_method                         \w
_diffrn_detector_area_resol_mean                   10.000
_diffrn_reflns_number                              9246
_diffrn_reflns_av_unetI/netI                       0.0679
_diffrn_reflns_av_R_equivalents                    0.0735
_diffrn_reflns_theta_max                           63.027
_diffrn_reflns_theta_min                           4.592
_diffrn_reflns_theta_full                          63.027
_diffrn_measured_fraction_theta_max                0.990
_diffrn_measured_fraction_theta_full               0.990
_diffrn_reflns_Laue_measured_fraction_max          0.990
_diffrn_reflns_Laue_measured_fraction_full         0.990
_diffrn_reflns_point_group_measured_fraction_max   0.990
_diffrn_reflns_point_group_measured_fraction_full  0.990
_diffrn_reflns_limit_h_min                        -7
_diffrn_reflns_limit_h_max                         7
_diffrn_reflns_limit_k_min                        -10
_diffrn_reflns_limit_k_max                         10
_diffrn_reflns_limit_l_min                        -11
_diffrn_reflns_limit_l_max                         12
_diffrn_standards_number                           0
_diffrn_standards_interval_count                   .
_diffrn_standards_decay_%                          ?
_reflns_number_total                               1800
_reflns_number_gt                                  720
_reflns_threshold_expression                       F^2^>2.0\s(F^2^)
_reflns_Friedel_coverage          0.000
_reflns_Friedel_fraction_max      .
_reflns_Friedel_fraction_full     .

#==============================================================================
# REFINEMENT DATA

_refine_special_details
;
    Refinement was performed using all reflections. The weighted 
    R-factor (wR) and goodness of fit (S) are based on F^2^.
    R-factor (gt) are based on F. The threshold expression of
    F^2^ > 2.0 sigma(F^2^) is used only for calculating R-factor (gt).
;
_refine_ls_structure_factor_coef                   Fsqd
_refine_ls_R_factor_all                            0.1309
_refine_ls_R_factor_gt                             0.0995
_refine_ls_wR_factor_ref                           0.2678
_refine_ls_wR_factor_gt                            0.2477
_refine_ls_number_restraints                       0
_refine_ls_hydrogen_treatment                      constr
_refine_ls_number_reflns                           1800
_refine_ls_number_parameters                       164
_refine_ls_goodness_of_fit_ref                     0.825
_refine_ls_weighting_scheme                        calc
_refine_ls_weighting_details
                   'w = 1/[\s^2^(Fo^2^)+(0.1774P)^2^] where P=(Fo^2^+2Fc^2^)/3'
_atom_sites_solution_hydrogens                     geom
_atom_sites_solution_primary                       direct
_atom_sites_solution_secondary                     difmap
_refine_ls_shift/su_max                            0.000
_refine_diff_density_max                           0.43
_refine_diff_density_min                          -0.32
_refine_ls_extinction_method                       none
_refine_ls_extinction_coef                         ?

loop_
_atom_type_symbol
_atom_type_description
_atom_type_scat_dispersion_real
_atom_type_scat_dispersion_imag
_atom_type_scat_source
  'C' 'C'  0.0181 0.0091 
;
International Tables for Crystallography
(Vol. C, Tables 4.2.6.8 and 6.1.1.4)
;
  'H' 'H'  0.0000 0.0000 
;
International Tables for Crystallography
(Vol. C, Table 6.1.1.4)
;
  'N' 'N'  0.0311 0.0180 
;
International Tables for Crystallography
(Vol. C, Tables 4.2.6.8 and 6.1.1.4)
;

#==============================================================================
# ATOMIC COORDINATES AND THERMAL PARAMETERS

loop_
 _atom_site_label
 _atom_site_type_symbol
 _atom_site_fract_x
 _atom_site_fract_y
 _atom_site_fract_z
 _atom_site_U_iso_or_equiv
 _atom_site_adp_type
 _atom_site_occupancy
 _atom_site_site_symmetry_order  
 _atom_site_calc_flag
 _atom_site_refinement_flags_posn
 _atom_site_refinement_flags_adp
 _atom_site_refinement_flags_occupancy
 _atom_site_disorder_assembly
 _atom_site_disorder_group
N1 N 0.7852(5) 0.2736(4) -0.0107(4) 0.1045(13) Uani 1 1 d . . . . .
N2 N 0.7637(6) -0.0550(5) 0.2093(4) 0.1035(13) Uani 1 1 d . . . . .
C1 C 0.8193(6) 0.2737(5) 0.1009(4) 0.0761(12) Uani 1 1 d . . . . .
C2 C 0.8019(6) 0.0836(6) 0.2229(4) 0.0790(12) Uani 1 1 d . . . . .
C3 C 0.8526(5) 0.2548(5) 0.2337(4) 0.0656(10) Uani 1 1 d . . . . .
C4 C 0.9261(5) 0.3804(5) 0.3630(4) 0.0624(10) Uani 1 1 d . . . . .
C5 C 0.9803(5) 0.5576(4) 0.3829(4) 0.0619(10) Uani 1 1 d . . . . .
C6 C 1.0494(5) 0.6660(4) 0.5142(4) 0.0618(10) Uani 1 1 d . . . . .
H6 H 1.083909 0.778880 0.526877 0.074 Uiso 1 1 calc R U . . .
C7 C 0.9627(6) 0.6240(4) 0.2648(4) 0.0789(11) Uani 1 1 d . . . . .
H7A H 1.002776 0.743317 0.301248 0.118 Uiso 1 1 calc R U . . .
H7B H 0.820985 0.582169 0.206782 0.118 Uiso 1 1 calc R U . . .
H7C H 1.053005 0.588667 0.210981 0.118 Uiso 1 1 calc R U . . .
C8 C 0.3380(6) 0.1499(6) 0.2829(5) 0.0969(14) Uani 1 1 d . . . . .
H8 H 0.304551 0.037081 0.270475 0.116 Uiso 1 1 calc R U . . .
C9 C 0.3176(6) 0.1995(7) 0.1703(5) 0.0948(14) Uani 1 1 d . . . . .
H9 H 0.269272 0.117894 0.082477 0.114 Uiso 1 1 calc R U . . .
C10 C 0.3649(6) 0.3647(7) 0.1792(5) 0.0907(14) Uani 1 1 d . . . . .
H10 H 0.347590 0.393272 0.099658 0.109 Uiso 0.5 1 calc R U P A 1
N3 N 0.3512(11) 0.4088(10) 0.0704(8) 0.119(2) Uani 0.5 1 d . . P B 2
H3A H 0.311470 0.334306 -0.011057 0.143 Uiso 0.5 1 calc R U P B 2
H3B H 0.381734 0.512557 0.079829 0.143 Uiso 0.5 1 calc R U P B 2
C11 C 0.4417(6) 0.4912(6) 0.3155(4) 0.0767(12) Uani 1 1 d . . . . .
C12 C 0.4619(5) 0.4404(5) 0.4306(4) 0.0663(11) Uani 1 1 d . . . . .
C13 C 0.4079(5) 0.2662(5) 0.4151(5) 0.0813(12) Uani 1 1 d . . . . .
C14 C 0.4958(6) 0.6622(7) 0.3353(6) 0.0943(14) Uani 1 1 d . . . . .
H14 H 0.480641 0.694939 0.257830 0.113 Uiso 1 1 calc R U . . .
C15 C 0.5681(6) 0.7789(6) 0.4616(5) 0.0830(13) Uani 1 1 d . . . . .
H15 H 0.603449 0.890644 0.470342 0.100 Uiso 1 1 calc R U . . .

loop_
 _atom_site_aniso_label
 _atom_site_aniso_U_11
 _atom_site_aniso_U_22
 _atom_site_aniso_U_33
 _atom_site_aniso_U_23
 _atom_site_aniso_U_13
 _atom_site_aniso_U_12
N1 0.128(3) 0.119(3) 0.075(2) 0.046(2) 0.025(2) 0.040(2)
N2 0.136(3) 0.091(3) 0.094(3) 0.038(2) 0.035(2) 0.042(2)
C1 0.080(3) 0.089(3) 0.069(3) 0.034(2) 0.020(2) 0.036(2)
C2 0.086(3) 0.099(3) 0.066(3) 0.035(3) 0.025(2) 0.043(3)
C3 0.070(2) 0.080(3) 0.061(2) 0.032(2) 0.0212(19) 0.038(2)
C4 0.060(2) 0.082(3) 0.067(3) 0.037(2) 0.0260(19) 0.0395(19)
C5 0.060(2) 0.081(3) 0.065(2) 0.038(2) 0.0238(18) 0.0373(18)
C6 0.065(2) 0.075(2) 0.065(2) 0.037(2) 0.0241(18) 0.0361(18)
C7 0.094(3) 0.097(3) 0.074(2) 0.050(2) 0.033(2) 0.048(2)
C8 0.085(3) 0.121(4) 0.096(4) 0.037(3) 0.031(3) 0.047(3)
C9 0.088(3) 0.121(4) 0.090(3) 0.037(3) 0.034(2) 0.051(3)
C10 0.074(3) 0.150(5) 0.072(3) 0.051(3) 0.028(2) 0.054(3)
N3 0.131(6) 0.160(7) 0.095(5) 0.058(5) 0.041(5) 0.073(5)
C11 0.068(3) 0.112(3) 0.078(3) 0.049(3) 0.033(2) 0.050(2)
C12 0.058(2) 0.097(3) 0.072(2) 0.046(2) 0.029(2) 0.046(2)
C13 0.063(2) 0.102(3) 0.090(3) 0.029(3) 0.028(2) 0.044(2)
C14 0.081(3) 0.132(4) 0.111(4) 0.072(3) 0.043(3) 0.056(3)
C15 0.080(3) 0.096(3) 0.107(3) 0.058(3) 0.042(3) 0.047(2)

#==============================================================================
_computing_data_collection                        'RAPID AUTO (Rigaku, ????)'
_computing_cell_refinement                        'RAPID AUTO'
_computing_data_reduction                         'RAPID AUTO'
_computing_structure_solution
                                      'SHELXT Version 2018/2 (Sheldrick, 2014)'
_computing_structure_refinement
                                      'SHELXL Version 2018/3 (Sheldrick, 2008)'
_computing_publication_material
                                          'CrystalStructure 4.3 (Rigaku, 2019)'
_computing_molecular_graphics                     'CrystalStructure 4.3'

#==============================================================================
# MOLECULAR GEOMETRY

_geom_special_details
;
 All esds (except the esd in the dihedral angle between two l.s. planes)
 are estimated using the full covariance matrix.  The cell esds are taken
 into account individually in the estimation of esds in distances, angles
 and torsion angles; correlations between esds in cell parameters are only
 used when they are defined by crystal symmetry.  An approximate (isotropic)
 treatment of cell esds is used for estimating esds involving l.s. planes.
;

loop_
 _geom_bond_atom_site_label_1
 _geom_bond_atom_site_label_2
 _geom_bond_distance
 _geom_bond_site_symmetry_2
 _geom_bond_publ_flag
N1 C1 1.145(4) . ?
N2 C2 1.147(4) . ?
C1 C3 1.427(5) . ?
C2 C3 1.432(5) . ?
C3 C4 1.389(5) . ?
C4 C6 1.447(4) 2_766 ?
C4 C5 1.459(5) . ?
C5 C6 1.346(5) . ?
C5 C7 1.507(4) . ?
C6 H6 0.9300 . ?
C7 H7A 0.9600 . ?
C7 H7B 0.9600 . ?
C7 H7C 0.9600 . ?
C8 C9 1.362(5) . ?
C8 C13 1.378(5) . ?
C8 H8 0.9300 . ?
C9 C10 1.387(6) . ?
C9 H9 0.9300 . ?
C10 N3 1.298(7) . ?
C10 C11 1.443(6) . ?
C10 H10 0.9300 . ?
N3 H3A 0.8600 . ?
N3 H3B 0.8600 . ?
C11 C12 1.393(5) . ?
C11 C14 1.407(5) . ?
C12 C12 1.436(7) 2_666 ?
C12 C13 1.445(5) . ?
C13 C15 1.445(5) 2_666 ?
C14 C15 1.336(6) . ?
C14 H14 0.9300 . ?
C15 H15 0.9300 . ?

loop_
 _geom_angle_atom_site_label_1
 _geom_angle_atom_site_label_2
 _geom_angle_atom_site_label_3
 _geom_angle
 _geom_angle_site_symmetry_1
 _geom_angle_site_symmetry_3
 _geom_angle_publ_flag
N1 C1 C3 173.8(4) . . ?
N2 C2 C3 177.2(4) . . ?
C4 C3 C1 127.3(3) . . ?
C4 C3 C2 120.5(3) . . ?
C1 C3 C2 112.2(3) . . ?
C3 C4 C6 118.5(3) . 2_766 ?
C3 C4 C5 123.9(3) . . ?
C6 C4 C5 117.6(3) 2_766 . ?
C6 C5 C4 117.6(3) . . ?
C6 C5 C7 119.0(3) . . ?
C4 C5 C7 123.4(3) . . ?
C5 C6 C4 124.7(3) . 2_766 ?
C5 C6 H6 117.6 . . ?
C4 C6 H6 117.6 2_766 . ?
C5 C7 H7A 109.5 . . ?
C5 C7 H7B 109.5 . . ?
H7A C7 H7B 109.5 . . ?
C5 C7 H7C 109.5 . . ?
H7A C7 H7C 109.5 . . ?
H7B C7 H7C 109.5 . . ?
C9 C8 C13 120.3(5) . . ?
C9 C8 H8 119.9 . . ?
C13 C8 H8 119.9 . . ?
C8 C9 C10 123.7(5) . . ?
C8 C9 H9 118.2 . . ?
C10 C9 H9 118.2 . . ?
N3 C10 C9 122.5(6) . . ?
N3 C10 C11 119.4(6) . . ?
C9 C10 C11 118.1(4) . . ?
C9 C10 H10 121.0 . . ?
C11 C10 H10 121.0 . . ?
C10 N3 H3A 120.0 . . ?
C10 N3 H3B 120.0 . . ?
H3A N3 H3B 120.0 . . ?
C12 C11 C14 119.5(4) . . ?
C12 C11 C10 118.2(4) . . ?
C14 C11 C10 122.3(4) . . ?
C11 C12 C12 121.2(5) . 2_666 ?
C11 C12 C13 121.3(4) . . ?
C12 C12 C13 117.5(4) 2_666 . ?
C8 C13 C15 122.8(4) . 2_666 ?
C8 C13 C12 118.4(4) . . ?
C15 C13 C12 118.8(4) 2_666 . ?
C15 C14 C11 122.1(4) . . ?
C15 C14 H14 118.9 . . ?
C11 C14 H14 118.9 . . ?
C14 C15 C13 120.9(4) . 2_666 ?
C14 C15 H15 119.6 . . ?
C13 C15 H15 119.6 2_666 . ?

loop_
 _geom_torsion_atom_site_label_1
 _geom_torsion_atom_site_label_2
 _geom_torsion_atom_site_label_3
 _geom_torsion_atom_site_label_4
 _geom_torsion
 _geom_torsion_site_symmetry_1
 _geom_torsion_site_symmetry_2
 _geom_torsion_site_symmetry_3
 _geom_torsion_site_symmetry_4
 _geom_torsion_publ_flag
C1 C3 C4 C6 -179.4(3) . . . 2_766 ?
C2 C3 C4 C6 0.2(5) . . . 2_766 ?
C1 C3 C4 C5 0.6(6) . . . . ?
C2 C3 C4 C5 -179.8(3) . . . . ?
C3 C4 C5 C6 179.9(3) . . . . ?
C6 C4 C5 C6 -0.1(5) 2_766 . . . ?
C3 C4 C5 C7 0.0(5) . . . . ?
C6 C4 C5 C7 180.0(3) 2_766 . . . ?
C4 C5 C6 C4 0.1(5) . . . 2_766 ?
C7 C5 C6 C4 180.0(3) . . . 2_766 ?
C13 C8 C9 C10 0.4(6) . . . . ?
C8 C9 C10 N3 177.5(5) . . . . ?
C8 C9 C10 C11 0.6(6) . . . . ?
N3 C10 C11 C12 -177.8(4) . . . . ?
C9 C10 C11 C12 -0.8(5) . . . . ?
N3 C10 C11 C14 2.4(6) . . . . ?
C9 C10 C11 C14 179.4(3) . . . . ?
C14 C11 C12 C12 -0.4(6) . . . 2_666 ?
C10 C11 C12 C12 179.7(3) . . . 2_666 ?
C14 C11 C12 C13 179.9(3) . . . . ?
C10 C11 C12 C13 0.1(5) . . . . ?
C9 C8 C13 C15 179.8(3) . . . 2_666 ?
C9 C8 C13 C12 -1.1(6) . . . . ?
C11 C12 C13 C8 0.8(5) . . . . ?
C12 C12 C13 C8 -178.8(3) 2_666 . . . ?
C11 C12 C13 C15 -179.9(3) . . . 2_666 ?
C12 C12 C13 C15 0.4(5) 2_666 . . 2_666 ?
C12 C11 C14 C15 0.6(6) . . . . ?
C10 C11 C14 C15 -179.6(3) . . . . ?
C11 C14 C15 C13 -0.7(6) . . . 2_666 ?


#==============================================================================
# Additional structures and associated data_? identifiers
# should be added at this point if there is more than one 
# structure analysis in the CIF.

_shelx_res_file
;
TITL map-dmtcnq
    shelxl.res
    created by SHELXL-2018/3 at 18:12:49 on 15-Apr-2022
CELL  1.54187 6.84442 8.77778 10.48265 106.62540 101.73640 102.62300
ZERR  1 0.00032 0.00050 0.00042 0.00200 0.00190 0.00240
LATT 1
SFAC C H N
UNIT 30 19 5
SHEL 99999.000000 0.865
L.S. 30
FMAP 2
PLAN 21
WPDB -2
HTAB
BOND $H
CONF
LIST 4
TEMP 20.0
ACTA
SIZE 0.324 0.119 0.074
WGHT    0.177400
FVAR       0.77414
N1    3    0.785200    0.273573   -0.010660    11.00000    0.12782    0.11938 =
         0.07477    0.04626    0.02498    0.03998
N2    3    0.763723   -0.054986    0.209295    11.00000    0.13591    0.09085 =
         0.09385    0.03839    0.03515    0.04210
C1    1    0.819273    0.273699    0.100928    11.00000    0.08029    0.08864 =
         0.06895    0.03374    0.02048    0.03558
C2    1    0.801939    0.083570    0.222884    11.00000    0.08568    0.09924 =
         0.06593    0.03478    0.02495    0.04290
C3    1    0.852593    0.254831    0.233705    11.00000    0.07004    0.08032 =
         0.06112    0.03215    0.02120    0.03831
C4    1    0.926056    0.380444    0.362978    11.00000    0.05971    0.08160 =
         0.06683    0.03679    0.02595    0.03950
C5    1    0.980347    0.557608    0.382900    11.00000    0.05997    0.08104 =
         0.06477    0.03827    0.02382    0.03728
C6    1    1.049434    0.665991    0.514189    11.00000    0.06547    0.07461 =
         0.06461    0.03672    0.02413    0.03610
AFIX  43
H6    2    1.083909    0.778880    0.526877    11.00000   -1.20000
AFIX   0
C7    1    0.962676    0.623959    0.264762    11.00000    0.09364    0.09740 =
         0.07430    0.05007    0.03314    0.04849
AFIX 137
H7A   2    1.002776    0.743317    0.301248    11.00000   -1.50000
H7B   2    0.820985    0.582169    0.206782    11.00000   -1.50000
H7C   2    1.053005    0.588667    0.210981    11.00000   -1.50000
AFIX   0
C8    1    0.337974    0.149888    0.282890    11.00000    0.08467    0.12113 =
         0.09583    0.03680    0.03141    0.04714
AFIX  43
H8    2    0.304551    0.037081    0.270475    11.00000   -1.20000
AFIX   0
C9    1    0.317610    0.199474    0.170286    11.00000    0.08755    0.12132 =
         0.09019    0.03676    0.03440    0.05061
AFIX  43
H9    2    0.269272    0.117894    0.082477    11.00000   -1.20000
AFIX   0
C10   1    0.364900    0.364742    0.179235    11.00000    0.07415    0.14963 =
         0.07151    0.05123    0.02821    0.05425
part 1
AFIX  43
H10   2    0.347590    0.393272    0.099658    10.50000   -1.20000
AFIX   0
part 2
N3    3    0.351156    0.408824    0.070436    10.50000    0.13097    0.16019 =
         0.09463    0.05784    0.04097    0.07255
AFIX  93
H3A   2    0.311470    0.334306   -0.011057    10.50000   -1.20000
H3B   2    0.381734    0.512557    0.079829    10.50000   -1.20000
AFIX   0
part 0
C11   1    0.441732    0.491178    0.315536    11.00000    0.06845    0.11234 =
         0.07834    0.04950    0.03268    0.05039
C12   1    0.461858    0.440440    0.430628    11.00000    0.05829    0.09652 =
         0.07235    0.04614    0.02903    0.04602
C13   1    0.407888    0.266161    0.415116    11.00000    0.06321    0.10174 =
         0.08955    0.02915    0.02803    0.04449
C14   1    0.495776    0.662170    0.335271    11.00000    0.08052    0.13176 =
         0.11103    0.07198    0.04329    0.05583
AFIX  43
H14   2    0.480641    0.694939    0.257830    11.00000   -1.20000
AFIX   0
C15   1    0.568091    0.778898    0.461604    11.00000    0.08033    0.09610 =
         0.10652    0.05831    0.04169    0.04747
AFIX  43
H15   2    0.603449    0.890644    0.470342    11.00000   -1.20000
AFIX   0
HKLF 4


REM  map-dmtcnq
REM wR2 = 0.2678, GooF = S = 0.825, Restrained GooF = 0.825 for all data
REM R1 = 0.0995 for 720 Fo > 4sig(Fo) and 0.1309 for all 1800 data
REM 164 parameters refined using 0 restraints

END

WGHT      0.1773      0.0000

REM Instructions for potential hydrogen bonds
EQIV $3 -x+1, -y, -z
HTAB N3 N2_$3
EQIV $4 -x+1, -y+1, -z
HTAB N3 N1_$4

REM Highest difference peak  0.426,  deepest hole -0.318,  1-sigma level  0.090
Q1    1   1.0835  0.8309  0.5010  11.00000  0.05    0.36
Q2    1   0.2842 -0.0382  0.2475  11.00000  0.05    0.31
Q3    1   0.4319  0.3639  0.3586  11.00000  0.05    0.30
Q4    1   0.8323  0.2989  0.1196  11.00000  0.05    0.27
Q5    1   0.4560  0.6286  0.2786  11.00000  0.05    0.27
Q6    1   0.4856  0.5790  0.4030  11.00000  0.05    0.23
Q7    1   0.3375  0.0575  0.2009  11.00000  0.05    0.22
Q8    1   0.7476  0.3915  0.3867  11.00000  0.05    0.22
Q9    1   0.3382  0.2942  0.1211  11.00000  0.05    0.22
Q10   1   0.2755  0.3935  0.3856  11.00000  0.05    0.22
Q11   1   0.2698  0.6386  0.2978  11.00000  0.05    0.22
Q12   1   0.6429  0.5386  0.3623  11.00000  0.05    0.22
Q13   1   0.6127  0.3215  0.4596  11.00000  0.05    0.21
Q14   1   1.1187  0.4329  0.4191  11.00000  0.05    0.21
Q15   1   0.8613  0.6657  0.5013  11.00000  0.05    0.20
Q16   1   0.5244  0.2273  0.2018  11.00000  0.05    0.20
Q17   1   0.2520  0.5066  0.3303  11.00000  0.05    0.20
Q18   1   0.2784  0.5182  0.3622  11.00000  0.05    0.20
Q19   1   0.5870  0.3928  0.3598  11.00000  0.05    0.19
Q20   1   0.2402  0.3057  0.4577  11.00000  0.05    0.19
Q21   1   1.0093  0.1248  0.2544  11.00000  0.05    0.19
;

_shelx_res_checksum    3161

_shelx_hkl_file
;
   0   0   1  631.62   55.60
   0   0   1  611.32   53.67
   0   0   1  614.65   53.79
   0   0   1  692.56   60.58
   0   0   1  611.54   54.09
   0   0   1  565.43   49.58
   0   0   1  648.30   57.38
   0   0  -1  730.98   65.42
   0   0  -1  461.20   40.66
   0   0  -1  596.32   52.20
   0   0  -1  591.52   51.74
   0   0  -1  641.42   56.00
   0   0  -1  621.50   54.96
   0   0  -1  619.54   54.32
   0   0  -1  616.17   52.86
   0   0   2  493.91   44.16
   0   0   2  501.58   45.52
   0   0   2  493.51   44.59
   0   0   2  482.01   43.24
   0   0   2  453.41   40.47
   0   0  -2  476.05   42.32
   0   0  -2  614.26   55.93
   0   0  -2  503.86   43.43
   0   0  -2  511.65   45.80
   0   0  -2  492.50   43.77
   0   0  -2  419.01   37.94
   0   0  -2  508.01   46.04
   0   0   3   14.70    1.79
   0   0   3   17.37    2.48
   0   0   3   18.38    2.17
   0   0   3   17.17    2.03
   0   0   3   18.89    2.49
   0   0   3   15.41    2.14
   0   0  -3   18.95    2.16
   0   0  -3   17.43    2.14
   0   0  -3   17.45    2.29
   0   0  -3   16.73    1.88
   0   0  -3   19.73    2.54
   0   0  -3   17.20    1.65
   0   0  -3   13.88    1.94
   0   0   4  132.64   13.44
   0   0   4  145.97   13.92
   0   0   4  152.20   15.24
   0   0   4  148.73   15.12
   0   0   4  221.11   21.75
   0   0   4  140.64   13.98
   0   0   4  150.32   14.55
   0   0  -4  149.12   14.22
   0   0  -4  141.85   13.60
   0   0  -4  141.29   13.18
   0   0  -4  155.28   15.60
   0   0  -4  140.25   12.35
   0   0  -4  144.87   14.19
   0   0   5   99.91   11.03
   0   0   5   78.20    8.50
   0   0   5   83.97    9.28
   0   0   5   88.26    9.47
   0   0   5   93.69   10.07
   0   0   5   90.27    9.59
   0   0   5   85.07    9.76
   0   0  -5   89.01    9.02
   0   0  -5   87.37    9.41
   0   0  -5   77.69    7.77
   0   0  -5   85.53    8.80
   0   0  -5   83.73    9.22
   0   0  -5   82.23    8.27
   0   0   6    0.08    1.07
   0   0   6    0.03    1.11
   0   0   6    0.06    1.22
   0   0   6    0.17    1.72
   0   0   6    0.07    0.89
   0   0   6    0.10    1.42
   0   0   6    0.03    0.93
   0   0   6    0.06    1.22
   0   0  -6    0.31    0.75
   0   0  -6    0.12    1.16
   0   0  -6    0.13    0.45
   0   0   7    8.57    2.43
   0   0   7    7.38    2.62
   0   0   7    8.89    2.56
   0   0   7    8.74    2.23
   0   0  -7   10.67    2.85
   0   0   8    0.68    2.52
   0   0   8    0.61    1.52
   0   0   8    0.91    2.14
   0   0   8    0.80    1.25
   0   0  -8    1.15    2.12
   0   0   9    1.56    3.93
   0   0   9    1.00    1.84
   0   0   9    0.74    2.76
   0   0   9    1.11    2.33
   0   0  -9    2.36    3.02
   0   0  10    0.47    1.56
   0   0  10    1.15    2.45
   0   0  10    0.57    1.98
   0   0 -10    1.76    1.79
   0   0  11    0.32    1.11
   0   0  11    0.31    1.75
   0   0 -11    0.73    1.30
   0   1 -11    3.39    2.74
   0  -1  11    2.12    2.61
   0  -1  11    1.73    2.68
   0   1 -10    0.24    1.55
   0  -1  10    0.17    2.40
   0  -1  10   -0.01    2.06
   0   1  -9    0.00    1.06
   0  -1   9    0.02    1.07
   0  -1   9   -0.03    1.44
   0   1  -8    3.17    3.06
   0  -1   8    1.70    2.54
   0  -1   8    2.19    2.47
   0  -1   8    2.28    2.16
   0  -1   8    1.28    1.88
   0   1  -7   25.68    4.29
   0   1  -7   15.23    2.53
   0   1  -7   18.69    3.18
   0  -1   7   17.11    4.23
   0  -1   7   22.20    4.60
   0  -1   7   10.21    2.67
   0  -1   7   16.40    3.00
   0  -1   7   19.73    3.98
   0   1  -6    2.83    1.49
   0   1  -6    1.97    0.80
   0   1  -6    2.28    0.99
   0   1  -6    2.08    1.08
   0   1  -6    1.40    0.80
   0  -1   6    2.93    2.11
   0  -1   6    2.86    2.25
   0  -1   6    2.06    1.12
   0  -1   6    2.19    1.42
   0  -1   6    3.01    1.43
   0  -1   6    2.43    1.75
   0  -1   6    2.16    0.98
   0  -1   6    2.18    1.69
   0   1  -5   10.66    1.97
   0   1  -5    9.82    2.42
   0   1  -5    9.36    1.66
   0   1  -5    9.05    1.86
   0   1  -5    9.26    1.44
   0  -1   5   11.42    2.79
   0  -1   5    9.60    2.25
   0  -1   5    9.35    2.13
   0  -1   5    9.02    1.43
   0  -1   5   10.07    2.02
   0  -1   5    9.83    2.40
   0  -1   5    8.48    1.99
   0  -1   5    9.70    2.53
   0   1  -4   15.36    1.32
   0   1  -4   16.89    2.34
   0   1  -4   16.67    1.94
   0   1  -4   16.33    2.07
   0   1  -4   16.95    2.23
   0   1  -4   16.18    1.36
   0   1  -4   16.89    2.01
   0  -1   4   18.15    2.49
   0  -1   4   17.44    2.01
   0  -1   4   27.05    3.78
   0  -1   4   14.42    1.97
   0  -1   4   15.72    2.38
   0  -1   4   17.18    2.43
   0  -1   4   17.62    2.37
   0  -1   4   19.47    2.89
   0   1  -3  145.29   13.65
   0   1  -3  156.80   14.28
   0   1  -3  162.55   14.42
   0   1  -3  138.61   13.34
   0   1  -3  161.23   13.36
   0   1  -3  164.90   14.70
   0   1  -3  168.29   13.82
   0   1  -3  151.06   13.48
   0  -1   3  149.41   13.95
   0  -1   3  166.22   15.51
   0  -1   3  119.97   11.24
   0  -1   3  162.99   14.88
   0  -1   3  161.17   14.89
   0   1  -2    8.71    0.83
   0   1  -2    7.16    0.88
   0   1  -2    8.24    1.14
   0   1  -2    7.70    0.91
   0   1  -2    7.43    1.09
   0   1  -2    8.24    0.89
   0   1  -2    8.51    1.47
   0  -1   2    7.61    0.99
   0  -1   2    7.27    1.03
   0  -1   2    5.53    0.86
   0  -1   2    8.40    1.26
   0   1  -1 2800.17  268.84
   0   1  -1 3223.34  308.84
   0   1  -1 3220.20  308.36
   0   1  -1 3415.44  326.67
   0   1  -1 3374.65  321.53
   0   1  -1 2971.67  285.54
   0   1  -1 2900.26  277.55
   0   1  -1 3202.56  306.08
   0  -1   1 2994.98  287.07
   0  -1   1 3127.80  300.70
   0  -1   1 3365.67  322.26
   0  -1   1 2160.51  209.25
   0   1   0 1556.82  143.05
   0   1   0 1477.10  135.73
   0   1   0 1416.66  130.50
   0   1   0 1451.82  132.97
   0   1   0 1395.08  128.93
   0   1   0 1584.36  145.26
   0  -1   0 1648.62  151.12
   0  -1   0 1544.08  141.92
   0  -1   0 1500.92  137.94
   0  -1   0 1338.01  123.75
   0  -1   0 1793.81  165.20
   0  -1   0 1495.43  137.37
   0   1   1   45.68    4.27
   0   1   1   48.88    4.47
   0   1   1   53.02    4.86
   0   1   1   55.61    4.66
   0   1   1   45.58    4.24
   0  -1  -1   47.61    4.42
   0  -1  -1   52.96    4.79
   0  -1  -1   58.57    5.69
   0  -1  -1   68.12    7.37
   0  -1  -1   52.70    4.75
   0  -1  -1   49.30    4.33
   0   1   2  805.38   74.81
   0   1   2  944.66   87.60
   0   1   2  858.90   79.68
   0   1   2  837.76   78.78
   0   1   2  863.06   79.14
   0  -1  -2  816.31   76.42
   0  -1  -2  838.20   77.91
   0  -1  -2  871.96   80.66
   0  -1  -2 1136.29  107.31
   0  -1  -2  894.84   84.76
   0  -1  -2  856.55   78.70
   0  -1  -2  884.94   81.25
   0   1   3  651.00   61.30
   0   1   3  670.91   62.92
   0   1   3  658.65   61.35
   0   1   3  611.84   58.58
   0   1   3  668.54   62.37
   0   1   3  392.07   39.01
   0  -1  -3  785.01   74.29
   0  -1  -3  695.74   64.75
   0  -1  -3  660.85   62.73
   0  -1  -3  661.92   62.11
   0  -1  -3  663.84   61.60
   0  -1  -3  658.84   62.23
   0  -1  -3  671.53   61.91
   0   1   4  525.87   51.54
   0   1   4  466.55   44.52
   0   1   4  550.82   53.03
   0   1   4  519.14   50.19
   0   1   4  499.04   48.91
   0   1   4  521.52   50.06
   0  -1  -4  542.43   50.83
   0  -1  -4  531.06   51.08
   0  -1  -4  534.09   52.96
   0  -1  -4  476.38   44.28
   0  -1  -4  510.17   49.18
   0   1   5    4.00    1.75
   0   1   5    3.43    1.32
   0   1   5    4.10    1.30
   0   1   5    4.14    2.25
   0   1   5    3.36    1.19
   0   1   5    3.19    1.08
   0  -1  -5    3.94    1.35
   0  -1  -5    4.27    1.69
   0  -1  -5    4.14    1.29
   0  -1  -5    3.44    0.81
   0  -1  -5    3.94    1.42
   0   1   6    2.85    1.81
   0   1   6    4.58    1.72
   0   1   6    3.13    1.41
   0   1   6    4.08    2.44
   0   1   6    3.24    1.50
   0  -1  -6    5.03    2.23
   0   1   7    2.44    2.06
   0   1   7    3.91    2.15
   0   1   7    2.21    1.61
   0   1   7    3.76    1.87
   0  -1  -7    4.53    2.56
   0   1   8    1.09    2.09
   0   1   8    0.93    1.42
   0   1   8    0.50    1.47
   0   1   8    1.08    2.69
   0  -1  -8    1.56    2.12
   0   1   9    7.01    2.78
   0   1   9    6.09    3.64
   0   1   9    5.72    4.86
   0  -1  -9   12.62    4.00
   0   1  10    0.41    1.91
   0   1  10    0.56    1.97
   0  -1 -10    0.25    2.18
   0   1  11   -0.02    0.95
   0  -1 -11    0.02    0.69
   0  -2  12    0.73    2.52
   0  -2  12    3.20    2.34
   0   2 -11    1.07    2.35
   0  -2  11    0.51    2.67
   0  -2  11    0.39    2.06
   0   2 -10    1.92    1.86
   0  -2  10    1.39    2.25
   0  -2  10    0.28    2.27
   0   2  -9    0.00    1.42
   0  -2   9    0.07    1.41
   0  -2   9    0.00    1.82
   0   2  -8    0.41    1.37
   0   2  -8    0.46    0.89
   0  -2   8    0.28    2.53
   0  -2   8    0.46    1.90
   0   2  -7   86.94    9.93
   0   2  -7   80.80    9.24
   0   2  -7   67.32    8.59
   0   2  -7   82.22    8.87
   0  -2   7   66.84    8.33
   0  -2   7   82.69   10.43
   0  -2   7   82.84   11.30
   0  -2   7   92.56   11.85
   0   2  -6   10.04    2.00
   0   2  -6   15.19    2.54
   0   2  -6   16.10    3.25
   0   2  -6   15.43    2.20
   0   2  -6   16.12    2.43
   0  -2   6   15.85    2.71
   0  -2   6   15.93    2.99
   0  -2   6   17.37    3.56
   0  -2   6   17.52    3.08
   0  -2   6   18.15    3.17
   0  -2   6   14.24    2.86
   0   2  -5   15.34    2.05
   0   2  -5   17.68    3.03
   0   2  -5   17.01    2.11
   0   2  -5   18.68    2.79
   0   2  -5   14.50    2.62
   0  -2   5   18.73    3.34
   0  -2   5   18.97    2.87
   0  -2   5   19.07    3.16
   0  -2   5   21.41    3.17
   0  -2   5   16.99    2.76
   0  -2   5   17.62    2.63
   0   2  -4   10.95    1.46
   0   2  -4    8.56    0.94
   0   2  -4   11.71    1.22
   0   2  -4   11.99    1.62
   0   2  -4   11.77    1.99
   0   2  -4   10.25    1.61
   0  -2   4   11.17    1.67
   0  -2   4   10.72    1.90
   0  -2   4   19.13    3.05
   0  -2   4   11.31    1.83
   0  -2   4   12.20    2.47
   0   2  -3  349.82   31.87
   0   2  -3  363.04   31.88
   0   2  -3  317.23   29.73
   0   2  -3  338.60   30.88
   0   2  -3  362.33   33.01
   0   2  -3  358.95   32.06
   0  -2   3  363.36   34.30
   0  -2   3  374.93   34.52
   0  -2   3  533.66   49.37
   0  -2   3  356.53   33.16
   0   2  -2  805.03   72.75
   0   2  -2  733.02   67.75
   0   2  -2  684.49   62.91
   0   2  -2  786.26   71.63
   0   2  -2  733.02   66.78
   0   2  -2  783.74   71.40
   0   2  -2  770.93   70.56
   0  -2   2  727.28   66.56
   0  -2   2  756.19   69.14
   0  -2   2  687.42   63.79
   0   2  -1   21.56    2.17
   0   2  -1   22.98    1.96
   0   2  -1   19.75    2.27
   0   2  -1   22.46    2.32
   0   2  -1   19.10    2.09
   0   2  -1   18.29    2.00
   0   2  -1   19.81    2.01
   0   2  -1   21.95    1.89
   0  -2   1   19.47    2.03
   0  -2   1   18.75    2.28
   0  -2   1   20.56    2.15
   0   2   0  534.86   48.77
   0   2   0  578.91   52.00
   0   2   0  590.28   53.61
   0   2   0  524.10   47.96
   0   2   0  564.30   50.37
   0   2   0  551.63   50.00
   0  -2   0  609.11   55.23
   0  -2   0  555.31   50.20
   0  -2   0  513.67   46.89
   0  -2   0  575.49   51.96
   0   2   1  209.11   19.45
   0   2   1  220.37   20.26
   0   2   1  229.35   19.47
   0   2   1  229.00   21.27
   0   2   1  232.00   21.45
   0   2   1  231.35   19.44
   0   2   1  229.34   20.63
   0   2   1  255.50   23.09
   0  -2  -1  218.60   20.42
   0  -2  -1  238.86   21.89
   0  -2  -1  244.38   21.91
   0  -2  -1  279.38   25.42
   0   2   2  158.99   15.24
   0   2   2  153.88   14.99
   0   2   2  153.55   14.75
   0   2   2  154.04   14.33
   0   2   2  212.43   19.78
   0   2   2  148.88   13.84
   0   2   2  164.05   15.46
   0   2   2  164.79   14.66
   0  -2  -2  173.49   16.44
   0  -2  -2  164.83   15.69
   0  -2  -2  164.64   15.70
   0  -2  -2  173.17   17.10
   0  -2  -2  200.08   19.41
   0  -2  -2  155.33   14.78
   0  -2  -2  164.72   15.16
   0   2   3  460.81   44.53
   0   2   3  477.74   44.82
   0   2   3  552.69   53.00
   0   2   3  434.64   40.82
   0   2   3  446.32   43.07
   0   2   3  414.89   41.08
   0   2   3  445.21   42.44
   0   2   3  524.72   50.74
   0   2   3  476.22   45.17
   0  -2  -3  505.34   47.61
   0  -2  -3  502.96   48.04
   0  -2  -3  534.04   51.48
   0  -2  -3  482.83   46.32
   0  -2  -3  535.59   52.43
   0  -2  -3  512.24   48.51
   0   2   4  128.46   13.10
   0   2   4  171.55   17.20
   0   2   4  128.13   12.82
   0   2   4  144.98   14.25
   0   2   4  140.00   15.17
   0   2   4  140.46   14.48
   0   2   4  121.87   12.37
   0   2   4  127.36   13.11
   0   2   4  149.48   15.93
   0  -2  -4  168.04   16.97
   0  -2  -4  151.02   15.43
   0  -2  -4  147.27   14.61
   0  -2  -4  161.98   17.28
   0  -2  -4  138.64   13.49
   0  -2  -4  152.17   15.50
   0   2   5    0.71    0.97
   0   2   5    0.14    1.09
   0   2   5    0.31    0.63
   0   2   5    0.55    1.25
   0   2   5    0.63    1.15
   0   2   5    0.30    0.99
   0   2   5    0.24    1.05
   0  -2  -5    1.03    1.46
   0  -2  -5    0.62    1.03
   0  -2  -5    0.10    0.56
   0  -2  -5    0.49    1.04
   0   2   6    0.47    1.35
   0   2   6    0.26    1.38
   0   2   6    0.71    1.44
   0  -2  -6    0.62    2.76
   0   2   7    0.33    2.34
   0   2   7    0.17    1.43
   0   2   7    0.26    2.05
   0  -2  -7    0.10    1.68
   0   2   8   14.48    5.65
   0   2   8   28.82    5.31
   0   2   8   28.09    5.90
   0  -2  -8   31.96    6.07
   0   2   9    2.10    1.89
   0   2   9    1.00    2.17
   0   2   9    1.24    1.78
   0  -2  -9    2.23    3.57
   0   2  10    0.32    1.11
   0   2  10    0.18    1.24
   0  -2 -10    0.06    1.92
   0  -3  12    0.91    2.16
   0  -3  12    3.07    2.24
   0   3 -11    0.23    1.23
   0  -3  11    0.13    2.39
   0  -3  11    0.00    1.74
   0   3 -10    0.59    1.57
   0  -3  10    0.10    2.05
   0  -3  10    0.38    1.96
   0   3  -9    3.41    1.97
   0   3  -9    1.40    1.53
   0  -3   9    1.65    2.37
   0  -3   9    2.41    2.26
   0   3  -8   21.22    3.82
   0   3  -8   19.56    3.89
   0  -3   8   17.25    5.46
   0  -3   8   19.79    4.36
   0   3  -7    7.75    2.06
   0   3  -7    2.78    2.10
   0   3  -7    5.58    1.52
   0   3  -7    6.47    1.73
   0  -3   7    7.37    2.61
   0  -3   7    7.19    2.24
   0   3  -6    1.22    1.10
   0   3  -6    0.80    1.10
   0   3  -6    1.03    1.37
   0   3  -6    0.98    0.62
   0   3  -6    0.56    1.01
   0  -3   6    0.82    1.29
   0  -3   6    1.10    1.35
   0  -3   6    1.13    1.69
   0  -3   6    1.09    1.23
   0  -3   6    0.92    1.18
   0   3  -5   23.08    3.16
   0   3  -5   24.04    3.41
   0   3  -5   24.57    3.61
   0   3  -5   21.80    2.65
   0  -3   5   25.65    3.52
   0  -3   5   26.22    4.38
   0  -3   5   25.71    4.08
   0  -3   5   22.91    3.42
   0  -3   5   16.71    2.32
   0   3  -4   66.73    6.77
   0   3  -4   95.73    9.57
   0   3  -4   98.59    9.96
   0   3  -4   90.78    8.35
   0   3  -4   99.44    9.78
   0   3  -4   96.68    9.54
   0   3  -4   87.95    8.44
   0  -3   4  107.01   11.01
   0  -3   4   87.93    9.36
   0  -3   4  101.35   10.57
   0  -3   4  107.71   10.66
   0   3  -3   49.09    5.15
   0   3  -3   44.62    4.35
   0   3  -3   42.64    4.63
   0   3  -3   39.10    4.17
   0   3  -3   55.21    6.18
   0   3  -3   44.32    4.52
   0  -3   3   45.41    5.06
   0  -3   3   37.86    4.34
   0  -3   3   42.55    4.93
   0  -3   3   45.62    4.67
   0   3  -2   30.70    3.30
   0   3  -2   33.78    3.72
   0   3  -2   31.32    3.70
   0   3  -2   34.87    3.77
   0   3  -2   29.52    3.64
   0   3  -2   29.63    3.61
   0   3  -2   30.12    3.14
   0  -3   2   29.30    3.45
   0  -3   2   32.65    3.57
   0  -3   2   29.23    3.32
   0   3  -1   24.94    2.77
   0   3  -1   26.71    2.59
   0   3  -1   22.48    2.62
   0   3  -1   21.58    2.20
   0   3  -1   24.71    2.83
   0   3  -1   23.24    3.06
   0   3  -1   25.69    2.83
   0  -3   1   18.33    2.66
   0  -3   1   23.64    2.81
   0  -3   1   25.95    2.93
   0   3   0  139.98   13.36
   0   3   0  126.28   12.20
   0   3   0  148.74   13.85
   0   3   0  132.02   12.92
   0   3   0  125.82   12.11
   0   3   0  140.62   12.93
   0   3   0  150.08   14.46
   0  -3   0  131.43   12.75
   0  -3   0  138.56   13.53
   0  -3   0  138.81   13.12
   0  -3   0  142.43   13.51
   0   3   1  120.38   11.79
   0   3   1  123.04   12.26
   0   3   1  125.55   12.56
   0   3   1  112.79   11.45
   0   3   1  130.16   12.74
   0   3   1  128.88   12.49
   0   3   1  126.34   12.63
   0  -3  -1  120.03   11.88
   0  -3  -1  125.74   12.34
   0  -3  -1  133.40   13.20
   0  -3  -1  126.84   12.62
   0  -3  -1  117.00   11.60
   0  -3  -1  123.87   12.21
   0   3   2   22.86    3.49
   0   3   2   23.58    3.27
   0   3   2   21.83    2.97
   0   3   2   23.71    3.22
   0   3   2   25.25    3.20
   0   3   2   21.45    3.08
   0  -3  -2   23.30    3.53
   0  -3  -2   22.34    2.98
   0  -3  -2   22.10    2.89
   0  -3  -2   26.26    4.68
   0  -3  -2   23.24    2.95
   0  -3  -2   23.97    3.23
   0   3   3   21.39    3.54
   0   3   3   20.05    3.13
   0   3   3   18.66    2.87
   0   3   3   18.14    2.59
   0   3   3   18.15    2.79
   0   3   3   19.14    3.16
   0  -3  -3   20.94    3.08
   0  -3  -3   19.48    3.07
   0  -3  -3   21.10    4.46
   0  -3  -3   18.39    2.78
   0  -3  -3   22.64    3.83
   0  -3  -3   23.37    3.21
   0   3   4    0.33    1.10
   0   3   4    0.12    0.99
   0   3   4    0.19    0.77
   0   3   4    0.22    0.91
   0   3   4    0.30    1.74
   0   3   4    0.18    0.71
   0  -3  -4    0.21    1.01
   0  -3  -4    0.06    1.07
   0  -3  -4    0.12    2.09
   0  -3  -4    0.28    0.85
   0  -3  -4    0.10    0.83
   0  -3  -4    0.16    1.66
   0   3   5    0.02    0.93
   0   3   5    0.00    1.00
   0   3   5    0.03    0.93
   0  -3  -5    0.06    1.19
   0  -3  -5   -0.01    0.45
   0  -3  -5    0.01    1.19
   0   3   6    2.85    3.22
   0   3   6    3.55    2.08
   0   3   6    1.22    1.86
   0  -3  -6    3.13    2.74
   0   3   7   51.96    8.03
   0   3   7   17.48    6.09
   0   3   7   53.75    7.95
   0  -3  -7   53.90    8.66
   0   3   8    0.33    1.94
   0   3   8    4.11    2.58
   0   3   8    5.29    3.48
   0  -3  -8    4.47    3.96
   0   3   9    0.03    1.10
   0   3   9    0.09    1.12
   0   3   9    0.02    1.20
   0  -3  -9   -0.04    2.17
   0  -4  12    0.12    1.29
   0  -4  12    0.77    1.57
   0   4 -11    0.58    2.14
   0  -4  11    0.20    2.87
   0  -4  11    0.54    2.71
   0   4 -10    0.18    1.98
   0   4 -10    0.03    1.02
   0  -4  10    0.12    2.75
   0  -4  10   -0.12    2.52
   0   4  -9   82.40   10.49
   0   4  -9   51.89    7.74
   0  -4   9   65.34   10.84
   0  -4   9   48.46    8.46
   0   4  -8   18.34    3.68
   0   4  -8   10.13    3.05
   0   4  -8   19.76    4.59
   0  -4   8   16.23    4.66
   0  -4   8   11.75    4.56
   0   4  -7    0.10    1.92
   0   4  -7    0.10    1.72
   0   4  -7    0.09    0.77
   0  -4   7    0.12    1.12
   0  -4   7    0.18    1.86
   0   4  -6    8.50    2.26
   0   4  -6    6.30    2.12
   0   4  -6    3.93    1.92
   0   4  -6    6.56    1.80
   0  -4   6    7.19    2.08
   0  -4   6    6.37    2.53
   0  -4   6    6.87    2.19
   0  -4   6    5.86    1.97
   0   4  -5   21.50    3.22
   0   4  -5   23.87    3.41
   0   4  -5   23.13    3.22
   0   4  -5   18.72    2.80
   0   4  -5   29.95    4.17
   0  -4   5   20.01    3.41
   0  -4   5   22.48    4.00
   0  -4   5   22.51    4.00
   0  -4   5   23.37    3.95
   0   4  -4    4.30    0.95
   0   4  -4    3.99    0.94
   0   4  -4    6.07    1.52
   0   4  -4    5.30    1.34
   0   4  -4    5.62    1.45
   0   4  -4    3.90    1.03
   0   4  -4    2.33    0.85
   0  -4   4    5.47    1.57
   0  -4   4    5.57    1.52
   0  -4   4    4.63    1.72
   0  -4   4    4.70    1.18
   0   4  -3   20.08    2.71
   0   4  -3   21.04    2.55
   0   4  -3   15.63    2.00
   0   4  -3   19.26    2.43
   0   4  -3   20.70    2.73
   0   4  -3   21.77    2.94
   0   4  -3   17.52    2.54
   0  -4   3   19.53    2.62
   0  -4   3   17.12    2.87
   0  -4   3   21.04    2.90
   0   4  -2   55.81    5.79
   0   4  -2   50.15    6.08
   0   4  -2   55.36    5.99
   0   4  -2   66.22    6.83
   0   4  -2   62.33    7.11
   0   4  -2   59.85    6.37
   0  -4   2   56.98    6.31
   0  -4   2   63.75    6.88
   0   4  -1    2.02    0.85
   0   4  -1    1.65    0.93
   0   4  -1    2.20    1.45
   0   4  -1    2.16    0.84
   0   4  -1    0.40    0.46
   0   4  -1    2.20    1.46
   0   4  -1    1.45    0.59
   0  -4   1    2.40    1.94
   0  -4   1    2.12    1.00
   0  -4   1    2.19    0.94
   0   4   0    6.22    1.74
   0   4   0    5.77    1.37
   0   4   0    4.69    1.11
   0   4   0    6.45    1.54
   0   4   0    3.91    1.39
   0   4   0    6.39    2.07
   0  -4   0    6.65    1.62
   0  -4   0    6.20    1.43
   0  -4   0    6.04    1.90
   0  -4   0    6.04    1.68
   0   4   1   37.04    4.98
   0   4   1   37.64    4.99
   0   4   1   24.38    3.27
   0   4   1   24.38    4.33
   0   4   1   24.44    3.48
   0   4   1   35.31    4.41
   0  -4  -1   35.65    4.95
   0  -4  -1   26.25    3.68
   0  -4  -1   33.49    4.14
   0  -4  -1   31.02    4.60
   0  -4  -1   35.03    4.37
   0   4   2   47.18    5.87
   0   4   2   46.32    6.02
   0   4   2   35.26    4.68
   0   4   2   30.99    5.42
   0   4   2   43.71    6.37
   0   4   2   48.69    6.81
   0  -4  -2   28.21    4.01
   0  -4  -2   46.51    5.95
   0  -4  -2   48.96    7.60
   0  -4  -2   42.71    5.38
   0  -4  -2   36.75    5.01
   0  -4  -2   48.39    6.28
   0  -4  -2   51.34    6.71
   0   4   3    6.74    2.10
   0   4   3    7.66    2.14
   0   4   3    4.12    1.93
   0   4   3    6.22    1.80
   0   4   3    4.80    1.77
   0  -4  -3    4.64    1.58
   0  -4  -3    6.89    3.71
   0  -4  -3    5.03    1.50
   0  -4  -3    7.15    1.94
   0   4   4    0.56    1.63
   0   4   4    0.63    2.00
   0   4   4    1.20    2.29
   0  -4  -4    0.51    1.02
   0  -4  -4    0.00    2.89
   0   4   5    0.14    1.47
   0   4   5    0.11    1.86
   0   4   5    0.00    1.04
   0   4   5    0.03    0.91
   0  -4  -5    0.08    0.95
   0  -4  -5   -0.03    1.74
   0   4   6    0.28    1.46
   0   4   6    2.10    2.24
   0   4   6    2.13    1.84
   0  -4  -6    1.93    2.84
   0   4   7   18.12    5.83
   0   4   7    2.28    2.14
   0   4   7   15.89    4.68
   0  -4  -7   13.97    4.14
   0   4   8    1.61    1.64
   0   4   8    0.13    1.30
   0   4   8    0.89    2.61
   0  -4  -8   -0.20    1.92
   0   4   9    1.10    1.27
   0  -4  -9    0.03    1.39
   0  -5  12    0.30    1.39
   0   5 -11    1.58    1.39
   0  -5  11    0.11    2.35
   0  -5  11    0.66    2.68
   0   5 -10    1.58    2.55
   0  -5  10    0.34    2.66
   0  -5  10    0.00    1.82
   0  -5  10    0.77    1.78
   0   5  -9   52.48    7.89
   0   5  -9   62.91    8.57
   0  -5   9   44.06    8.68
   0  -5   9   25.32    5.66
   0   5  -8    3.95    2.07
   0   5  -8    2.14    1.58
   0   5  -8    3.05    1.84
   0  -5   8    2.55    2.14
   0  -5   8    1.65    2.03
   0   5  -7   26.26    4.29
   0   5  -7   20.31    4.17
   0   5  -7   23.95    4.04
   0  -5   7   13.76    3.38
   0  -5   7   16.00    4.00
   0   5  -6   38.92    5.87
   0   5  -6   38.13    5.22
   0   5  -6   35.67    4.95
   0  -5   6   23.86    3.91
   0  -5   6   24.47    3.89
   0   5  -5   51.36    6.32
   0   5  -5   51.67    6.90
   0   5  -5   53.52    7.15
   0  -5   5   50.60    7.33
   0  -5   5   37.45    5.53
   0  -5   5   34.32    4.63
   0   5  -4    0.42    1.03
   0   5  -4    0.09    1.03
   0   5  -4    0.15    0.78
   0   5  -4    0.32    0.92
   0   5  -4    0.40    0.90
   0   5  -4    0.14    1.02
   0   5  -4    0.03    0.67
   0  -5   4    0.14    1.18
   0  -5   4    0.19    1.12
   0  -5   4    0.33    1.67
   0   5  -3   10.95    2.03
   0   5  -3   10.79    1.88
   0   5  -3   12.01    2.35
   0   5  -3    9.78    1.94
   0   5  -3    5.72    2.10
   0  -5   3   11.70    2.31
   0  -5   3   12.12    2.91
   0  -5   3   10.44    2.13
   0   5  -2    0.59    1.59
   0   5  -2    0.29    1.13
   0   5  -2    0.90    0.98
   0   5  -2    0.12    1.00
   0   5  -2    0.48    0.72
   0  -5   2    0.21    1.44
   0  -5   2    0.80    1.02
   0  -5   2    0.74    0.98
   0   5  -1    8.02    1.88
   0   5  -1    7.01    1.86
   0   5  -1    7.32    1.75
   0   5  -1    6.00    1.66
   0  -5   1    6.02    2.80
   0  -5   1    7.55    1.92
   0  -5   1    7.93    2.01
   0   5   0    0.00    0.51
   0   5   0    0.26    0.78
   0   5   0    0.17    0.96
   0   5   0    0.20    0.90
   0   5   0    0.20    0.90
   0   5   0    0.05    0.45
   0  -5   0    0.11    1.12
   0  -5   0    0.27    1.35
   0  -5   0    0.10    0.79
   0  -5   0    0.35    1.02
   0   5   1    1.71    1.63
   0   5   1    4.61    1.76
   0   5   1    4.47    1.81
   0   5   1    2.49    1.23
   0   5   1    4.84    1.64
   0  -5  -1    1.75    1.47
   0  -5  -1    4.67    2.93
   0  -5  -1    4.00    1.53
   0   5   2    0.06    1.64
   0   5   2    0.10    0.90
   0   5   2    0.11    1.14
   0   5   2    0.12    0.82
   0  -5  -2   -0.05    1.62
   0   5   3    2.46    1.75
   0   5   3    3.20    2.26
   0   5   3    2.10    2.32
   0   5   3    1.36    1.66
   0  -5  -3    2.53    2.81
   0   5   4    5.43    2.65
   0   5   4    3.27    2.73
   0   5   4    4.73    2.21
   0  -5  -4    4.99    3.35
   0   5   5    0.97    1.86
   0   5   5    0.45    1.54
   0   5   5    0.21    1.97
   0  -5  -5   -0.10    2.43
   0   5   6    1.90    2.10
   0   5   6    2.12    3.41
   0  -5  -6   -0.62    4.20
   0   5   7    3.24    3.50
   0   5   7    2.90    2.05
   0  -5  -7   -0.79    3.72
   0   5   8    0.06    0.91
   0   5   8    0.15    1.47
   0  -5  -8   -0.06    1.05
   0   6 -11    0.27    1.47
   0  -6  11    0.12    2.16
   0  -6  11    0.12    1.95
   0   6 -10    4.13    2.59
   0  -6  10    0.27    2.65
   0  -6  10    1.62    2.98
   0   6  -9    1.63    1.64
   0   6  -9    0.59    1.30
   0  -6   9    0.68    1.58
   0  -6   9    0.45    2.43
   0   6  -8    0.05    1.21
   0   6  -8    0.02    1.65
   0  -6   8   -0.01    1.78
   0  -6   8    0.11    1.87
   0   6  -7    5.35    2.20
   0   6  -7    5.66    2.12
   0  -6   7    0.11    2.65
   0   6  -6  333.02   36.29
   0   6  -6  350.27   37.29
   0   6  -5  394.17   41.12
   0   6  -5  405.21   44.04
   0  -6   5  319.20   37.54
   0   6  -4    0.17    1.16
   0   6  -4    0.06    0.68
   0   6  -4    0.01    1.40
   0   6  -4    0.21    1.11
   0  -6   4    0.00    1.80
   0   6  -3    6.52    2.50
   0   6  -3   11.38    3.05
   0   6  -3   24.49    4.05
   0   6  -3   27.04    4.66
   0   6  -3   15.05    3.75
   0  -6   3   17.48    3.82
   0   6  -2    0.52    1.14
   0   6  -2    0.12    0.91
   0   6  -2    0.21    0.85
   0   6  -2    0.27    1.15
   0  -6   2   -0.04    1.43
   0   6  -1   24.98    5.08
   0   6  -1   30.16    4.59
   0   6  -1   28.36    5.96
   0   6  -1   17.18    4.77
   0  -6   1   16.13    3.84
   0   6   0   19.27    4.51
   0   6   0   27.00    5.58
   0   6   0   25.34    4.79
   0  -6   0   14.64    5.03
   0  -6   0    8.39    3.91
   0   6   1    0.22    1.28
   0   6   1    0.02    1.21
   0   6   1    0.00    1.10
   0  -6  -1    0.01    3.06
   0   6   2    0.07    1.80
   0   6   2    0.03    0.88
   0   6   2   -0.01    1.28
   0   6   2    0.14    1.35
   0  -6  -2    0.00    2.11
   0   6   3    0.28    1.52
   0   6   3    0.00    1.65
   0   6   3    0.08    1.29
   0  -6  -3   -0.01    2.12
   0   6   4   -0.02    1.57
   0   6   4    0.02    1.00
   0   6   4    0.01    1.33
   0  -6  -4   -0.03    1.57
   0   6   5    0.04    0.93
   0   6   5    0.00    1.47
   0   6   5    0.06    1.12
   0  -6  -5   -0.05    2.76
   0   6   6    0.45    2.58
   0   6   6    0.22    1.19
   0  -6  -6   -0.09    2.79
   0  -7  11    0.00    0.94
   0   7 -10    0.11    0.97
   0  -7  10   -0.05    2.26
   0   7  -9    0.01    1.42
   0   7  -9    0.00    0.98
   0  -7   9   -0.15    2.37
   0   7  -8   19.39    3.95
   0   7  -8   26.24    4.35
   0  -7   8   14.83    5.51
   0   7  -7   74.22   10.55
   0   7  -7   62.42    8.84
   0  -7   7   46.17    9.68
   0   7  -6  176.43   20.18
   0   7  -6  157.69   19.24
   0  -7   6  115.91   17.55
   0   7  -5   18.04    3.66
   0   7  -5   15.21    3.88
   0  -7   5    9.55    3.84
   0   7  -4    3.53    1.89
   0   7  -4   11.96    2.93
   0   7  -4    8.87    2.88
   0  -7   4    6.06    4.49
   0   7  -3    8.64    3.21
   0   7  -3    2.51    1.91
   0   7  -3    5.15    2.22
   0   7  -3   10.73    3.61
   0  -7   3    4.79    3.21
   0   7  -2    9.64    3.19
   0   7  -2   16.54    3.44
   0   7  -2   13.38    3.90
   0   7  -2    4.94    2.86
   0  -7   2    5.36    3.19
   0   7  -1    3.05    2.42
   0   7  -1    1.55    1.63
   0   7  -1    2.39    1.74
   0  -7   1   -0.08    2.73
   0  -7   1   -0.57    2.02
   0   7   0    1.13    1.66
   0   7   0    1.41    2.00
   0   7   0    1.72    2.69
   0  -7   0   -0.22    2.61
   0   7   1   10.18    4.56
   0   7   1    5.45    3.91
   0   7   1    4.34    2.76
   0  -7  -1    2.53    3.84
   0   7   2    2.25    2.12
   0   7   2    2.39    2.15
   0   7   2    0.03    1.87
   0   7   3    3.52    2.71
   0   7   3    2.64    2.25
   0   7   4    0.16    2.59
   0   7   4    0.27    1.27
   0   7   4    0.23    1.64
   0  -7  -4   -0.38    2.05
   0   7   5   -0.04    1.83
   0   7   5    0.07    1.26
   0  -7  -5    0.02    1.41
   0  -8  10    0.04    1.48
   0   8  -9    0.12    1.75
   0   8  -9    0.19    1.02
   0  -8   9   -0.12    1.71
   0   8  -8    0.20    1.47
   0   8  -8    0.36    1.28
   0  -8   8    0.11    2.05
   0   8  -7    0.08    2.06
   0   8  -7    0.09    1.25
   0  -8   7   -0.04    1.96
   0   8  -6    7.69    3.43
   0   8  -6    6.91    4.35
   0  -8   6    2.41    3.26
   0   8  -5    4.75    2.92
   0   8  -5    6.25    2.36
   0  -8   5    2.02    3.16
   0   8  -4    5.63    4.25
   0   8  -4    7.52    2.64
   0   8  -4    2.10    1.90
   0  -8   4    0.79    3.17
   0   8  -3   32.96    6.36
   0   8  -3   29.60    8.56
   0   8  -3   12.52    4.82
   0  -8   3    9.08    4.71
   0   8  -2    5.44    2.75
   0   8  -2    1.62    2.00
   0   8  -2    6.13    3.25
   0  -8   2   -0.15    3.23
   0   8  -1    0.36    2.44
   0   8  -1    0.22    1.33
   0   8  -1    0.83    1.96
   0  -8   1   -0.14    2.29
   0   8   0    0.08    1.35
   0   8   0    0.00    1.37
   0   8   0    0.29    1.48
   0  -8   0   -0.01    3.36
   0   8   1   -0.05    1.12
   0   8   1    0.00    1.03
   0   8   1    0.00    1.09
   0  -8  -1    0.04    1.59
   0   8   2    0.03    1.75
   0   8   2    0.05    1.64
   0  -8  -2   -0.04    1.47
   0   8   3    0.06    0.91
   0   8   3   -0.07    0.80
   0  -8  -3    0.04    1.13
   0   8   4    0.18    1.04
   0  -8  -4   -0.12    1.19
   0   9  -9    0.58    1.78
   0  -9   9    0.32    1.66
   0   9  -8    0.23    1.38
   0   9  -8    0.24    1.58
   0  -9   8    0.07    1.76
   0   9  -7    0.38    2.43
   0   9  -7    0.69    1.98
   0  -9   7    0.02    1.96
   0   9  -6    2.93    1.73
   0   9  -6    2.45    3.76
   0  -9   6    0.00    3.86
   0   9  -5    2.00    2.47
   0   9  -5    3.09    2.85
   0  -9   5   -0.01    2.69
   0   9  -4    0.09    1.96
   0   9  -4   -0.01    1.24
   0  -9   4   -0.05    1.61
   0  -9   4    0.00    1.36
   0   9  -3    0.23    2.00
   0   9  -3    0.59    2.77
   0  -9   3   -0.01    2.36
   0  -9   3   -0.10    3.05
   0   9  -2    1.58    1.86
   0   9  -2    1.81    2.21
   0  -9   2    0.02    2.12
   0   9  -1    1.33    1.69
   0   9  -1    0.18    1.83
   0   9  -1    0.02    1.61
   0  -9   1   -0.03    2.10
   0   9   0    0.17    1.58
   0   9   0    0.17    1.17
   0   9   0    0.04    1.28
   0  -9   0   -0.09    2.65
   0   9   1    2.58    2.09
   0   9   1    0.82    1.56
   0  -9  -1   -0.32    1.75
   0  10  -7    0.16    1.01
   0 -10   7   -0.11    1.21
   0  10  -6   -0.10    1.07
   0 -10   6    0.00    1.01
   0 -10   6    0.04    1.15
   0  10  -5    0.07    1.11
   0 -10   5   -0.11    1.75
   0  10  -4    0.03    0.64
   0  10  -4    0.01    1.07
   0 -10   4    0.00    1.06
   0  10  -3    0.13    1.04
   0  10  -3    0.16    0.90
   0 -10   3   -0.16    1.29
   0  10  -2    0.05    1.66
   0  10  -2    0.17    0.99
   0 -10   2   -0.08    1.86
   1 -10   1    0.04    1.31
  -1  10  -1   -0.06    1.75
  -1  10  -1    0.23    1.53
   1 -10   2    0.07    2.58
  -1  10  -2    0.09    1.06
  -1  10  -2    0.26    1.41
   1 -10   3    0.11    2.47
  -1  10  -3    0.06    0.85
  -1  10  -3    0.09    1.20
   1 -10   4    0.39    2.49
  -1  10  -4   -0.03    0.54
  -1  10  -4    0.10    1.16
   1 -10   5    0.13    1.99
  -1  10  -5    0.79    1.65
   1 -10   6   -0.18    3.10
  -1  10  -6    5.09    3.73
  -1  10  -6   13.96    2.88
   1 -10   7   -0.37    1.96
  -1  10  -7    1.65    1.69
  -1  10  -7    6.13    1.80
   1  -9  -2   -0.21    1.69
  -1   9   2   -0.04    0.86
  -1   9   2    0.06    0.64
   1  -9  -1    0.01    2.14
  -1   9   1    0.01    0.98
  -1   9   1    0.00    0.69
  -1   9   1   -0.04    1.02
   1  -9   0   -0.02    1.91
  -1   9   0   -0.17    1.34
  -1   9   0    0.13    2.31
   1  -9   1   -0.04    3.64
  -1   9  -1    1.73    2.10
  -1   9  -1    1.37    1.88
   1  -9   2    0.06    2.50
  -1   9  -2    0.51    1.89
  -1   9  -2    0.18    1.35
  -1   9  -3    0.04    1.34
  -1   9  -3    0.95    2.08
  -1   9  -3    1.35    1.92
   1  -9   4    0.00    2.50
  -1   9  -4    0.16    1.37
  -1   9  -4    0.10    1.62
  -1   9  -4    0.02    1.47
   1  -9   5   -0.06    2.39
  -1   9  -5   -0.04    1.28
  -1   9  -5    0.02    1.36
   1  -9   6    0.00    1.75
  -1   9  -6    0.10    2.27
  -1   9  -6    0.16    2.01
   1  -9   7    0.06    3.23
  -1   9  -7    0.55    2.45
  -1   9  -7    1.33    1.51
   1  -9   8    0.04    2.45
  -1   9  -8    0.06    0.96
  -1   9  -8    0.09    1.00
   1  -9   9    0.33    1.96
  -1   9  -9    3.54    1.38
   1  -8  -4   -0.09    1.16
  -1   8   4    0.14    0.99
  -1   8   4   -0.07    0.83
   1  -8  -3   -0.01    1.43
  -1   8   3    0.04    1.69
  -1   8   3    0.02    1.71
   1  -8  -2   -0.31    3.93
  -1   8   2    0.80    2.83
  -1   8   2    1.72    2.20
  -1   8   2    3.14    2.43
   1  -8  -1    0.01    2.07
  -1   8   1    0.17    1.53
  -1   8   1    0.04    1.85
  -1   8   1   -0.05    1.37
   1  -8   0    0.02    2.27
  -1   8   0    0.29    1.62
  -1   8   0    0.26    1.49
  -1   8   0    0.01    1.74
   1  -8   1    0.00    3.00
  -1   8  -1    1.25    1.83
  -1   8  -1    1.82    2.36
  -1   8  -2    0.69    2.71
  -1   8  -2    1.95    2.41
  -1   8  -2    2.30    2.09
   1  -8   3    0.01    1.79
  -1   8  -3    0.09    1.90
  -1   8  -3    0.46    1.73
  -1   8  -3    0.34    2.10
   1  -8   4   -0.71    2.76
  -1   8  -4   12.33    3.04
  -1   8  -4    1.78    1.92
  -1   8  -4   10.04    4.63
   1  -8   5    0.62    2.57
  -1   8  -5    5.76    2.47
  -1   8  -5    3.63    2.61
   1  -8   6    0.30    4.98
  -1   8  -6    5.10    2.41
  -1   8  -6    2.98    2.43
   1  -8   7    4.09    3.95
  -1   8  -7    7.05    3.00
  -1   8  -7   14.75    4.34
   1  -8   8    0.16    2.60
  -1   8  -8    0.39    2.16
  -1   8  -8    1.67    2.48
   1  -8   9    0.10    1.75
  -1   8  -9    0.68    2.10
   1  -8  10    0.98    3.30
  -1   8 -10   12.10    2.42
   1  -7  -6    0.22    1.45
  -1   7   6    0.81    1.22
  -1   7   6    2.66    2.54
   1  -7  -5   -0.43    3.21
  -1   7   5    1.83    2.03
  -1   7   5    0.67    1.48
  -1   7   5    0.62    2.00
   1  -7  -4   -0.19    2.90
  -1   7   4    0.19    1.74
  -1   7   4    0.07    1.56
  -1   7   4    0.03    2.06
   1  -7  -3   -0.06    2.00
  -1   7   3    0.05    1.39
  -1   7   3    0.13    1.40
  -1   7   3    0.00    2.15
   1  -7  -2    4.91    4.29
  -1   7   2    8.43    3.74
  -1   7   2   11.53    3.99
  -1   7   2   10.35    5.02
   1  -7  -1    7.49    4.53
  -1   7   1    7.85    3.68
  -1   7   1   17.23    4.75
  -1   7   1   15.89    4.62
   1  -7   0   -0.84    3.76
  -1   7   0    7.78    3.16
  -1   7   0    2.88    2.23
  -1   7   0    7.88    2.88
  -1   7  -1   -0.09    1.47
  -1   7  -1    0.09    1.27
  -1   7  -1    0.06    1.07
  -1   7  -1   -0.02    0.70
   1  -7   2    0.02    1.41
  -1   7  -2    0.38    1.42
  -1   7  -2    0.24    1.09
  -1   7  -2    0.43    2.88
   1  -7   3   -0.06    2.59
  -1   7  -3    1.37    1.88
  -1   7  -3    0.42    1.15
  -1   7  -3    1.64    1.73
   1  -7   4    0.22    3.47
  -1   7  -4    0.95    1.58
  -1   7  -4    0.88    1.70
  -1   7  -4    0.16    0.98
   1  -7   5    0.02    2.07
  -1   7  -5    0.09    2.09
  -1   7  -5    0.23    2.40
   1  -7   6   -0.05    2.05
  -1   7  -6    0.05    1.36
  -1   7  -6    0.06    1.17
  -1   7  -7    0.62    2.21
  -1   7  -7    1.29    1.80
  -1   7  -7    1.22    2.07
   1  -7   8    0.00    2.49
  -1   7  -8    0.66    1.44
  -1   7  -8    1.80    1.80
   1  -7   9    0.10    2.51
  -1   7  -9    2.69    1.84
   1  -7  10    0.03    1.76
  -1   7 -10    0.14    1.68
   1  -7  11    0.02    1.70
  -1   7 -11    0.61    1.45
   1  -6  -7   -0.04    1.13
  -1   6   7    0.07    1.14
  -1   6   7    0.02    1.05
   1  -6  -6   -0.03    2.31
  -1   6   6    0.02    1.47
  -1   6   6    0.05    1.79
   1  -6  -5   -0.14    3.43
  -1   6   5    0.43    1.50
  -1   6   5    1.04    1.61
  -1   6   5    0.10    3.11
   1  -6  -4   -0.32    3.72
  -1   6   4    1.47    1.99
  -1   6   4    0.96    1.63
  -1   6   4    0.69    2.69
  -1   6   4    0.92    1.80
   1  -6  -3   77.77   12.68
  -1   6   3   82.00   14.15
  -1   6   3  116.96   17.06
  -1   6   3  100.18   16.53
  -1   6   3  120.58   18.95
   1  -6  -2   89.38   13.36
  -1   6   2  121.50   17.94
  -1   6   2  105.40   16.10
  -1   6   2   85.51   15.90
  -1   6   2   52.78   11.73
   1  -6  -1   26.91    6.50
  -1   6   1   27.44    6.09
  -1   6   1   31.31    5.58
  -1   6   1   31.22    6.64
  -1   6   0    2.19    1.54
  -1   6   0    0.83    1.81
  -1   6   0    1.90    1.46
  -1   6   0    2.06    1.81
   1  -6   1    3.44    1.98
  -1   6  -1   12.85    2.58
  -1   6  -1   12.57    3.84
  -1   6  -1   10.73    2.90
  -1   6  -1    4.94    2.38
   1  -6   2    1.80    2.13
  -1   6  -2    3.22    1.38
  -1   6  -2    4.32    2.03
  -1   6  -2    4.82    2.56
  -1   6  -3    1.69    1.52
  -1   6  -3    3.50    1.69
  -1   6  -3    3.87    1.70
  -1   6  -3    3.68    1.62
  -1   6  -4   17.68    3.10
  -1   6  -4   16.46    3.98
  -1   6  -4   18.91    4.21
  -1   6  -5    0.55    2.26
  -1   6  -5    0.33    1.29
  -1   6  -5    0.35    1.15
  -1   6  -6    0.35    2.27
  -1   6  -6    0.22    2.44
  -1   6  -6    0.17    1.07
   1  -6   7    3.25    1.82
  -1   6  -7    3.73    1.86
  -1   6  -7   10.61    3.65
  -1   6  -7   10.88    2.85
   1  -6   8    0.48    1.41
  -1   6  -8    1.24    1.69
  -1   6  -8    1.56    1.88
   1  -6   9    0.06    1.26
  -1   6  -9   -0.03    1.35
  -1   6  -9    0.09    2.14
   1  -6  10   -0.05    1.65
   1  -6  10    0.09    1.24
  -1   6 -10    0.37    2.07
   1  -6  11   -0.01    1.51
   1  -6  11    0.52    1.99
  -1   6 -11    2.16    2.02
   1  -5  -8   -0.11    1.27
  -1   5   8    0.56    1.31
  -1   5   8    0.61    2.23
   1  -5  -7   -0.04    1.31
  -1   5   7   -0.02    1.23
  -1   5   7   -0.01    1.58
   1  -5  -6    2.06    2.79
  -1   5   6    2.95    2.47
  -1   5   6    2.75    2.23
   1  -5  -5   -0.12    1.91
  -1   5   5    0.56    1.73
  -1   5   5    0.14    1.27
  -1   5   5    0.15    1.48
   1  -5  -4   27.11    6.03
  -1   5   4   20.94    4.46
  -1   5   4   24.81    5.61
  -1   5   4   34.69    6.21
  -1   5   4   31.11    5.42
   1  -5  -3   63.42    9.82
  -1   5   3   65.43    8.99
  -1   5   3   61.95    9.61
  -1   5   3   63.73    8.97
  -1   5   3   62.94    8.91
   1  -5  -2   10.53    3.43
  -1   5   2   11.27    3.16
  -1   5   2   11.19    3.41
  -1   5   2   12.76    2.98
  -1   5   2   12.71    2.83
  -1   5   2    7.94    2.71
   1  -5  -1   11.63    2.39
   1  -5  -1   14.42    3.30
  -1   5   1   13.14    2.65
  -1   5   1   12.55    2.47
  -1   5   1   10.82    2.21
  -1   5   1   12.63    2.79
  -1   5   1   11.12    2.82
  -1   5   1    6.69    1.71
   1  -5   0    0.19    0.96
   1  -5   0    1.12    1.04
   1  -5   0    1.37    1.78
   1  -5   0    1.47    1.07
  -1   5   0    0.14    0.63
  -1   5   0    1.61    1.39
  -1   5   0    1.27    0.95
  -1   5   0    0.91    0.97
  -1   5   0    1.57    1.77
  -1   5   0    0.81    1.19
   1  -5   1  150.32   16.58
   1  -5   1  236.66   24.16
   1  -5   1  214.19   22.12
  -1   5  -1  227.63   23.92
  -1   5  -1  220.68   22.87
  -1   5  -1  204.30   20.88
  -1   5  -1  135.66   20.20
   1  -5   2    0.17    1.35
   1  -5   2    0.28    1.05
  -1   5  -2    0.23    0.47
  -1   5  -2   -0.02    0.62
  -1   5  -2    0.19    0.84
  -1   5  -2    0.32    0.67
  -1   5  -2    0.06    0.94
  -1   5  -2    0.50    0.85
   1  -5   3    2.16    1.29
  -1   5  -3    1.17    0.73
  -1   5  -3    2.77    1.18
  -1   5  -3    2.37    1.80
  -1   5  -3    2.14    1.12
   1  -5   4   11.04    3.24
   1  -5   4    5.43    1.33
  -1   5  -4   10.27    2.09
  -1   5  -4    3.64    1.20
  -1   5  -4   10.96    2.22
  -1   5  -4   14.23    2.65
   1  -5   5   12.06    2.36
  -1   5  -5   28.44    4.32
  -1   5  -5   23.01    3.72
  -1   5  -5   19.08    3.58
   1  -5   6    4.77    2.48
  -1   5  -6    8.46    2.43
  -1   5  -6    5.51    2.32
  -1   5  -6   10.18    3.76
   1  -5   7    2.15    1.71
  -1   5  -7    4.76    2.37
  -1   5  -7    3.91    2.12
   1  -5   8    0.06    1.39
  -1   5  -8    0.26    2.57
  -1   5  -8    0.17    1.58
   1  -5   9    0.28    1.58
  -1   5  -9    0.35    1.56
  -1   5  -9    0.47    1.74
   1  -5  10    0.62    1.88
  -1   5 -10    0.69    2.02
  -1   5 -10    1.28    2.84
   1  -5  11    0.23    1.37
   1  -5  11    0.06    1.94
  -1   5 -11    0.81    2.02
   1  -4  -9    0.13    2.07
  -1   4   9    0.74    1.55
  -1   4   9    0.56    1.37
   1  -4  -8    0.06    1.50
  -1   4   8    0.05    1.35
  -1   4   8    0.11    1.52
   1  -4  -7   -0.01    1.53
  -1   4   7   -0.09    1.54
  -1   4   7    0.14    1.98
   1  -4  -6    0.11    1.96
  -1   4   6    0.40    1.68
  -1   4   6    0.54    1.85
   1  -4  -5   -0.01    2.45
  -1   4   5    0.16    1.40
  -1   4   5    0.08    1.01
  -1   4   5    0.03    1.16
  -1   4   5    0.15    1.17
   1  -4  -4    0.06    2.80
  -1   4   4    1.64    1.60
  -1   4   4    1.17    1.25
  -1   4   4    1.22    2.14
  -1   4   4    1.34    2.02
   1  -4  -3    4.28    1.39
   1  -4  -3    3.77    1.44
   1  -4  -3    3.27    2.90
  -1   4   3    3.78    1.73
  -1   4   3    3.89    1.40
  -1   4   3    4.01    1.51
  -1   4   3    3.78    1.54
   1  -4  -2   25.59    3.51
   1  -4  -2   31.21    5.13
   1  -4  -2   28.51    3.69
  -1   4   2   27.82    4.04
  -1   4   2   25.65    3.69
  -1   4   2   26.16    4.03
  -1   4   2   12.06    2.76
  -1   4   2   27.43    4.12
   1  -4  -1    9.91    1.85
   1  -4  -1   11.34    2.35
  -1   4   1   10.56    1.84
  -1   4   1   10.85    2.12
  -1   4   1    5.58    1.12
  -1   4   1    9.57    1.58
  -1   4   1   10.15    2.16
  -1   4   1    9.64    1.76
   1  -4   0  250.79   24.91
   1  -4   0  246.95   24.20
   1  -4   0  227.65   22.47
   1  -4   0  278.26   27.58
  -1   4   0  249.03   24.37
  -1   4   0  227.23   22.24
  -1   4   0  230.66   22.17
  -1   4   0  232.71   22.68
  -1   4   0  247.61   24.86
   1  -4   1  520.52   50.12
   1  -4   1  547.21   52.30
  -1   4  -1  482.28   45.97
  -1   4  -1  533.82   50.35
  -1   4  -1  473.98   45.97
  -1   4  -1  468.63   43.92
  -1   4  -1  479.59   46.00
  -1   4  -1  509.79   49.07
   1  -4   2    6.83    1.92
  -1   4  -2    7.68    0.86
  -1   4  -2    7.26    1.22
  -1   4  -2    5.69    1.07
  -1   4  -2    7.45    1.45
  -1   4  -2    7.66    1.53
  -1   4  -2   10.29    2.21
  -1   4  -2    6.57    1.01
   1  -4   3    0.76    1.01
  -1   4  -3    0.48    0.30
  -1   4  -3    0.04    0.50
  -1   4  -3    0.79    0.92
  -1   4  -3    0.46    0.40
  -1   4  -3    0.39    1.10
  -1   4  -3    0.96    1.15
   1  -4   4    8.72    2.00
   1  -4   4   11.06    2.42
   1  -4   4    9.19    2.86
  -1   4  -4    9.36    1.80
  -1   4  -4    8.08    1.62
  -1   4  -4    8.08    1.81
  -1   4  -4    5.52    1.11
   1  -4   5   21.82    4.21
   1  -4   5   29.81    4.76
   1  -4   5   14.53    2.38
   1  -4   5   24.21    4.03
  -1   4  -5   24.36    3.99
  -1   4  -5   22.45    3.47
  -1   4  -5   19.91    2.86
   1  -4   6    0.12    1.54
   1  -4   6    0.20    1.13
  -1   4  -6    0.06    1.01
  -1   4  -6    0.05    1.30
  -1   4  -6    0.26    1.17
  -1   4  -6    0.23    1.00
   1  -4   7    6.40    3.11
   1  -4   7   12.70    3.13
  -1   4  -7   15.95    4.22
  -1   4  -7   15.84    3.05
   1  -4   8    4.66    2.54
   1  -4   8   11.70    3.37
  -1   4  -8   14.77    3.13
  -1   4  -8   16.76    3.66
   1  -4   9    0.33    1.86
   1  -4   9   -0.06    2.71
  -1   4  -9    0.75    1.82
  -1   4  -9    0.78    1.68
   1  -4  10    0.02    2.59
   1  -4  10    0.21    1.63
  -1   4 -10    0.44    1.57
  -1   4 -10    0.18    1.67
   1  -4  11    0.02    1.44
   1  -4  11    0.11    1.49
  -1   4 -11    0.50    1.36
  -1   3  10    0.32    1.26
  -1   3  10    0.34    1.82
   1  -3  -9    0.08    1.41
  -1   3   9    0.00    1.17
  -1   3   9    0.15    1.42
  -1   3   9    0.16    1.30
   1  -3  -8    0.26    2.18
  -1   3   8    1.35    3.27
  -1   3   8    1.11    1.90
  -1   3   8    0.03    2.83
   1  -3  -7    0.11    1.68
  -1   3   7    0.02    1.41
  -1   3   7    0.06    1.72
  -1   3   7    0.04    1.23
   1  -3  -6    0.62    3.02
  -1   3   6    0.54    2.05
  -1   3   6    1.73    1.59
  -1   3   6    0.35    1.40
  -1   3   6    2.04    2.84
   1  -3  -5    0.04    0.56
   1  -3  -5   -0.06    0.54
   1  -3  -5    0.03    1.58
  -1   3   5    0.00    0.79
  -1   3   5   -0.03    0.66
  -1   3   5    0.05    0.75
  -1   3   5   -0.02    0.79
  -1   3   5    0.02    0.64
  -1   3   5    0.03    0.88
   1  -3  -4   39.47    5.16
   1  -3  -4   31.21    5.29
   1  -3  -4   33.37    5.81
   1  -3  -4   35.01    4.34
   1  -3  -4   30.77    4.33
  -1   3   4   30.27    4.09
  -1   3   4   30.81    4.32
  -1   3   4   34.60    4.50
  -1   3   4   31.70    4.51
  -1   3   4   37.62    5.12
   1  -3  -3    4.98    1.25
   1  -3  -3    5.21    1.23
   1  -3  -3    2.24    0.84
   1  -3  -3    5.73    1.52
   1  -3  -3    4.46    1.66
  -1   3   3    5.04    2.03
  -1   3   3    4.32    1.20
  -1   3   3    4.92    1.37
  -1   3   3    5.19    1.77
  -1   3   3    4.90    1.32
   1  -3  -2    1.43    1.28
   1  -3  -2    1.35    0.75
   1  -3  -2    1.43    1.16
  -1   3   2    1.40    1.12
  -1   3   2    1.39    0.92
  -1   3   2    1.02    0.32
  -1   3   2    1.29    0.89
  -1   3   2    1.38    0.69
  -1   3   2    1.37    1.17
  -1   3   2    0.85    0.25
   1  -3  -1   31.51    3.55
   1  -3  -1   30.92    3.50
  -1   3   1   29.73    3.48
  -1   3   1   30.40    3.39
  -1   3   1   29.82    3.50
  -1   3   1   25.22    2.56
  -1   3   1   31.39    3.79
  -1   3   1   29.10    3.58
   1  -3   0  915.43   86.17
   1  -3   0  925.43   86.92
  -1   3   0  876.82   81.70
  -1   3   0  864.63   81.22
  -1   3   0  881.33   82.90
  -1   3   0  942.61   89.28
  -1   3   0  859.44   76.90
  -1   3   0  827.67   76.95
  -1   3   0  825.21   77.95
   1  -3   1   56.22    5.67
   1  -3   1   45.77    5.14
  -1   3  -1   48.37    4.73
  -1   3  -1   46.01    4.80
  -1   3  -1   53.36    4.82
  -1   3  -1   44.64    4.90
  -1   3  -1   52.11    4.98
  -1   3  -1   45.29    4.66
  -1   3  -1   49.01    4.57
   1  -3   2    5.59    1.20
  -1   3  -2    6.10    1.39
  -1   3  -2    5.76    1.34
  -1   3  -2    5.92    0.92
  -1   3  -2   10.75    1.80
  -1   3  -2    6.47    1.06
  -1   3  -2    6.09    1.25
  -1   3  -2    5.55    0.76
  -1   3  -2    6.16    0.76
   1  -3   3   29.36    3.63
   1  -3   3   29.97    3.65
  -1   3  -3   24.21    2.32
  -1   3  -3   26.29    2.37
  -1   3  -3   29.27    3.58
  -1   3  -3   26.93    2.62
  -1   3  -3   29.33    3.22
  -1   3  -3   29.37    3.54
  -1   3  -3   32.90    3.69
   1  -3   4  372.34   37.06
   1  -3   4  378.21   36.10
   1  -3   4  361.21   36.11
  -1   3  -4  393.20   37.84
  -1   3  -4  411.06   38.81
  -1   3  -4  377.64   33.21
  -1   3  -4  420.43   40.80
  -1   3  -4  318.92   30.55
   1  -3   5  174.61   18.01
   1  -3   5  210.16   22.30
   1  -3   5  217.86   22.73
  -1   3  -5  170.98   16.90
  -1   3  -5  197.94   19.81
  -1   3  -5  196.88   20.36
  -1   3  -5  119.56   12.70
  -1   3  -5  198.41   20.35
   1  -3   6   -0.11    1.64
   1  -3   6   -0.04    0.90
   1  -3   6   -0.08    1.85
   1  -3   6   -0.05    1.77
  -1   3  -6   -0.06    1.10
  -1   3  -6   -0.01    0.77
   1  -3   7    4.76    2.40
   1  -3   7    2.86    1.93
  -1   3  -7    4.70    1.69
  -1   3  -7    4.93    3.14
   1  -3   8    0.42    1.86
   1  -3   8    0.91    1.91
  -1   3  -8    1.12    1.32
  -1   3  -8    1.36    1.80
   1  -3   9    0.00    1.73
   1  -3   9    0.16    2.37
  -1   3  -9    0.10    0.95
  -1   3  -9    0.09    2.48
   1  -3  10    0.27    2.28
   1  -3  10    2.71    2.41
  -1   3 -10    5.39    3.40
   1  -3  11    0.57    2.82
   1  -3  11   -0.08    2.88
  -1   3 -11    2.51    1.74
   1  -2 -10    0.09    1.54
  -1   2  10   -0.01    1.08
  -1   2  10    0.11    1.16
  -1   2  10   -0.03    1.24
   1  -2  -9    0.08    1.45
  -1   2   9    0.07    1.44
  -1   2   9   -0.06    1.56
  -1   2   9    0.03    1.97
   1  -2  -8    6.64    4.44
  -1   2   8    2.19    2.73
  -1   2   8    8.30    3.13
  -1   2   8    7.86    2.91
   1  -2  -7   -0.03    1.17
  -1   2   7    0.08    1.39
  -1   2   7   -0.05    1.02
  -1   2   7    0.08    1.13
   1  -2  -6    5.88    2.35
   1  -2  -6    5.74    1.42
  -1   2   6    3.76    1.48
  -1   2   6    6.60    2.20
  -1   2   6    2.95    1.83
  -1   2   6    5.95    1.81
  -1   2   6    3.13    1.86
  -1   2   6    2.74    1.24
   1  -2  -5    0.07    0.53
   1  -2  -5    0.06    1.06
   1  -2  -5    0.14    1.41
   1  -2  -5    0.17    0.62
   1  -2  -5    0.14    1.48
  -1   2   5    0.03    0.78
  -1   2   5    0.12    0.64
  -1   2   5    0.19    0.81
  -1   2   5    0.19    1.02
  -1   2   5    0.02    0.60
  -1   2   5    0.13    1.27
  -1   2   5    0.06    0.90
  -1   2   5    0.11    0.53
   1  -2  -4   53.09    5.83
   1  -2  -4   52.29    8.42
   1  -2  -4   60.02    6.55
   1  -2  -4   63.55    7.00
   1  -2  -4   52.02    6.43
  -1   2   4   56.62    6.60
  -1   2   4   47.41    5.46
  -1   2   4   52.52    6.44
  -1   2   4   58.60    6.51
  -1   2   4   50.60    5.53
  -1   2   4   54.19    6.06
  -1   2   4   57.93    6.63
  -1   2   4   53.05    5.92
   1  -2  -3   19.69    2.54
   1  -2  -3   23.49    5.08
   1  -2  -3   12.67    1.78
   1  -2  -3   18.73    2.82
   1  -2  -3   19.59    2.31
   1  -2  -3   20.18    2.60
  -1   2   3   18.36    3.03
  -1   2   3   17.93    2.36
  -1   2   3   18.55    2.22
  -1   2   3   18.83    2.45
  -1   2   3   17.36    2.05
  -1   2   3   20.05    3.12
  -1   2   3   18.19    2.37
   1  -2  -2   13.34    1.67
   1  -2  -2   13.46    1.98
   1  -2  -2   13.71    1.90
   1  -2  -2   14.65    2.30
  -1   2   2   12.56    2.00
  -1   2   2   13.09    1.63
  -1   2   2   12.44    1.61
  -1   2   2   11.85    1.51
  -1   2   2   14.12    2.28
  -1   2   2   13.54    2.14
  -1   2   2   11.53    1.70
   1  -2  -1  294.47   26.29
   1  -2  -1  285.46   26.16
  -1   2   1  317.00   27.34
  -1   2   1  289.34   26.02
  -1   2   1  280.25   25.67
  -1   2   1  312.71   27.29
  -1   2   1  273.59   24.66
  -1   2   1  284.43   24.87
  -1   2   1  260.59   23.66
  -1   2   1  288.20   26.59
   1  -2   0   52.12    5.11
   1  -2   0   54.19    4.92
  -1   2   0   50.66    4.67
  -1   2   0   55.87    4.88
  -1   2   0   52.26    4.89
  -1   2   0   53.16    4.73
  -1   2   0   47.40    4.53
  -1   2   0   53.17    5.15
  -1   2   0   49.30    4.37
   1  -2   1    1.77    0.85
  -1   2  -1    1.97    0.53
  -1   2  -1    2.22    0.48
  -1   2  -1    1.92    0.61
  -1   2  -1    1.96    0.51
  -1   2  -1    2.09    0.45
  -1   2  -1    2.20    0.34
  -1   2  -1    2.02    0.45
   1  -2   2   45.12    4.67
   1  -2   2   43.87    4.88
  -1   2  -2   50.76    4.52
  -1   2  -2   43.80    3.35
  -1   2  -2   42.14    4.35
  -1   2  -2   44.18    4.38
  -1   2  -2   48.44    4.38
  -1   2  -2   46.74    4.73
  -1   2  -2   46.43    4.07
  -1   2  -2   45.11    4.38
   1  -2   3    5.50    1.25
   1  -2   3    5.91    1.41
  -1   2  -3    5.68    0.68
  -1   2  -3    5.64    1.44
  -1   2  -3    5.90    0.99
  -1   2  -3    5.07    1.09
  -1   2  -3    5.71    1.01
  -1   2  -3    7.00    1.36
   1  -2   4  546.18   53.00
   1  -2   4  517.90   51.30
  -1   2  -4  469.68   44.02
  -1   2  -4  569.81   54.63
  -1   2  -4  510.18   46.10
  -1   2  -4  549.08   51.61
  -1   2  -4  574.00   54.16
  -1   2  -4  504.15   48.44
  -1   2  -4  506.06   47.37
   1  -2   5   68.32    7.95
   1  -2   5   83.30    9.76
   1  -2   5   67.98    7.30
   1  -2   5   82.86    9.42
   1  -2   5   83.59    9.38
  -1   2  -5   98.49   10.89
  -1   2  -5   81.87    9.06
  -1   2  -5   74.46    7.52
  -1   2  -5   89.52    9.65
   1  -2   6   48.52    6.94
   1  -2   6   61.28    8.44
   1  -2   6   64.01    8.18
   1  -2   6   60.73    7.61
   1  -2   6   38.52    4.84
  -1   2  -6   60.45    7.38
  -1   2  -6   65.47    7.79
   1  -2   7    0.27    2.51
   1  -2   7    1.32    1.80
  -1   2  -7    1.06    1.57
  -1   2  -7    1.08    2.46
   1  -2   8   42.01    8.64
   1  -2   8   56.34    8.93
  -1   2  -8   67.41    9.05
  -1   2  -8   56.64    7.85
   1  -2   9    8.31    4.35
   1  -2   9    6.40    3.69
  -1   2  -9   14.01    3.77
   1  -2  10   -0.02    1.71
   1  -2  10    0.08    1.27
  -1   2 -10    0.00    1.36
   1  -2  11   -0.03    1.77
   1  -2  11    0.26    1.48
  -1   2 -11    2.13    2.40
  -1   1  11    0.15    1.54
   1  -1 -10    1.31    2.64
  -1   1  10    2.19    2.53
  -1   1  10    4.06    3.27
  -1   1  10    2.46    2.07
   1  -1  -9    1.85    2.19
  -1   1   9    0.37    1.69
  -1   1   9    1.18    2.66
  -1   1   9    1.37    1.74
  -1   1   9    2.45    2.28
   1  -1  -8    3.95    2.40
  -1   1   8    2.56    2.81
  -1   1   8    5.08    2.53
  -1   1   8    2.48    2.74
  -1   1   8    4.21    2.24
   1  -1  -7    1.06    1.95
   1  -1  -7    2.87    2.01
  -1   1   7    2.05    2.37
  -1   1   7    2.80    1.62
  -1   1   7    2.09    2.04
  -1   1   7    3.40    2.09
   1  -1  -6    4.63    2.30
   1  -1  -6    4.45    1.88
   1  -1  -6    4.86    1.55
   1  -1  -6    5.30    2.85
   1  -1  -6    4.41    1.89
  -1   1   6    4.46    1.51
  -1   1   6    4.38    1.77
  -1   1   6    5.31    1.96
  -1   1   6    3.76    1.84
  -1   1   6    3.60    2.15
  -1   1   6    3.61    1.85
   1  -1  -5    6.71    1.75
   1  -1  -5    8.06    2.17
   1  -1  -5    7.83    1.66
   1  -1  -5    6.50    1.34
   1  -1  -5    5.85    2.78
  -1   1   5    7.15    1.77
  -1   1   5    6.76    2.19
  -1   1   5    6.87    1.52
  -1   1   5    6.83    2.27
  -1   1   5    5.53    1.24
  -1   1   5    7.05    1.96
  -1   1   5    6.34    1.68
  -1   1   5    5.96    1.29
   1  -1  -4    3.45    3.01
   1  -1  -4    3.70    0.91
   1  -1  -4    3.03    1.08
   1  -1  -4    3.55    1.44
   1  -1  -4    4.21    1.18
  -1   1   4    3.67    1.01
  -1   1   4    3.09    0.90
  -1   1   4    3.41    0.94
  -1   1   4    3.39    1.05
  -1   1   4    3.86    1.02
  -1   1   4    3.38    1.10
  -1   1   4    3.69    1.18
  -1   1   4    3.55    1.10
   1  -1  -3   46.77    5.01
   1  -1  -3   49.21    5.19
   1  -1  -3   51.87    5.25
   1  -1  -3   50.01    4.76
   1  -1  -3   50.96    5.28
  -1   1   3   52.29    5.61
  -1   1   3   50.52    5.09
  -1   1   3   51.95    5.42
  -1   1   3   49.75    5.31
  -1   1   3   48.36    5.02
  -1   1   3   48.23    5.38
  -1   1   3   49.78    5.07
  -1   1   3   47.73    4.88
   1  -1  -2  236.17   21.53
   1  -1  -2  241.75   21.66
   1  -1  -2  226.81   20.10
   1  -1  -2  244.10   21.95
  -1   1   2  217.77   20.10
  -1   1   2  218.96   19.65
  -1   1   2  224.97   20.08
  -1   1   2  237.08   21.10
  -1   1   2  223.73   20.34
  -1   1   2  222.68   20.17
  -1   1   2  221.91   19.71
   1  -1  -1  153.53   13.37
   1  -1  -1  141.35   12.67
   1  -1  -1  139.45   12.25
  -1   1   1  137.02   12.24
  -1   1   1  138.14   12.69
  -1   1   1  144.55   11.55
  -1   1   1  148.29   12.58
  -1   1   1  137.45   11.93
  -1   1   1  136.50   12.02
  -1   1   1  143.68   12.71
  -1   1   1  138.33   12.45
  -1   1   1  171.31   14.73
   1  -1   0    3.80    0.58
   1  -1   0    3.96    0.58
  -1   1   0    3.89    0.65
  -1   1   0    4.14    0.51
  -1   1   0    3.75    0.56
  -1   1   0    3.71    0.53
  -1   1   0    3.80    0.79
  -1   1   0    3.91    0.81
  -1   1   0    4.01    0.68
  -1   1   0    3.81    0.45
   1  -1   1    3.31    0.76
   1  -1   1    3.58    0.72
  -1   1  -1    3.72    0.60
  -1   1  -1    3.30    0.46
  -1   1  -1    3.33    0.53
  -1   1  -1    3.22    0.68
  -1   1  -1    3.50    0.62
  -1   1  -1    3.37    0.56
  -1   1  -1    2.99    0.59
   1  -1   2   30.13    3.22
   1  -1   2   31.91    3.50
   1  -1   2   32.28    3.90
  -1   1  -2   35.98    3.62
  -1   1  -2   33.01    2.88
  -1   1  -2   33.51    3.80
  -1   1  -2   33.89    3.38
  -1   1  -2   33.18    2.88
  -1   1  -2   32.60    3.81
  -1   1  -2   36.22    3.66
   1  -1   3  122.87   12.12
   1  -1   3  125.25   12.75
   1  -1   3  125.08   12.90
   1  -1   3  112.05   11.05
  -1   1  -3  130.92   12.59
  -1   1  -3  132.05   12.45
  -1   1  -3  143.84   12.55
  -1   1  -3  135.92   13.20
  -1   1  -3  152.70   13.08
  -1   1  -3  132.41   11.60
  -1   1  -3  125.42   12.25
   1  -1   4   92.92   10.34
   1  -1   4  130.85   16.19
   1  -1   4   96.68   10.39
   1  -1   4   84.17    8.97
  -1   1  -4   90.45    9.54
  -1   1  -4   79.85    7.41
  -1   1  -4   91.31    8.63
  -1   1  -4  162.96   16.67
  -1   1  -4  100.64   10.08
  -1   1  -4   96.08    9.95
  -1   1  -4   80.93    7.38
   1  -1   5    4.89    1.55
   1  -1   5    4.68    1.57
   1  -1   5    4.32    1.89
   1  -1   5    5.34    1.90
   1  -1   5    4.00    1.10
  -1   1  -5    5.02    1.85
  -1   1  -5    4.83    1.61
  -1   1  -5    5.17    1.47
  -1   1  -5    4.34    1.02
  -1   1  -5    4.28    1.07
   1  -1   6   21.31    3.86
   1  -1   6   22.28    3.99
   1  -1   6   16.73    2.71
   1  -1   6   21.80    3.66
   1  -1   6   14.33    2.95
  -1   1  -6   22.37    3.87
  -1   1  -6   20.26    2.92
  -1   1  -6   23.50    3.63
  -1   1  -6    9.32    2.51
   1  -1   7   38.98    6.26
   1  -1   7   32.69    4.68
   1  -1   7   35.17    7.14
  -1   1  -7   61.31    8.42
  -1   1  -7   47.74    6.49
   1  -1   8  203.56   26.14
   1  -1   8  258.38   32.07
   1  -1   8  163.08   20.65
  -1   1  -8  368.08   39.89
   1  -1   9   -0.06    1.32
   1  -1   9    0.01    1.61
  -1   1  -9   -0.04    1.40
   1  -1  10    0.07    3.38
   1  -1  10    0.17    1.61
  -1   1 -10    0.89    1.84
   1  -1  11    0.05    0.95
   1  -1  11   -0.08    2.13
  -1   1 -11    0.32    1.13
  -1   0  11   -0.06    1.33
  -1   0  11    0.02    0.85
   1   0 -10    0.24    1.96
  -1   0  10    0.40    1.64
  -1   0  10    0.19    1.84
  -1   0  10    0.09    1.56
  -1   0  10    0.10    1.18
   1   0  -9   11.42    3.33
  -1   0   9    9.94    4.40
  -1   0   9    8.77    4.13
  -1   0   9   12.96    3.73
  -1   0   9    6.66    3.44
   1   0  -8  381.93   41.77
  -1   0   8  367.56   41.33
  -1   0   8  301.49   36.05
  -1   0   8  284.10   33.92
  -1   0   8  327.37   39.12
   1   0  -7    0.88    1.29
   1   0  -7    0.84    1.04
   1   0  -7    0.85    1.64
  -1   0   7    1.09    2.20
  -1   0   7    0.40    1.59
  -1   0   7    0.49    1.90
  -1   0   7    0.80    1.02
   1   0  -6   32.33    4.93
   1   0  -6   36.57    5.08
   1   0  -6   30.57    4.13
   1   0  -6   37.85    5.30
   1   0  -6   46.15    5.60
  -1   0   6   38.00    5.94
  -1   0   6   40.33    5.94
  -1   0   6   39.26    5.81
  -1   0   6   37.66    5.06
  -1   0   6   34.45    4.42
  -1   0   6   37.86    4.99
  -1   0   6   30.16    4.69
   1   0  -5   11.63    1.41
   1   0  -5   10.78    1.90
   1   0  -5   10.52    3.34
   1   0  -5   11.11    1.85
   1   0  -5   12.17    2.00
   1   0  -5   13.09    2.43
  -1   0   5   10.14    1.71
  -1   0   5   13.32    2.34
  -1   0   5   15.04    3.15
  -1   0   5   13.14    2.19
  -1   0   5   14.21    2.50
  -1   0   5   12.79    2.18
  -1   0   5   13.86    2.70
  -1   0   5   12.14    1.84
   1   0  -4  164.98   16.32
   1   0  -4  140.58   14.51
   1   0  -4  173.81   15.84
   1   0  -4  172.35   16.23
   1   0  -4  148.70   15.00
   1   0  -4  157.31   15.63
  -1   0   4  156.68   14.75
  -1   0   4  157.40   15.18
  -1   0   4  167.56   16.16
  -1   0   4  163.64   15.92
  -1   0   4  175.35   17.49
  -1   0   4  181.82   17.61
  -1   0   4  155.09   14.53
  -1   0   4  183.30   17.82
   1   0  -3   95.89    8.98
   1   0  -3   93.60    8.83
   1   0  -3   94.68    8.77
   1   0  -3   90.62    8.80
  -1   0   3   85.74    8.14
  -1   0   3   94.80    8.94
  -1   0   3   90.58    8.61
  -1   0   3   94.61    9.23
  -1   0   3   83.44    7.30
  -1   0   3  103.77    9.75
  -1   0   3  100.23    9.58
  -1   0   3   91.01    9.20
  -1   0   3   91.43    8.45
   1   0  -2   24.36    2.56
   1   0  -2   27.28    2.80
   1   0  -2   23.55    2.57
   1   0  -2   27.05    2.95
   1   0  -2   23.03    2.37
   1   0  -2   28.32    3.02
  -1   0   2   23.55    2.38
  -1   0   2   24.09    2.61
  -1   0   2   28.38    3.24
  -1   0   2   27.42    2.64
  -1   0   2   22.15    2.14
  -1   0   2   23.14    2.52
  -1   0   2   24.50    2.82
  -1   0   2   21.49    1.88
   1   0  -1    5.03    0.95
   1   0  -1    5.14    0.76
   1   0  -1    5.20    0.91
   1   0  -1    5.29    1.01
   1   0  -1    5.12    0.76
   1   0  -1    5.11    0.95
  -1   0   1    5.47    1.07
  -1   0   1    4.93    0.78
  -1   0   1    5.47    1.00
  -1   0   1    5.93    0.82
  -1   0   1    5.16    0.77
  -1   0   1    4.99    0.74
  -1   0   1    5.49    0.80
   1   0   0   53.24    4.95
   1   0   0   53.84    4.86
   1   0   0   53.13    4.89
   1   0   0   51.11    4.84
   1   0   0   53.72    5.00
  -1   0   0   49.84    4.73
  -1   0   0   56.60    4.95
  -1   0   0   49.56    4.61
  -1   0   0   51.41    4.74
  -1   0   0   57.21    5.12
  -1   0   0   54.24    4.59
   1   0   1  113.37   10.29
   1   0   1  106.84    9.93
   1   0   1  114.12   10.79
   1   0   1  108.80    9.88
  -1   0  -1  101.59    9.52
  -1   0  -1  120.23   10.72
  -1   0  -1  102.75    9.37
  -1   0  -1  113.14    9.97
  -1   0  -1  104.21    8.94
  -1   0  -1  109.13    9.98
   1   0   2    2.36    1.04
   1   0   2    2.09    0.90
   1   0   2    1.80    0.62
   1   0   2    1.88    0.90
   1   0   2    1.74    0.73
   1   0   2    1.92    0.68
  -1   0  -2    2.35    0.58
  -1   0  -2    2.10    1.15
  -1   0  -2    2.09    1.22
  -1   0  -2    1.94    0.82
  -1   0  -2    2.11    0.69
   1   0   3   40.33    4.10
   1   0   3   44.11    5.51
   1   0   3   45.69    5.58
   1   0   3   45.05    4.85
   1   0   3   35.87    5.68
   1   0   3   42.00    4.76
  -1   0  -3   47.42    5.41
  -1   0  -3   46.20    5.01
  -1   0  -3   41.52    4.82
  -1   0  -3   36.77    3.06
  -1   0  -3   45.31    4.49
  -1   0  -3   43.41    3.55
  -1   0  -3   43.58    5.43
   1   0   4    0.11    0.74
   1   0   4    0.20    1.45
   1   0   4    0.20    0.87
   1   0   4    0.02    1.12
   1   0   4    0.18    0.67
   1   0   4    0.16    0.82
  -1   0  -4    0.25    0.45
  -1   0  -4    0.07    1.15
  -1   0  -4    0.22    1.02
  -1   0  -4    0.20    0.94
  -1   0  -4    0.14    1.17
  -1   0  -4    0.11    0.18
  -1   0  -4    0.00    0.18
   1   0   5   19.26    2.78
   1   0   5   21.48    3.42
   1   0   5   23.92    3.55
   1   0   5   23.79    3.53
   1   0   5   26.42    5.06
   1   0   5   21.64    3.45
  -1   0  -5   23.00    3.08
  -1   0  -5   23.05    3.39
  -1   0  -5   25.49    3.68
  -1   0  -5   22.16    3.51
  -1   0  -5   23.58    3.69
   1   0   6    1.10    1.51
   1   0   6    1.13    1.11
   1   0   6    2.08    2.26
   1   0   6    1.42    1.79
  -1   0  -6    1.31    0.86
  -1   0  -6    1.88    2.30
  -1   0  -6    2.18    1.25
  -1   0  -6    1.89    1.78
   1   0   7   65.79    9.93
   1   0   7   69.48    9.43
   1   0   7   74.97   10.88
   1   0   7   82.61   10.10
  -1   0  -7  120.74   15.90
   1   0   8    1.76    2.36
   1   0   8    1.44    2.20
   1   0   8    1.15    1.69
  -1   0  -8    3.38    4.02
   1   0   9    0.10    1.62
   1   0   9    0.01    1.09
   1   0   9   -0.01    1.44
  -1   0  -9    0.05    1.44
   1   0  10    0.21    1.13
   1   0  10    0.24    1.04
   1   0  10    0.56    2.99
  -1   0 -10    1.02    2.65
   1   0  11    0.02    2.36
  -1   0 -11    2.63    2.14
  -1  -1  12    0.11    1.47
  -1  -1  12   -0.03    2.30
   1   1 -11    0.61    1.30
  -1  -1  11    0.57    2.31
  -1  -1  11    0.56    2.77
   1   1 -10    0.01    1.61
  -1  -1  10    0.01    1.83
  -1  -1  10   -0.10    2.61
  -1  -1  10   -0.01    1.28
   1   1  -9  115.43   18.51
  -1  -1   9  180.03   22.92
  -1  -1   9  148.63   20.19
  -1  -1   9  169.74   22.82
   1   1  -8   33.67    5.64
   1   1  -8   30.00    4.42
  -1  -1   8   40.50    6.40
  -1  -1   8   12.89    4.30
  -1  -1   8   43.83    6.97
  -1  -1   8   44.14    7.72
   1   1  -7    1.19    1.11
   1   1  -7    1.49    1.58
   1   1  -7    1.59    2.05
   1   1  -7    2.04    1.90
  -1  -1   7    1.44    1.52
  -1  -1   7    0.96    1.43
  -1  -1   7    1.59    1.84
  -1  -1   7    1.53    1.47
  -1  -1   7    1.58    2.20
   1   1  -6   34.07    4.51
   1   1  -6   28.20    4.08
   1   1  -6   36.96    4.66
   1   1  -6   35.33    4.28
   1   1  -6   31.97    4.28
   1   1  -6   21.03    2.91
  -1  -1   6   26.06    3.76
  -1  -1   6   35.49    4.79
  -1  -1   6   40.34    5.65
  -1  -1   6   35.54    4.69
  -1  -1   6   31.83    4.03
  -1  -1   6   36.16    5.36
  -1  -1   6   31.70    4.33
  -1  -1   6   36.10    4.63
   1   1  -5   22.33    4.21
   1   1  -5   30.54    3.95
   1   1  -5   32.27    4.34
   1   1  -5   29.14    3.16
   1   1  -5   32.08    4.21
   1   1  -5   33.81    4.01
   1   1  -5   21.23    2.73
  -1  -1   5   29.25    3.77
  -1  -1   5   26.38    3.23
  -1  -1   5   29.23    3.49
  -1  -1   5   29.65    3.78
  -1  -1   5   35.50    4.45
  -1  -1   5   37.61    4.97
  -1  -1   5   34.00    4.75
  -1  -1   5   31.43    4.04
   1   1  -4  247.27   23.37
   1   1  -4  305.65   27.99
   1   1  -4  316.79   29.67
   1   1  -4  325.78   30.74
   1   1  -4  300.34   28.26
   1   1  -4  299.75   29.12
   1   1  -4  309.39   29.64
  -1  -1   4  328.08   31.15
  -1  -1   4  329.97   30.86
  -1  -1   4  373.00   35.40
  -1  -1   4  274.23   26.26
  -1  -1   4  285.89   26.62
  -1  -1   4  346.25   32.43
  -1  -1   4  336.51   31.67
   1   1  -3  303.84   27.60
   1   1  -3  241.37   22.20
   1   1  -3  210.19   19.36
   1   1  -3  279.87   24.42
   1   1  -3  270.05   25.66
   1   1  -3  254.71   23.69
   1   1  -3  265.39   24.90
   1   1  -3  256.03   23.45
  -1  -1   3  257.21   24.24
  -1  -1   3  221.97   20.51
  -1  -1   3  253.89   23.34
  -1  -1   3  252.41   22.69
  -1  -1   3  248.81   23.07
   1   1  -2   18.48    2.07
   1   1  -2   16.59    2.22
   1   1  -2   18.41    1.80
   1   1  -2   20.13    2.23
   1   1  -2   19.88    2.34
   1   1  -2   20.86    2.39
  -1  -1   2   17.37    2.10
  -1  -1   2   16.98    1.94
  -1  -1   2   15.87    1.72
  -1  -1   2   19.97    2.28
  -1  -1   2   17.00    1.77
  -1  -1   2   18.04    2.50
  -1  -1   2   19.44    2.10
   1   1  -1    7.03    1.18
   1   1  -1    9.33    1.69
   1   1  -1    8.46    1.06
   1   1  -1    8.69    1.24
   1   1  -1    8.40    1.18
   1   1  -1    8.88    1.17
   1   1  -1    8.40    1.12
   1   1  -1    8.34    1.02
  -1  -1   1    9.00    1.37
  -1  -1   1    8.29    1.00
  -1  -1   1    9.32    1.16
  -1  -1   1    8.44    1.25
   1   1   0    5.11    0.84
   1   1   0    5.03    0.80
   1   1   0    5.16    0.82
   1   1   0    5.68    0.85
   1   1   0    5.32    1.08
   1   1   0    5.24    1.02
  -1  -1   0    5.27    1.12
  -1  -1   0    5.76    1.29
  -1  -1   0    4.90    0.98
  -1  -1   0    5.44    0.84
  -1  -1   0    5.21    0.76
  -1  -1   0    4.89    0.72
  -1  -1   0    5.27    0.87
  -1  -1   0    5.12    0.78
   1   1   1  522.01   48.37
   1   1   1  620.93   57.79
   1   1   1  635.86   58.25
   1   1   1  606.99   55.61
   1   1   1  561.25   51.16
   1   1   1  596.48   55.76
  -1  -1  -1  546.94   50.00
  -1  -1  -1  538.52   50.61
  -1  -1  -1  611.32   57.13
  -1  -1  -1  591.99   55.25
  -1  -1  -1  579.96   52.49
  -1  -1  -1  603.18   53.23
  -1  -1  -1  574.04   52.31
   1   1   2  220.16   21.26
   1   1   2  171.27   18.99
   1   1   2  178.92   16.99
   1   1   2  194.89   18.28
   1   1   2  190.20   18.74
  -1  -1  -2  206.22   19.31
  -1  -1  -2  168.12   16.87
  -1  -1  -2  182.62   17.65
  -1  -1  -2  186.69   18.22
  -1  -1  -2  198.55   18.43
  -1  -1  -2  169.38   15.61
  -1  -1  -2  183.88   15.88
  -1  -1  -2  176.24   16.44
   1   1   3    3.27    0.96
   1   1   3    1.06    0.85
   1   1   3    5.06    5.36
   1   1   3    3.55    1.72
   1   1   3    3.22    0.98
   1   1   3    3.08    1.24
  -1  -1  -3    3.30    1.16
  -1  -1  -3    3.17    1.53
  -1  -1  -3    2.62    0.57
  -1  -1  -3    2.73    0.43
  -1  -1  -3    2.99    1.26
  -1  -1  -3    3.34    1.12
  -1  -1  -3    3.02    1.34
  -1  -1  -3    3.33    1.28
   1   1   4    9.39    2.22
   1   1   4    9.09    1.86
   1   1   4    7.09    1.71
   1   1   4    9.34    2.23
   1   1   4   10.01    1.92
   1   1   4   10.49    2.28
  -1  -1  -4   10.89    2.47
  -1  -1  -4    9.24    2.96
  -1  -1  -4    7.21    2.12
  -1  -1  -4    8.65    1.64
  -1  -1  -4    9.27    1.93
  -1  -1  -4    6.08    1.05
  -1  -1  -4    9.68    2.58
   1   1   5    3.62    2.20
   1   1   5    4.04    2.76
   1   1   5   -0.06    1.56
   1   1   5    3.75    1.43
   1   1   5    3.95    2.25
   1   1   5    3.51    1.52
  -1  -1  -5    3.54    1.14
  -1  -1  -5    4.38    2.11
  -1  -1  -5    3.94    1.51
  -1  -1  -5    4.46    2.37
  -1  -1  -5    2.82    1.35
  -1  -1  -5    3.99    1.36
   1   1   6    5.27    2.05
   1   1   6    8.34    2.32
   1   1   6    7.21    2.20
  -1  -1  -6    8.59    2.74
  -1  -1  -6    9.54    2.60
   1   1   7    0.08    1.56
   1   1   7   -0.06    1.34
   1   1   7    0.06    1.18
   1   1   7   -0.03    0.75
  -1  -1  -7    0.07    2.24
   1   1   8    2.53    2.88
   1   1   8    2.01    2.48
   1   1   8    3.99    2.19
  -1  -1  -8    6.27    3.12
   1   1   9    1.47    2.43
   1   1   9    2.39    1.78
  -1  -1  -9    4.82    4.00
   1   1  10    0.83    1.25
   1   1  10    0.61    1.94
  -1  -1 -10    2.47    1.65
  -1  -2  12   -0.07    1.35
  -1  -2  12    0.17    1.85
   1   2 -11    0.30    1.82
  -1  -2  11   -0.05    2.07
  -1  -2  11    0.49    1.87
   1   2 -10    1.78    1.75
  -1  -2  10    1.97    2.91
  -1  -2  10    2.09    3.51
   1   2  -9    9.65    3.07
  -1  -2   9   13.48    5.26
  -1  -2   9    9.85    3.23
  -1  -2   9   10.72    5.42
   1   2  -8    0.69    1.98
   1   2  -8    0.32    1.01
  -1  -2   8    0.45    1.36
  -1  -2   8    1.19    1.75
  -1  -2   8    0.82    1.76
   1   2  -7   36.75    5.30
   1   2  -7   28.56    4.46
   1   2  -7   47.69    5.65
   1   2  -7   44.19    5.84
   1   2  -7   43.14    5.53
  -1  -2   7   47.34    7.52
  -1  -2   7   44.84    6.24
  -1  -2   7   46.70    6.36
  -1  -2   7   43.89    5.98
  -1  -2   7   35.55    5.32
   1   2  -6   98.94   10.67
   1   2  -6  103.57   11.10
   1   2  -6  103.98   11.35
   1   2  -6   98.88   11.05
   1   2  -6   79.72    8.80
  -1  -2   6   91.72   10.38
  -1  -2   6  100.52   11.27
  -1  -2   6  110.00   12.12
  -1  -2   6  111.71   13.15
  -1  -2   6   96.12   10.89
  -1  -2   6  109.66   11.82
   1   2  -5  470.93   45.75
   1   2  -5  381.53   38.07
   1   2  -5  484.80   46.97
   1   2  -5  523.57   51.70
   1   2  -5  529.58   49.30
   1   2  -5  454.58   43.04
   1   2  -5  594.15   56.36
   1   2  -5  566.46   54.24
  -1  -2   5  508.66   49.58
  -1  -2   5  510.05   49.07
  -1  -2   5  594.82   58.08
  -1  -2   5  578.71   55.93
  -1  -2   5 1022.01   98.57
  -1  -2   5  590.36   57.68
   1   2  -4   70.22    7.43
   1   2  -4   64.77    6.39
   1   2  -4   75.64    7.31
   1   2  -4   85.73    8.69
   1   2  -4   91.82   10.08
   1   2  -4   68.40    6.82
   1   2  -4   86.47    8.52
   1   2  -4   80.10    8.01
  -1  -2   4   79.40    8.25
  -1  -2   4   85.33    8.61
  -1  -2   4   76.44    7.82
  -1  -2   4   73.95    7.30
  -1  -2   4   84.93    8.90
   1   2  -3    3.80    0.95
   1   2  -3    3.78    0.92
   1   2  -3    4.02    0.94
   1   2  -3    4.86    1.06
   1   2  -3    4.01    0.92
   1   2  -3    3.86    0.73
   1   2  -3    3.74    0.53
  -1  -2   3    4.54    1.22
  -1  -2   3    4.15    0.97
  -1  -2   3    3.80    0.82
  -1  -2   3    3.96    1.01
  -1  -2   3    3.78    0.99
  -1  -2   3    3.63    0.79
   1   2  -2    5.61    1.09
   1   2  -2    5.71    1.15
   1   2  -2    6.07    0.89
   1   2  -2    6.47    1.07
   1   2  -2    6.33    1.37
   1   2  -2    5.67    1.06
   1   2  -2    7.17    1.26
   1   2  -2    5.95    1.10
  -1  -2   2    5.18    0.83
  -1  -2   2    5.66    1.18
  -1  -2   2    5.94    1.02
  -1  -2   2    5.93    1.06
  -1  -2   2    5.82    1.00
  -1  -2   2    7.39    1.54
   1   2  -1   25.04    2.71
   1   2  -1   24.55    2.59
   1   2  -1   25.84    3.06
   1   2  -1   26.91    3.14
   1   2  -1   25.90    2.54
   1   2  -1   25.30    2.65
   1   2  -1   24.71    2.71
  -1  -2   1   28.47    3.06
  -1  -2   1   26.22    2.82
  -1  -2   1   26.49    2.79
  -1  -2   1   26.72    3.16
  -1  -2   1   25.71    3.13
  -1  -2   1   27.03    2.84
   1   2   0   42.56    4.56
   1   2   0   45.18    4.93
   1   2   0   38.84    3.78
   1   2   0   33.11    4.28
   1   2   0   39.20    4.46
   1   2   0   34.85    3.71
   1   2   0   35.17    3.55
   1   2   0   34.33    4.00
   1   2   0   35.20    3.72
  -1  -2   0   41.03    4.80
  -1  -2   0   36.74    4.17
  -1  -2   0   34.71    3.84
  -1  -2   0   38.92    4.46
  -1  -2   0   39.93    3.88
  -1  -2   0   32.68    3.41
   1   2   1   12.66    1.82
   1   2   1   12.30    1.73
   1   2   1   10.70    3.11
   1   2   1   10.17    1.61
   1   2   1   14.25    2.39
   1   2   1   13.57    2.28
   1   2   1   13.36    2.66
  -1  -2  -1   12.46    2.41
  -1  -2  -1   12.89    2.11
  -1  -2  -1   12.25    1.99
  -1  -2  -1   14.42    1.91
  -1  -2  -1   16.04    2.65
  -1  -2  -1   13.53    2.06
  -1  -2  -1   12.37    1.59
   1   2   2    5.64    1.52
   1   2   2    3.61    1.15
   1   2   2    4.00    2.87
   1   2   2    4.94    1.04
   1   2   2    6.69    1.42
   1   2   2    5.43    1.08
   1   2   2    6.14    1.84
  -1  -2  -2    5.39    1.86
  -1  -2  -2    5.67    1.37
  -1  -2  -2    5.60    1.72
  -1  -2  -2    5.08    0.96
  -1  -2  -2    5.43    1.52
  -1  -2  -2    5.59    1.13
  -1  -2  -2    5.96    1.69
   1   2   3   17.65    2.31
   1   2   3   22.87    3.62
   1   2   3   17.70    2.80
   1   2   3   19.53    2.77
   1   2   3   22.42    3.60
   1   2   3   23.12    3.25
   1   2   3   23.10    3.25
  -1  -2  -3   19.01    2.96
  -1  -2  -3   20.20    2.93
  -1  -2  -3   24.17    3.26
  -1  -2  -3   22.02    3.06
  -1  -2  -3   22.40    3.29
  -1  -2  -3   15.34    2.13
  -1  -2  -3   13.87    1.95
  -1  -2  -3   20.80    3.44
   1   2   4   10.75    2.65
   1   2   4   15.92    3.22
   1   2   4    6.57    1.69
   1   2   4   17.24    3.19
   1   2   4   13.67    2.62
   1   2   4   14.71    3.23
   1   2   4   15.74    3.22
  -1  -2  -4   13.77    2.34
  -1  -2  -4   15.95    2.69
  -1  -2  -4    4.91    1.77
  -1  -2  -4   16.37    2.68
  -1  -2  -4    8.57    1.72
  -1  -2  -4   15.90    2.81
  -1  -2  -4   15.88    4.05
   1   2   5    0.01    0.89
   1   2   5    0.09    1.59
  -1  -2  -5    0.05    1.65
  -1  -2  -5    0.03    1.40
   1   2   6    1.30    1.51
   1   2   6    0.73    1.47
  -1  -2  -6    1.24    3.58
  -1  -2  -6    1.24    1.65
   1   2   7    2.69    2.07
   1   2   7    1.21    2.33
   1   2   7    3.44    2.26
  -1  -2  -7    4.23    2.95
   1   2   8    0.09    1.34
   1   2   8    0.03    1.17
   1   2   8    0.18    2.54
  -1  -2  -8    0.02    2.82
   1   2   9    0.09    1.90
   1   2   9   -0.03    1.03
  -1  -2  -9    0.05    1.39
  -1  -3  12    0.10    2.35
  -1  -3  12    0.23    1.58
  -1  -3  11   -0.01    2.00
  -1  -3  11    0.19    1.75
   1   3 -10    0.03    1.06
  -1  -3  10   -0.05    2.82
  -1  -3  10    0.20    2.52
   1   3  -9    1.62    1.56
   1   3  -9    0.80    1.24
  -1  -3   9    1.74    2.45
  -1  -3   9    1.60    2.23
   1   3  -8    1.35    1.32
   1   3  -8    0.88    1.20
   1   3  -8    0.98    1.23
  -1  -3   8    0.75    1.38
  -1  -3   8    1.39    1.91
  -1  -3   8    1.63    3.11
   1   3  -7   10.44    2.14
   1   3  -7   15.28    2.58
   1   3  -7   13.26    2.52
   1   3  -7   13.73    2.60
  -1  -3   7   12.14    2.64
  -1  -3   7   15.41    3.49
  -1  -3   7   16.02    4.16
  -1  -3   7   11.31    2.50
  -1  -3   7   12.47    2.88
   1   3  -6   34.21    4.40
   1   3  -6   31.56    4.07
   1   3  -6   33.96    4.64
   1   3  -6   27.22    3.66
   1   3  -6   31.13    4.52
  -1  -3   6   37.66    6.01
  -1  -3   6   32.15    4.39
  -1  -3   6   33.38    5.19
  -1  -3   6   30.54    4.04
  -1  -3   6   30.02    4.80
   1   3  -5  175.80   17.68
   1   3  -5  238.73   24.69
   1   3  -5  198.03   19.44
   1   3  -5  194.49   19.13
   1   3  -5  206.67   20.44
   1   3  -5  219.20   21.70
   1   3  -5  179.04   17.15
   1   3  -5  167.84   17.16
  -1  -3   5  182.56   18.41
  -1  -3   5  223.95   23.52
  -1  -3   5  234.18   23.41
  -1  -3   5  207.23   21.02
   1   3  -4   19.97    2.70
   1   3  -4   17.14    2.38
   1   3  -4   21.57    2.82
   1   3  -4   19.36    2.50
   1   3  -4   19.35    2.68
   1   3  -4   20.36    2.74
   1   3  -4   16.84    2.16
   1   3  -4   19.67    2.76
  -1  -3   4   21.24    3.08
  -1  -3   4   17.98    2.47
  -1  -3   4   20.78    3.19
  -1  -3   4   20.07    2.88
  -1  -3   4   19.60    2.61
   1   3  -3    4.82    1.49
   1   3  -3    5.85    1.21
   1   3  -3    4.43    0.94
   1   3  -3    4.83    1.19
   1   3  -3    5.53    1.25
   1   3  -3    5.31    1.20
   1   3  -3    4.68    1.33
  -1  -3   3    4.93    1.28
  -1  -3   3    4.88    1.06
  -1  -3   3    4.61    1.02
  -1  -3   3    4.48    1.30
  -1  -3   3    5.81    1.80
  -1  -3   3    6.15    1.66
   1   3  -2    0.86    0.57
   1   3  -2    0.93    0.85
   1   3  -2    1.53    0.69
   1   3  -2    0.94    1.05
   1   3  -2    0.91    0.68
   1   3  -2    0.85    0.64
   1   3  -2    1.01    0.75
   1   3  -2    0.76    0.45
   1   3  -2    1.55    1.09
  -1  -3   2    1.14    0.79
  -1  -3   2    0.81    0.94
  -1  -3   2    0.90    0.60
  -1  -3   2    1.07    0.85
  -1  -3   2    1.07    0.69
   1   3  -1 1211.95  116.68
   1   3  -1 1225.21  119.25
   1   3  -1 1222.59  120.30
   1   3  -1  862.98   91.08
   1   3  -1 1328.80  131.15
   1   3  -1 1287.74  126.00
   1   3  -1 1465.55  138.41
   1   3  -1 1561.61  154.20
  -1  -3   1 1265.96  123.38
  -1  -3   1 1379.32  136.60
  -1  -3   1 1320.03  128.63
  -1  -3   1 1359.28  131.25
  -1  -3   1 1257.45  121.60
  -1  -3   1 1350.26  130.59
   1   3   0    1.56    1.54
   1   3   0    0.34    0.26
   1   3   0    0.66    0.61
   1   3   0    0.08    1.48
   1   3   0    0.88    0.82
   1   3   0    0.96    0.64
   1   3   0    1.69    0.90
   1   3   0    0.88    0.94
  -1  -3   0    1.05    0.79
  -1  -3   0    1.82    0.83
  -1  -3   0    0.95    0.83
  -1  -3   0    0.85    0.89
  -1  -3   0    0.68    0.57
  -1  -3   0    2.48    1.95
   1   3   1    0.04    0.70
   1   3   1    0.02    1.20
   1   3   1    0.00    0.53
   1   3   1    0.00    1.05
   1   3   1    0.02    0.20
   1   3   1    0.02    1.09
   1   3   1    0.05    0.81
  -1  -3  -1    0.05    0.61
  -1  -3  -1    0.06    0.56
  -1  -3  -1    0.01    0.54
  -1  -3  -1    0.06    0.37
  -1  -3  -1    0.03    1.16
  -1  -3  -1    0.05    1.36
  -1  -3  -1    0.01    0.73
   1   3   2    3.17    2.01
   1   3   2    2.83    1.70
   1   3   2    2.62    1.30
   1   3   2    3.25    1.54
   1   3   2    1.82    1.22
   1   3   2    4.02    2.14
  -1  -3  -2    3.27    1.13
  -1  -3  -2    4.36    1.51
  -1  -3  -2    1.61    0.98
  -1  -3  -2    3.05    1.36
  -1  -3  -2    3.36    2.55
  -1  -3  -2    3.50    1.24
  -1  -3  -2    3.30    1.85
   1   3   3    7.41    1.99
   1   3   3   10.66    3.35
   1   3   3   10.72    3.03
   1   3   3    7.77    2.08
   1   3   3   11.32    3.16
   1   3   3   11.95    3.17
  -1  -3  -3   11.68    3.10
  -1  -3  -3   11.42    3.14
  -1  -3  -3    6.17    1.72
  -1  -3  -3   12.69    3.07
  -1  -3  -3   11.67    2.86
  -1  -3  -3    9.14    2.19
   1   3   4    0.28    1.14
   1   3   4    0.58    1.71
   1   3   4    0.08    0.68
  -1  -3  -4    0.38    1.70
  -1  -3  -4    0.23    1.55
  -1  -3  -4    0.03    0.69
   1   3   5    0.02    1.12
   1   3   5    0.01    1.07
  -1  -3  -5    0.06    1.12
  -1  -3  -5    0.03    2.63
   1   3   6    0.58    1.67
   1   3   6    0.44    1.75
  -1  -3  -6    0.71    1.58
  -1  -3  -6    0.36    2.41
   1   3   7    0.29    1.54
   1   3   7    0.15    2.37
   1   3   7    0.18    2.35
  -1  -3  -7    0.07    2.10
   1   3   8    0.03    1.95
   1   3   8   -0.02    2.05
   1   3   8    0.11    1.14
  -1  -3  -8    0.03    2.49
   1   3   9   -0.03    1.13
   1   3   9    0.28    1.06
  -1  -3  -9    0.27    1.18
  -1  -4  12    0.04    1.03
  -1  -4  12   -0.12    1.79
  -1  -4  11    0.07    2.59
  -1  -4  11    0.10    1.67
   1   4 -10    2.09    1.77
  -1  -4  10    2.31    2.82
  -1  -4  10    2.43    2.48
   1   4  -9    3.95    1.91
   1   4  -9    2.84    2.68
  -1  -4   9    3.79    3.62
  -1  -4   9    3.57    4.45
  -1  -4   9   -0.04    3.11
   1   4  -8    1.96    1.49
   1   4  -8    1.75    2.33
  -1  -4   8    2.08    2.37
  -1  -4   8    1.59    1.90
  -1  -4   8    0.14    2.00
   1   4  -7    0.95    1.26
   1   4  -7    0.78    1.75
   1   4  -7    0.87    1.17
   1   4  -7   -0.06    1.05
  -1  -4   7    0.94    2.65
  -1  -4   7    0.73    2.09
   1   4  -6    8.75    1.89
   1   4  -6    6.24    1.73
   1   4  -6    8.70    2.09
   1   4  -6    8.81    2.20
   1   4  -6    9.13    1.94
  -1  -4   6    9.24    2.19
  -1  -4   6    9.69    2.59
  -1  -4   6    7.71    2.10
  -1  -4   6    7.72    2.18
   1   4  -5    3.95    1.32
   1   4  -5    3.09    1.24
   1   4  -5    7.15    1.52
   1   4  -5    7.86    1.81
   1   4  -5    7.47    1.79
   1   4  -5    5.65    1.57
  -1  -4   5    6.63    1.57
  -1  -4   5    7.25    1.90
  -1  -4   5    5.76    2.22
  -1  -4   5    7.10    1.82
  -1  -4   5    6.09    2.16
  -1  -4   5   11.34    2.94
   1   4  -4    0.99    1.53
   1   4  -4    1.01    0.81
   1   4  -4    0.77    1.12
   1   4  -4    0.93    0.77
   1   4  -4    0.82    1.52
   1   4  -4    0.20    1.39
   1   4  -4    0.97    1.07
  -1  -4   4    1.09    1.12
  -1  -4   4    1.15    1.15
  -1  -4   4    0.99    0.95
  -1  -4   4    0.74    1.23
  -1  -4   4    1.04    1.44
  -1  -4   4    1.03    1.48
   1   4  -3   11.60    2.33
   1   4  -3   10.99    1.92
   1   4  -3   11.07    1.83
   1   4  -3    9.99    2.37
   1   4  -3   10.89    2.02
   1   4  -3   11.53    2.04
   1   4  -3   11.52    2.07
  -1  -4   3   14.22    4.01
  -1  -4   3   12.27    2.26
  -1  -4   3   11.34    1.92
  -1  -4   3   10.81    2.36
  -1  -4   3   12.22    2.17
   1   4  -2   99.15   11.15
   1   4  -2   97.22   10.33
   1   4  -2  100.20   10.49
   1   4  -2  107.43   11.69
   1   4  -2  105.62   11.73
   1   4  -2  114.64   13.06
  -1  -4   2  105.33   12.17
  -1  -4   2  104.69   11.12
  -1  -4   2   97.28   10.18
  -1  -4   2  105.79   11.66
   1   4  -1  252.01   25.67
   1   4  -1  240.85   26.39
   1   4  -1  241.53   24.71
   1   4  -1  244.58   25.38
   1   4  -1  242.91   27.16
  -1  -4   1  231.32   24.07
  -1  -4   1  244.06   24.49
  -1  -4   1  252.11   25.01
  -1  -4   1  247.50   26.73
  -1  -4   1  226.11   24.14
   1   4   0    1.70    1.20
   1   4   0    0.89    1.21
   1   4   0    1.81    0.97
   1   4   0    0.90    1.26
   1   4   0    2.48    1.14
   1   4   0    2.59    1.30
  -1  -4   0    2.53    1.15
  -1  -4   0    2.49    1.61
  -1  -4   0    2.67    1.64
  -1  -4   0    2.39    1.98
  -1  -4   0    2.56    1.05
  -1  -4   0    2.07    1.33
  -1  -4   0    2.93    1.32
   1   4   1   17.78    4.01
   1   4   1   14.84    3.42
   1   4   1   15.87    2.82
   1   4   1   11.54    2.55
   1   4   1   12.99    2.87
  -1  -4  -1   20.49    3.47
  -1  -4  -1   10.04    2.45
  -1  -4  -1   17.23    3.51
  -1  -4  -1   16.64    3.26
  -1  -4  -1   19.53    3.06
  -1  -4  -1   18.44    3.78
  -1  -4  -1   15.36    2.76
   1   4   2   24.79    4.18
   1   4   2   25.03    4.79
   1   4   2   26.07    5.20
   1   4   2   36.40    6.57
   1   4   2   25.63    4.83
  -1  -4  -2   23.40    5.02
  -1  -4  -2   29.88    6.44
  -1  -4  -2   25.01    4.43
  -1  -4  -2    7.30    3.04
  -1  -4  -2   28.31    5.21
   1   4   3    4.34    2.12
   1   4   3    7.32    2.56
   1   4   3    5.95    2.24
  -1  -4  -3    6.06    2.93
  -1  -4  -3    7.08    3.39
   1   4   4    0.86    1.72
   1   4   4    0.18    1.02
   1   4   4    0.32    1.30
  -1  -4  -4    0.10    2.09
  -1  -4  -4    0.62    1.36
   1   4   5    0.17    1.49
   1   4   5    0.01    1.34
  -1  -4  -5    0.03    1.13
  -1  -4  -5    0.03    1.86
   1   4   6    0.54    1.75
   1   4   6    0.06    1.41
   1   4   6    0.30    2.25
  -1  -4  -6    0.25    3.59
   1   4   7    0.00    0.91
   1   4   7   -0.03    0.94
   1   4   7    0.00    1.09
  -1  -4  -7    0.06    1.30
   1   4   8    0.06    1.41
   1   4   8    0.08    1.03
  -1  -4  -8    0.11    1.32
  -1  -5  12    0.27    1.26
  -1  -5  11   -0.02    2.05
  -1  -5  11   -0.03    1.44
   1   5 -10    0.36    1.17
  -1  -5  10    0.59    1.92
  -1  -5  10    0.82    1.86
  -1  -5  10    0.07    1.49
   1   5  -9    0.09    1.64
   1   5  -9    0.06    1.07
  -1  -5   9   -0.05    1.81
  -1  -5   9    0.05    2.38
  -1  -5   9    0.04    2.20
   1   5  -8    2.21    2.20
   1   5  -8    1.79    1.62
  -1  -5   8    2.10    3.25
  -1  -5   8    1.56    1.86
  -1  -5   8    0.83    3.99
   1   5  -7    0.06    0.92
   1   5  -7    0.06    1.04
  -1  -5   7    0.03    2.54
  -1  -5   7    0.03    1.06
  -1  -5   7    0.00    1.26
   1   5  -6    3.24    1.40
   1   5  -6    1.89    1.24
   1   5  -6    3.34    1.72
  -1  -5   6    2.03    1.56
  -1  -5   6    3.18    3.99
  -1  -5   6    3.54    2.05
   1   5  -5    3.57    1.58
   1   5  -5    7.11    1.97
   1   5  -5    7.55    1.70
   1   5  -5    2.75    1.37
   1   5  -5    8.33    2.88
   1   5  -5    6.63    1.77
  -1  -5   5    8.71    2.41
  -1  -5   5    4.79    1.76
  -1  -5   5    7.50    2.12
  -1  -5   5    8.43    3.22
   1   5  -4    3.15    1.75
   1   5  -4    3.27    1.65
   1   5  -4    3.96    1.62
   1   5  -4    1.88    1.12
   1   5  -4    2.19    1.34
   1   5  -4    3.44    1.28
   1   5  -4    3.08    1.39
  -1  -5   4    3.46    1.54
  -1  -5   4    2.98    2.00
  -1  -5   4    3.41    1.61
   1   5  -3    0.07    0.69
   1   5  -3    0.03    1.34
   1   5  -3    0.03    1.27
   1   5  -3    0.03    1.52
   1   5  -3    0.09    0.92
   1   5  -3    0.05    0.80
   1   5  -3    0.07    0.72
  -1  -5   3    0.13    1.35
  -1  -5   3    0.43    0.90
  -1  -5   3    0.11    0.92
  -1  -5   3    0.05    1.30
   1   5  -2   37.93    6.26
   1   5  -2   40.24    5.85
   1   5  -2   32.01    4.63
   1   5  -2   44.99    5.78
   1   5  -2   40.14    6.24
   1   5  -2   39.20    6.39
  -1  -5   2   46.03    5.87
  -1  -5   2   48.26    6.89
  -1  -5   2   43.04    6.62
  -1  -5   2   41.67    5.40
   1   5  -1   16.48    4.13
   1   5  -1   13.49    3.47
   1   5  -1   18.55    3.28
   1   5  -1   16.14    3.22
   1   5  -1   13.98    3.42
  -1  -5   1   14.10    3.27
  -1  -5   1   14.09    3.09
  -1  -5   1   19.11    3.18
  -1  -5   1   18.85    4.36
   1   5   0    0.96    1.26
   1   5   0    0.62    1.64
   1   5   0    0.85    0.96
   1   5   0    3.77    1.70
   1   5   0    4.96    1.74
   1   5   0    4.89    1.96
  -1  -5   0    3.38    1.43
  -1  -5   0    3.25    1.93
  -1  -5   0    4.23    3.57
  -1  -5   0    4.69    2.40
   1   5   1    0.04    1.40
   1   5   1    0.05    0.63
   1   5   1    0.03    0.88
   1   5   1    0.15    1.25
  -1  -5  -1    0.03    1.94
  -1  -5  -1   -0.07    2.26
  -1  -5  -1    0.01    0.82
   1   5   2   78.70   13.91
   1   5   2   41.76   13.39
   1   5   2  131.55   19.49
  -1  -5  -2  122.23   15.76
  -1  -5  -2   52.86   12.93
   1   5   3   56.29   10.89
   1   5   3   38.59    8.56
   1   5   3   29.60    7.35
  -1  -5  -3   63.17    9.89
  -1  -5  -3   24.61    7.40
   1   5   4    0.05    1.17
   1   5   4    0.01    0.98
   1   5   4    0.23    1.47
  -1  -5  -4    0.06    1.02
  -1  -5  -4   -0.03    2.97
   1   5   5    1.25    2.91
   1   5   5    0.02    1.24
   1   5   5    0.85    1.51
  -1  -5  -5   -0.35    2.59
   1   5   6    0.05    2.05
   1   5   6    0.02    1.03
  -1  -5  -6    0.04    1.44
   1   5   7    0.15    1.09
   1   5   7    0.42    1.24
  -1  -5  -7   -0.01    1.36
  -1  -6  11    0.16    1.76
  -1  -6  11   -0.03    1.72
   1   6 -10   -0.08    1.41
  -1  -6  10    0.04    1.82
  -1  -6  10   -0.02    1.28
  -1  -6  10    0.02    1.35
   1   6  -9    4.16    2.88
  -1  -6   9    3.10    2.47
  -1  -6   9    2.65    2.26
  -1  -6   9    0.73    2.53
   1   6  -8   10.95    2.49
   1   6  -8   10.88    3.11
  -1  -6   8    4.78    2.65
  -1  -6   8    4.11    3.10
   1   6  -7    2.00    2.15
   1   6  -7    1.57    1.92
  -1  -6   7    1.00    2.43
   1   6  -6    0.70    1.26
   1   6  -6    0.10    1.18
   1   6  -6    0.56    1.64
  -1  -6   6    0.27    2.09
   1   6  -5    5.35    3.20
   1   6  -5    5.33    1.79
   1   6  -5    1.56    1.30
   1   6  -5    2.82    1.65
  -1  -6   5    3.14    3.89
   1   6  -4    5.08    2.11
   1   6  -4    7.64    2.83
   1   6  -4    3.61    2.27
   1   6  -4    7.27    2.47
  -1  -6   4    5.47    3.09
   1   6  -3    0.05    1.02
   1   6  -3    0.28    1.19
   1   6  -3    0.22    1.10
   1   6  -3    0.13    0.93
  -1  -6   3    0.05    2.76
   1   6  -2    5.07    2.18
   1   6  -2    6.80    2.82
   1   6  -2    5.16    2.12
   1   6  -2    4.03    2.27
  -1  -6   2    4.22    3.35
   1   6  -1    0.02    0.86
   1   6  -1    0.03    1.60
   1   6  -1    0.02    1.54
  -1  -6   1    0.02    1.59
  -1  -6   1   -0.13    2.21
   1   6   0   11.38    3.63
   1   6   0   10.21    4.46
   1   6   0   11.81    4.38
  -1  -6   0    6.13    3.49
  -1  -6   0    4.19    4.96
   1   6   1   45.37   11.02
   1   6   1   42.81    9.85
  -1  -6  -1   42.44    8.39
   1   6   2   18.31    6.74
   1   6   2    4.85    3.50
   1   6   2   23.29    6.84
  -1  -6  -2   22.83    6.05
   1   6   3    0.11    1.11
   1   6   3    0.04    1.47
   1   6   3    0.02    2.53
  -1  -6  -3   -0.08    2.89
   1   6   4    0.09    0.99
   1   6   4    0.13    1.51
   1   6   4   -0.03    1.47
  -1  -6  -4   -0.04    1.79
   1   6   5    0.27    1.45
   1   6   5    0.12    1.71
  -1  -6  -5   -0.11    1.80
   1   6   6    0.58    1.43
   1   6   6    0.20    0.98
  -1  -7  11    0.03    1.10
   1   7 -10    0.38    1.07
  -1  -7  10   -0.02    1.69
   1   7  -9    0.21    1.30
  -1  -7   9    0.01    3.16
   1   7  -8    2.16    2.02
   1   7  -8    2.22    2.28
  -1  -7   8    0.75    2.74
   1   7  -7    2.39    1.67
   1   7  -7    2.31    2.16
  -1  -7   7    1.04    2.94
   1   7  -6    3.69    2.78
   1   7  -6    3.52    2.51
  -1  -7   6    1.82    5.03
   1   7  -5    0.86    1.85
   1   7  -5    2.86    2.44
   1   7  -5    2.84    3.01
   1   7  -5    0.75    2.04
  -1  -7   5    1.41    2.98
   1   7  -4    1.77    1.88
   1   7  -4    6.20    3.19
   1   7  -4    4.98    2.48
   1   7  -4    2.86    2.38
  -1  -7   4    3.34    3.30
   1   7  -3    0.48    2.17
   1   7  -3    0.48    1.41
   1   7  -3    1.61    1.73
   1   7  -3    0.85    2.57
  -1  -7   3    0.25    2.83
   1   7  -2    0.45    1.50
   1   7  -2    0.42    1.37
   1   7  -2    0.58    1.71
  -1  -7   2   -0.02    2.27
  -1  -7   2   -0.19    3.36
   1   7  -1   -0.02    1.13
   1   7  -1    0.09    1.31
   1   7  -1    0.04    2.24
  -1  -7   1    0.03    2.58
  -1  -7   1    0.07    1.51
   1   7   0    2.12    2.03
   1   7   0    0.98    2.80
   1   7   0    2.41    3.23
  -1  -7   0   -0.28    2.68
   1   7   1   -0.01    0.98
   1   7   1    0.00    1.07
  -1  -7  -1    0.06    2.34
   1   7   2    0.17    1.77
   1   7   2    1.57    2.21
   1   7   3   -0.01    1.39
   1   7   3    0.13    0.96
  -1  -7  -3   -0.24    1.53
   1   7   4    0.24    1.20
   1   7   4    0.03    0.88
  -1  -7  -4   -0.27    1.37
   1   8 -10    1.30    1.42
  -1  -8  10    0.47    2.02
   1   8  -9    0.00    0.89
  -1  -8   9    0.02    1.43
   1   8  -8    4.38    2.31
  -1  -8   8    2.52    3.13
   1   8  -7    0.18    1.45
   1   8  -7    0.21    1.13
  -1  -8   7   -0.03    2.17
   1   8  -6    1.67    1.54
   1   8  -6    1.86    2.03
  -1  -8   6   -0.09    2.86
   1   8  -5    0.17    1.82
   1   8  -5    2.00    3.38
   1   8  -5    2.08    2.58
  -1  -8   5   -0.08    3.10
   1   8  -4    0.04    2.15
   1   8  -4    0.00    1.35
   1   8  -4   -0.02    0.95
  -1  -8   4    0.00    1.68
  -1  -8   4    0.11    1.80
   1   8  -3   -0.08    1.63
   1   8  -3   -0.01    2.17
   1   8  -3    0.03    1.75
  -1  -8   3    0.01    1.60
  -1  -8   3   -0.04    1.74
   1   8  -2    0.03    1.52
   1   8  -2    0.17    1.26
   1   8  -2    0.08    1.22
  -1  -8   2   -0.26    3.03
  -1  -8   2    0.00    1.65
   1   8  -1    0.25    1.35
   1   8  -1    0.00    2.14
   1   8  -1    0.07    1.29
  -1  -8   1   -0.13    2.27
  -1  -8   1    0.00    1.84
   1   8   0    0.02    1.82
   1   8   0    0.00    1.91
  -1  -8   0    0.02    1.50
   1   8   1    0.03    1.12
   1   8   1    0.01    1.16
  -1  -8  -1   -0.13    1.38
   1   8   2    0.10    1.13
   1   8   2    0.09    1.44
  -1  -8  -2   -0.05    1.31
   1   8   3    0.07    0.87
  -1  -8  -3   -0.11    0.98
   1   9  -9    1.30    2.14
  -1  -9   9   -0.04    1.70
   1   9  -8    0.32    1.31
  -1  -9   8    0.02    1.80
   1   9  -7    2.75    2.16
  -1  -9   7    0.49    2.56
   1   9  -6    2.91    2.22
  -1  -9   6    0.04    2.29
  -1  -9   6   -0.33    2.65
   1   9  -5    0.08    1.53
   1   9  -5    0.05    0.86
  -1  -9   5    0.10    1.27
  -1  -9   5   -0.14    1.71
   1   9  -4    0.00    1.43
   1   9  -4    0.17    1.33
  -1  -9   4    0.00    1.23
  -1  -9   4   -0.03    1.45
   1   9  -3    0.05    0.74
   1   9  -3   -0.06    1.64
   1   9  -3   -0.03    1.20
  -1  -9   3    0.07    2.13
  -1  -9   3    0.07    1.33
   1   9  -2    0.17    1.52
   1   9  -2    0.29    1.22
   1   9  -2    0.57    2.11
  -1  -9   2   -0.06    1.43
   1   9  -1    0.03    0.81
   1   9  -1    0.03    1.00
  -1  -9   1   -0.03    1.91
   1   9   0    0.01    0.88
   1   9   0    0.08    0.81
  -1  -9   0   -0.07    0.99
   2 -10   0    0.05    1.80
  -2  10   0   -0.06    0.87
  -2  10   0    0.12    1.02
   2 -10   1    0.07    1.56
  -2  10  -1    0.19    2.13
  -2  10  -1    0.17    1.04
   2 -10   2    0.07    2.20
  -2  10  -2    0.00    0.85
  -2  10  -2    0.16    2.03
   2 -10   3    0.33    2.83
  -2  10  -3    0.08    1.29
  -2  10  -3    0.01    0.68
   2 -10   4   -0.10    1.79
  -2  10  -4   -0.03    1.11
  -2  10  -5    1.97    1.63
  -2  10  -5    0.64    1.44
  -2  10  -6    0.76    1.19
  -2  10  -6    0.21    1.02
  -2  10  -7    0.83    1.09
   2  -9  -3    0.13    2.06
  -2   9   3    0.68    1.28
   2  -9  -2    0.06    2.54
  -2   9   2    0.99    1.54
  -2   9   2    0.56    1.55
   2  -9  -1    0.01    1.61
  -2   9   1    0.22    1.48
  -2   9   1    0.00    1.36
   2  -9   0   -0.01    2.04
  -2   9   0    0.39    1.74
  -2   9   0    1.01    2.04
   2  -9   1   -0.49    4.20
  -2   9  -1    1.86    2.04
  -2   9  -1    2.57    3.86
  -2   9  -2    1.88    2.20
  -2   9  -2    7.92    2.90
  -2   9  -2    4.41    3.96
  -2   9  -3    1.64    2.31
  -2   9  -3    0.09    1.43
  -2   9  -3    2.96    1.92
   2  -9   4   -0.03    1.51
  -2   9  -4    0.24    2.55
  -2   9  -4    0.26    1.54
   2  -9   5   -0.03    1.66
  -2   9  -5    0.26    1.59
  -2   9  -5    0.60    1.54
   2  -9   6    0.05    3.03
  -2   9  -6    1.95    1.97
  -2   9  -6    6.24    3.16
   2  -9   7   -0.08    1.33
  -2   9  -7    0.07    1.18
  -2   9  -7    0.06    0.91
   2  -9   8    0.02    1.87
  -2   9  -8    0.02    1.02
  -2   8   5    0.18    0.76
   2  -8  -4    0.12    2.49
  -2   8   4    0.50    2.15
  -2   8   4    0.81    1.47
   2  -8  -3   -0.04    2.35
  -2   8   3    0.01    1.42
  -2   8   3    0.05    1.18
  -2   8   3    0.05    1.41
   2  -8  -2    0.03    3.00
  -2   8   2    0.09    1.19
  -2   8   2    0.06    1.66
  -2   8   2    0.43    1.74
   2  -8  -1   -0.12    2.59
  -2   8   1    5.25    4.20
  -2   8   1    4.92    3.78
   2  -8   0   -0.04    2.23
  -2   8   0    0.04    1.37
  -2   8   0    0.06    1.49
  -2   8  -1    4.57    3.71
  -2   8  -1    8.40    3.02
  -2   8  -1    6.27    3.33
  -2   8  -2    8.34    4.57
  -2   8  -2   17.94    4.96
  -2   8  -2   21.44    4.50
   2  -8   3   -0.11    3.01
  -2   8  -3   11.89    4.98
  -2   8  -3   14.76    3.33
  -2   8  -3    3.15    2.36
   2  -8   4   -0.25    2.89
  -2   8  -4   10.55    3.19
  -2   8  -4    7.76    3.27
   2  -8   5   -0.17    3.55
  -2   8  -5    1.35    1.90
  -2   8  -5    0.68    1.80
   2  -8   6    3.05    3.55
  -2   8  -6   22.59    4.21
  -2   8  -6   10.06    3.33
   2  -8   7    0.16    2.61
  -2   8  -7    4.73    2.47
   2  -8   8    0.02    2.43
  -2   8  -8    3.16    2.02
   2  -8   9   -0.02    2.04
  -2   8  -9    0.69    1.32
   2  -7  -6    0.11    1.69
  -2   7   6    0.06    1.69
  -2   7   6    0.00    0.91
   2  -7  -5   -0.01    1.55
  -2   7   5    0.24    1.29
  -2   7   5    0.06    1.58
  -2   7   5    0.31    1.24
  -2   7   5    0.11    1.23
   2  -7  -4   -0.02    1.82
  -2   7   4    0.58    2.74
  -2   7   4    0.02    2.71
  -2   7   4    0.59    1.42
  -2   7   4    0.09    2.53
   2  -7  -3   -0.18    2.31
  -2   7   3    1.64    3.33
  -2   7   3    0.56    2.70
  -2   7   3    1.81    2.05
   2  -7  -2    0.14    2.62
  -2   7   2    2.67    2.62
  -2   7   2    3.00    2.43
  -2   7   2    1.56    1.86
   2  -7  -1   -0.11    1.90
  -2   7   1    0.11    1.82
  -2   7   1    0.00    2.09
  -2   7   0    2.77    2.01
  -2   7   0    2.95    2.50
  -2   7   0    3.40    3.21
  -2   7  -1    1.05    1.96
  -2   7  -1    0.50    1.40
  -2   7  -1    1.13    1.65
   2  -7   2   -0.02    1.58
  -2   7  -2    0.26    1.17
  -2   7  -2    0.84    1.69
  -2   7  -2    0.97    1.53
   2  -7   3   -0.17    1.73
  -2   7  -3    1.74    1.66
  -2   7  -3    0.18    1.09
  -2   7  -3    1.31    1.93
  -2   7  -4   26.34    4.70
  -2   7  -4   24.44    4.63
  -2   7  -4   23.22    5.06
  -2   7  -5  240.45   27.14
  -2   7  -5  201.42   25.43
  -2   7  -5  315.28   34.83
  -2   7  -6  122.67   15.08
  -2   7  -6   86.47   11.58
  -2   7  -6   48.37    8.93
  -2   7  -7   23.04    4.74
  -2   7  -7   20.88    4.32
  -2   7  -8    1.32    1.72
  -2   7  -8    1.62    2.93
  -2   7  -9   -0.01    1.18
  -2   7  -9    0.05    1.23
   2  -7  10    0.03    1.35
  -2   7 -10    0.03    1.58
   2  -6  -7    0.02    1.91
  -2   6   7    0.87    1.54
  -2   6   7    1.14    2.47
   2  -6  -6   -0.01    1.58
  -2   6   6    0.03    1.76
  -2   6   6    0.27    1.25
  -2   6   6    0.00    1.40
  -2   6   6    0.53    1.60
   2  -6  -5   -0.04    1.62
  -2   6   5    0.00    2.27
  -2   6   5    0.01    1.69
  -2   6   5    0.18    1.38
  -2   6   5    0.17    1.39
   2  -6  -4   -0.08    2.40
  -2   6   4    1.82    3.13
  -2   6   4    1.41    3.34
  -2   6   4    1.50    1.86
  -2   6   4    1.95    3.08
   2  -6  -3   -0.26    2.68
  -2   6   3    1.87    3.00
  -2   6   3    1.91    1.77
  -2   6   3    2.05    2.33
  -2   6   3    2.07    2.22
   2  -6  -2   -0.05    2.12
  -2   6   2    0.86    1.94
  -2   6   2    0.89    2.42
  -2   6   2    0.45    1.27
  -2   6   2    0.97    2.10
  -2   6   1   12.03    4.13
  -2   6   1    5.47    2.26
  -2   6   1   13.14    3.02
  -2   6   1   12.53    2.98
  -2   6   0   12.29    2.82
  -2   6   0   12.69    2.84
  -2   6   0   13.09    3.35
   2  -6   1   -0.03    2.05
  -2   6  -1    3.49    1.54
  -2   6  -1    4.46    1.75
  -2   6  -1    4.16    2.04
  -2   6  -2    7.27    2.49
  -2   6  -2    8.96    2.25
  -2   6  -2    7.79    2.28
  -2   6  -2    9.64    2.89
  -2   6  -3    2.15    1.39
  -2   6  -3    0.72    0.97
  -2   6  -3    3.09    1.58
  -2   6  -3    1.79    1.57
  -2   6  -4   91.90   11.10
  -2   6  -4   65.26    8.65
  -2   6  -4  101.85   12.65
  -2   6  -5  139.36   16.58
  -2   6  -5   71.74   10.06
  -2   6  -5  177.02   20.43
   2  -6   6    0.15    1.15
  -2   6  -6    3.13    2.15
  -2   6  -6    0.53    1.93
   2  -6   7    0.27    1.25
  -2   6  -7    1.03    2.85
  -2   6  -7    1.18    2.03
   2  -6   8   -0.06    1.21
  -2   6  -8   -0.03    2.41
  -2   6  -8   -0.02    2.41
   2  -6   9    4.05    2.31
  -2   6  -9   14.45    4.59
  -2   6  -9   14.44    3.38
   2  -6  10    0.06    0.99
  -2   6 -10    0.00    1.65
  -2   6 -10   -0.17    1.56
   2  -6  11    0.01    0.81
   2  -6  11    0.08    1.65
  -2   6 -11    0.14    1.36
  -2   5   8    0.73    1.68
  -2   5   8    0.94    1.74
   2  -5  -7   -0.04    3.04
  -2   5   7    7.68    4.24
  -2   5   7    7.06    2.83
   2  -5  -6    0.06    2.39
  -2   5   6    0.08    2.14
  -2   5   6    0.01    1.69
  -2   5   6    0.00    1.31
  -2   5   6    0.07    1.16
   2  -5  -5   -0.04    1.93
  -2   5   5    1.13    1.72
  -2   5   5    1.32    1.94
  -2   5   5    1.28    1.94
  -2   5   5    1.01    2.56
   2  -5  -4    0.04    1.55
  -2   5   4    0.17    1.41
  -2   5   4    0.11    1.50
  -2   5   4    0.21    1.35
  -2   5   4    0.12    1.25
   2  -5  -3    3.84    2.52
  -2   5   3    7.83    2.41
  -2   5   3    8.32    2.53
  -2   5   3    7.79    2.20
  -2   5   3    8.68    2.83
   2  -5  -2   -0.28    2.10
  -2   5   2    1.27    1.82
  -2   5   2    1.52    1.36
  -2   5   2    1.81    2.63
  -2   5   2    1.60    1.70
   2  -5  -1    6.07    1.77
   2  -5  -1    5.58    2.48
  -2   5   1    5.33    1.56
  -2   5   1    5.86    2.43
  -2   5   1    4.69    1.52
  -2   5   1    6.29    2.20
  -2   5   1    6.09    2.13
   2  -5   0   -0.01    0.69
   2  -5   0    0.37    1.06
  -2   5   0    0.21    0.87
  -2   5   0    0.47    1.86
  -2   5   0    0.22    0.92
  -2   5   0    0.54    1.04
  -2   5   0    0.53    1.49
  -2   5  -1   18.30    3.33
  -2   5  -1   14.90    2.54
  -2   5  -1   16.11    2.66
  -2   5  -1   17.15    2.85
  -2   5  -2    0.10    0.82
  -2   5  -2    0.03    0.89
  -2   5  -2    0.16    1.19
  -2   5  -2    0.05    0.87
  -2   5  -3    8.11    2.27
  -2   5  -3   14.65    3.14
  -2   5  -3    7.36    2.49
  -2   5  -3    4.68    1.65
  -2   5  -3    3.14    1.80
  -2   5  -4    0.31    0.85
  -2   5  -4    0.36    0.93
  -2   5  -4    0.61    1.27
  -2   5  -4    0.58    1.03
   2  -5   5    0.01    1.76
  -2   5  -5    2.10    1.40
  -2   5  -5    0.77    1.06
  -2   5  -5    1.94    1.61
   2  -5   6   10.97    3.78
  -2   5  -6   13.71    2.97
  -2   5  -6   13.43    3.24
   2  -5   7    0.73    1.78
  -2   5  -7    1.36    2.59
  -2   5  -7    2.31    3.01
   2  -5   8   25.66    5.36
  -2   5  -8   50.74    8.66
  -2   5  -8   45.18    6.80
   2  -5   9    4.12    3.90
  -2   5  -9    9.50    3.17
  -2   5  -9    9.32    3.30
   2  -5  10    0.10    1.35
  -2   5 -10    0.11    1.96
  -2   5 -10    0.38    1.56
   2  -5  11   -0.07    0.79
   2  -5  11    0.00    0.70
  -2   5 -11    0.08    0.78
  -2   4   9    0.47    1.68
  -2   4   9    0.23    2.45
   2  -4  -8    2.29    3.49
  -2   4   8   16.96    4.10
  -2   4   8   17.10    5.50
   2  -4  -7    1.75    2.52
   2  -4  -7    0.21    2.60
  -2   4   7   10.14    3.44
  -2   4   7    8.75    3.00
   2  -4  -6   -0.03    1.92
  -2   4   6    1.74    2.28
  -2   4   6    1.39    1.86
  -2   4   6    1.46    2.86
  -2   4   6    0.90    1.47
   2  -4  -5   -0.05    1.64
  -2   4   5    1.43    1.68
  -2   4   5    0.75    2.13
  -2   4   5    0.85    1.70
  -2   4   5    0.79    1.52
   2  -4  -4    1.30    1.72
  -2   4   4    1.86    1.55
  -2   4   4    2.33    1.52
  -2   4   4    2.03    1.80
  -2   4   4    2.45    1.64
   2  -4  -3    3.55    1.90
   2  -4  -3    5.54    1.60
   2  -4  -3    5.13    1.57
  -2   4   3    5.02    1.78
  -2   4   3    4.84    1.66
  -2   4   3    4.93    1.59
  -2   4   3    5.14    1.98
   2  -4  -2    5.65    1.94
   2  -4  -2    6.26    1.58
  -2   4   2    5.52    1.99
  -2   4   2    5.50    1.43
  -2   4   2    5.70    1.59
  -2   4   2    5.51    2.39
  -2   4   2    5.43    1.48
   2  -4  -1   22.68    3.06
   2  -4  -1   25.32    3.46
  -2   4   1   21.62    2.92
  -2   4   1   20.64    2.86
  -2   4   1   22.96    3.73
  -2   4   1   24.81    3.69
  -2   4   1   22.33    3.46
  -2   4   0   18.90    2.41
  -2   4   0   22.61    2.83
  -2   4   0   20.37    3.21
  -2   4   0   19.86    2.70
  -2   4   0   18.13    2.03
  -2   4   0   20.08    2.89
  -2   4   0   21.21    3.13
  -2   4  -1    8.34    1.57
  -2   4  -1   18.35    2.23
  -2   4  -1   17.46    2.68
  -2   4  -1   17.37    2.43
  -2   4  -1   20.61    3.01
  -2   4  -1   16.08    1.86
  -2   4  -1   11.99    1.67
  -2   4  -2    2.00    0.80
  -2   4  -2    1.98    1.01
  -2   4  -2    1.58    0.96
  -2   4  -2    1.88    1.13
  -2   4  -2    1.82    0.93
  -2   4  -2    1.86    1.02
  -2   4  -3    1.10    0.82
  -2   4  -3    1.57    1.10
  -2   4  -3    0.62    0.72
  -2   4  -3    1.43    0.86
  -2   4  -3    1.96    2.04
   2  -4   4   38.35    6.35
  -2   4  -4   32.72    4.49
  -2   4  -4   38.92    5.09
  -2   4  -4   38.21    5.18
  -2   4  -4   31.01    4.26
  -2   4  -5    0.95    1.34
  -2   4  -5    0.81    1.09
  -2   4  -5    0.55    1.42
  -2   4  -6    0.10    1.99
  -2   4  -6    0.03    1.03
  -2   4  -6    0.18    1.29
   2  -4   7    0.00    1.24
   2  -4   7    0.57    2.54
  -2   4  -7    0.47    1.35
  -2   4  -7    0.60    2.59
   2  -4   8   24.09    6.83
  -2   4  -8   33.17    5.60
  -2   4  -8   35.75    6.10
   2  -4   9    0.63    1.80
   2  -4   9    0.02    1.45
  -2   4  -9    0.95    1.42
  -2   4  -9    1.42    1.92
   2  -4  10    0.10    2.09
   2  -4  10    0.20    2.48
  -2   4 -10    0.26    1.19
  -2   4 -10    0.39    1.56
   2  -4  11    0.14    1.35
  -2   4 -11    0.66    1.97
  -2   3  10    0.00    1.30
  -2   3  10    0.07    1.08
  -2   3   9    0.51    1.97
  -2   3   9    0.36    2.79
   2  -3  -8    8.08    4.54
  -2   3   8   36.02    7.26
  -2   3   8   39.18    8.18
   2  -3  -7    0.02    2.28
   2  -3  -7    0.03    1.73
  -2   3   7    0.04    2.24
  -2   3   7    0.00    1.86
  -2   3   7    0.23    1.80
   2  -3  -6    0.10    2.07
  -2   3   6    0.42    1.65
  -2   3   6    0.03    1.19
  -2   3   6    0.20    1.35
  -2   3   6    0.30    1.35
  -2   3   6    0.09    1.65
   2  -3  -5    1.48    2.25
  -2   3   5    1.47    1.97
  -2   3   5    2.46    1.33
  -2   3   5    4.35    1.77
  -2   3   5    3.74    1.67
  -2   3   5    4.27    2.06
  -2   3   5    4.53    1.92
   2  -3  -4   60.01    7.39
   2  -3  -4  111.19   16.22
   2  -3  -4   83.21    9.30
   2  -3  -4   84.07    9.73
  -2   3   4   68.53    8.12
  -2   3   4   83.40   10.18
  -2   3   4   81.56    9.86
  -2   3   4   85.16   10.40
  -2   3   4   85.81   10.07
   2  -3  -3   54.81    6.43
   2  -3  -3   65.10    7.12
   2  -3  -3   69.72    7.71
  -2   3   3   65.99    8.26
  -2   3   3   65.16    7.31
  -2   3   3   48.16    4.86
  -2   3   3   46.17    5.33
  -2   3   3   48.96    5.84
  -2   3   3   43.16    4.79
  -2   3   3   65.60    7.89
  -2   3   3   61.48    6.91
   2  -3  -2   18.67    2.38
   2  -3  -2   17.75    2.46
  -2   3   2   16.75    2.39
  -2   3   2   18.46    2.84
  -2   3   2   17.85    2.59
  -2   3   2   17.01    2.30
  -2   3   2   16.23    1.98
  -2   3   2   15.95    1.91
  -2   3   2   16.88    2.32
  -2   3   2   12.41    1.64
   2  -3  -1   36.83    4.23
   2  -3  -1   37.35    4.58
  -2   3   1   33.18    3.64
  -2   3   1   37.98    3.62
  -2   3   1   33.51    3.96
  -2   3   1   37.28    4.68
  -2   3   1   34.37    3.54
  -2   3   1   36.43    4.40
  -2   3   1   34.80    4.29
  -2   3   0   69.40    7.03
  -2   3   0   61.98    5.90
  -2   3   0   57.33    5.80
  -2   3   0   67.72    7.22
  -2   3   0   68.03    6.59
  -2   3   0   67.41    7.06
  -2   3   0   59.51    5.59
  -2   3  -1    7.52    1.18
  -2   3  -1    4.95    0.57
  -2   3  -1    9.11    1.86
  -2   3  -1    7.50    1.20
  -2   3  -1    7.74    1.18
  -2   3  -1    7.77    1.18
  -2   3  -1    8.43    1.47
  -2   3  -2    7.29    1.33
  -2   3  -2    7.01    1.37
  -2   3  -2    7.34    1.31
  -2   3  -2    6.71    1.05
  -2   3  -2    6.47    1.18
  -2   3  -2    8.23    1.44
   2  -3   3    8.90    2.00
  -2   3  -3    9.10    1.62
  -2   3  -3    9.76    1.77
  -2   3  -3    9.22    1.33
  -2   3  -3    7.81    1.04
  -2   3  -3    8.63    1.61
  -2   3  -3    9.69    1.75
   2  -3   4    9.34    1.72
   2  -3   4   18.11    3.16
  -2   3  -4   20.23    2.85
  -2   3  -4   18.78    2.88
  -2   3  -4   21.34    3.87
  -2   3  -4    8.71    1.92
   2  -3   5   11.79    2.90
   2  -3   5    4.51    1.54
  -2   3  -5   12.10    3.28
  -2   3  -5   12.52    2.33
  -2   3  -5   11.95    2.72
   2  -3   6    1.06    1.32
  -2   3  -6    3.75    2.32
  -2   3  -6    3.68    2.25
  -2   3  -6    3.78    2.84
   2  -3   7    0.76    1.76
   2  -3   7    4.80    3.71
  -2   3  -7    4.65    3.19
  -2   3  -7    4.52    2.60
   2  -3   8    0.71    2.12
   2  -3   8    0.23    1.67
  -2   3  -8    0.97    1.45
  -2   3  -8    1.27    1.98
   2  -3   9   -0.04    2.48
   2  -3   9   -0.05    2.45
  -2   3  -9    0.10    1.09
  -2   3  -9    0.22    1.61
   2  -3  10    0.27    1.59
   2  -3  10    0.77    1.88
  -2   3 -10    2.57    1.97
  -2   3 -10    0.96    1.45
   2  -3  11    0.25    2.14
  -2   3 -11    0.98    2.03
  -2   2  11    0.48    1.21
  -2   2  10    0.93    1.92
  -2   2  10    0.16    2.64
  -2   2  10    0.01    2.48
  -2   2   9    0.61    2.06
  -2   2   9    0.05    1.70
  -2   2   9    0.39    1.59
   2  -2  -8    0.03    1.67
   2  -2  -8   -0.01    1.11
  -2   2   8    0.06    1.26
  -2   2   8   -0.05    1.26
  -2   2   8    0.13    1.50
   2  -2  -7    0.01    2.54
   2  -2  -7   -0.02    1.04
  -2   2   7    0.09    1.22
  -2   2   7    0.05    1.32
  -2   2   7    0.16    1.50
   2  -2  -6    1.23    0.82
   2  -2  -6    0.71    2.01
  -2   2   6    1.89    1.85
  -2   2   6    0.14    2.31
  -2   2   6    1.39    1.34
  -2   2   6    0.70    0.85
  -2   2   6    1.77    1.43
  -2   2   6    0.80    2.62
  -2   2   6    1.28    1.78
   2  -2  -5   24.40    4.19
   2  -2  -5   40.97    8.73
   2  -2  -5   34.95    4.63
   2  -2  -5   31.16    3.75
   2  -2  -5   36.40    5.45
  -2   2   5   35.99    5.12
  -2   2   5   21.88    3.55
  -2   2   5   26.95    4.23
  -2   2   5   30.93    4.32
  -2   2   5   32.99    5.10
  -2   2   5   29.04    4.10
  -2   2   5   32.75    4.84
  -2   2   5   24.11    3.30
   2  -2  -4  299.86   30.11
   2  -2  -4  355.10   35.38
   2  -2  -4  402.32   39.71
   2  -2  -4  368.80   34.99
  -2   2   4  342.30   34.63
  -2   2   4  307.48   30.74
  -2   2   4  311.14   30.97
  -2   2   4  344.07   34.36
  -2   2   4  351.08   34.61
  -2   2   4  341.21   33.97
  -2   2   4  326.33   31.39
  -2   2   4  376.01   38.15
   2  -2  -3  117.91   11.82
   2  -2  -3  135.78   13.29
   2  -2  -3  128.08   12.58
   2  -2  -3  149.85   15.53
  -2   2   3  122.86   12.33
  -2   2   3  120.22   11.64
  -2   2   3  118.33   11.90
  -2   2   3  125.35   12.75
  -2   2   3  123.81   12.55
  -2   2   3  122.70   12.37
  -2   2   3  128.08   13.28
   2  -2  -2  331.10   30.83
   2  -2  -2  347.43   32.22
   2  -2  -2  344.66   32.53
  -2   2   2  315.87   30.31
  -2   2   2  317.81   29.16
  -2   2   2  305.02   27.59
  -2   2   2  314.08   29.47
  -2   2   2  325.42   31.27
  -2   2   2  316.05   30.26
  -2   2   2  303.33   28.61
   2  -2  -1  103.17    9.69
  -2   2   1  103.83    9.41
  -2   2   1  100.69    8.82
  -2   2   1  115.93    9.95
  -2   2   1   91.86    8.62
  -2   2   1  100.48    9.69
  -2   2   1  104.81    9.87
  -2   2   1  102.01   10.27
  -2   2   1  103.40   10.21
  -2   2   1  102.98   10.04
  -2   2   0  101.59    9.05
  -2   2   0  104.73   10.01
  -2   2   0  103.22    9.47
  -2   2   0   95.21    8.28
  -2   2   0  102.22    9.35
  -2   2   0  106.23   10.11
  -2   2   0  103.01    9.80
  -2   2   0  104.38   10.22
  -2   2  -1   59.27    5.87
  -2   2  -1   64.29    6.42
  -2   2  -1   55.56    5.39
  -2   2  -1   55.89    5.84
  -2   2  -1   59.31    5.53
  -2   2  -1   55.10    5.47
  -2   2  -1   57.42    5.55
   2  -2   2   41.66    4.91
  -2   2  -2   43.39    4.24
  -2   2  -2   42.08    4.91
  -2   2  -2   43.15    4.33
  -2   2  -2   41.32    4.51
  -2   2  -2   46.03    4.73
  -2   2  -2   46.08    5.19
  -2   2  -2   40.63    3.95
   2  -2   3   14.42    2.53
   2  -2   3   11.79    2.09
  -2   2  -3   14.96    2.24
  -2   2  -3   13.76    1.84
  -2   2  -3   13.72    2.16
  -2   2  -3   12.36    1.92
  -2   2  -3   12.07    1.33
  -2   2  -3   14.84    2.16
   2  -2   4    5.31    1.85
   2  -2   4    4.68    2.75
   2  -2   4    3.22    1.49
  -2   2  -4    6.09    1.61
  -2   2  -4    5.44    1.33
  -2   2  -4    4.91    1.48
  -2   2  -4    6.16    1.75
   2  -2   5    2.05    1.72
   2  -2   5    1.14    2.73
   2  -2   5    1.57    1.46
  -2   2  -5    1.98    1.18
  -2   2  -5    2.05    1.38
  -2   2  -5    2.08    1.13
  -2   2  -5    3.78    2.66
   2  -2   6    8.26    2.78
  -2   2  -6   15.85    2.99
  -2   2  -6   17.34    2.97
  -2   2  -6   16.19    4.15
  -2   2  -6   17.98    4.05
   2  -2   7    1.87    2.96
   2  -2   7    4.10    3.81
  -2   2  -7    4.39    2.17
  -2   2  -7    4.93    1.88
   2  -2   8    0.67    2.15
   2  -2   8    0.30    1.92
  -2   2  -8    0.86    2.18
  -2   2  -8    0.60    1.28
   2  -2   9    0.06    1.54
   2  -2   9    0.08    1.42
  -2   2  -9    0.17    2.54
  -2   2  -9    0.08    0.96
   2  -2  10    0.03    1.62
   2  -2  10    0.06    1.27
  -2   2 -10    0.28    1.45
   2  -2  11    0.02    1.29
   2  -2  11    0.17    1.13
  -2   2 -11    2.76    2.02
  -2   1  11    0.92    1.57
  -2   1  11    0.09    2.69
  -2   1  10    6.04    3.04
  -2   1  10    1.75    2.84
  -2   1  10    2.82    3.28
  -2   1   9    0.44    2.23
  -2   1   9    1.15    1.72
  -2   1   9    0.49    2.82
  -2   1   9    1.63    2.14
   2  -1  -8    0.94    1.59
  -2   1   8    2.70    3.68
  -2   1   8    1.20    2.19
  -2   1   8    1.44    2.76
  -2   1   8    1.97    1.75
   2  -1  -7    2.82    2.33
   2  -1  -7    4.00    2.71
  -2   1   7    4.74    2.12
  -2   1   7    4.46    2.51
  -2   1   7    5.41    2.72
  -2   1   7    5.72    2.31
   2  -1  -6    0.39    4.86
   2  -1  -6    0.92    0.93
   2  -1  -6    0.35    0.95
   2  -1  -6    1.55    1.86
   2  -1  -6    1.24    1.21
   2  -1  -6    1.25    1.30
  -2   1   6    0.87    0.96
  -2   1   6    0.29    1.53
  -2   1   6    1.08    1.47
  -2   1   6    1.11    1.70
  -2   1   6    0.98    1.16
  -2   1   6    0.99    1.11
  -2   1   6    1.42    1.13
   2  -1  -5   82.34    8.99
   2  -1  -5   66.20    7.41
   2  -1  -5   87.97   11.20
   2  -1  -5   73.31    7.76
   2  -1  -5   78.87    8.88
  -2   1   5   83.59    9.52
  -2   1   5   75.52    8.82
  -2   1   5   76.66    9.16
  -2   1   5   81.05   10.03
  -2   1   5   83.34   10.17
  -2   1   5   76.58    8.52
  -2   1   5   78.87    8.65
  -2   1   5   82.80    9.21
   2  -1  -4    2.61    1.39
   2  -1  -4    2.38    0.78
   2  -1  -4    2.79    1.69
   2  -1  -4    2.61    1.49
  -2   1   4    2.98    1.33
  -2   1   4    4.10    1.27
  -2   1   4    2.36    0.89
  -2   1   4    2.51    1.06
  -2   1   4    2.43    1.48
  -2   1   4    2.69    1.20
  -2   1   4    2.63    1.10
  -2   1   4    2.48    1.02
   2  -1  -3   87.64    9.00
   2  -1  -3   88.61    8.53
   2  -1  -3   89.04    8.74
  -2   1   3   86.11    8.97
  -2   1   3   89.23    9.53
  -2   1   3   88.66    9.26
  -2   1   3   86.58    8.57
  -2   1   3   86.85    9.20
  -2   1   3   80.65    8.47
  -2   1   3   84.50    9.00
   2  -1  -2   93.97    9.30
   2  -1  -2  101.56    9.51
   2  -1  -2   97.57    9.59
  -2   1   2   96.28    9.58
  -2   1   2   91.93    9.23
  -2   1   2  100.68    9.66
  -2   1   2   95.57    8.34
  -2   1   2   94.82    9.71
  -2   1   2   99.13    9.76
  -2   1   2   94.92    9.69
   2  -1  -1 2107.79  203.27
   2  -1  -1 2100.19  202.34
  -2   1   1 1955.79  189.71
  -2   1   1 2149.27  207.74
  -2   1   1 2129.30  205.26
  -2   1   1 1969.58  189.21
  -2   1   1 1966.01  189.04
  -2   1   1 2143.35  207.08
  -2   1   1 1943.08  182.40
  -2   1   1 2088.64  201.84
   2  -1   0 7561.15  786.74
   2  -1   0 7926.74  821.28
  -2   1   0 7686.49  795.00
  -2   1   0 7989.25  827.03
  -2   1   0 7012.03  729.37
  -2   1   0 7147.29  733.99
  -2   1   0 7454.55  775.61
  -2   1   0 7730.63  804.99
  -2   1   0 7548.38  776.35
  -2   1   0 7663.16  792.02
   2  -1   1   24.70    3.21
   2  -1   1   24.59    3.09
  -2   1  -1   25.38    3.61
  -2   1  -1   24.47    2.76
  -2   1  -1   25.80    3.24
  -2   1  -1   25.95    3.05
  -2   1  -1   26.35    2.76
  -2   1  -1   24.41    2.39
  -2   1  -1   20.25    2.26
   2  -1   2  133.39   14.18
   2  -1   2  131.04   13.14
  -2   1  -2  126.70   12.96
  -2   1  -2  129.34   12.36
  -2   1  -2  128.53   12.42
  -2   1  -2  126.59   12.39
  -2   1  -2  135.55   13.07
   2  -1   3    2.53    1.13
   2  -1   3    2.78    1.43
  -2   1  -3    2.21    0.51
  -2   1  -3    2.64    1.13
  -2   1  -3    2.77    1.00
  -2   1  -3    2.79    1.64
  -2   1  -3    2.93    1.06
  -2   1  -3    2.96    1.64
   2  -1   4   37.28    5.95
   2  -1   4   23.94    5.82
   2  -1   4   33.28    4.54
  -2   1  -4   34.03    4.30
  -2   1  -4   26.79    3.27
  -2   1  -4   35.31    4.43
  -2   1  -4   35.50    4.71
  -2   1  -4   36.24    5.18
   2  -1   5    7.95    2.29
   2  -1   5    4.80    3.46
   2  -1   5    9.87    2.96
  -2   1  -5    8.75    2.66
  -2   1  -5    8.83    2.15
  -2   1  -5    8.90    2.40
  -2   1  -5   13.64    3.76
   2  -1   6    4.67    2.62
  -2   1  -6    6.83    2.80
  -2   1  -6    7.68    2.27
  -2   1  -6    7.61    2.66
  -2   1  -6    6.24    1.71
   2  -1   7    5.53    3.99
   2  -1   7    2.35    2.54
   2  -1   7    3.11    2.49
  -2   1  -7    6.49    4.44
  -2   1  -7    5.49    2.71
   2  -1   8    0.29    2.59
   2  -1   8    0.19    1.84
   2  -1   8    0.12    1.71
  -2   1  -8    0.24    1.66
  -2   1  -8    0.46    2.97
   2  -1   9   -0.02    2.34
   2  -1   9   -0.04    1.78
   2  -1   9   -0.02    0.75
  -2   1  -9    0.08    2.38
   2  -1  10    0.02    2.69
   2  -1  10    0.12    1.28
  -2   1 -10    0.86    1.49
  -2   0  12   -0.08    1.08
  -2   0  11    0.17    2.03
  -2   0  11    0.11    1.71
  -2   0  11   -0.03    1.30
  -2   0  10    0.77    1.82
  -2   0  10    0.17    2.15
  -2   0  10    0.24    2.92
   2   0  -9    0.19    1.17
  -2   0   9    0.58    2.19
  -2   0   9    0.44    2.18
  -2   0   9    0.31    1.80
  -2   0   9    0.36    1.52
   2   0  -8    0.53    1.41
  -2   0   8    0.42    1.82
  -2   0   8    0.23    1.26
  -2   0   8    0.44    2.44
  -2   0   8    0.80    1.70
   2   0  -7    1.66    1.89
   2   0  -7    7.64    2.18
  -2   0   7    9.86    2.71
  -2   0   7    8.23    2.67
  -2   0   7    8.31    2.42
  -2   0   7    7.70    2.08
   2   0  -6    5.42    2.44
   2   0  -6    5.74    3.82
   2   0  -6    3.52    1.34
   2   0  -6    4.94    2.20
   2   0  -6    4.67    1.01
   2   0  -6    5.60    1.62
  -2   0   6    9.55    2.89
  -2   0   6    3.53    1.78
  -2   0   6    5.01    1.88
  -2   0   6    5.63    2.84
  -2   0   6    4.94    1.74
  -2   0   6    5.86    1.78
  -2   0   6    4.78    1.43
   2   0  -5   84.09    8.56
   2   0  -5   88.50    9.70
   2   0  -5   82.28    9.51
   2   0  -5   84.24    9.38
   2   0  -5   91.47    9.75
  -2   0   5   79.52    8.76
  -2   0   5   81.95    9.15
  -2   0   5   83.52    9.02
  -2   0   5   74.69    8.43
  -2   0   5   76.81    8.58
  -2   0   5   77.30    9.17
  -2   0   5   99.25   10.76
   2   0  -4   29.03    3.60
   2   0  -4   30.18    3.33
   2   0  -4   26.45    3.09
   2   0  -4   27.78    3.58
   2   0  -4   41.23    5.26
  -2   0   4   29.20    3.75
  -2   0   4   28.53    3.75
  -2   0   4   28.25    3.54
  -2   0   4   25.87    2.69
  -2   0   4   28.70    3.40
  -2   0   4   26.91    3.96
  -2   0   4   22.80    2.52
  -2   0   4   27.22    3.27
   2   0  -3  174.79   16.64
   2   0  -3  180.87   17.00
   2   0  -3  186.14   17.04
   2   0  -3  164.50   15.65
   2   0  -3  155.44   15.61
  -2   0   3  172.67   16.63
  -2   0   3  161.95   15.80
  -2   0   3  157.37   15.66
  -2   0   3  161.28   14.21
  -2   0   3  162.14   16.00
  -2   0   3  193.41   18.86
  -2   0   3  166.25   15.81
  -2   0   3  154.70   14.63
   2   0  -2   78.13    8.11
   2   0  -2   73.28    7.10
   2   0  -2   70.25    7.04
  -2   0   2   82.82    8.30
  -2   0   2   74.06    7.43
  -2   0   2   74.15    7.86
  -2   0   2   74.78    7.70
  -2   0   2   67.50    6.89
  -2   0   2   70.49    7.01
  -2   0   2   68.73    7.05
   2   0  -1 8758.56  919.62
   2   0  -1 9052.78  950.87
   2   0  -1 8794.34  920.75
  -2   0   1 8940.67  944.45
  -2   0   1 8349.29  874.04
  -2   0   1 8704.27  913.45
  -2   0   1 9999.00 1045.87
  -2   0   1 8562.90  900.93
  -2   0   1 8698.58  916.20
   2   0   0   91.98    9.70
   2   0   0   88.32    9.14
  -2   0   0   84.38    9.06
  -2   0   0   91.85    8.86
  -2   0   0   85.35    8.59
  -2   0   0   85.07    7.87
  -2   0   0   90.75    9.08
  -2   0   0   95.63    9.02
   2   0   1    0.07    0.80
   2   0   1    0.08    0.59
   2   0   1    0.05    0.61
  -2   0  -1    0.09    0.72
  -2   0  -1    0.10    0.56
  -2   0  -1    0.06    0.59
  -2   0  -1    0.13    0.75
  -2   0  -1    0.07    0.54
  -2   0  -1    0.06    0.33
   2   0   2   49.93    5.92
   2   0   2   45.52    5.23
   2   0   2   42.22    5.18
  -2   0  -2   42.32    4.79
  -2   0  -2   44.59    5.44
  -2   0  -2   47.41    5.11
  -2   0  -2   45.21    5.35
  -2   0  -2   46.30    5.01
  -2   0  -2   42.72    4.42
   2   0   3   27.05    3.39
   2   0   3   39.76    5.29
   2   0   3   33.02    5.56
   2   0   3   37.92    4.80
  -2   0  -3   35.75    4.50
  -2   0  -3   39.13    4.79
  -2   0  -3   33.91    4.26
  -2   0  -3   36.49    4.63
  -2   0  -3   37.90    4.49
   2   0   4   68.62    8.56
   2   0   4   66.86    8.09
   2   0   4   53.48   12.62
   2   0   4   42.11    5.41
  -2   0  -4   65.63    8.21
  -2   0  -4   70.68    8.27
  -2   0  -4   58.93    6.68
  -2   0  -4   65.17    8.52
  -2   0  -4   65.74    7.69
   2   0   5   10.26    4.65
   2   0   5    4.37    1.40
   2   0   5   12.33    3.07
  -2   0  -5    3.57    1.83
  -2   0  -5   10.23    2.13
  -2   0  -5   11.83    2.62
  -2   0  -5   11.58    3.69
  -2   0  -5    9.22    2.41
   2   0   6    2.43    1.90
  -2   0  -6    3.38    1.69
  -2   0  -6    3.52    2.94
  -2   0  -6    3.30    2.14
  -2   0  -6    2.53    1.93
   2   0   7    0.51    1.67
   2   0   7    0.56    1.46
  -2   0  -7    0.89    1.20
  -2   0  -7    1.40    1.87
  -2   0  -7    1.78    3.57
   2   0   8    0.04    1.64
   2   0   8    0.05    1.93
   2   0   8    0.17    1.23
  -2   0  -8    0.32    2.67
   2   0   9    0.61    1.48
   2   0   9    0.22    3.53
   2   0   9    1.64    1.47
  -2   0  -9    5.23    2.26
   2   0  10   -0.06    2.74
  -2   0 -10    2.18    1.62
  -2  -1  12   -0.04    1.74
  -2  -1  12    0.87    2.22
  -2  -1  11    0.69    2.80
  -2  -1  11    0.84    2.48
  -2  -1  11    0.89    1.90
  -2  -1  10    0.06    1.60
  -2  -1  10    0.16    2.00
  -2  -1  10    0.15    2.98
   2   1  -9    0.22    1.17
  -2  -1   9    0.07    3.50
  -2  -1   9    0.30    1.73
  -2  -1   9    0.22    1.93
   2   1  -8    0.80    1.89
  -2  -1   8    1.07    2.91
  -2  -1   8    0.99    2.01
  -2  -1   8    0.70    1.69
   2   1  -7   13.15    3.84
   2   1  -7   30.82    5.47
  -2  -1   7   30.14    4.98
  -2  -1   7   28.73    5.03
  -2  -1   7   25.94    4.39
  -2  -1   7   21.02    3.79
   2   1  -6   14.30    5.70
   2   1  -6   11.02    2.07
   2   1  -6    9.48    2.06
   2   1  -6   14.08    2.71
   2   1  -6   12.31    2.55
   2   1  -6   13.79    3.10
  -2  -1   6   14.16    2.87
  -2  -1   6   14.01    3.44
  -2  -1   6   13.33    2.85
  -2  -1   6   11.61    2.78
  -2  -1   6   11.94    3.22
  -2  -1   6   13.42    2.56
  -2  -1   6    6.47    1.89
  -2  -1   6   11.80    2.22
   2   1  -5    5.12    1.99
   2   1  -5    4.95    1.44
   2   1  -5    4.96    1.13
   2   1  -5    4.60    1.12
   2   1  -5    4.88    2.22
  -2  -1   5    5.15    2.37
  -2  -1   5    4.55    1.24
  -2  -1   5    5.30    1.72
  -2  -1   5    5.30    1.41
  -2  -1   5    3.98    1.24
  -2  -1   5    5.02    1.51
  -2  -1   5    4.46    0.99
  -2  -1   5    6.08    2.58
  -2  -1   5    3.19    1.01
  -2  -1   5    4.68    1.13
   2   1  -4    1.04    1.32
   2   1  -4    1.10    0.90
   2   1  -4    0.79    0.68
   2   1  -4    0.91    0.79
   2   1  -4    0.85    1.05
   2   1  -4    0.86    0.96
   2   1  -4    0.88    0.87
  -2  -1   4    0.76    0.45
  -2  -1   4    0.89    0.96
  -2  -1   4    1.22    1.76
  -2  -1   4    0.90    0.72
  -2  -1   4    0.70    0.43
  -2  -1   4    0.82    0.95
  -2  -1   4    0.92    0.65
  -2  -1   4    0.70    0.69
   2   1  -3   12.79    2.04
   2   1  -3   13.39    1.89
   2   1  -3   10.98    1.81
   2   1  -3   13.07    2.42
   2   1  -3   12.10    1.80
   2   1  -3   11.62    1.68
   2   1  -3   11.91    1.83
  -2  -1   3   11.46    1.88
  -2  -1   3   12.66    1.88
  -2  -1   3   11.17    1.45
  -2  -1   3   12.35    2.04
  -2  -1   3   12.38    2.67
  -2  -1   3   12.35    2.03
  -2  -1   3   11.23    1.80
   2   1  -2   46.97    5.06
   2   1  -2   49.56    5.36
   2   1  -2   50.92    5.56
   2   1  -2   53.25    5.54
   2   1  -2   54.06    5.56
   2   1  -2   51.18    5.22
  -2  -1   2   49.18    5.27
  -2  -1   2   53.71    5.61
  -2  -1   2   47.99    5.29
  -2  -1   2   52.36    5.30
  -2  -1   2   52.22    5.86
  -2  -1   2   52.55    5.90
   2   1  -1    3.36    0.69
   2   1  -1    3.63    1.18
   2   1  -1    3.38    0.79
   2   1  -1    3.72    1.39
   2   1  -1    3.86    1.47
   2   1  -1    3.72    0.98
   2   1  -1    3.32    1.24
  -2  -1   1    2.97    0.57
  -2  -1   1    2.87    0.54
  -2  -1   1    3.68    1.19
  -2  -1   1    3.22    0.96
  -2  -1   1    3.44    1.76
  -2  -1   1    3.44    1.22
   2   1   0   33.34    4.61
   2   1   0   30.18    3.27
   2   1   0   32.19    4.12
   2   1   0   32.43    4.14
   2   1   0   30.32    3.87
   2   1   0   30.37    3.41
  -2  -1   0   32.85    4.29
  -2  -1   0   26.16    3.14
  -2  -1   0   35.14    4.18
  -2  -1   0   28.49    2.92
  -2  -1   0   30.12    3.47
  -2  -1   0   31.25    3.92
   2   1   1  174.69   18.35
   2   1   1  156.58   15.00
   2   1   1  182.29   17.99
   2   1   1  184.31   18.48
   2   1   1  158.48   16.06
   2   1   1  181.97   17.37
  -2  -1  -1  169.37   17.17
  -2  -1  -1  167.60   16.74
  -2  -1  -1  171.70   16.46
  -2  -1  -1  155.51   15.36
  -2  -1  -1  171.67   16.24
  -2  -1  -1  186.13   17.98
  -2  -1  -1  182.21   17.69
   2   1   2  298.61   29.81
   2   1   2  262.29   26.94
   2   1   2  266.18   26.88
   2   1   2  178.27   19.21
   2   1   2  280.08   28.71
   2   1   2  221.98   21.60
   2   1   2  267.48   25.77
  -2  -1  -2  270.54   26.86
  -2  -1  -2  275.85   26.62
  -2  -1  -2  270.48   27.10
  -2  -1  -2  278.71   27.47
  -2  -1  -2  291.98   29.79
  -2  -1  -2  289.68   28.13
   2   1   3  223.26   23.96
   2   1   3  170.98   22.21
   2   1   3  226.71   23.80
   2   1   3  217.49   22.90
   2   1   3  181.09   18.61
  -2  -1  -3  232.87   24.14
  -2  -1  -3  206.67   21.02
  -2  -1  -3  233.00   24.93
  -2  -1  -3  207.46   21.31
  -2  -1  -3  222.80   23.32
  -2  -1  -3  225.56   23.53
   2   1   4    3.24    1.25
   2   1   4    2.37    1.46
   2   1   4    5.46    2.09
   2   1   4    5.41    2.26
   2   1   4    3.89    2.82
   2   1   4    4.80    2.39
  -2  -1  -4    6.54    2.47
  -2  -1  -4    5.67    2.01
  -2  -1  -4    5.23    2.40
  -2  -1  -4    5.31    2.11
  -2  -1  -4    4.90    2.20
  -2  -1  -4    4.78    2.11
   2   1   5    0.01    1.15
   2   1   5   -0.07    1.90
  -2  -1  -5   -0.01    1.37
  -2  -1  -5   -0.02    1.07
  -2  -1  -5    0.08    1.10
  -2  -1  -5    0.00    0.89
   2   1   6    0.36    1.90
   2   1   6    0.47    1.47
  -2  -1  -6    0.89    1.93
  -2  -1  -6    0.90    2.66
  -2  -1  -6    0.94    3.21
   2   1   7    0.36    1.32
   2   1   7    1.35    1.61
  -2  -1  -7    2.07    2.03
  -2  -1  -7    1.95    2.41
   2   1   8   -0.07    1.50
   2   1   8    0.08    1.82
  -2  -1  -8    0.14    1.73
   2   1   9    0.04    1.11
   2   1   9   -0.05    0.74
  -2  -1  -9    0.06    0.96
  -2  -2  12   -0.20    1.51
  -2  -2  12   -0.06    1.47
   2   2 -11   -0.05    0.89
  -2  -2  11    0.07    1.68
  -2  -2  11    0.10    2.41
   2   2 -10   -0.07    1.54
  -2  -2  10   -0.03    2.06
  -2  -2  10   -0.12    1.67
  -2  -2  10    0.03    1.36
   2   2  -9    0.23    1.24
  -2  -2   9    0.52    1.72
  -2  -2   9    0.19    3.31
  -2  -2   9    0.26    3.05
   2   2  -8    9.53    2.50
  -2  -2   8   10.65    3.14
  -2  -2   8    9.86    3.09
  -2  -2   8   11.47    3.67
   2   2  -7    0.89    1.95
  -2  -2   7    1.56    1.86
  -2  -2   7    1.44    1.64
  -2  -2   7    1.56    1.61
   2   2  -6    0.12    1.36
   2   2  -6    0.03    0.51
   2   2  -6    0.05    0.86
   2   2  -6    0.00    1.62
   2   2  -6    0.02    0.80
  -2  -2   6    0.01    1.04
  -2  -2   6    0.06    0.88
  -2  -2   6    0.02    0.97
  -2  -2   6    0.03    0.98
  -2  -2   6    0.06    1.59
  -2  -2   6    0.03    1.08
  -2  -2   6    0.09    0.92
  -2  -2   6    0.09    1.83
   2   2  -5    9.99    1.63
   2   2  -5   10.12    2.02
   2   2  -5   10.11    1.98
   2   2  -5    7.26    1.63
   2   2  -5    8.97    1.74
   2   2  -5   10.62    2.36
  -2  -2   5   11.67    2.62
  -2  -2   5    8.80    1.90
  -2  -2   5    7.19    1.31
  -2  -2   5    9.30    2.70
  -2  -2   5   11.21    2.39
  -2  -2   5    6.12    1.60
   2   2  -4    8.70    1.84
   2   2  -4    9.28    1.82
   2   2  -4   14.25    2.66
   2   2  -4    8.18    1.59
   2   2  -4    8.41    1.35
   2   2  -4    8.08    1.69
   2   2  -4    8.23    1.83
   2   2  -4    8.91    2.30
  -2  -2   4    8.18    1.79
  -2  -2   4    8.28    2.55
  -2  -2   4    6.96    2.25
  -2  -2   4    6.42    1.07
  -2  -2   4    8.07    2.29
  -2  -2   4    7.28    1.28
   2   2  -3   24.82    3.90
   2   2  -3   21.18    2.97
   2   2  -3   23.62    3.20
   2   2  -3   24.18    3.01
   2   2  -3   20.59    3.30
   2   2  -3   20.67    2.65
   2   2  -3   19.36    2.20
   2   2  -3   19.21    2.69
  -2  -2   3   19.36    2.44
  -2  -2   3   17.76    2.14
  -2  -2   3   18.66    2.62
  -2  -2   3   22.61    3.98
  -2  -2   3   19.70    2.99
   2   2  -2    3.33    1.26
   2   2  -2    3.16    1.11
   2   2  -2    3.41    1.77
   2   2  -2    3.20    0.90
   2   2  -2    3.28    0.86
   2   2  -2    3.18    0.87
   2   2  -2    3.44    1.13
   2   2  -2    3.25    1.13
  -2  -2   2    3.37    0.79
  -2  -2   2    3.32    1.34
  -2  -2   2    2.55    0.73
  -2  -2   2    3.09    1.03
  -2  -2   2    4.44    1.34
  -2  -2   2    3.03    1.29
  -2  -2   2    3.06    1.28
   2   2  -1  134.25   13.26
   2   2  -1  145.19   14.72
   2   2  -1  141.90   14.65
   2   2  -1  128.43   13.02
   2   2  -1  125.51   13.01
   2   2  -1  154.80   15.12
   2   2  -1  132.79   13.09
   2   2  -1  125.98   12.24
   2   2  -1  155.83   15.82
  -2  -2   1  121.51   11.46
  -2  -2   1  148.00   14.30
  -2  -2   1  119.18   11.72
  -2  -2   1  128.34   12.70
  -2  -2   1  132.21   13.37
  -2  -2   1  136.50   14.02
  -2  -2   1  140.12   14.78
   2   2   0    0.42    1.06
   2   2   0    0.11    1.03
   2   2   0    0.50    1.11
   2   2   0    0.32    0.61
   2   2   0    0.17    0.79
   2   2   0    0.22    0.60
  -2  -2   0    0.27    0.91
  -2  -2   0    0.28    0.67
  -2  -2   0    0.48    0.45
  -2  -2   0    0.43    0.73
  -2  -2   0    0.11    0.67
  -2  -2   0    0.30    0.69
  -2  -2   0    0.32    0.40
  -2  -2   0    0.29    0.98
   2   2   1    0.40    1.91
   2   2   1    0.73    0.86
   2   2   1    0.11    0.65
   2   2   1    0.49    2.64
   2   2   1    0.27    1.07
   2   2   1    0.23    0.79
   2   2   1    0.83    0.97
  -2  -2  -1    0.64    1.87
  -2  -2  -1    0.72    0.64
  -2  -2  -1    0.66    0.91
  -2  -2  -1    0.79    1.02
  -2  -2  -1    0.26    0.34
  -2  -2  -1    0.20    0.79
  -2  -2  -1    0.61    0.54
   2   2   2   41.79    6.76
   2   2   2   22.05    3.99
   2   2   2   27.48    6.71
   2   2   2   31.62    4.52
   2   2   2   27.33    3.60
   2   2   2   44.59    6.31
   2   2   2   38.11    5.27
  -2  -2  -2   40.16    5.26
  -2  -2  -2   40.89    6.16
  -2  -2  -2   35.80    5.76
  -2  -2  -2   40.36    4.96
  -2  -2  -2   28.38    3.85
  -2  -2  -2   41.52    5.17
   2   2   3   24.91    4.08
   2   2   3   32.77    6.31
   2   2   3   25.12    5.02
   2   2   3   49.17    7.22
   2   2   3   45.62    6.80
   2   2   3   39.09    5.43
  -2  -2  -3   47.50    5.96
  -2  -2  -3   48.42    6.52
  -2  -2  -3   43.24    6.33
  -2  -2  -3   46.11    6.34
  -2  -2  -3   28.12    4.06
  -2  -2  -3   47.34    6.82
   2   2   4    0.05    0.75
   2   2   4   -0.11    1.29
  -2  -2  -4    0.02    0.90
  -2  -2  -4   -0.01    1.24
  -2  -2  -4    0.02    1.09
   2   2   5    0.23    1.44
   2   2   5    0.30    1.13
  -2  -2  -5    0.34    1.20
  -2  -2  -5    0.36    1.58
  -2  -2  -5    0.17    2.62
   2   2   6    2.13    1.99
   2   2   6    1.04    2.42
  -2  -2  -6    2.45    2.07
  -2  -2  -6    2.39    2.64
   2   2   7    4.07    3.28
   2   2   7   26.98    5.43
  -2  -2  -7   31.94    7.44
   2   2   8    0.09    2.25
   2   2   8    0.02    1.80
  -2  -2  -8    0.27    1.74
   2   2   9    0.02    1.86
   2   2   9   -0.08    0.89
  -2  -2  -9    0.22    0.96
  -2  -3  12    0.03    1.51
  -2  -3  12    0.17    1.55
   2   3 -11    0.11    1.36
  -2  -3  11    0.19    1.85
  -2  -3  11    0.11    3.05
   2   3 -10    0.02    0.96
   2   3 -10   -0.04    0.86
  -2  -3  10    0.15    1.67
  -2  -3  10   -0.03    2.58
   2   3  -9   42.16    6.71
  -2  -3   9   51.25    8.50
  -2  -3   9   55.67    9.66
   2   3  -8    1.28    1.45
   2   3  -8    0.04    1.37
  -2  -3   8    1.52    3.03
  -2  -3   8    2.01    3.41
   2   3  -7   -0.04    1.15
   2   3  -7    0.45    1.76
  -2  -3   7    0.55    1.63
  -2  -3   7    0.48    2.24
  -2  -3   7    0.04    1.08
   2   3  -6    0.21    1.00
   2   3  -6    0.13    0.55
   2   3  -6    0.18    0.99
   2   3  -6    0.11    0.70
   2   3  -6    0.15    1.24
   2   3  -6    0.06    0.99
  -2  -3   6    0.19    1.15
  -2  -3   6    0.18    0.67
  -2  -3   6    0.21    2.17
  -2  -3   6    0.12    1.02
   2   3  -5   55.54    7.40
   2   3  -5   36.59    4.94
   2   3  -5   43.50    5.88
   2   3  -5   57.43    6.83
   2   3  -5   52.23    6.26
   2   3  -5   49.66    7.05
   2   3  -5   46.81    5.92
  -2  -3   5   50.84    7.29
  -2  -3   5   47.43    5.58
  -2  -3   5   37.44    4.41
  -2  -3   5   53.40    7.37
  -2  -3   5   36.62    5.14
   2   3  -4    4.70    2.07
   2   3  -4    5.05    1.54
   2   3  -4    5.30    1.67
   2   3  -4    5.43    1.46
   2   3  -4    5.92    1.93
   2   3  -4    5.40    1.60
   2   3  -4    5.95    2.23
  -2  -3   4    4.73    1.80
  -2  -3   4    5.98    1.98
  -2  -3   4    5.05    1.70
  -2  -3   4    4.20    1.29
  -2  -3   4    4.88    1.49
   2   3  -3    1.64    1.19
   2   3  -3    1.24    1.03
   2   3  -3    1.55    0.80
   2   3  -3    1.29    0.85
   2   3  -3    1.34    1.07
   2   3  -3    1.43    0.90
   2   3  -3    1.04    0.48
   2   3  -3    2.14    1.86
  -2  -3   3    1.51    1.31
  -2  -3   3    1.26    1.35
  -2  -3   3    1.07    0.79
  -2  -3   3    1.21    0.95
  -2  -3   3    1.92    1.40
  -2  -3   3    1.42    1.40
   2   3  -2    9.48    2.01
   2   3  -2   11.08    2.87
   2   3  -2   11.37    1.65
   2   3  -2   10.52    2.64
   2   3  -2   10.20    1.92
   2   3  -2    8.32    1.39
   2   3  -2   10.75    2.20
   2   3  -2    8.83    1.84
   2   3  -2   11.39    2.36
  -2  -3   2   10.50    2.17
  -2  -3   2    9.19    1.52
  -2  -3   2    9.31    1.77
  -2  -3   2    9.23    1.66
  -2  -3   2   10.42    1.86
  -2  -3   2   13.85    2.50
  -2  -3   2   11.97    3.82
   2   3  -1    4.32    1.18
   2   3  -1    5.64    1.86
   2   3  -1    3.60    1.96
   2   3  -1    3.00    1.93
   2   3  -1    5.05    1.03
   2   3  -1    5.54    1.83
   2   3  -1    6.04    1.82
   2   3  -1    5.16    1.46
   2   3  -1    4.71    1.18
  -2  -3   1    6.26    1.87
  -2  -3   1    0.52    1.96
  -2  -3   1    5.42    1.20
  -2  -3   1    4.68    1.24
  -2  -3   1    5.61    1.43
  -2  -3   1    5.95    2.09
   2   3   0   11.86    2.74
   2   3   0    9.50    2.02
   2   3   0   10.47    2.71
   2   3   0    7.34    3.58
   2   3   0    7.50    1.49
   2   3   0    6.46    1.56
   2   3   0   13.02    2.52
  -2  -3   0   11.97    2.31
  -2  -3   0   11.49    1.87
  -2  -3   0    6.52    2.99
  -2  -3   0   13.14    2.34
  -2  -3   0    7.21    2.04
  -2  -3   0   12.18    2.73
   2   3   1    5.42    2.30
   2   3   1    5.58    1.84
   2   3   1    2.51    4.28
   2   3   1    4.78    1.99
   2   3   1    4.79    1.72
   2   3   1    5.11    1.96
  -2  -3  -1    6.16    2.28
  -2  -3  -1    6.09    1.91
  -2  -3  -1    4.14    2.47
  -2  -3  -1    5.59    1.85
  -2  -3  -1    6.33    1.74
   2   3   2    8.62    2.48
   2   3   2    8.75    3.55
   2   3   2    9.71    2.53
   2   3   2    6.44    2.22
   2   3   2   13.71    2.98
  -2  -3  -2    9.48    3.59
  -2  -3  -2   10.34    2.64
  -2  -3  -2    8.02    2.67
  -2  -3  -2   10.70    2.71
   2   3   3    0.18    0.78
   2   3   3    1.06    2.56
   2   3   3    1.16    1.40
  -2  -3  -3    0.17    2.65
  -2  -3  -3    1.70    1.58
  -2  -3  -3    1.54    1.59
   2   3   4    0.01    1.20
   2   3   4    0.04    1.64
  -2  -3  -4    0.06    1.07
  -2  -3  -4    0.02    1.23
  -2  -3  -4    0.06    1.56
   2   3   5    0.31    1.58
   2   3   5    0.40    2.14
  -2  -3  -5    0.52    2.54
  -2  -3  -5    0.15    2.15
   2   3   6    5.05    3.86
   2   3   6    9.02    4.64
  -2  -3  -6   10.94    4.70
  -2  -3  -6   11.83    4.33
   2   3   7    0.53    1.72
   2   3   7    0.42    2.81
   2   3   7    2.51    1.97
  -2  -3  -7    2.71    3.48
   2   3   8    0.07    1.69
   2   3   8    0.03    0.92
  -2  -3  -8    0.04    2.02
  -2  -4  12    0.07    1.54
  -2  -4  12    0.14    1.49
   2   4 -11    0.04    0.88
  -2  -4  11    0.09    1.70
  -2  -4  11    0.14    1.51
   2   4 -10   15.19    3.98
  -2  -4  10   20.40    5.34
  -2  -4  10   20.43    6.64
   2   4  -9   15.22    3.61
  -2  -4   9   19.22    5.02
  -2  -4   9   18.66    4.96
   2   4  -8    0.31    1.27
   2   4  -8    0.08    1.21
  -2  -4   8    0.42    2.81
  -2  -4   8    0.31    2.52
  -2  -4   8   -0.07    2.34
   2   4  -7    2.20    1.87
   2   4  -7    7.25    3.17
  -2  -4   7    7.57    2.83
  -2  -4   7    6.92    3.68
  -2  -4   7    2.89    3.06
   2   4  -6    4.37    2.59
   2   4  -6    3.48    1.85
   2   4  -6    2.37    1.37
   2   4  -6    2.84    1.23
  -2  -4   6    5.19    3.50
  -2  -4   6    3.73    2.01
  -2  -4   6    2.43    2.80
   2   4  -5    0.01    1.62
   2   4  -5    0.56    1.50
   2   4  -5    0.07    0.81
   2   4  -5    0.07    0.90
   2   4  -5    0.01    1.65
   2   4  -5    0.04    0.71
  -2  -4   5    0.00    0.85
  -2  -4   5    0.03    0.86
  -2  -4   5    0.05    1.29
  -2  -4   5    0.09    1.27
   2   4  -4   13.45    2.54
   2   4  -4   16.38    3.13
   2   4  -4   17.39    3.65
   2   4  -4   13.98    2.76
   2   4  -4   12.79    2.10
   2   4  -4   16.92    3.68
   2   4  -4   13.81    2.60
  -2  -4   4   17.15    3.42
  -2  -4   4   14.89    2.60
  -2  -4   4    6.06    2.89
  -2  -4   4   12.22    2.51
  -2  -4   4   22.85    4.34
  -2  -4   4   15.35    3.51
   2   4  -3    4.26    2.16
   2   4  -3    5.32    1.93
   2   4  -3    5.23    1.95
   2   4  -3    3.36    1.17
   2   4  -3    4.34    1.81
   2   4  -3    4.59    1.71
   2   4  -3    4.38    1.46
  -2  -4   3    4.89    1.76
  -2  -4   3    5.08    2.20
  -2  -4   3    3.01    1.45
  -2  -4   3    3.20    1.59
  -2  -4   3    4.58    1.61
  -2  -4   3    4.60    2.21
   2   4  -2    0.39    2.08
   2   4  -2    0.24    1.11
   2   4  -2    0.75    1.30
   2   4  -2    0.62    0.82
   2   4  -2    0.53    1.34
   2   4  -2    0.25    1.21
   2   4  -2    0.42    1.72
  -2  -4   2    0.86    1.29
  -2  -4   2    0.85    1.02
  -2  -4   2    0.68    0.79
  -2  -4   2    0.44    1.52
  -2  -4   2    0.64    1.86
   2   4  -1    0.06    0.91
   2   4  -1    0.03    0.87
   2   4  -1    0.03    1.02
   2   4  -1    0.02    1.36
   2   4  -1    0.05    0.80
   2   4  -1   -0.02    1.14
   2   4  -1    0.07    0.91
   2   4  -1    0.00    0.95
  -2  -4   1    0.08    1.31
  -2  -4   1   -0.02    0.90
  -2  -4   1    0.02    1.04
  -2  -4   1   -0.01    0.67
  -2  -4   1    0.07    1.29
   2   4   0    7.62    3.07
   2   4   0    6.13    3.25
   2   4   0    4.06    1.85
   2   4   0    1.74    2.16
   2   4   0    6.16    1.87
   2   4   0    2.73    1.72
  -2  -4   0    9.20    4.24
  -2  -4   0    4.57    2.24
  -2  -4   0    8.58    2.49
  -2  -4   0    2.31    1.93
  -2  -4   0    8.22    2.33
   2   4   1    2.21    2.59
   2   4   1    4.11    1.77
   2   4   1    4.55    2.87
  -2  -4  -1    5.24    2.53
  -2  -4  -1    4.13    3.11
  -2  -4  -1    5.25    2.02
   2   4   2    0.01    1.74
   2   4   2    0.04    1.30
   2   4   2    0.04    0.71
  -2  -4  -2    0.06    1.15
  -2  -4  -2    0.11    1.30
  -2  -4  -2   -0.02    1.35
   2   4   3   -0.01    0.67
   2   4   3    0.04    1.63
   2   4   3    0.04    1.15
  -2  -4  -3   -0.10    2.22
  -2  -4  -3    0.00    1.18
  -2  -4  -3   -0.06    1.17
   2   4   4    0.25    1.58
   2   4   4    0.07    1.97
  -2  -4  -4    0.13    1.41
  -2  -4  -4   -0.02    1.91
   2   4   5    0.22    1.60
   2   4   5    0.35    1.55
  -2  -4  -5   -0.10    2.93
  -2  -4  -5    0.32    1.47
   2   4   6    0.59    1.64
   2   4   6    0.08    1.47
   2   4   6    1.26    1.64
  -2  -4  -6    0.08    2.26
   2   4   7   -0.02    1.17
   2   4   7    0.74    1.27
  -2  -4  -7    0.48    1.66
  -2  -5  12    0.17    1.23
  -2  -5  12    0.11    1.26
   2   5 -11    0.01    0.73
  -2  -5  11   -0.03    1.30
  -2  -5  11   -0.03    1.22
   2   5 -10    8.39    2.83
  -2  -5  10    8.13    3.29
  -2  -5  10   10.12    5.49
   2   5  -9    1.98    1.80
  -2  -5   9    2.43    2.74
  -2  -5   9    1.68    2.05
  -2  -5   9    0.18    2.14
   2   5  -8    0.34    1.41
   2   5  -8    4.40    2.99
  -2  -5   8    5.48    4.26
  -2  -5   8    3.09    2.20
  -2  -5   8    1.50    3.59
   2   5  -7   16.08    4.86
   2   5  -7    5.02    2.13
  -2  -5   7   16.86    4.19
  -2  -5   7    8.99    2.82
  -2  -5   7    7.92    3.41
   2   5  -6   45.21   10.46
   2   5  -6  119.49   14.46
   2   5  -6  129.14   14.99
  -2  -5   6  146.40   17.71
  -2  -5   6   77.89   10.69
  -2  -5   6   95.89   14.49
   2   5  -5   34.70    6.07
   2   5  -5   43.42    9.55
   2   5  -5   49.72    6.98
  -2  -5   5   54.88    8.01
  -2  -5   5   44.20    7.75
   2   5  -4    5.35    2.77
   2   5  -4    4.32    1.65
   2   5  -4    6.59    2.14
   2   5  -4    5.85    2.16
  -2  -5   4    0.66    1.79
  -2  -5   4    7.84    2.45
  -2  -5   4    6.70    3.02
   2   5  -3    7.64    3.25
   2   5  -3    6.04    2.21
   2   5  -3    5.01    2.18
   2   5  -3    6.64    2.15
  -2  -5   3    8.74    3.50
  -2  -5   3    8.80    3.68
  -2  -5   3    3.77    2.17
   2   5  -2    0.05    1.58
   2   5  -2    0.11    0.91
   2   5  -2    0.17    1.20
  -2  -5   2    0.04    1.35
  -2  -5   2    0.23    1.58
  -2  -5   2    0.05    1.80
   2   5  -1    5.02    2.67
   2   5  -1    2.18    1.50
   2   5  -1    5.16    3.14
  -2  -5   1    5.98    2.95
  -2  -5   1   -0.28    1.85
  -2  -5   1    5.11    2.75
   2   5   0    8.11    3.27
   2   5   0    8.64    2.88
  -2  -5   0    3.33    3.77
  -2  -5   0    8.77    2.81
  -2  -5   0   10.92    5.54
   2   5   1   -0.01    0.79
   2   5   1    0.10    1.43
   2   5   1    0.02    0.90
  -2  -5  -1    0.12    2.29
  -2  -5  -1    0.06    1.10
  -2  -5  -1   -0.06    1.46
   2   5   2    0.20    1.16
   2   5   2    0.64    2.76
   2   5   2    0.02    1.74
  -2  -5  -2    0.25    2.28
  -2  -5  -2   -0.05    2.95
  -2  -5  -2    0.17    1.58
   2   5   3    0.23    1.12
   2   5   3    0.39    2.20
   2   5   3    0.34    1.69
  -2  -5  -3    0.46    2.20
  -2  -5  -3   -0.16    2.06
   2   5   4    0.22    1.48
   2   5   4    0.14    1.22
  -2  -5  -4   -0.15    3.09
  -2  -5  -4    0.28    1.93
   2   5   5    0.01    1.11
   2   5   5    0.06    0.90
   2   5   5   -0.03    0.88
  -2  -5  -5    0.01    1.21
   2   5   6    0.04    0.69
   2   5   6    0.41    1.74
   2   5   6    0.35    1.61
  -2  -5  -6   -0.30    1.20
   2   6 -11   -0.03    0.81
   2   6 -10    0.36    2.04
  -2  -6  10    0.35    1.61
  -2  -6  10    0.22    1.45
  -2  -6  10   -0.06    2.86
   2   6  -9    0.62    1.56
  -2  -6   9    0.62    2.91
  -2  -6   9    0.20    1.57
  -2  -6   9    0.31    1.99
   2   6  -8    6.57    3.71
   2   6  -8    0.38    2.53
  -2  -6   8    5.97    2.93
  -2  -6   8    3.14    3.21
   2   6  -7   99.95   14.31
   2   6  -7  137.12   18.35
  -2  -6   7  114.00   15.68
  -2  -6   7   81.51   13.50
   2   6  -6   39.66   10.95
   2   6  -6  142.48   18.39
   2   6  -6   87.37   16.56
  -2  -6   6  134.38   17.51
  -2  -6   6  106.33   18.16
   2   6  -5    1.04    1.98
   2   6  -5    1.09    1.66
   2   6  -5    1.75    2.82
  -2  -6   5    1.82    1.86
  -2  -6   5    1.24    2.83
   2   6  -4    0.03    1.56
   2   6  -4    0.01    0.95
   2   6  -4    0.06    1.32
  -2  -6   4   -0.04    1.66
  -2  -6   4   -0.15    1.80
   2   6  -3    0.17    2.00
   2   6  -3    0.22    1.24
   2   6  -3    0.25    1.37
  -2  -6   3    0.29    1.16
  -2  -6   3    0.05    1.73
  -2  -6   3    0.30    2.25
   2   6  -2    0.14    1.31
   2   6  -2    0.06    1.00
   2   6  -2    0.02    1.71
  -2  -6   2   -0.03    2.24
  -2  -6   2    0.06    1.18
  -2  -6   2    0.12    1.92
   2   6  -1    0.87    1.67
   2   6  -1    2.57    2.65
   2   6  -1    1.81    2.14
  -2  -6   1    1.96    1.69
  -2  -6   1   -0.17    1.94
  -2  -6   1    3.24    3.28
   2   6   0    0.82    2.34
   2   6   0    1.36    2.21
  -2  -6   0    0.17    2.21
  -2  -6   0    0.50    1.45
  -2  -6   0   -0.02    2.93
   2   6   1    0.06    1.18
   2   6   1    0.39    1.61
  -2  -6  -1   -0.05    1.59
  -2  -6  -1   -0.13    1.65
   2   6   2   -0.01    1.31
   2   6   2    0.06    1.54
  -2  -6  -2    0.00    2.33
   2   6   3    0.06    1.46
   2   6   3    0.07    0.86
   2   6   3    0.39    2.20
  -2  -6  -3   -0.29    1.61
   2   6   4    0.21    1.91
   2   6   4    0.11    1.24
  -2  -6  -4   -0.11    1.20
   2   6   5    0.17    0.63
   2   6   5    0.02    0.97
  -2  -6  -5   -0.02    0.98
   2   7 -11    0.15    1.18
   2   7 -10    0.15    1.69
  -2  -7  10    0.06    2.34
   2   7  -9    1.68    1.80
  -2  -7   9    0.30    2.61
   2   7  -8    5.61    3.59
  -2  -7   8    1.60    5.41
   2   7  -7    3.69    3.75
   2   7  -7    5.53    2.26
  -2  -7   7    1.58    5.86
   2   7  -6    0.00    0.59
   2   7  -6    0.01    1.07
   2   7  -6    0.03    1.29
  -2  -7   6   -0.05    1.86
   2   7  -5    3.79    2.88
   2   7  -5    7.10    3.91
   2   7  -5    3.74    2.51
  -2  -7   5    6.65    6.13
   2   7  -4    0.90    2.55
   2   7  -4    0.40    1.68
   2   7  -4    0.31    2.11
  -2  -7   4    0.42    2.84
   2   7  -3    5.36    3.71
   2   7  -3    7.83    3.80
   2   7  -3    8.92    3.67
  -2  -7   3   -0.05    1.95
  -2  -7   3   10.03    6.59
   2   7  -2    0.62    2.16
   2   7  -2    0.00    2.16
   2   7  -2    0.06    1.63
  -2  -7   2    0.00    1.61
  -2  -7   2   -0.02    2.41
   2   7  -1    0.11    1.68
   2   7  -1   -0.02    1.45
  -2  -7   1    0.06    2.70
  -2  -7   1   -0.01    1.38
   2   7   0    0.00    1.92
   2   7   0    0.06    2.39
  -2  -7   0   -0.28    2.41
  -2  -7   0   -0.02    1.44
   2   7   1    0.06    1.11
   2   7   1    0.02    1.33
  -2  -7  -1    0.00    1.36
   2   7   2    0.20    1.50
   2   7   2    0.13    1.32
  -2  -7  -2   -0.19    1.31
   2   7   3    0.00    1.61
  -2  -7  -3   -0.02    1.44
   2   8 -10    0.40    1.63
  -2  -8  10    0.07    1.19
   2   8  -9    0.07    1.04
  -2  -8   9    0.15    2.52
   2   8  -8    0.20    1.24
  -2  -8   8   -0.01    1.97
   2   8  -7    1.53    1.84
  -2  -8   7    0.56    2.89
   2   8  -6    0.01    0.71
   2   8  -6    0.07    1.17
   2   8  -6   -0.02    1.27
  -2  -8   6    0.06    3.04
   2   8  -5    0.04    0.90
   2   8  -5   -0.02    0.80
   2   8  -5   -0.03    1.22
  -2  -8   5   -0.11    1.79
   2   8  -4    0.24    1.34
   2   8  -4    0.17    2.06
   2   8  -4    0.03    1.64
  -2  -8   4   -0.01    2.16
   2   8  -3    0.02    1.53
   2   8  -3    0.18    1.29
   2   8  -3    0.06    1.49
  -2  -8   3   -0.18    2.20
   2   8  -2    0.42    1.24
   2   8  -2   -0.03    1.29
   2   8  -2    0.01    1.10
  -2  -8   2   -0.55    1.55
  -2  -8   2    0.00    1.16
   2   8  -1    0.00    1.72
   2   8  -1   -0.01    1.79
  -2  -8   1    0.08    1.08
  -2  -8   1   -0.02    1.17
   2   8   0    0.07    0.96
   2   8   0   -0.06    1.13
  -2  -8   0    0.01    1.00
   2   8   1    0.28    1.29
   2   8   1    0.37    1.07
  -2  -8  -1    0.03    1.69
   2   9  -7    0.25    1.19
  -2  -9   7   -0.05    1.48
   2   9  -6    0.12    0.67
   2   9  -6    0.23    1.39
  -2  -9   6    0.09    2.95
   2   9  -5   -0.04    0.57
   2   9  -5   -0.06    0.73
   2   9  -5    0.00    1.64
  -2  -9   5    0.00    2.58
   2   9  -4    0.02    0.82
   2   9  -4    0.11    0.96
   2   9  -4    0.05    1.13
  -2  -9   4    0.03    2.18
   2   9  -3   -0.03    1.33
   2   9  -3    0.04    0.70
   2   9  -2   -0.04    0.86
   2   9  -2   -0.02    0.80
   3 -10   0    0.00    1.01
  -3  10   0    0.13    1.80
  -3  10   0    0.04    0.86
   3 -10   1   -0.03    1.51
  -3  10  -1    1.22    2.38
  -3  10  -1    0.45    1.12
   3 -10   2    0.06    1.37
  -3  10  -2    0.11    1.24
  -3  10  -2    0.04    0.68
   3 -10   3    0.09    1.73
  -3  10  -3    0.13    1.25
  -3  10  -4    1.14    1.37
  -3  10  -4    0.38    1.31
  -3  10  -5    3.99    2.14
  -3  10  -5    0.51    1.22
  -3  10  -6    1.57    1.20
  -3   9   3    0.15    1.13
  -3   9   3    0.30    1.18
   3  -9  -2   -0.03    2.28
  -3   9   2    0.71    1.66
  -3   9   2    0.77    1.50
   3  -9  -1    0.12    2.23
  -3   9   1    0.11    1.52
  -3   9   1    0.00    2.03
   3  -9   0    0.01    1.56
  -3   9   0    0.04    1.28
  -3   9   0    0.20    1.63
   3  -9   1    0.07    2.29
  -3   9  -1    1.06    1.99
  -3   9  -1    0.14    1.49
  -3   9  -2   -0.02    1.64
  -3   9  -2    0.09    1.36
  -3   9  -2    0.07    1.60
  -3   9  -3    0.00    1.07
  -3   9  -3   -0.02    2.04
  -3   9  -4    6.18    2.35
  -3   9  -4    2.28    2.03
   3  -9   5    0.06    1.24
  -3   9  -5    0.24    1.28
  -3   9  -5   -0.03    1.70
   3  -9   6   -0.01    1.15
  -3   9  -6   -0.04    1.84
   3  -9   7    0.21    2.57
  -3   9  -7    5.04    1.91
   3  -9   8   -0.05    1.04
  -3   9  -8    0.14    0.93
   3  -8  -5    0.10    1.18
  -3   8   5    1.08    1.77
  -3   8   4    0.07    1.23
  -3   8   4    0.03    1.24
   3  -8  -3    0.03    2.94
  -3   8   3    2.29    2.37
  -3   8   3    2.40    2.13
   3  -8  -2    0.01    3.36
  -3   8   2    1.94    2.17
  -3   8   2    1.64    2.39
   3  -8  -1   -0.06    3.31
  -3   8   1    2.14    2.09
  -3   8   1    1.91    3.80
   3  -8   0    0.09    2.07
  -3   8   0    0.18    2.70
  -3   8   0   -0.03    1.34
  -3   8  -1    2.70    2.75
  -3   8  -1    1.57    1.88
  -3   8  -1    2.73    3.85
  -3   8  -2    0.00    1.28
  -3   8  -2    0.03    1.21
  -3   8  -2   -0.01    1.54
  -3   8  -3    3.92    2.12
  -3   8  -3    2.54    3.47
   3  -8   4    0.03    1.69
  -3   8  -4    0.34    1.53
  -3   8  -4    0.49    2.56
   3  -8   5    0.01    2.16
  -3   8  -5    4.46    2.23
  -3   8  -5    1.10    1.76
  -3   8  -6    3.26    2.20
  -3   8  -6    4.01    2.19
  -3   8  -7   -0.06    1.30
  -3   8  -7   -0.07    1.32
   3  -8   8   -0.01    1.56
  -3   8  -8    0.10    1.16
   3  -8   9    0.08    1.57
  -3   8  -9    0.90    1.16
   3  -7  -6   -0.10    1.40
  -3   7   6    0.43    1.11
  -3   7   6    0.43    1.27
  -3   7   6    0.55    1.81
   3  -7  -5    0.00    1.72
  -3   7   5    0.02    1.03
  -3   7   5    0.03    1.23
  -3   7   5    0.00    1.23
  -3   7   5    0.03    1.04
   3  -7  -4   -0.01    1.82
  -3   7   4    1.76    1.93
  -3   7   4    4.15    2.81
  -3   7   4    3.86    2.39
  -3   7   4    2.89    2.82
  -3   7   3   82.18   12.31
  -3   7   3   83.55   12.95
  -3   7   3   44.83    9.69
  -3   7   2   32.08    6.57
  -3   7   2   32.66    7.09
   3  -7  -1   -0.07    3.05
  -3   7   1   20.72    5.33
  -3   7   1   21.29    6.01
  -3   7   0    3.29    1.81
  -3   7   0    3.44    2.09
  -3   7   0    3.55    3.85
  -3   7  -1    1.93    2.59
  -3   7  -1    0.84    2.39
  -3   7  -1    1.61    2.90
  -3   7  -2    0.25    1.29
  -3   7  -2   -0.02    1.05
  -3   7  -2    0.11    1.49
  -3   7  -3    0.85    1.19
  -3   7  -3    1.95    2.60
  -3   7  -3    1.08    2.70
  -3   7  -4    2.74    2.78
  -3   7  -4    2.92    2.90
  -3   7  -4    1.55    2.71
  -3   7  -5    0.56    1.74
  -3   7  -5    0.95    1.71
  -3   7  -6    3.47    2.29
  -3   7  -6    3.31    2.21
  -3   7  -7    4.24    2.26
  -3   7  -7    4.21    2.37
  -3   7  -8    2.81    2.80
  -3   7  -8    3.34    2.02
  -3   7  -9    0.01    1.01
  -3   7  -9    0.01    1.45
   3  -6  -7   -0.03    0.81
  -3   6   7    0.13    1.26
  -3   6   7    0.08    1.25
  -3   6   6    3.39    3.23
  -3   6   6    3.27    2.54
  -3   6   6    4.68    3.63
  -3   6   6    3.40    2.43
   3  -6  -5    0.11    1.65
  -3   6   5    0.63    2.97
  -3   6   5    1.35    1.92
  -3   6   5    1.58    2.17
  -3   6   5    1.72    1.99
  -3   6   4   75.81   11.60
  -3   6   4   93.46   13.54
  -3   6   4  101.15   14.40
  -3   6   4   95.10   13.00
  -3   6   3   58.27    9.34
  -3   6   3   91.52   12.61
  -3   6   3   95.19   14.39
  -3   6   3   87.27   12.28
   3  -6  -2   -0.15    2.12
  -3   6   2    7.05    2.93
  -3   6   2    7.36    3.65
  -3   6   2    6.44    2.23
  -3   6   1    1.08    1.38
  -3   6   1    0.85    1.57
  -3   6   1    1.11    1.90
  -3   6   1    0.43    1.85
  -3   6   0   -0.02    1.48
  -3   6   0    0.03    1.01
  -3   6   0    0.03    1.13
  -3   6  -1   29.67    4.46
  -3   6  -1   28.78    5.17
  -3   6  -1   28.74    5.08
  -3   6  -2    0.04    0.93
  -3   6  -2    0.00    0.76
  -3   6  -2    0.02    1.18
  -3   6  -2    0.00    1.64
  -3   6  -3    5.58    2.31
  -3   6  -3    5.66    2.65
  -3   6  -3    4.42    2.05
  -3   6  -4    3.61    1.65
  -3   6  -4    3.89    2.78
  -3   6  -4    1.69    1.55
   3  -6   5    2.34    2.39
  -3   6  -5    6.09    2.15
  -3   6  -5    6.47    3.32
   3  -6   6    0.15    2.12
  -3   6  -6    0.40    1.45
  -3   6  -6    0.72    1.63
   3  -6   7    0.10    2.10
  -3   6  -7    0.24    1.43
  -3   6  -7    0.35    1.59
   3  -6   8    0.05    1.25
  -3   6  -8    0.44    1.82
  -3   6  -8    0.25    1.60
   3  -6   9    0.49    1.52
  -3   6  -9    2.37    1.87
  -3   6  -9    4.12    2.01
   3  -6  10    0.19    1.09
  -3   6 -10    0.65    1.16
  -3   6 -10    0.29    1.51
   3  -5  -8    0.00    0.68
  -3   5   8   -0.02    2.02
  -3   5   8    0.06    1.27
   3  -5  -7    0.04    1.83
  -3   5   7    0.06    1.15
  -3   5   7    0.02    1.56
  -3   5   7    0.28    1.59
  -3   5   6   -0.05    1.37
  -3   5   6    0.02    1.35
  -3   5   6    0.11    2.29
  -3   5   6    0.01    1.87
   3  -5  -5    0.02    1.53
  -3   5   5    1.14    2.19
  -3   5   5    1.52    1.97
  -3   5   5    1.26    1.82
  -3   5   5    1.43    2.03
   3  -5  -4   -0.06    2.76
  -3   5   4    6.99    3.61
  -3   5   4    8.17    3.18
  -3   5   4    7.70    2.79
  -3   5   4    8.39    2.81
   3  -5  -3   -0.06    1.64
  -3   5   3    5.87    2.14
  -3   5   3    6.96    2.37
  -3   5   3    7.38    2.72
  -3   5   3    7.30    3.10
  -3   5   2   15.37    4.04
  -3   5   2   15.32    3.53
  -3   5   2   14.72    3.56
  -3   5   2   10.71    2.54
  -3   5   1    0.19    1.43
  -3   5   1    0.19    1.45
  -3   5   1    0.11    1.19
  -3   5   1    0.69    1.01
  -3   5   0  206.98   21.36
  -3   5   0  201.77   20.92
  -3   5   0  202.67   22.29
  -3   5   0  196.08   21.31
  -3   5  -1   31.48    4.30
  -3   5  -1   26.78    3.44
  -3   5  -1   29.47    3.98
  -3   5  -1   28.28    4.07
  -3   5  -1   29.80    4.53
  -3   5  -2    6.58    2.01
  -3   5  -2    6.33    1.66
  -3   5  -2    5.67    1.79
  -3   5  -2    4.95    1.47
  -3   5  -2    2.27    1.26
  -3   5  -3    3.16    1.34
  -3   5  -3    3.25    1.50
  -3   5  -3    2.16    1.91
  -3   5  -3    2.15    1.31
  -3   5  -4    1.47    1.88
  -3   5  -4    1.58    1.51
  -3   5  -4    0.79    1.22
  -3   5  -5    0.30    2.07
  -3   5  -5    0.45    2.32
  -3   5  -5    0.29    1.41
  -3   5  -6    0.24    1.43
  -3   5  -6    0.25    1.57
  -3   5  -6    0.12    1.44
   3  -5   7    0.30    2.50
  -3   5  -7    0.14    2.42
  -3   5  -7    0.22    1.69
   3  -5   8    1.00    3.07
  -3   5  -8    2.13    2.93
  -3   5  -8    2.44    2.18
   3  -5   9    0.51    1.59
  -3   5  -9    1.33    2.93
  -3   5  -9    1.88    2.89
   3  -5  10    0.10    1.09
  -3   5 -10    0.13    0.99
  -3   5 -10    0.08    1.80
  -3   4   9    0.19    2.20
  -3   4   9    0.07    1.42
   3  -4  -8    0.00    1.09
  -3   4   8    0.02    1.64
  -3   4   8    0.07    1.51
   3  -4  -7    0.40    2.50
  -3   4   7    0.15    1.50
  -3   4   7    1.35    2.04
  -3   4   7    1.55    2.20
  -3   4   6    0.32    1.72
  -3   4   6    0.06    1.72
  -3   4   6    0.42    1.80
  -3   4   6    0.09    2.29
  -3   4   5    5.18    2.47
  -3   4   5    4.27    2.21
  -3   4   5    5.38    3.64
  -3   4   5    4.89    2.72
   3  -4  -4    0.00    1.98
  -3   4   4    2.86    1.79
  -3   4   4    2.63    1.78
  -3   4   4    2.72    2.09
  -3   4   4    3.00    1.91
   3  -4  -3   -0.11    1.16
  -3   4   3    2.56    2.65
  -3   4   3    2.45    2.06
  -3   4   3    2.69    2.28
  -3   4   3    2.78    1.58
   3  -4  -2    5.01    1.65
   3  -4  -2    4.73    1.97
  -3   4   2    4.29    1.95
  -3   4   2    4.10    1.25
  -3   4   2    4.54    1.71
  -3   4   2    4.85    1.92
  -3   4   2    4.68    1.61
  -3   4   1   39.66    5.05
  -3   4   1   42.93    4.92
  -3   4   1   49.77    5.67
  -3   4   1   49.63    6.14
  -3   4   1   51.44    6.58
  -3   4   1   48.28    5.87
  -3   4   0  212.59   21.49
  -3   4   0  229.86   22.15
  -3   4   0  244.59   24.19
  -3   4   0  252.57   25.26
  -3   4   0  239.28   23.14
  -3   4   0  233.60   23.74
  -3   4  -1    0.91    1.16
  -3   4  -1    0.85    0.66
  -3   4  -1    0.66    0.73
  -3   4  -1    0.67    0.71
  -3   4  -1    0.71    0.77
  -3   4  -1    0.41    1.36
  -3   4  -2    6.20    1.87
  -3   4  -2    6.15    1.30
  -3   4  -2    5.29    1.88
  -3   4  -2    5.27    1.43
  -3   4  -2    5.53    1.50
  -3   4  -2    5.19    1.26
  -3   4  -3   33.08    4.31
  -3   4  -3   26.57    3.26
  -3   4  -3   31.33    4.27
  -3   4  -3   29.61    4.08
  -3   4  -4  106.07   11.86
  -3   4  -4   97.86   11.16
  -3   4  -4   98.77   11.64
  -3   4  -5   18.05    4.07
  -3   4  -5   19.19    3.55
  -3   4  -5   16.06    4.47
  -3   4  -6   12.43    2.93
  -3   4  -6   12.14    3.05
  -3   4  -6   11.64    3.70
   3  -4   7   -0.06    3.34
  -3   4  -7    4.61    2.06
  -3   4  -7    5.42    2.54
   3  -4   8    0.06    1.60
  -3   4  -8    0.04    1.24
  -3   4  -8   -0.02    2.43
   3  -4   9    0.19    2.90
  -3   4  -9    1.48    2.24
  -3   4  -9    1.94    1.92
   3  -4  10    0.06    1.88
  -3   4 -10    0.10    1.18
  -3   4 -10    0.07    1.46
  -3   3  10    0.33    1.47
  -3   3  10    0.33    2.03
   3  -3  -9   -0.04    1.29
  -3   3   9    1.41    2.03
  -3   3   9    1.36    1.88
   3  -3  -8    0.11    1.56
  -3   3   8    0.15    2.18
  -3   3   8    1.13    3.10
   3  -3  -7    0.17    2.13
  -3   3   7    0.01    1.86
  -3   3   7    0.14    1.68
  -3   3   7    0.14    1.75
  -3   3   6    0.38    1.63
  -3   3   6    0.32    2.39
  -3   3   6    0.28    1.65
  -3   3   6    0.20    1.50
  -3   3   5    3.82    2.79
  -3   3   5    4.03    2.27
  -3   3   5    3.48    1.96
  -3   3   5    3.94    1.96
   3  -3  -4   22.73    3.61
  -3   3   4   22.77    4.48
  -3   3   4   19.19    3.36
  -3   3   4   22.73    5.06
  -3   3   4   21.29    3.66
  -3   3   4   10.95    2.61
  -3   3   4   22.63    3.86
   3  -3  -3    9.96    2.25
   3  -3  -3    1.00    1.54
   3  -3  -3    9.10    1.91
  -3   3   3    7.63    2.38
  -3   3   3    8.63    1.69
  -3   3   3    9.11    2.71
  -3   3   3    9.75    2.34
  -3   3   3    9.83    2.93
   3  -3  -2   12.83    2.04
  -3   3   2   11.90    1.97
  -3   3   2   10.96    1.62
  -3   3   2   12.10    2.38
  -3   3   2   12.37    2.30
  -3   3   2   12.34    2.42
  -3   3   2   13.06    2.44
  -3   3   1   12.00    2.04
  -3   3   1   11.68    1.43
  -3   3   1   11.46    1.57
  -3   3   1   11.58    2.25
  -3   3   1   12.78    2.67
  -3   3   1   12.76    2.23
  -3   3   1   13.05    2.73
  -3   3   0   55.86    6.16
  -3   3   0   43.96    4.38
  -3   3   0   53.88    5.95
  -3   3   0   50.31    5.39
  -3   3   0   48.03    5.10
  -3   3   0   56.86    6.19
  -3   3   0   56.42    6.63
  -3   3  -1    0.32    1.12
  -3   3  -1    0.23    0.85
  -3   3  -1    0.45    0.60
  -3   3  -1    0.21    0.66
  -3   3  -1    0.45    0.63
  -3   3  -1    0.49    0.95
  -3   3  -2    0.11    0.47
  -3   3  -2    0.07    0.33
  -3   3  -2    0.13    0.61
  -3   3  -2    0.17    0.90
  -3   3  -2    0.27    1.24
  -3   3  -2    0.21    0.72
  -3   3  -2    0.15    0.47
  -3   3  -3   72.21    8.28
  -3   3  -3   76.26    8.38
  -3   3  -3   38.98    6.82
  -3   3  -3   73.02    8.09
  -3   3  -3   78.55    9.05
   3  -3   4  114.86   12.73
  -3   3  -4  174.30   17.84
  -3   3  -4   88.01   14.64
  -3   3  -4  224.48   23.04
  -3   3  -4  185.17   19.45
   3  -3   5    1.24    2.77
  -3   3  -5    7.62    2.14
  -3   3  -5    3.85    1.54
  -3   3  -5    6.74    2.12
  -3   3  -5   11.66    4.16
  -3   3  -6   18.51    3.54
  -3   3  -6   16.50    3.46
  -3   3  -6   15.43    5.23
   3  -3   7    0.07    2.17
  -3   3  -7    0.14    1.40
  -3   3  -7    0.08    2.63
  -3   3  -7    0.75    1.93
   3  -3   8    0.85    2.09
   3  -3   8    8.28    4.99
  -3   3  -8   12.10    2.94
  -3   3  -8   13.86    3.47
   3  -3   9    0.05    2.59
   3  -3   9    0.72    2.79
  -3   3  -9    1.10    1.38
  -3   3  -9    1.64    1.88
   3  -3  10    0.22    2.07
  -3   3 -10    0.64    1.32
  -3   2  11    0.23    2.00
  -3   2  10    1.99    2.01
  -3   2  10   -0.07    1.42
  -3   2  10    1.30    1.76
   3  -2  -9    0.36    1.86
  -3   2   9   -0.05    3.10
  -3   2   9    3.59    2.32
  -3   2   9    4.59    3.89
   3  -2  -8    0.07    1.36
  -3   2   8    0.02    1.56
  -3   2   8    0.12    2.92
  -3   2   8    0.04    1.59
   3  -2  -7    0.45    2.82
  -3   2   7    3.41    3.50
  -3   2   7    0.31    1.66
  -3   2   7    0.67    1.90
  -3   2   7    1.83    1.79
  -3   2   7    3.16    2.14
  -3   2   6    3.16    1.90
  -3   2   6    4.79    2.10
  -3   2   6    2.56    1.91
  -3   2   6    4.00    2.69
  -3   2   6    4.62    2.70
  -3   2   6    5.47    2.28
   3  -2  -5    3.39    1.18
  -3   2   5    3.11    1.64
  -3   2   5    2.38    2.25
  -3   2   5    2.18    1.64
  -3   2   5    2.89    1.51
  -3   2   5    2.39    1.43
  -3   2   5    3.22    1.90
  -3   2   5    3.83    1.84
  -3   2   5    3.01    1.82
   3  -2  -4    9.53    1.76
   3  -2  -4   10.42    2.55
   3  -2  -4   11.25    2.52
  -3   2   4    9.12    2.03
  -3   2   4    8.85    2.43
  -3   2   4    7.04    2.36
  -3   2   4    8.18    1.95
  -3   2   4    9.48    2.40
  -3   2   4   10.21    2.33
  -3   2   4    9.68    2.88
   3  -2  -3    4.52    1.61
   3  -2  -3    5.80    1.96
   3  -2  -3    5.50    1.68
  -3   2   3    3.95    1.44
  -3   2   3    3.86    1.23
  -3   2   3    5.02    1.48
  -3   2   3    4.99    1.64
  -3   2   3    4.23    1.27
  -3   2   3    4.75    1.52
  -3   2   3    4.74    1.53
   3  -2  -2  135.79   13.40
   3  -2  -2  138.54   13.56
  -3   2   2  109.52   10.94
  -3   2   2  109.93   11.21
  -3   2   2  129.68   13.27
  -3   2   2  126.42   12.59
  -3   2   2  135.94   14.05
  -3   2   2  134.95   13.81
  -3   2   2  135.79   13.86
  -3   2   1   10.66    1.94
  -3   2   1    9.25    1.64
  -3   2   1    8.59    1.45
  -3   2   1    9.37    1.61
  -3   2   1    8.67    1.18
  -3   2   1   10.61    1.90
  -3   2   1   10.21    1.76
  -3   2   1   11.88    2.11
  -3   2   0    1.20    0.76
  -3   2   0    1.18    0.93
  -3   2   0    1.18    0.72
  -3   2   0    1.03    0.76
  -3   2   0    1.08    0.44
  -3   2   0    1.34    0.95
  -3   2   0    1.05    0.67
  -3   2  -1   44.12    4.76
  -3   2  -1   45.36    5.21
  -3   2  -1   46.28    5.17
  -3   2  -1   38.59    4.20
  -3   2  -1   40.91    4.46
  -3   2  -1   40.76    4.33
  -3   2  -1   49.46    5.69
   3  -2   2    1.79    1.26
  -3   2  -2    2.16    1.00
  -3   2  -2    1.98    1.57
  -3   2  -2    1.80    0.59
  -3   2  -2    1.65    0.81
  -3   2  -2    1.34    0.76
  -3   2  -2    2.09    1.07
   3  -2   3   80.65   10.73
   3  -2   3   68.48    8.46
  -3   2  -3   74.93    8.40
  -3   2  -3   75.82    8.33
  -3   2  -3   60.74    7.46
  -3   2  -3   70.06    8.00
  -3   2  -3   86.49    9.63
   3  -2   4    0.44    1.30
  -3   2  -4    0.64    1.26
  -3   2  -4    0.36    0.90
  -3   2  -4    0.36    0.98
  -3   2  -4    0.33    1.24
   3  -2   5    2.87    5.50
  -3   2  -5    7.66    2.17
  -3   2  -5    8.01    2.14
  -3   2  -5   14.56    6.24
  -3   2  -5   10.88    2.68
   3  -2   6    1.66    2.37
  -3   2  -6    3.78    2.56
  -3   2  -6    2.67    1.78
  -3   2  -6    3.46    2.83
  -3   2  -6    3.45    2.40
  -3   2  -7  124.00   15.37
  -3   2  -7  122.94   15.94
  -3   2  -7  103.43   14.78
   3  -2   8   44.48    8.44
  -3   2  -8   68.72   10.04
  -3   2  -8   75.14   10.45
   3  -2   9    0.10    2.30
   3  -2   9    0.23    1.44
  -3   2  -9    0.35    1.64
  -3   2  -9    0.87    1.62
   3  -2  10    0.27    1.13
  -3   2 -10    1.94    2.13
  -3   1  11    1.91    2.82
  -3   1  11   -0.12    2.24
   3  -1 -10    0.06    1.65
  -3   1  10    0.79    1.88
  -3   1  10    0.05    1.78
  -3   1  10    0.15    2.33
  -3   1  10    0.40    2.20
   3  -1  -9   11.32    5.66
  -3   1   9   39.75    7.30
  -3   1   9   10.35    4.58
  -3   1   9   19.59    6.71
  -3   1   9   24.95    6.64
   3  -1  -8   49.22    7.62
  -3   1   8   75.24   10.46
  -3   1   8   53.58   10.11
  -3   1   8   55.32    9.72
  -3   1   8   57.80    9.73
   3  -1  -7    0.28    2.29
  -3   1   7    0.42    1.48
  -3   1   7   -0.05    1.18
  -3   1   7    0.64    2.53
  -3   1   7    0.62    2.13
  -3   1   7    0.41    2.31
   3  -1  -6   20.17    4.62
  -3   1   6   15.87    3.44
  -3   1   6   13.16    3.45
  -3   1   6   12.69    3.83
  -3   1   6   13.50    3.68
  -3   1   6   15.93    3.20
   3  -1  -5   14.06    2.72
   3  -1  -5   13.42    2.37
   3  -1  -5   13.92    2.79
  -3   1   5   13.96    2.87
  -3   1   5   10.56    2.48
  -3   1   5   13.26    2.79
  -3   1   5   12.19    2.75
  -3   1   5   13.23    2.78
  -3   1   5   15.62    3.50
  -3   1   5   13.61    2.61
   3  -1  -4    0.81    0.85
   3  -1  -4    0.64    0.75
   3  -1  -4    0.76    1.71
  -3   1   4    1.02    1.58
  -3   1   4    0.97    1.85
  -3   1   4    0.50    1.61
  -3   1   4    0.62    0.96
  -3   1   4    0.53    0.72
  -3   1   4    0.66    1.74
  -3   1   4    0.67    1.60
   3  -1  -3    1.02    1.12
   3  -1  -3    0.28    0.99
  -3   1   3    0.14    1.17
  -3   1   3    0.31    0.50
  -3   1   3    0.04    0.26
  -3   1   3    0.30    0.91
  -3   1   3    0.13    0.68
  -3   1   3    0.25    0.84
  -3   1   3    0.21    1.32
  -3   1   3    0.27    1.27
   3  -1  -2   70.46    7.88
   3  -1  -2   74.99    7.80
  -3   1   2   73.94    7.97
  -3   1   2   65.44    6.93
  -3   1   2   66.07    7.53
  -3   1   2   64.32    7.15
  -3   1   2   69.51    7.85
  -3   1   2   61.32    6.54
  -3   1   2   69.05    7.91
   3  -1  -1    9.88    1.99
   3  -1  -1    9.17    1.69
  -3   1   1    9.58    2.32
  -3   1   1    9.68    1.75
  -3   1   1    8.97    1.57
  -3   1   1    8.06    1.33
  -3   1   1    8.57    1.56
  -3   1   1    9.32    1.89
  -3   1   1    9.20    1.53
   3  -1   0   18.36    3.47
   3  -1   0   18.10    2.64
  -3   1   0   18.69    3.19
  -3   1   0   19.15    2.72
  -3   1   0   14.57    1.75
  -3   1   0   16.04    2.32
  -3   1   0   19.30    2.59
  -3   1   0   18.07    2.72
  -3   1   0   19.03    2.31
   3  -1   1    3.29    2.14
  -3   1  -1    3.57    1.41
  -3   1  -1    3.25    1.09
  -3   1  -1    3.47    0.87
  -3   1  -1    2.60    0.67
  -3   1  -1    3.60    1.28
  -3   1  -1    3.67    1.18
   3  -1   2   18.82    3.08
   3  -1   2   19.39    4.00
  -3   1  -2   19.58    3.05
  -3   1  -2   19.95    3.21
  -3   1  -2   19.22    3.30
  -3   1  -2   16.13    2.61
  -3   1  -2   20.39    3.44
   3  -1   3   62.90    7.91
   3  -1   3   62.25    8.80
  -3   1  -3   66.01    8.55
  -3   1  -3   47.04    5.91
  -3   1  -3   65.88    7.70
  -3   1  -3   70.60    8.25
  -3   1  -3   61.63    7.28
   3  -1   4    0.46    2.44
  -3   1  -4    1.03    1.29
  -3   1  -4    0.79    1.82
  -3   1  -4    1.14    1.39
  -3   1  -4    1.02    1.35
   3  -1   5    9.58    6.48
  -3   1  -5   25.19    5.87
  -3   1  -5   15.43    3.30
  -3   1  -5   16.35    4.50
  -3   1  -5   16.57    3.28
   3  -1   6   12.24    3.49
  -3   1  -6   20.94    4.42
  -3   1  -6   21.57    4.28
  -3   1  -6   20.67    4.17
  -3   1  -6   22.03    6.17
   3  -1   7   80.27   13.54
   3  -1   7   85.94   11.64
  -3   1  -7  178.35   20.33
  -3   1  -7  158.51   19.04
   3  -1   8    0.02    1.42
   3  -1   8    0.25    2.26
   3  -1   8    0.01    0.88
  -3   1  -8    0.07    0.99
  -3   1  -8    0.12    1.58
   3  -1   9   -0.01    1.22
   3  -1   9    0.04    0.96
  -3   1  -9    0.03    1.16
   3   0 -12    0.01    1.18
  -3   0  12   -0.17    1.18
   3   0 -11   -0.24    0.87
  -3   0  11    1.90    1.85
  -3   0  11    0.48    1.77
  -3   0  11    0.64    2.37
   3   0 -10    3.34    2.31
  -3   0  10    8.26    3.81
  -3   0  10   13.74    4.06
  -3   0  10    6.79    4.20
   3   0  -9  202.86   23.66
  -3   0   9  230.67   33.03
  -3   0   9  212.18   29.22
  -3   0   9  308.92   35.75
  -3   0   9  139.95   29.07
   3   0  -8    1.29    2.02
  -3   0   8    2.76    3.69
  -3   0   8    2.10    2.45
  -3   0   8    1.27    1.97
  -3   0   8    1.12    1.70
   3   0  -7    4.15    2.05
  -3   0   7    5.40    2.56
  -3   0   7    4.83    2.65
  -3   0   7    2.04    2.05
  -3   0   7    4.31    2.19
  -3   0   7    4.05    2.54
   3   0  -6   16.80    3.03
   3   0  -6   16.53    3.52
   3   0  -6   17.99    3.48
  -3   0   6   19.23    3.78
  -3   0   6   18.89    3.78
  -3   0   6   14.33    2.77
  -3   0   6   18.50    3.20
  -3   0   6   15.40    3.25
  -3   0   6   17.97    3.19
   3   0  -5    2.37    1.08
   3   0  -5    1.99    1.00
   3   0  -5    2.43    1.50
   3   0  -5    2.30    2.04
   3   0  -5    2.14    1.33
  -3   0   5    2.57    1.68
  -3   0   5    2.43    1.59
  -3   0   5    2.17    1.47
  -3   0   5    3.43    1.52
  -3   0   5    1.81    1.23
  -3   0   5    2.57    1.35
   3   0  -4   61.91    7.32
   3   0  -4   54.01    6.38
   3   0  -4   54.08    6.15
   3   0  -4   59.27    6.30
  -3   0   4   53.35    6.37
  -3   0   4   60.07    7.06
  -3   0   4   51.49    6.19
  -3   0   4   40.48    4.22
  -3   0   4   55.62    6.84
  -3   0   4   54.93    6.27
  -3   0   4   34.30    4.39
   3   0  -3   40.00    4.72
   3   0  -3   36.86    4.47
   3   0  -3   36.66    4.86
   3   0  -3   36.81    4.49
  -3   0   3   39.20    4.70
  -3   0   3   38.36    4.70
  -3   0   3   42.37    5.16
  -3   0   3   34.83    3.70
  -3   0   3   37.79    4.85
  -3   0   3   40.32    5.09
  -3   0   3   32.66    4.01
   3   0  -2    6.39    2.02
   3   0  -2    6.19    1.33
   3   0  -2    6.51    1.47
   3   0  -2    6.51    1.36
  -3   0   2    5.59    1.79
  -3   0   2    6.99    1.52
  -3   0   2    6.76    1.69
  -3   0   2    6.86    1.50
  -3   0   2    6.15    1.61
  -3   0   2    6.49    1.41
   3   0  -1    8.52    1.89
   3   0  -1    7.81    1.63
   3   0  -1    7.17    1.39
   3   0  -1    8.18    1.65
  -3   0   1    7.78    2.25
  -3   0   1    7.63    1.73
  -3   0   1    8.61    1.63
  -3   0   1    8.79    1.73
  -3   0   1    8.37    1.86
   3   0   0    0.02    0.52
   3   0   0    0.10    0.87
   3   0   0    0.00    0.62
   3   0   0    0.08    0.74
  -3   0   0    0.08    0.86
  -3   0   0    0.13    1.10
  -3   0   0    0.02    0.75
  -3   0   0    0.08    0.29
  -3   0   0    0.01    0.38
  -3   0   0    0.13    0.78
   3   0   1   40.42    5.00
   3   0   1   36.51    4.40
   3   0   1   40.55    5.21
   3   0   1   26.90    3.39
   3   0   1   47.15    6.27
  -3   0  -1   37.64    4.94
  -3   0  -1   39.25    4.66
  -3   0  -1   33.62    3.84
  -3   0  -1   35.13    3.84
  -3   0  -1   39.46    5.49
  -3   0  -1   42.98    5.67
   3   0   2   11.72    2.34
   3   0   2   16.85    3.50
   3   0   2   13.87    2.81
  -3   0  -2   14.58    3.76
  -3   0  -2   13.05    2.34
  -3   0  -2   11.79    2.02
  -3   0  -2   11.32    1.92
  -3   0  -2   13.48    2.34
  -3   0  -2   12.31    2.38
   3   0   3    0.22    1.53
   3   0   3    0.32    1.13
   3   0   3    0.46    1.67
  -3   0  -3    0.45    1.19
  -3   0  -3    0.38    1.10
  -3   0  -3    0.24    0.91
  -3   0  -3   -0.01    0.85
  -3   0  -3    0.25    1.01
   3   0   4   -0.09    2.95
  -3   0  -4    0.06    1.84
  -3   0  -4    0.03    1.13
  -3   0  -4    0.06    1.63
  -3   0  -4    0.06    1.53
   3   0   5    0.06    2.38
  -3   0  -5    0.48    1.35
  -3   0  -5    0.46    1.53
  -3   0  -5    0.43    1.60
  -3   0  -5    0.68    3.73
   3   0   6    2.12    2.19
  -3   0  -6    2.89    3.40
  -3   0  -6    3.89    2.65
  -3   0  -6    3.67    2.12
  -3   0  -6    2.21    3.36
   3   0   7    0.07    2.07
   3   0   7   -0.07    1.17
  -3   0  -7    0.11    1.03
  -3   0  -7    0.13    1.45
  -3   0  -7    0.00    1.45
   3   0   8   -0.05    1.30
   3   0   8   -0.02    0.90
   3   0   8   -0.01    1.00
  -3   0  -8   -0.01    1.19
   3   0   9    0.13    1.36
   3   0   9   -0.04    0.65
  -3   0  -9    1.28    1.30
   3   1 -12    0.06    0.78
  -3  -1  12    0.08    2.08
  -3  -1  12    0.11    1.16
   3   1 -11    0.02    0.82
   3   1 -11    0.01    1.11
  -3  -1  11    0.00    1.52
  -3  -1  11    0.01    2.37
  -3  -1  11    0.07    1.29
   3   1 -10    8.99    3.22
  -3  -1  10   22.19    5.28
  -3  -1  10   19.42    6.62
  -3  -1  10   15.54    5.50
   3   1  -9   13.33    4.49
  -3  -1   9   19.76    6.13
  -3  -1   9   17.01    5.22
  -3  -1   9   15.88    4.40
   3   1  -8    0.38    2.31
  -3  -1   8    0.85    1.96
  -3  -1   8    0.52    2.87
  -3  -1   8    0.62    3.30
   3   1  -7   13.09    3.75
   3   1  -7    6.49    1.88
  -3  -1   7   15.21    3.84
  -3  -1   7   14.24    4.78
  -3  -1   7   15.53    3.52
  -3  -1   7   11.63    3.20
   3   1  -6  103.08   10.89
   3   1  -6  100.57   11.27
   3   1  -6  125.55   14.20
  -3  -1   6  116.53   13.65
  -3  -1   6  116.84   13.92
  -3  -1   6   89.57   10.26
  -3  -1   6  100.15   12.21
  -3  -1   6   98.89   11.32
   3   1  -5  203.56   21.53
   3   1  -5  307.00   32.53
   3   1  -5  168.48   16.50
   3   1  -5  192.44   20.69
   3   1  -5  166.12   17.44
   3   1  -5  174.00   19.44
  -3  -1   5  170.55   17.52
  -3  -1   5  183.44   20.33
  -3  -1   5  167.24   18.20
  -3  -1   5  124.66   12.73
  -3  -1   5  156.74   17.77
  -3  -1   5  183.73   19.02
  -3  -1   5  114.05   12.53
   3   1  -4   11.52    2.83
   3   1  -4   14.61    2.98
   3   1  -4   13.31    3.01
   3   1  -4   11.19    1.72
   3   1  -4   11.69    2.62
  -3  -1   4   11.85    1.97
  -3  -1   4   11.85    2.46
  -3  -1   4   10.18    1.59
  -3  -1   4   12.27    3.37
  -3  -1   4   13.01    3.32
  -3  -1   4   13.00    2.38
  -3  -1   4   10.01    2.74
   3   1  -3    0.11    0.71
   3   1  -3    0.09    0.68
   3   1  -3    0.08    0.55
   3   1  -3    0.06    0.72
   3   1  -3    0.08    0.74
  -3  -1   3    0.07    0.62
  -3  -1   3    0.01    0.54
  -3  -1   3    0.15    0.76
  -3  -1   3    0.40    0.95
  -3  -1   3    0.09    1.02
  -3  -1   3    0.05    1.28
   3   1  -2   33.50    4.20
   3   1  -2   31.70    3.67
   3   1  -2   33.09    4.10
   3   1  -2   36.30    4.38
   3   1  -2   37.45    4.51
   3   1  -2   33.52    4.31
  -3  -1   2   34.22    4.05
  -3  -1   2   33.82    4.62
  -3  -1   2   32.05    4.27
  -3  -1   2   35.58    5.65
   3   1  -1    4.91    1.41
   3   1  -1    4.51    1.53
   3   1  -1    5.05    1.97
   3   1  -1    4.83    1.86
  -3  -1   1    4.64    1.68
  -3  -1   1    5.34    1.31
  -3  -1   1    4.66    1.58
  -3  -1   1    2.42    0.67
  -3  -1   1    3.59    0.69
  -3  -1   1    5.09    1.49
   3   1   0   57.19    7.16
   3   1   0   49.17    5.45
   3   1   0   55.92    6.53
   3   1   0   64.25    7.75
   3   1   0   59.37    6.31
   3   1   0   57.20    6.64
  -3  -1   0   58.77    7.96
  -3  -1   0   48.25    5.28
  -3  -1   0   59.58    6.71
  -3  -1   0   48.82    5.18
  -3  -1   0   65.24    7.90
  -3  -1   0   59.03    7.12
   3   1   1   17.41    2.91
   3   1   1   19.46    3.78
   3   1   1   20.50    3.87
   3   1   1   14.10    2.47
   3   1   1   21.83    3.73
   3   1   1   13.47    2.66
  -3  -1  -1   19.71    3.52
  -3  -1  -1   19.28    3.02
  -3  -1  -1   20.14    3.39
  -3  -1  -1   17.49    2.70
  -3  -1  -1   15.85    2.53
  -3  -1  -1   21.43    3.22
   3   1   2    1.35    1.99
   3   1   2    2.02    2.83
   3   1   2    1.77    1.96
   3   1   2    1.81    1.38
   3   1   2    0.57    0.67
   3   1   2    2.37    1.78
   3   1   2    0.94    0.85
  -3  -1  -2    2.20    2.54
  -3  -1  -2    1.96    1.42
  -3  -1  -2    1.56    1.61
  -3  -1  -2    1.60    0.96
  -3  -1  -2    1.89    1.15
   3   1   3    3.04    4.47
   3   1   3    3.89    1.90
   3   1   3    1.34    1.09
  -3  -1  -3    5.02    2.27
  -3  -1  -3    4.43    1.98
  -3  -1  -3    3.36    1.62
  -3  -1  -3    3.40    1.41
  -3  -1  -3    3.05    1.40
   3   1   4   -0.20    7.05
  -3  -1  -4    0.09    1.25
  -3  -1  -4    0.12    1.38
  -3  -1  -4    0.06    1.30
  -3  -1  -4    0.03    1.62
   3   1   5    0.59    2.09
  -3  -1  -5    1.10    1.51
  -3  -1  -5    1.26    1.83
  -3  -1  -5    0.65    1.79
  -3  -1  -5    0.49    2.37
   3   1   6    0.05    1.39
   3   1   6    0.00    1.13
  -3  -1  -6    0.00    1.02
  -3  -1  -6   -0.08    2.04
  -3  -1  -6    0.03    1.40
   3   1   7    2.77    1.97
  -3  -1  -7    2.76    1.57
  -3  -1  -7    4.22    2.47
  -3  -1  -7    3.93    3.39
   3   1   8   -0.01    1.45
   3   1   8    0.29    1.14
  -3  -1  -8    0.58    1.31
   3   2 -12   -0.02    1.29
  -3  -2  12    0.38    1.80
  -3  -2  12    0.59    2.40
   3   2 -11    1.45    2.08
   3   2 -11    0.01    1.43
  -3  -2  11    3.11    2.82
  -3  -2  11    2.94    2.71
   3   2 -10    0.27    1.34
   3   2 -10   -0.03    1.48
  -3  -2  10    0.70    2.17
  -3  -2  10    0.31    3.09
   3   2  -9    1.74    1.95
  -3  -2   9    2.26    2.32
  -3  -2   9    2.25    2.75
  -3  -2   9    1.93    2.53
   3   2  -8    8.11    2.68
  -3  -2   8    9.05    3.14
  -3  -2   8    9.76    4.87
  -3  -2   8    8.31    3.24
   3   2  -7    4.82    2.20
   3   2  -7    8.01    3.29
  -3  -2   7    8.82    3.10
  -3  -2   7    9.64    3.00
  -3  -2   7    8.03    2.91
   3   2  -6  108.38   11.99
   3   2  -6  119.40   13.34
   3   2  -6  115.36   13.10
  -3  -2   6  131.14   14.98
  -3  -2   6  128.76   15.88
  -3  -2   6   82.58    9.30
  -3  -2   6  118.76   13.94
  -3  -2   6   65.79    8.76
   3   2  -5   95.62   10.89
   3   2  -5  103.11   11.55
   3   2  -5  162.71   18.07
   3   2  -5   95.28   11.06
   3   2  -5   81.71    8.53
   3   2  -5   89.97   10.19
   3   2  -5   87.29   10.13
   3   2  -5   79.71    9.54
  -3  -2   5   76.63    8.65
  -3  -2   5   99.04   11.95
  -3  -2   5   86.57    9.23
  -3  -2   5   94.69   12.18
  -3  -2   5   72.05    9.28
   3   2  -4   12.99    2.63
   3   2  -4   13.40    2.64
   3   2  -4   11.21    2.46
   3   2  -4   14.20    2.47
   3   2  -4   13.47    2.42
   3   2  -4   11.64    2.67
   3   2  -4   10.99    1.75
   3   2  -4   12.11    3.02
  -3  -2   4   11.20    2.12
  -3  -2   4   13.46    2.99
  -3  -2   4   11.03    1.94
  -3  -2   4   12.19    2.68
  -3  -2   4   10.30    3.32
   3   2  -3    0.06    1.61
   3   2  -3    0.01    0.70
   3   2  -3    0.05    0.73
   3   2  -3    0.19    0.82
   3   2  -3    0.03    0.95
   3   2  -3    0.05    0.50
   3   2  -3    0.06    1.28
   3   2  -3    0.07    0.96
  -3  -2   3    0.04    0.54
  -3  -2   3    0.02    1.24
  -3  -2   3    0.03    0.93
  -3  -2   3    0.06    1.76
  -3  -2   3   -0.02    1.62
   3   2  -2    5.32    1.64
   3   2  -2    6.13    2.80
   3   2  -2    6.34    1.61
   3   2  -2    4.54    1.17
   3   2  -2    5.91    1.88
   3   2  -2    5.57    1.41
   3   2  -2    5.72    1.49
  -3  -2   2    5.99    1.43
  -3  -2   2    5.76    2.82
  -3  -2   2    5.68    1.71
  -3  -2   2    5.41    1.48
  -3  -2   2    4.85    1.96
   3   2  -1  211.05   23.89
   3   2  -1  226.51   23.14
   3   2  -1  182.98   18.99
   3   2  -1  141.15   14.78
   3   2  -1  255.73   26.91
   3   2  -1  188.42   19.96
   3   2  -1  183.92   19.62
  -3  -2   1  217.95   23.06
  -3  -2   1  195.60   20.76
  -3  -2   1  144.13   16.42
  -3  -2   1  194.20   20.09
  -3  -2   1  219.02   24.21
   3   2   0   12.99    2.54
   3   2   0   13.30    3.18
   3   2   0   12.20    2.95
   3   2   0   10.71    2.14
   3   2   0   19.35    3.72
   3   2   0   13.00    2.47
  -3  -2   0   13.66    3.09
  -3  -2   0   13.32    2.74
  -3  -2   0   14.43    3.27
  -3  -2   0    2.84    2.34
  -3  -2   0    8.80    1.75
  -3  -2   0   13.19    2.34
   3   2   1    1.38    1.28
   3   2   1    0.82    0.90
   3   2   1    1.16    1.76
   3   2   1    1.28    1.10
   3   2   1    0.79    2.89
   3   2   1    2.34    2.93
   3   2   1    1.24    1.67
  -3  -2  -1    1.75    1.70
  -3  -2  -1    0.11    1.66
  -3  -2  -1    1.85    1.63
  -3  -2  -1    1.16    1.24
  -3  -2  -1    1.20    1.35
   3   2   2   -0.12    2.86
   3   2   2    0.07    1.42
   3   2   2    0.00    0.88
   3   2   2    0.06    0.79
  -3  -2  -2    0.12    1.24
  -3  -2  -2   -0.01    1.79
  -3  -2  -2    0.01    1.52
  -3  -2  -2    0.01    1.11
  -3  -2  -2    0.00    0.69
   3   2   3   14.00   11.81
   3   2   3    5.92    2.18
  -3  -2  -3   17.02    3.96
  -3  -2  -3   16.08    4.68
  -3  -2  -3   11.84    4.31
  -3  -2  -3    4.53    2.11
   3   2   4    0.04    1.66
   3   2   4    0.00    1.64
  -3  -2  -4    0.11    1.30
  -3  -2  -4   -0.08    2.06
  -3  -2  -4    0.11    1.52
   3   2   5    0.50    2.76
  -3  -2  -5    1.00    1.49
  -3  -2  -5    0.81    1.98
  -3  -2  -5    0.34    1.90
   3   2   6    0.01    1.24
  -3  -2  -6    0.01    1.00
  -3  -2  -6    0.03    1.40
  -3  -2  -6    0.06    1.53
   3   2   7    0.00    1.18
   3   2   7    0.11    1.40
  -3  -2  -7    0.08    2.23
   3   2   8   -0.06    1.08
   3   2   8    0.07    0.77
  -3  -2  -8    0.11    1.31
   3   3 -12    0.00    0.55
   3   3 -12    0.07    0.61
  -3  -3  12   -0.08    2.32
  -3  -3  12    0.05    2.05
   3   3 -11    0.01    1.56
   3   3 -11   -0.01    1.55
  -3  -3  11    0.09    1.77
  -3  -3  11   -0.08    2.57
   3   3 -10    0.04    1.24
   3   3 -10   -0.04    2.09
  -3  -3  10    0.14    1.97
  -3  -3  10    0.08    2.01
   3   3  -9    2.09    2.85
   3   3  -9   -0.09    1.73
  -3  -3   9    2.52    2.66
  -3  -3   9    2.23    3.61
   3   3  -8    7.28    2.54
   3   3  -8    1.57    2.22
  -3  -3   8    8.57    3.44
  -3  -3   8    7.20    3.00
   3   3  -7    0.77    0.93
   3   3  -7    1.61    2.48
   3   3  -7    0.31    1.67
  -3  -3   7    2.03    2.12
  -3  -3   7    1.79    2.78
  -3  -3   7    0.18    2.40
   3   3  -6    7.28    1.99
   3   3  -6    8.65    3.21
   3   3  -6    5.82    3.28
  -3  -3   6   10.08    3.32
  -3  -3   6    8.62    2.97
  -3  -3   6    4.27    3.16
   3   3  -5    0.35    1.05
   3   3  -5    0.46    1.10
   3   3  -5    0.13    1.32
  -3  -3   5    0.32    0.86
  -3  -3   5    0.80    1.78
  -3  -3   5    0.46    1.38
  -3  -3   5    0.31    1.67
   3   3  -4    1.90    2.34
   3   3  -4    1.87    2.28
   3   3  -4    2.07    1.97
   3   3  -4    2.11    1.26
   3   3  -4    1.59    1.18
   3   3  -4    1.75    2.39
   3   3  -4    1.71    1.62
  -3  -3   4    2.23    2.84
  -3  -3   4    1.92    1.21
  -3  -3   4    1.70    2.29
  -3  -3   4    1.24    3.06
   3   3  -3   10.58    2.49
   3   3  -3   12.68    2.85
   3   3  -3   13.68    4.09
   3   3  -3   12.01    2.71
   3   3  -3   11.13    2.35
   3   3  -3   10.11    2.48
   3   3  -3    7.09    2.13
   3   3  -3   10.33    2.40
  -3  -3   3   11.84    2.82
  -3  -3   3   11.40    2.86
  -3  -3   3    9.78    2.82
  -3  -3   3    3.48    1.61
  -3  -3   3   11.33    4.23
   3   3  -2  274.19   29.77
   3   3  -2  202.74   23.34
   3   3  -2  258.86   29.11
   3   3  -2  229.73   23.86
   3   3  -2  166.25   19.18
   3   3  -2  218.37   25.21
   3   3  -2  244.64   26.50
   3   3  -2  165.49   22.46
  -3  -3   2  197.91   20.81
  -3  -3   2  215.78   23.10
  -3  -3   2  302.04   30.73
  -3  -3   2  277.69   29.32
  -3  -3   2  233.49   27.20
   3   3  -1   13.08    2.87
   3   3  -1   16.92    3.99
   3   3  -1   10.67    3.03
   3   3  -1   12.23    2.86
   3   3  -1    6.53    1.69
   3   3  -1   18.12    4.40
   3   3  -1   12.11    3.22
  -3  -3   1   17.71    3.67
  -3  -3   1   17.26    3.00
  -3  -3   1   10.34    2.02
  -3  -3   1   18.49    4.44
   3   3   0    0.36    1.06
   3   3   0    0.23    1.46
   3   3   0    0.12    1.88
   3   3   0    0.06    0.71
   3   3   0    0.47    1.63
  -3  -3   0    0.40    2.45
  -3  -3   0    0.48    1.35
  -3  -3   0    0.00    1.33
  -3  -3   0    0.01    0.72
  -3  -3   0    0.06    0.65
   3   3   1    0.21    6.79
   3   3   1    0.83    1.08
   3   3   1    0.63    1.97
  -3  -3  -1    1.56    1.97
  -3  -3  -1    1.80    1.78
  -3  -3  -1   -0.15    2.02
   3   3   2    0.44    2.54
   3   3   2    0.44    1.42
   3   3   2    1.06    1.63
  -3  -3  -2    1.74    1.99
  -3  -3  -2    2.37    1.93
  -3  -3  -2   -0.23    1.66
   3   3   3   -0.04    1.52
   3   3   3   -0.05    1.04
  -3  -3  -3   -0.02    1.53
  -3  -3  -3   -0.02    1.41
  -3  -3  -3    0.01    1.38
   3   3   4    0.08    1.24
   3   3   4    0.02    1.16
  -3  -3  -4    0.03    1.24
  -3  -3  -4    0.06    1.40
  -3  -3  -4   -0.04    1.35
   3   3   5    0.01    1.87
   3   3   5    0.21    1.38
  -3  -3  -5   -0.04    1.68
  -3  -3  -5    0.15    1.50
  -3  -3  -5    0.01    2.33
   3   3   6    0.10    1.28
  -3  -3  -6    0.06    1.26
  -3  -3  -6   -0.03    1.40
   3   3   7   -0.04    0.91
   3   3   7    0.02    0.79
  -3  -3  -7   -0.03    0.83
   3   4 -12    0.08    0.69
  -3  -4  12    0.35    1.51
  -3  -4  12    0.32    1.36
   3   4 -11    1.01    1.36
   3   4 -11    0.74    1.65
  -3  -4  11    2.14    2.55
  -3  -4  11    1.44    2.21
   3   4 -10    0.02    1.36
   3   4 -10    0.07    2.09
  -3  -4  10    0.14    2.88
  -3  -4  10    0.11    3.23
   3   4  -9    0.02    1.27
   3   4  -9    0.02    1.36
  -3  -4   9    0.08    3.23
  -3  -4   9    0.09    1.83
   3   4  -8    1.76    2.69
   3   4  -8    0.06    1.85
  -3  -4   8    1.55    2.33
  -3  -4   8    2.32    4.07
  -3  -4   8    0.23    2.07
   3   4  -7    3.71    1.65
   3   4  -7    8.37    3.66
   3   4  -7    4.37    2.57
  -3  -4   7    9.70    3.64
  -3  -4   7    7.06    2.99
  -3  -4   7    4.33    4.42
   3   4  -6    2.85    2.22
   3   4  -6    4.34    1.97
   3   4  -6    3.41    2.45
  -3  -4   6    4.91    2.77
  -3  -4   6    3.31    3.21
  -3  -4   6    3.22    2.83
   3   4  -5    4.17    2.50
   3   4  -5    4.81    1.95
   3   4  -5    3.89    2.77
  -3  -4   5    4.06    2.16
  -3  -4   5    6.29    2.73
  -3  -4   5    4.92    3.14
   3   4  -4    0.00    0.84
   3   4  -4   -0.02    0.83
   3   4  -4    0.00    0.90
  -3  -4   4    0.00    1.82
  -3  -4   4   -0.02    1.21
  -3  -4   4    0.03    1.39
   3   4  -3    6.68    2.36
   3   4  -3    5.64    1.85
   3   4  -3    6.27    2.47
  -3  -4   3   10.07    3.04
  -3  -4   3    8.34    3.44
   3   4  -2   33.99    6.36
   3   4  -2   19.09    4.29
   3   4  -2   46.24    7.62
  -3  -4   2   53.95    7.62
  -3  -4   2   44.99    7.49
   3   4  -1    3.53    2.04
   3   4  -1    0.21    3.46
   3   4  -1    3.26    2.25
  -3  -4   1    5.38    2.36
  -3  -4   1    5.75    3.39
   3   4   0    1.41    2.37
   3   4   0    4.96    2.66
   3   4   0    4.42    2.67
  -3  -4   0    8.20    3.38
  -3  -4   0    7.72    3.78
   3   4   1    5.40    3.06
   3   4   1    7.32    2.83
   3   4   1   11.09    3.96
  -3  -4  -1   18.95    5.88
  -3  -4  -1   17.17    5.25
  -3  -4  -1    2.09    3.38
   3   4   2   17.34    5.97
   3   4   2   24.50    6.75
  -3  -4  -2   38.73    8.91
  -3  -4  -2   37.47    9.28
   3   4   3    3.73    2.48
   3   4   3    3.52    2.54
  -3  -4  -3    7.17    3.32
  -3  -4  -3   -0.20    2.81
  -3  -4  -3    4.10    3.71
   3   4   4    0.20    1.30
   3   4   4    0.25    1.32
  -3  -4  -4    0.06    1.32
  -3  -4  -4    0.48    1.64
  -3  -4  -4    0.00    2.60
   3   4   5    0.18    1.15
   3   4   5    0.12    1.35
  -3  -4  -5    0.30    1.35
  -3  -4  -5   -0.02    1.40
   3   4   6   -0.08    1.44
   3   4   6    0.08    0.80
  -3  -4  -6   -0.03    0.94
   3   5 -11    0.01    1.56
   3   5 -11    0.06    0.61
  -3  -5  11    0.07    1.29
  -3  -5  11    0.22    2.33
   3   5 -10    0.10    1.92
   3   5 -10    0.00    0.96
  -3  -5  10    0.04    1.80
  -3  -5  10    0.12    1.47
   3   5  -9   -0.04    1.18
   3   5  -9    0.06    1.53
  -3  -5   9    0.02    1.78
  -3  -5   9    0.01    2.22
  -3  -5   9    0.05    1.43
   3   5  -8    4.63    3.30
   3   5  -8    0.75    1.75
  -3  -5   8    6.58    4.71
  -3  -5   8    3.11    2.36
  -3  -5   8    1.78    2.92
   3   5  -7    0.16    1.05
   3   5  -7    0.37    2.48
   3   5  -7    0.12    2.32
  -3  -5   7    0.61    2.19
  -3  -5   7    0.27    2.51
  -3  -5   7    0.21    2.31
   3   5  -6    0.27    1.31
   3   5  -6    0.69    1.55
   3   5  -6    0.30    1.62
  -3  -5   6    0.57    2.61
  -3  -5   6    0.81    1.95
   3   5  -5    1.58    1.78
   3   5  -5    2.43    2.68
   3   5  -5    1.91    2.00
  -3  -5   5    2.86    2.34
  -3  -5   5    1.94    2.92
   3   5  -4    1.12    1.69
   3   5  -4    1.35    2.20
   3   5  -4    1.32    2.15
  -3  -5   4    2.06    3.22
  -3  -5   4    1.65    4.11
   3   5  -3    0.29    2.24
   3   5  -3    0.43    1.12
   3   5  -3    0.41    1.58
  -3  -5   3    0.62    1.75
  -3  -5   3    0.63    3.76
   3   5  -2    7.56    3.79
   3   5  -2    1.82    1.77
   3   5  -2    7.76    4.14
  -3  -5   2    9.68    3.18
  -3  -5   2   12.08    4.72
   3   5  -1    1.76    2.58
   3   5  -1    1.74    2.27
  -3  -5   1    3.01    3.12
  -3  -5   1    3.37    3.49
   3   5   0    0.17    1.18
   3   5   0    0.03    1.65
  -3  -5   0    0.25    2.08
  -3  -5   0    0.30    1.53
   3   5   1   17.56    7.15
   3   5   1    7.83    6.19
   3   5   1   41.47   11.85
  -3  -5  -1   64.26   12.69
  -3  -5  -1   47.07   11.14
   3   5   2    3.85    2.99
   3   5   2    3.67    3.82
   3   5   2   12.25    5.53
  -3  -5  -2   14.38    6.04
  -3  -5  -2   16.20    5.72
  -3  -5  -2   -0.30    3.80
   3   5   3   -0.01    0.92
   3   5   3    0.00    1.18
  -3  -5  -3    0.01    0.94
  -3  -5  -3   -0.03    1.03
  -3  -5  -3    0.00    1.06
   3   5   4    0.00    0.91
   3   5   4   -0.02    0.74
  -3  -5  -4    0.00    0.80
  -3  -5  -4    0.10    1.41
   3   5   5    0.01    1.06
   3   5   5    0.02    0.67
  -3  -5  -5    0.04    1.23
   3   6 -11    0.06    1.33
   3   6 -10    0.59    2.01
   3   6 -10    0.03    1.28
  -3  -6  10    0.55    2.25
  -3  -6  10    0.03    1.84
   3   6  -9    1.96    1.82
   3   6  -9    0.21    1.42
  -3  -6   9    1.50    2.95
  -3  -6   9    0.51    3.27
   3   6  -8    0.32    2.51
   3   6  -8    0.05    1.41
  -3  -6   8    0.37    1.75
  -3  -6   8    0.00    2.08
   3   6  -7   -0.02    1.30
   3   6  -7    0.12    1.45
   3   6  -7   -0.04    1.43
  -3  -6   7    0.17    2.57
  -3  -6   7    0.05    2.08
   3   6  -6   -0.05    0.91
   3   6  -6    0.05    1.30
   3   6  -6   -0.20    2.29
  -3  -6   6    0.00    1.48
  -3  -6   6    0.09    2.06
   3   6  -5   -0.05    0.87
   3   6  -5    0.05    1.02
   3   6  -5   -0.02    1.13
  -3  -6   5    0.00    2.17
  -3  -6   5    0.06    1.80
   3   6  -4    0.52    1.46
   3   6  -4    0.49    1.51
   3   6  -4    0.53    1.86
  -3  -6   4    0.95    1.65
  -3  -6   4    0.62    3.93
   3   6  -3    0.08    1.64
   3   6  -3    0.10    1.28
   3   6  -3    0.00    1.46
  -3  -6   3    0.16    1.42
  -3  -6   3    0.18    3.91
   3   6  -2    0.03    2.59
   3   6  -2    0.16    2.17
  -3  -6   2    0.23    2.36
  -3  -6   2    0.24    1.49
   3   6  -1   -0.02    1.90
   3   6  -1    0.13    1.66
  -3  -6   1    0.20    2.13
  -3  -6   1    0.35    2.20
   3   6   0    3.98    2.78
   3   6   0    4.83    5.13
  -3  -6   0    4.02    3.90
  -3  -6   0    4.85    3.86
   3   6   1    0.00    1.04
   3   6   1    0.10    1.49
  -3  -6  -1    0.04    1.61
  -3  -6  -1    0.23    1.24
   3   6   2    0.13    1.23
   3   6   2    0.10    1.31
  -3  -6  -2    0.04    0.93
  -3  -6  -2   -0.02    0.98
   3   6   3    0.35    1.22
   3   6   3    0.04    0.60
  -3  -6  -3   -0.12    1.46
   3   7 -10    0.12    1.59
  -3  -7  10    0.10    1.04
   3   7  -9    1.55    1.50
   3   7  -9   -0.06    0.82
  -3  -7   9    0.44    2.48
   3   7  -8    2.23    1.87
   3   7  -8    0.03    2.01
  -3  -7   8    0.39    2.43
   3   7  -7    0.02    0.80
   3   7  -7    0.60    1.50
   3   7  -7    0.10    1.91
  -3  -7   7    0.53    1.38
  -3  -7   7    0.15    2.28
   3   7  -6    2.49    2.88
   3   7  -6    1.30    1.52
   3   7  -6    0.05    1.82
  -3  -7   6    2.49    1.78
  -3  -7   6    0.81    4.77
   3   7  -5    0.04    2.19
   3   7  -5    0.32    1.37
   3   7  -5   -0.01    2.48
  -3  -7   5    0.58    2.48
   3   7  -4    0.00    1.74
   3   7  -4    0.05    1.57
   3   7  -4    0.01    1.93
  -3  -7   4   -0.06    2.17
   3   7  -3    0.03    1.01
   3   7  -3   -0.02    1.94
  -3  -7   3    0.03    1.91
   3   7  -2   -0.07    0.91
   3   7  -2    0.02    1.93
  -3  -7   2    0.19    1.47
   3   7  -1    0.02    0.93
   3   7  -1   -0.01    1.16
  -3  -7   1    0.02    1.42
   3   7   0   -0.01    0.83
   3   7   0   -0.06    1.12
  -3  -7   0    0.04    1.12
   3   7   1    0.21    1.00
   3   7   1    0.25    1.41
   3   7   2    0.06    0.93
   3   8  -8    0.00    0.86
  -3  -8   8   -0.08    1.48
   3   8  -7   -0.03    0.72
   3   8  -7    0.06    1.55
   3   8  -7    0.07    1.02
  -3  -8   7   -0.04    1.51
   3   8  -6    0.08    0.71
   3   8  -6   -0.03    1.08
   3   8  -6    0.01    0.87
  -3  -8   6    0.03    1.88
   3   8  -5   -0.03    1.24
   3   8  -5   -0.03    0.94
   3   8  -5    0.08    0.91
  -3  -8   5    0.08    1.62
   3   8  -4    0.12    1.01
   3   8  -4    0.05    1.24
  -3  -8   4    0.12    2.68
   3   8  -3    0.03    0.87
   3   8  -3   -0.13    0.97
  -3  -8   3    0.05    1.38
   3   8  -2    0.37    1.12
   3   8  -2    0.28    1.28
  -3  -8   2   -0.08    1.46
   3   8  -1    0.16    0.91
   3   8  -1    0.15    1.01
  -4  10  -1    0.92    1.41
  -4  10  -2    0.45    1.22
  -4  10  -3    0.03    0.69
  -4   9   2    0.19    2.29
  -4   9   2    0.30    1.43
  -4   9   1    0.19    1.56
  -4   9   1    0.36    2.34
   4  -9   0    0.14    2.26
  -4   9   0    1.33    1.90
  -4   9   0    0.84    2.30
   4  -9   1   -0.08    1.86
  -4   9  -1    8.94    4.02
  -4   9  -1    2.76    2.36
  -4   9  -2    2.24    2.10
  -4   9  -3    4.85    1.77
  -4   9  -3    1.67    1.92
  -4   9  -4    0.45    1.29
  -4   9  -5    0.64    2.03
  -4   9  -6    0.82    1.13
  -4   8   4    0.73    1.62
  -4   8   4    0.94    2.71
  -4   8   3    1.00    2.04
  -4   8   3    0.49    2.86
  -4   8   2    5.66    3.16
  -4   8   2    5.81    2.81
   4  -8  -1    0.00    1.16
  -4   8   1   -0.01    1.53
  -4   8   1   -0.02    2.01
   4  -8   0    0.04    2.24
  -4   8   0    2.58    2.41
  -4   8   0    1.85    2.86
  -4   8  -1    2.73    1.75
  -4   8  -1    2.29    3.37
  -4   8  -1    0.26    1.74
  -4   8  -2    2.13    2.22
  -4   8  -2    4.01    1.95
  -4   8  -3    2.16    1.65
  -4   8  -3    0.99    1.73
   4  -8   4    0.01    1.94
  -4   8  -4   21.92    3.69
  -4   8  -5   44.07    9.48
  -4   8  -5   83.49   10.35
  -4   8  -6    3.72    2.19
  -4   8  -6    5.21    2.19
  -4   8  -7    4.90    2.14
  -4   8  -7    6.38    2.02
   4  -8   8   -0.03    1.21
  -4   8  -8    0.10    0.83
   4  -7  -6    0.09    1.44
  -4   7   6    0.09    0.94
  -4   7   6    0.02    1.02
  -4   7   5    0.04    2.13
  -4   7   5    0.17    1.20
  -4   7   5    0.11    1.52
  -4   7   4    0.22    1.36
  -4   7   4    0.19    1.86
  -4   7   4   -0.05    2.78
  -4   7   3    0.13    1.29
  -4   7   3    0.30    3.15
  -4   7   3   -0.03    1.80
  -4   7   2    1.98    2.53
  -4   7   2    1.80    2.14
   4  -7  -1    0.03    2.84
  -4   7   1    1.29    2.27
  -4   7   1    1.31    1.84
  -4   7   0    4.00    1.91
  -4   7   0    4.12    3.80
  -4   7   0    3.49    2.11
  -4   7  -1    1.11    1.43
  -4   7  -1    0.76    1.83
  -4   7  -1    0.18    2.31
  -4   7  -2    6.37    2.15
  -4   7  -2    4.41    3.43
  -4   7  -3    7.99    2.45
  -4   7  -4  125.29   15.01
  -4   7  -4  114.38   14.54
  -4   7  -5   58.15    8.02
  -4   7  -5   74.05   11.48
  -4   7  -6    5.61    3.77
  -4   7  -6    5.25    2.10
  -4   7  -7    0.38    2.00
  -4   7  -7    0.36    1.51
  -4   7  -8    0.43    1.11
  -4   7  -8    0.25    1.85
   4  -6  -7   -0.21    1.24
  -4   6   7    0.96    1.52
  -4   6   7    0.58    1.28
  -4   6   7    1.73    1.56
  -4   6   6    0.00    1.16
  -4   6   6    0.02    1.08
  -4   6   6    0.06    1.59
  -4   6   6    0.00    1.98
  -4   6   5    0.30    1.68
  -4   6   5    1.05    3.48
  -4   6   5    0.05    2.31
  -4   6   5    1.64    1.88
  -4   6   4    0.62    2.25
  -4   6   4   -0.04    2.02
  -4   6   4    0.78    2.71
  -4   6   3    0.52    2.18
  -4   6   3    0.59    2.93
  -4   6   3    0.77    1.61
  -4   6   2    2.56    1.80
  -4   6   2    2.14    2.42
  -4   6   2    2.51    2.10
  -4   6   1    0.36    1.17
  -4   6   1    0.28    1.74
  -4   6   1    0.19    1.45
  -4   6   0    0.38    1.07
  -4   6   0    0.36    1.58
  -4   6   0    0.27    1.35
  -4   6  -1    0.05    0.94
  -4   6  -1    0.08    1.24
  -4   6  -1    0.05    1.04
  -4   6  -2    2.59    2.19
  -4   6  -2    1.57    2.44
  -4   6  -3    1.08    1.85
  -4   6  -3    1.34    1.35
  -4   6  -4   10.04    2.74
  -4   6  -4    9.52    2.55
  -4   6  -5    0.58    1.40
  -4   6  -5    0.34    1.39
  -4   6  -5    0.04    1.23
   4  -6   6    0.61    2.29
  -4   6  -6    1.70    1.70
  -4   6  -6    1.72    2.64
   4  -6   7    0.11    1.40
  -4   6  -7    0.50    1.42
  -4   6  -7    0.31    1.43
   4  -6   8    4.45    3.27
  -4   6  -8   28.25    5.33
  -4   6  -8   22.90    3.89
   4  -6   9    0.03    1.51
  -4   6  -9    0.28    0.97
  -4   6  -9    0.32    1.14
   4  -5  -8   -0.01    2.27
  -4   5   8    8.43    2.98
  -4   5   8    9.84    2.88
   4  -5  -7   -0.19    3.68
  -4   5   7    0.38    2.31
  -4   5   7    0.07    1.61
  -4   5   7    0.83    1.75
  -4   5   6    0.17    1.95
  -4   5   6   -0.06    2.38
  -4   5   6    0.16    2.52
  -4   5   6    0.00    1.38
  -4   5   5    0.27    1.62
  -4   5   5    0.35    2.00
  -4   5   5    0.32    2.04
  -4   5   5    0.44    2.82
  -4   5   4    5.99    3.43
  -4   5   4    9.64    3.62
  -4   5   4    9.08    3.23
  -4   5   4    9.50    2.99
  -4   5   3    2.66    2.41
  -4   5   3    2.86    3.23
  -4   5   3    2.75    2.95
  -4   5   2    1.89    2.02
  -4   5   2    1.94    1.80
  -4   5   2    2.00    1.65
  -4   5   1    0.60    1.94
  -4   5   1    0.55    1.54
  -4   5   1    0.47    2.14
  -4   5   0    3.46    2.24
  -4   5   0    3.12    2.68
  -4   5   0    3.44    1.73
  -4   5  -1    2.37    1.76
  -4   5  -1    2.38    1.72
  -4   5  -1    1.92    1.50
  -4   5  -1    2.47    1.57
  -4   5  -2    0.08    1.35
  -4   5  -2    0.10    0.75
  -4   5  -2    0.08    1.23
  -4   5  -3    2.51    1.40
  -4   5  -3    2.63    1.43
  -4   5  -3    1.56    1.50
  -4   5  -4    2.63    1.64
  -4   5  -4    2.44    1.55
  -4   5  -4    2.32    2.73
  -4   5  -5    1.84    1.60
  -4   5  -5    1.88    1.78
  -4   5  -5    1.04    1.75
  -4   5  -6    1.07    2.65
  -4   5  -6    1.30    1.80
  -4   5  -6    0.59    2.85
   4  -5   7   14.77    5.38
  -4   5  -7   21.28    5.25
  -4   5  -7   20.83    4.21
   4  -5   8    4.90    3.69
  -4   5  -8   11.51    3.90
  -4   5  -8   11.56    2.95
   4  -5   9   -0.05    0.75
  -4   5  -9    0.06    0.88
  -4   5  -9    0.00    0.71
   4  -4  -9   -0.36    1.48
  -4   4   9    7.84    2.68
  -4   4   9    8.28    2.64
   4  -4  -8    2.37    2.53
  -4   4   8    1.56    2.70
  -4   4   8   14.76    4.09
  -4   4   8   14.94    3.79
   4  -4  -7   -0.14    2.31
  -4   4   7    0.07    2.25
  -4   4   7    0.06    1.59
  -4   4   7    0.52    2.87
  -4   4   6    0.06    1.37
  -4   4   6    0.04    1.69
  -4   4   6    0.00    1.50
  -4   4   6   -0.05    1.25
  -4   4   5    2.04    1.99
  -4   4   5    2.43    3.63
  -4   4   5    2.35    2.31
  -4   4   5    2.18    2.34
  -4   4   4    5.79    2.33
  -4   4   4    7.45    3.02
  -4   4   4    8.09    4.23
  -4   4   4    6.91    3.62
  -4   4   3    1.70    2.13
  -4   4   3    2.65    2.05
  -4   4   3    2.73    1.93
  -4   4   3    2.76    1.77
  -4   4   2    8.57    3.41
  -4   4   2    8.89    2.49
  -4   4   2    8.52    2.29
  -4   4   1   30.73    4.50
  -4   4   1   29.24    4.58
  -4   4   1   30.44    4.70
  -4   4   1   31.96    4.69
  -4   4   0    0.04    0.86
  -4   4   0    0.03    0.67
  -4   4   0    0.02    1.36
  -4   4   0    0.08    1.00
  -4   4  -1    0.36    0.91
  -4   4  -1    0.34    0.74
  -4   4  -1    0.26    1.07
  -4   4  -1    0.34    0.86
  -4   4  -1    0.19    1.38
  -4   4  -1    0.11    0.85
  -4   4  -2    1.32    1.63
  -4   4  -2    1.24    1.66
  -4   4  -2    1.27    1.01
  -4   4  -2    1.24    1.29
  -4   4  -3    0.24    1.62
  -4   4  -3    0.16    0.98
  -4   4  -3    0.11    0.79
  -4   4  -3    0.11    0.99
  -4   4  -4    2.62    1.72
  -4   4  -4    2.62    1.58
  -4   4  -4    2.01    1.95
  -4   4  -5    1.06    1.65
  -4   4  -5    1.11    1.51
  -4   4  -5    1.55    2.98
  -4   4  -6    2.37    1.92
  -4   4  -6    2.09    1.81
  -4   4  -6    1.74    2.50
  -4   4  -7    1.93    2.81
  -4   4  -7    2.18    1.79
  -4   4  -7    1.63    2.26
   4  -4   8    0.32    1.91
  -4   4  -8    0.83    1.51
  -4   4  -8    0.62    1.58
   4  -4   9    0.03    0.99
  -4   4  -9    0.03    0.79
  -4   4  -9    0.01    0.95
   4  -3 -10    0.16    1.17
  -4   3  10    0.25    1.15
  -4   3  10    0.23    1.37
  -4   3   9    8.90    3.21
  -4   3   9    7.92    4.12
   4  -3  -8    0.02    1.30
  -4   3   8   -0.04    1.59
  -4   3   8    0.07    1.72
  -4   3   8   -0.02    2.22
   4  -3  -7    0.01    2.30
  -4   3   7    0.00    1.52
  -4   3   7    0.07    1.27
  -4   3   7    0.01    1.65
  -4   3   6    1.07    1.88
  -4   3   6    1.32    1.86
  -4   3   6    0.94    2.50
  -4   3   6    1.47    2.16
  -4   3   5   56.37    8.65
  -4   3   5   52.85    7.39
  -4   3   5   63.75    9.25
  -4   3   5   66.83    9.11
  -4   3   5   59.91    8.55
  -4   3   4   85.43   10.51
  -4   3   4   90.42   10.76
  -4   3   4  101.80   12.82
  -4   3   4  118.09   15.26
  -4   3   4  100.14   12.08
  -4   3   3    0.20    1.57
  -4   3   3    0.95    1.17
  -4   3   3    0.83    1.50
  -4   3   3    0.23    1.64
  -4   3   3    1.01    1.42
  -4   3   2    0.98    1.35
  -4   3   2    0.63    0.83
  -4   3   2    1.02    1.10
  -4   3   2    0.84    1.27
  -4   3   2    0.50    1.47
  -4   3   1   26.31    4.58
  -4   3   1   21.55    3.67
  -4   3   1   21.00    3.36
  -4   3   1   26.67    3.84
  -4   3   0    1.34    1.10
  -4   3   0    1.47    1.87
  -4   3   0    1.37    0.90
  -4   3   0    1.59    1.23
  -4   3   0    1.33    1.47
  -4   3  -1   22.99    4.06
  -4   3  -1   19.91    3.10
  -4   3  -1   21.83    3.57
  -4   3  -1   21.74    3.40
  -4   3  -2   13.50    2.63
  -4   3  -2   12.73    2.48
  -4   3  -2   11.51    2.07
  -4   3  -2   13.31    2.73
  -4   3  -3    1.09    1.46
  -4   3  -3    0.35    1.66
  -4   3  -3    0.53    1.55
  -4   3  -3    0.57    2.32
   4  -3   4    3.08    2.18
  -4   3  -4    6.52    2.00
  -4   3  -4    5.81    1.92
  -4   3  -4    6.20    2.40
   4  -3   5    0.20    2.75
  -4   3  -5    0.79    1.57
  -4   3  -5    0.56    2.20
  -4   3  -5    1.11    3.03
  -4   3  -6    5.51    2.31
  -4   3  -6    4.81    3.24
  -4   3  -6    4.47    2.84
  -4   3  -7    0.00    1.26
  -4   3  -7    0.00    1.27
  -4   3  -7   -0.11    1.64
   4  -3   8   -0.13    1.53
  -4   3  -8    0.03    1.70
  -4   3  -8   -0.03    1.19
   4  -3   9    0.25    1.32
  -4   3  -9    0.97    1.64
  -4   3  -9    1.26    1.30
   4  -2 -10   -0.18    0.91
  -4   2  10    0.08    1.56
  -4   2  10    0.84    1.87
   4  -2  -9    0.15    1.45
  -4   2   9    0.00    1.74
  -4   2   9    0.14    2.37
   4  -2  -8   -0.22    2.93
  -4   2   8    1.31    3.38
  -4   2   8   -0.19    1.30
  -4   2   8    0.68    2.62
  -4   2   8    1.01    1.77
   4  -2  -7    3.13    2.48
  -4   2   7    5.53    2.85
  -4   2   7    0.65    2.36
  -4   2   7    4.04    2.45
  -4   2   7    5.66    3.62
   4  -2  -6    3.20    3.33
  -4   2   6    3.66    3.50
  -4   2   6    2.83    2.10
  -4   2   6    3.28    2.18
  -4   2   6    3.35    3.23
  -4   2   5   93.95   12.03
  -4   2   5   92.54   11.51
  -4   2   5   94.15   12.50
  -4   2   5  106.40   13.72
  -4   2   5   92.87   11.43
  -4   2   4   10.78    2.68
  -4   2   4   10.12    2.44
  -4   2   4    8.90    2.14
  -4   2   4    8.79    2.30
  -4   2   4    4.68    1.40
  -4   2   4    9.68    3.66
  -4   2   4    9.72    3.36
   4  -2  -3   66.50    7.71
   4  -2  -3   72.13    8.19
  -4   2   3   68.77    8.45
  -4   2   3   58.13    6.92
  -4   2   3   56.29    6.61
  -4   2   3   63.50    8.58
  -4   2   3   64.75    8.19
  -4   2   3   67.53    8.94
   4  -2  -2    9.25    2.04
  -4   2   2    9.00    2.20
  -4   2   2    9.21    2.24
  -4   2   2    8.51    1.76
  -4   2   2    7.44    2.08
  -4   2   2    8.73    2.23
  -4   2   2    7.74    2.59
   4  -2  -1  552.78   54.13
  -4   2   1  518.52   51.42
  -4   2   1  542.42   53.53
  -4   2   1  409.73   40.78
  -4   2   1  394.12   39.13
  -4   2   1  470.12   48.58
  -4   2   1  438.52   43.96
  -4   2   0  125.72   13.52
  -4   2   0  178.12   19.10
  -4   2   0  144.68   15.32
  -4   2   0  162.33   17.56
  -4   2   0  185.29   18.64
  -4   2   0  111.98   14.76
  -4   2  -1    4.46    1.57
  -4   2  -1    4.75    1.61
  -4   2  -1    4.35    1.19
  -4   2  -1    2.44    1.11
  -4   2  -1    5.00    1.88
  -4   2  -2   26.16    3.89
  -4   2  -2   15.07    3.72
  -4   2  -2   23.75    3.59
  -4   2  -2   28.64    4.29
  -4   2  -2   26.67    3.83
  -4   2  -3    1.18    2.17
  -4   2  -3    0.37    1.17
  -4   2  -3    0.40    1.04
  -4   2  -3    0.60    1.52
  -4   2  -3    1.03    1.47
   4  -2   4    0.74    2.93
  -4   2  -4    1.19    2.55
  -4   2  -4    0.56    1.15
  -4   2  -4    0.79    1.20
  -4   2  -4    1.08    1.61
   4  -2   5   -0.03    6.03
  -4   2  -5    0.30    2.63
  -4   2  -5    0.04    1.76
  -4   2  -5    0.21    1.24
  -4   2  -5    0.24    4.29
   4  -2   6    1.24    1.81
  -4   2  -6    1.94    1.78
  -4   2  -6    3.22    1.99
  -4   2  -6    4.16    2.10
  -4   2  -6    2.87    3.91
   4  -2   7    0.09    2.31
   4  -2   7    0.30    1.12
  -4   2  -7    1.20    1.71
  -4   2  -7    0.02    1.68
  -4   2  -7    0.85    2.19
   4  -2   8    0.04    1.85
   4  -2   8    0.04    1.42
  -4   2  -8    0.16    0.98
  -4   2  -8    0.00    1.22
   4  -2   9    0.00    1.20
  -4   2  -9    0.00    0.68
   4  -1 -11   -0.13    1.09
  -4   1  11    0.34    1.23
  -4   1  11    0.01    0.95
   4  -1 -10    0.02    1.32
  -4   1  10    1.13    2.11
  -4   1  10    0.09    1.72
  -4   1  10    0.12    2.47
  -4   1  10    0.46    1.35
   4  -1  -9    0.05    2.67
  -4   1   9    0.00    2.33
  -4   1   9    0.13    1.82
  -4   1   9    0.60    3.05
  -4   1   9    0.83    1.66
   4  -1  -8   -0.11    1.38
  -4   1   8    0.14    1.69
  -4   1   8    0.06    2.34
  -4   1   8    0.00    1.05
  -4   1   8    0.17    1.61
  -4   1   8    0.12    2.17
   4  -1  -7    0.41    2.00
  -4   1   7    1.48    2.01
  -4   1   7    1.01    2.78
  -4   1   7    0.02    1.51
  -4   1   7    1.36    1.97
  -4   1   7    1.40    1.75
   4  -1  -6    1.92    1.99
  -4   1   6    2.84    2.03
  -4   1   6    2.00    1.79
  -4   1   6    2.04    1.97
  -4   1   6    2.41    2.04
  -4   1   6    2.91    2.76
   4  -1  -5    9.21    3.49
  -4   1   5   10.14    2.60
  -4   1   5   11.31    2.95
  -4   1   5   10.22    2.70
  -4   1   5   10.03    3.93
  -4   1   5    7.16    1.87
  -4   1   5   10.55    2.56
   4  -1  -4    3.90    2.18
   4  -1  -4    4.18    2.52
   4  -1  -4    4.40    2.10
  -4   1   4    3.76    1.68
  -4   1   4    3.94    1.88
  -4   1   4    3.73    1.72
  -4   1   4    2.52    1.22
  -4   1   4    4.01    2.65
  -4   1   4    4.01    1.77
   4  -1  -3   38.19    5.53
   4  -1  -3   43.00    6.21
   4  -1  -3   39.37    5.49
  -4   1   3   38.02    5.16
  -4   1   3   33.44    4.57
  -4   1   3   42.48    5.76
  -4   1   3   34.65    4.81
  -4   1   3   37.37    5.39
   4  -1  -2  565.72   58.77
   4  -1  -2  482.15   48.96
   4  -1  -2  623.85   62.30
  -4   1   2  615.16   62.21
  -4   1   2  456.93   47.23
  -4   1   2  668.55   67.13
  -4   1   2  417.23   43.06
  -4   1   2  526.72   53.71
   4  -1  -1 2404.52  245.62
   4  -1  -1 2422.69  247.42
  -4   1   1 2747.82  277.57
  -4   1   1 2478.54  251.02
  -4   1   1 1846.81  191.21
  -4   1   1 1811.99  187.49
  -4   1   1 2397.52  245.03
   4  -1   0    1.05    1.44
   4  -1   0    0.85    1.48
  -4   1   0    1.09    1.36
  -4   1   0    0.47    0.96
  -4   1   0    0.79    1.38
  -4   1   0    0.62    0.89
  -4   1   0    0.73    1.24
   4  -1   1    2.83    2.72
   4  -1   1    0.49    0.68
   4  -1   1    2.96    2.29
  -4   1  -1    2.71    1.52
  -4   1  -1    3.16    1.47
  -4   1  -1    1.84    1.24
  -4   1  -1    3.39    1.64
  -4   1  -2    1.83    1.59
  -4   1  -2    1.82    1.44
  -4   1  -2    1.42    1.31
  -4   1  -2    1.83    1.43
  -4   1  -3    0.53    1.45
  -4   1  -3    0.11    1.29
  -4   1  -3    0.08    0.82
  -4   1  -3    0.11    1.11
  -4   1  -3    0.12    1.30
   4  -1   4    1.67    3.60
  -4   1  -4    4.33    2.12
  -4   1  -4    3.16    1.90
  -4   1  -4    2.98    1.52
  -4   1  -4    3.79    2.14
   4  -1   5    0.00    4.51
  -4   1  -5    0.09    2.59
  -4   1  -5    0.28    2.15
  -4   1  -5    0.22    1.88
  -4   1  -5    0.26    2.62
   4  -1   6    1.37    2.17
  -4   1  -6    2.94    1.86
  -4   1  -6    2.10    1.96
  -4   1  -6    2.61    2.06
  -4   1  -6    2.70    2.70
   4  -1   7   -0.03    1.16
   4  -1   7    0.14    1.81
   4  -1   7   -0.08    1.39
  -4   1  -7    0.00    1.05
  -4   1  -7   -0.01    1.01
   4  -1   8    0.04    1.18
   4  -1   8    0.00    1.01
  -4   1  -8    0.10    0.77
  -4   1  -8    0.10    1.03
   4   0 -11   -0.04    0.79
   4   0 -11    0.00    1.06
  -4   0  11   -0.06    2.09
  -4   0  11    0.04    1.87
   4   0 -10    0.06    1.24
  -4   0  10    0.26    2.69
  -4   0  10   -0.04    2.59
  -4   0  10    0.02    1.65
   4   0  -9    0.01    2.23
  -4   0   9    0.23    1.93
  -4   0   9   -0.08    1.75
  -4   0   9    0.07    1.78
  -4   0   9    0.03    1.21
   4   0  -8    0.09    1.13
   4   0  -8    0.44    3.08
  -4   0   8    1.40    3.40
  -4   0   8    1.17    2.05
  -4   0   8    1.18    3.35
  -4   0   8    0.79    2.38
   4   0  -7    0.24    2.61
  -4   0   7    0.36    1.71
  -4   0   7   -0.05    1.24
  -4   0   7    0.44    1.80
  -4   0   7    0.42    1.79
  -4   0   7    0.42    2.09
   4   0  -6    2.13    1.86
  -4   0   6    2.88    3.13
  -4   0   6    2.54    2.98
  -4   0   6    2.49    1.82
  -4   0   6    2.37    2.18
  -4   0   6    2.83    1.70
   4   0  -5    7.75    3.06
  -4   0   5    8.75    2.92
  -4   0   5    9.83    2.74
  -4   0   5    9.06    2.73
  -4   0   5    8.87    2.53
  -4   0   5    8.64    2.76
   4   0  -4    8.88    2.22
   4   0  -4    7.48    2.98
   4   0  -4    8.65    2.14
   4   0  -4    8.16    1.75
  -4   0   4   10.50    2.98
  -4   0   4   11.34    2.46
  -4   0   4    8.40    3.32
  -4   0   4    8.54    2.28
  -4   0   4    8.22    2.62
   4   0  -3    0.96    1.18
   4   0  -3    0.76    1.01
   4   0  -3    0.95    1.20
   4   0  -3    1.07    1.08
   4   0  -3   -0.10    1.03
  -4   0   3    0.51    1.55
  -4   0   3    1.09    1.24
  -4   0   3    1.00    1.17
  -4   0   3    0.43    0.65
  -4   0   3    0.92    1.37
  -4   0   3    0.99    1.58
   4   0  -2  263.02   27.07
   4   0  -2  162.31   17.32
   4   0  -2  260.93   26.59
  -4   0   2  184.69   20.13
  -4   0   2  308.69   31.93
  -4   0   2  250.65   26.44
  -4   0   2  308.76   31.15
  -4   0   2  274.81   28.71
   4   0  -1    0.96    1.23
   4   0  -1    1.22    1.57
   4   0  -1    1.22    1.45
   4   0  -1    0.14    0.75
  -4   0   1    0.96    2.07
  -4   0   1    1.44    1.39
  -4   0   1    8.27    2.08
  -4   0   1    8.41    2.11
   4   0   0    2.67    1.27
   4   0   0    4.68    2.66
   4   0   0    5.19    2.53
   4   0   0    0.98    0.98
  -4   0   0    4.86    2.72
  -4   0   0    4.52    2.45
  -4   0   0    5.95    1.80
  -4   0   0    4.91    1.66
  -4   0  -1   13.51    3.04
  -4   0  -1   15.16    3.03
  -4   0  -1   16.44    4.10
  -4   0  -1   15.97    4.59
  -4   0  -2   91.91   11.55
  -4   0  -2   88.55   11.21
  -4   0  -2   96.31   12.11
  -4   0  -2   93.62   12.05
   4   0   3   44.56    9.27
  -4   0  -3   51.61    7.52
  -4   0  -3   45.56    7.63
  -4   0  -3   31.76    5.87
  -4   0  -3   39.73    6.57
   4   0   4    0.68    7.60
  -4   0  -4    3.03    3.31
  -4   0  -4    1.95    3.06
  -4   0  -4    1.67    1.57
  -4   0  -4    1.79    1.94
   4   0   5    0.25    2.59
  -4   0  -5    0.42    1.61
  -4   0  -5    0.31    1.63
  -4   0  -5    0.20    2.14
  -4   0  -5    0.28    1.52
   4   0   6    0.23    1.67
  -4   0  -6    0.73    1.30
  -4   0  -6    0.51    1.61
  -4   0  -6    0.01    1.32
  -4   0  -6    0.35    1.49
   4   0   7    0.00    1.39
   4   0   7    0.00    1.08
   4   0   7    0.02    1.05
  -4   0  -7    0.23    0.99
  -4   0  -7    0.01    1.91
   4   0   8    0.06    1.33
   4   0   8    0.35    0.98
  -4   0  -8    1.26    1.16
   4   1 -11    0.10    1.56
   4   1 -11    0.06    1.21
  -4  -1  11   -0.10    2.68
  -4  -1  11    0.18    1.56
   4   1 -10    0.13    1.35
   4   1 -10    0.06    1.53
  -4  -1  10    0.24    2.14
  -4  -1  10    0.10    1.92
   4   1  -9    0.14    1.76
  -4  -1   9    1.45    2.20
  -4  -1   9    1.03    3.64
  -4  -1   9    1.08    2.35
   4   1  -8    2.64    2.50
   4   1  -8   11.86    3.21
  -4  -1   8   14.77    3.95
  -4  -1   8   13.61    4.12
  -4  -1   8   13.42    4.18
   4   1  -7    6.84    2.57
   4   1  -7    2.84    1.54
  -4  -1   7    6.76    2.90
  -4  -1   7    9.18    3.04
  -4  -1   7    7.91    3.28
  -4  -1   7    9.71    4.91
   4   1  -6    0.69    1.26
   4   1  -6    0.33    1.43
  -4  -1   6    0.58    1.19
  -4  -1   6    1.30    1.74
  -4  -1   6    0.95    2.06
  -4  -1   6    0.87    1.98
   4   1  -5    7.36    2.17
   4   1  -5    7.66    2.24
   4   1  -5    4.19    2.17
  -4  -1   5    8.71    2.04
  -4  -1   5    9.36    2.97
  -4  -1   5    8.55    4.00
   4   1  -4    1.75    1.29
   4   1  -4    2.16    1.47
   4   1  -4    2.13    1.07
   4   1  -4    1.15    1.47
  -4  -1   4    1.10    1.46
  -4  -1   4    2.43    1.32
  -4  -1   4    2.43    3.00
  -4  -1   4    1.25    0.86
  -4  -1   4    2.12    2.58
   4   1  -3   33.16    4.60
   4   1  -3   20.15    3.03
   4   1  -3   30.37    4.16
   4   1  -3   30.96    4.52
   4   1  -3   19.21    3.34
   4   1  -3   27.16    3.90
  -4  -1   3   20.99    4.68
  -4  -1   3   32.14    4.34
  -4  -1   3   28.95    4.62
  -4  -1   3   26.60    4.22
  -4  -1   3   31.49    4.97
   4   1  -2    0.87    1.15
   4   1  -2    0.55    1.68
   4   1  -2    0.22    0.68
   4   1  -2    0.73    1.04
   4   1  -2    0.12    1.19
  -4  -1   2    0.44    1.34
  -4  -1   2    0.77    1.06
  -4  -1   2    0.61    1.47
  -4  -1   2    0.78    1.39
  -4  -1   2    0.22    1.02
   4   1  -1   28.48    4.32
   4   1  -1   13.33    3.18
   4   1  -1   30.07    4.51
   4   1  -1   25.13    3.68
  -4  -1   1   28.68    4.92
  -4  -1   1   33.54    5.31
  -4  -1   1   31.22    4.80
  -4  -1   1   29.84    4.80
   4   1   0   10.44    2.82
   4   1   0    4.86    1.66
  -4  -1   0   15.00    4.54
  -4  -1   0   14.44    3.14
  -4  -1   0   15.85    3.07
  -4  -1   0   15.67    3.07
  -4  -1  -1   29.62    6.55
  -4  -1  -1   28.62    5.19
  -4  -1  -1   24.68    4.17
  -4  -1  -1   26.33    4.93
   4   1   2   54.00   12.32
  -4  -1  -2   53.67    8.41
  -4  -1  -2   66.10    9.75
  -4  -1  -2   49.01    8.03
   4   1   3    4.73    6.43
  -4  -1  -3   12.66    4.68
  -4  -1  -3   11.32    3.45
  -4  -1  -3    7.47    2.58
   4   1   4   -0.02    2.17
  -4  -1  -4    0.08    1.36
  -4  -1  -4    0.01    2.19
  -4  -1  -4   -0.06    1.13
  -4  -1  -4    0.06    1.61
   4   1   5    0.09    2.12
  -4  -1  -5   -0.03    1.10
  -4  -1  -5    0.05    1.24
  -4  -1  -5    0.01    0.96
  -4  -1  -5   -0.01    0.99
   4   1   6    2.26    3.00
  -4  -1  -6    3.59    1.68
  -4  -1  -6    3.83    2.36
  -4  -1  -6    1.60    1.72
   4   1   7    0.15    1.63
   4   1   7    1.07    1.92
  -4  -1  -7    1.27    2.06
   4   2 -12   -0.06    0.74
   4   2 -12   -0.03    1.16
  -4  -2  12    0.06    0.94
  -4  -2  12    0.02    1.13
   4   2 -11    0.10    1.50
   4   2 -11    0.00    1.06
  -4  -2  11   -0.02    2.28
  -4  -2  11   -0.02    1.59
   4   2 -10    0.19    1.41
   4   2 -10    0.03    1.53
  -4  -2  10    0.57    3.72
  -4  -2  10    0.47    2.07
   4   2  -9    1.85    2.02
   4   2  -9    0.00    1.92
  -4  -2   9    2.44    2.94
  -4  -2   9    1.52    4.02
   4   2  -8    0.12    1.64
   4   2  -8    0.44    2.57
   4   2  -8   -0.08    2.75
  -4  -2   8    1.15    2.48
  -4  -2   8    0.91    3.46
   4   2  -7    0.11    1.30
   4   2  -7   -0.04    1.47
   4   2  -7    0.05    0.91
  -4  -2   7    0.42    2.87
  -4  -2   7    0.38    3.19
   4   2  -6   -0.07    1.58
   4   2  -6   -0.01    1.06
   4   2  -6   -0.08    1.27
  -4  -2   6   -0.02    1.76
  -4  -2   6    0.07    1.51
   4   2  -5    1.00    1.45
   4   2  -5    0.74    1.36
   4   2  -5   -0.39    1.65
  -4  -2   5    1.09    1.04
  -4  -2   5    1.58    2.14
  -4  -2   5    1.78    1.92
  -4  -2   5    0.50    2.64
   4   2  -4    0.37    0.97
   4   2  -4    0.28    0.78
   4   2  -4    0.15    1.42
   4   2  -4    0.29    1.62
  -4  -2   4    0.49    0.90
  -4  -2   4    0.39    1.42
  -4  -2   4    0.57    2.52
  -4  -2   4    0.27    1.62
   4   2  -3    3.55    1.61
   4   2  -3    2.30    1.19
   4   2  -3    3.26    1.45
   4   2  -3    3.40    2.90
  -4  -2   3    3.20    3.25
  -4  -2   3    3.75    1.48
  -4  -2   3    4.24    2.25
  -4  -2   3    3.66    2.00
   4   2  -2    5.01    1.95
   4   2  -2    3.90    1.81
  -4  -2   2    4.72    3.56
  -4  -2   2    5.80    2.61
  -4  -2   2    4.63    2.15
  -4  -2   2    4.93    2.03
   4   2  -1    0.06    0.85
   4   2  -1    0.06    1.04
  -4  -2   1    0.03    2.37
  -4  -2   1    0.06    1.25
  -4  -2   1    0.07    0.88
  -4  -2   1    0.05    0.86
   4   2   0    0.37    1.06
   4   2   0   -0.01    1.77
   4   2   0    0.42    1.79
  -4  -2   0    1.20    2.02
  -4  -2   0    1.36    2.74
  -4  -2   0    0.28    1.45
  -4  -2   0    0.94    1.28
   4   2   1    0.53    3.09
   4   2   1    0.28    0.99
   4   2   1    0.28    1.65
  -4  -2  -1    1.33    1.99
  -4  -2  -1    1.08    2.85
  -4  -2  -1    0.86    1.14
   4   2   2    0.04    4.01
   4   2   2    0.06    1.10
  -4  -2  -2    0.55    2.07
  -4  -2  -2    0.37    1.72
  -4  -2  -2    0.13    0.90
   4   2   3    0.01    2.48
  -4  -2  -3    0.18    1.64
  -4  -2  -3    0.07    1.63
   4   2   4    0.12    2.88
  -4  -2  -4    0.08    1.56
  -4  -2  -4    0.12    1.52
   4   2   5    0.83    1.73
  -4  -2  -5    1.39    1.62
  -4  -2  -5    0.00    2.16
  -4  -2  -5    0.62    1.98
   4   2   6    5.01    2.49
  -4  -2  -6    8.99    3.49
  -4  -2  -6    1.01    2.05
   4   3 -11    0.19    1.32
   4   3 -11    0.16    2.14
  -4  -3  11    0.42    2.03
  -4  -3  11    0.52    1.87
   4   3 -10   29.68    6.20
  -4  -3  10   36.45    7.14
  -4  -3  10   47.03   10.09
   4   3  -9    0.36    1.68
   4   3  -9    0.03    2.73
  -4  -3   9    0.94    2.62
  -4  -3   9    0.35    2.20
   4   3  -8   -0.01    1.40
   4   3  -8    0.02    1.31
   4   3  -8    0.15    2.39
  -4  -3   8    0.23    3.51
  -4  -3   8    0.26    1.90
   4   3  -7    0.87    1.29
   4   3  -7    1.85    1.86
   4   3  -7    0.03    3.28
  -4  -3   7    2.43    2.78
  -4  -3   7    2.15    3.56
   4   3  -6    3.02    2.39
   4   3  -6    3.65    1.96
   4   3  -6    2.38    2.40
  -4  -3   6    4.94    2.99
  -4  -3   6    3.76    2.67
  -4  -3   6    1.56    2.10
   4   3  -5    0.60    1.94
   4   3  -5    0.59    1.29
   4   3  -5   -0.09    1.84
  -4  -3   5    0.59    1.91
  -4  -3   5    0.84    1.62
  -4  -3   5    0.42    1.70
   4   3  -4    1.18    1.35
   4   3  -4    0.77    1.69
   4   3  -4    0.05    1.47
  -4  -3   4    1.19    2.09
  -4  -3   4    1.05    2.44
  -4  -3   4    0.93    3.43
   4   3  -3    3.66    1.68
   4   3  -3    5.93    2.96
   4   3  -3    5.85    3.20
  -4  -3   3    8.50    4.30
  -4  -3   3    3.28    1.51
  -4  -3   3    6.43    3.23
  -4  -3   3    7.45    4.88
   4   3  -2    0.07    1.05
   4   3  -2   -0.01    1.52
   4   3  -2   -0.06    1.15
  -4  -3   2    0.04    1.58
  -4  -3   2    0.09    1.39
  -4  -3   2   -0.03    0.80
  -4  -3   2    0.03    1.46
   4   3  -1   -0.06    1.58
   4   3  -1    0.14    2.93
   4   3  -1    0.12    1.09
  -4  -3   1    0.00    2.65
  -4  -3   1   -0.06    1.45
  -4  -3   1    0.01    0.87
   4   3   0    0.56    3.68
   4   3   0    0.71    1.35
   4   3   0    0.37    1.54
  -4  -3   0    1.78    2.46
  -4  -3   0    2.24    3.21
   4   3   1    0.92    5.88
   4   3   1    1.53    1.46
   4   3   1    1.45    1.96
  -4  -3  -1    7.42    3.26
  -4  -3  -1    6.93    3.99
   4   3   2    0.21    3.87
   4   3   2    0.16    1.18
  -4  -3  -2    0.40    2.09
  -4  -3  -2    0.09    1.79
   4   3   3    0.13    1.52
   4   3   3    0.02    1.04
  -4  -3  -3    0.12    2.45
  -4  -3  -3    0.10    1.69
   4   3   4    0.00    1.14
  -4  -3  -4    0.00    1.68
  -4  -3  -4    0.06    1.33
   4   3   5    0.47    1.34
  -4  -3  -5    1.42    1.69
  -4  -3  -5   -0.26    1.02
   4   3   6   -0.05    0.97
   4   3   6    0.10    0.85
   4   4 -11    1.85    1.59
   4   4 -11   -0.11    1.80
  -4  -4  11    4.14    2.45
  -4  -4  11    2.74    2.88
   4   4 -10    9.40    3.02
   4   4 -10    0.05    1.57
  -4  -4  10   12.59    3.89
  -4  -4  10    9.72    3.56
   4   4  -9    0.30    2.66
   4   4  -9    0.04    2.84
  -4  -4   9    0.43    2.33
  -4  -4   9    0.42    2.02
   4   4  -8    0.09    1.13
   4   4  -8    1.24    1.74
   4   4  -8   -0.04    3.28
  -4  -4   8    1.91    2.61
  -4  -4   8    1.74    2.22
   4   4  -7    8.35    2.63
   4   4  -7   13.64    3.38
   4   4  -7    6.66    2.86
  -4  -4   7   20.00    6.52
  -4  -4   7   12.15    3.77
  -4  -4   7    5.48    3.10
   4   4  -6   11.36    3.23
   4   4  -6   15.98    4.76
   4   4  -6   10.00    3.21
  -4  -4   6   19.08    4.63
  -4  -4   6   12.23    4.77
  -4  -4   6    8.38    3.57
   4   4  -5   -0.02    1.15
   4   4  -5    0.06    1.12
   4   4  -5    0.00    1.31
  -4  -4   5    0.14    1.78
  -4  -4   5   -0.01    1.22
  -4  -4   5    0.13    1.63
   4   4  -4    0.59    1.55
   4   4  -4    0.51    1.12
   4   4  -4    0.17    1.67
  -4  -4   4    0.76    3.37
  -4  -4   4    0.41    2.24
  -4  -4   4    0.85    2.52
   4   4  -3    0.92    1.68
   4   4  -3    0.66    3.14
  -4  -4   3    1.00    4.05
  -4  -4   3    1.61    2.23
   4   4  -2   -0.03    1.23
   4   4  -2    0.04    1.29
  -4  -4   2    0.13    2.87
  -4  -4   2    0.14    2.26
   4   4  -1    0.11    4.85
   4   4  -1    0.07    1.17
   4   4  -1    0.13    2.07
  -4  -4   1    0.18    2.06
  -4  -4   1    0.07    1.82
   4   4   0    0.03    3.00
   4   4   0    0.26    1.13
   4   4   0    0.30    1.46
  -4  -4   0    0.54    2.28
  -4  -4   0    0.39    1.79
   4   4   1    0.08    2.24
   4   4   1    0.04    0.90
   4   4   1    0.06    1.49
  -4  -4  -1    0.29    2.00
  -4  -4  -1    0.30    2.71
   4   4   2   -0.10    1.13
   4   4   2    0.00    1.21
  -4  -4  -2    0.06    2.97
  -4  -4  -2   -0.11    2.54
   4   4   3   -0.05    1.06
   4   4   3    0.10    1.73
  -4  -4  -3    0.11    2.03
  -4  -4  -3    0.16    1.35
   4   4   4   -0.02    1.78
  -4  -4  -4    0.28    1.28
   4   5 -11    0.53    1.03
   4   5 -11   -0.02    0.72
  -4  -5  11    0.58    1.41
   4   5 -10    0.74    1.35
   4   5 -10   -0.09    1.08
  -4  -5  10    0.84    2.66
  -4  -5  10    0.42    2.20
   4   5  -9    2.88    2.85
   4   5  -9    0.03    2.43
  -4  -5   9    1.69    2.94
  -4  -5   9    3.76    3.68
   4   5  -8    0.15    1.24
   4   5  -8    2.93    2.02
   4   5  -8   -0.02    2.90
  -4  -5   8    3.89    2.82
  -4  -5   8    1.64    2.00
  -4  -5   8    0.69    3.02
   4   5  -7   43.95    9.74
   4   5  -7   99.12   14.10
   4   5  -7   39.88    7.48
  -4  -5   7  144.08   18.69
  -4  -5   7   52.23    9.42
  -4  -5   7   51.94    9.80
   4   5  -6   27.73    6.92
   4   5  -6   34.49    6.92
  -4  -5   6   59.39   10.11
  -4  -5   6   28.90    7.22
   4   5  -5    0.35    1.52
   4   5  -5    0.30    1.30
   4   5  -5   -0.06    1.95
  -4  -5   5    0.58    2.19
  -4  -5   5    0.42    2.66
   4   5  -4    0.32    2.58
   4   5  -4    0.32    1.15
   4   5  -4    0.17    1.73
  -4  -5   4    0.71    2.12
  -4  -5   4    0.63    2.77
   4   5  -3    0.16    1.31
   4   5  -3    0.00    1.52
  -4  -5   3   -0.15    2.20
  -4  -5   3    0.09    1.64
   4   5  -2    0.36    1.36
   4   5  -2    0.17    1.72
  -4  -5   2    0.61    2.44
  -4  -5   2    0.39    2.01
   4   5  -1    1.23    1.78
   4   5  -1    0.51    2.02
  -4  -5   1    0.76    4.25
  -4  -5   1    2.93    2.29
   4   5   0   -0.04    1.35
   4   5   0   -0.06    1.31
  -4  -5   0    0.01    1.59
  -4  -5   0    0.17    2.16
   4   5   1   -0.01    0.76
   4   5   1    0.03    1.18
   4   5   1   -0.07    1.83
  -4  -5  -1    0.10    2.54
  -4  -5  -1    0.07    1.27
   4   5   2    0.06    1.03
   4   5   2   -0.05    1.66
  -4  -5  -2    0.01    1.64
  -4  -5  -2   -0.03    1.01
   4   5   3   -0.01    0.64
  -4  -5  -3    0.10    0.86
   4   6 -10    0.57    1.13
   4   6 -10    0.00    1.30
  -4  -6  10    0.57    1.35
   4   6  -9    1.65    2.15
   4   6  -9   -0.11    1.20
  -4  -6   9    0.22    1.39
  -4  -6   9    1.88    2.78
   4   6  -8   21.53    5.25
   4   6  -8    3.20    2.98
   4   6  -8    6.73    2.74
  -4  -6   8   22.66    5.57
  -4  -6   8   11.26    4.42
   4   6  -7   12.11    3.78
   4   6  -7    5.33    3.47
   4   6  -7    0.10    3.50
  -4  -6   7   24.65    6.21
  -4  -6   7    9.88    4.84
   4   6  -6    0.32    1.31
   4   6  -6    0.02    2.13
   4   6  -6    0.00    2.82
  -4  -6   6    1.24    2.00
  -4  -6   6    0.58    2.74
   4   6  -5    1.70    1.82
   4   6  -5    1.24    1.61
   4   6  -5    0.07    2.25
  -4  -6   5    1.39    4.67
  -4  -6   5    3.31    2.19
   4   6  -4    0.07    1.74
   4   6  -4    0.00    1.28
  -4  -6   4   -0.12    1.94
  -4  -6   4    0.09    2.05
   4   6  -3    1.77    2.16
   4   6  -3    0.70    3.48
  -4  -6   3    2.78    3.25
  -4  -6   3    3.17    2.46
   4   6  -2    0.00    1.20
   4   6  -2    0.08    1.56
  -4  -6   2    0.36    2.09
  -4  -6   2    0.37    1.43
   4   6  -1    0.02    1.20
   4   6  -1    0.30    1.81
  -4  -6   1    0.31    3.08
  -4  -6   1    0.62    1.56
   4   6   0    0.08    0.90
   4   6   0    0.07    1.29
  -4  -6   0    0.00    1.61
  -4  -6   0    0.23    1.19
   4   6   1    0.10    1.67
  -4  -6  -1   -0.03    0.99
  -4  -6  -1    0.11    1.36
   4   7  -9    0.10    0.85
   4   7  -8    0.20    0.91
   4   7  -8   -0.26    1.37
  -4  -7   8    0.06    1.32
   4   7  -7    0.08    0.69
   4   7  -7    0.22    1.52
   4   7  -7    0.11    1.69
  -4  -7   7    0.04    1.68
   4   7  -6    0.25    1.48
   4   7  -6    0.42    1.02
   4   7  -6    0.04    1.33
  -4  -7   6    0.09    2.03
   4   7  -5   -0.07    1.24
   4   7  -5    0.00    0.96
  -4  -7   5   -0.18    1.50
  -4  -7   5    0.08    0.88
   4   7  -4    1.78    1.93
   4   7  -4    0.06    3.05
  -4  -7   4    3.12    4.08
   4   7  -3    0.48    1.90
   4   7  -3    0.19    2.54
  -4  -7   3    0.33    3.06
   4   7  -2    0.16    1.34
   4   7  -2   -0.09    1.05
  -4  -7   2    0.05    1.27
   4   7  -1    0.08    0.76
   4   7  -1    0.04    1.58
  -4  -7   1    0.06    1.91
  -5   9   1    0.18    1.51
  -5   9   1    0.16    1.12
  -5   9   0    0.05    1.22
  -5   9   0    0.06    1.65
  -5   9  -1    0.30    1.16
  -5   9  -2    0.01    1.09
  -5   8   4    1.31    2.31
  -5   8   4    1.04    1.77
  -5   8   3   18.77    4.39
  -5   8   3   16.53    4.37
  -5   8   2    1.62    2.06
  -5   8   2    1.96    1.80
  -5   8   1    1.62    2.02
  -5   8   1    1.44    1.68
  -5   8   0   -0.01    1.68
  -5   8   0   -0.03    2.02
  -5   8  -1    0.00    1.35
  -5   8  -4    0.40    1.60
  -5   8  -5   -0.07    0.77
  -5   8  -6    0.67    0.78
   5  -7  -5   -0.19    2.70
  -5   7   5    7.29    3.83
  -5   7   5    7.10    2.21
  -5   7   4   82.20   14.07
  -5   7   4   66.26   10.12
  -5   7   4   84.01   12.24
  -5   7   3   18.30    4.66
  -5   7   3   21.51    5.30
  -5   7   3   23.31    5.05
  -5   7   2    8.07    3.38
  -5   7   2    8.38    2.92
  -5   7   1    2.62    3.49
  -5   7   1    2.56    2.01
  -5   7   0    0.01    1.26
  -5   7   0    0.01    1.05
  -5   7  -1    0.68    1.61
  -5   7  -4    0.14    1.12
  -5   7  -5    0.01    1.58
  -5   7  -5    0.02    0.85
  -5   7  -6    1.22    1.44
  -5   7  -6    1.09    1.72
  -5   7  -7    0.10    1.54
  -5   7  -7    0.08    0.66
   5  -6  -7   -0.28    1.21
  -5   6   7    1.48    1.96
  -5   6   7    0.68    1.10
   5  -6  -6    0.05    2.03
  -5   6   6    0.16    1.29
  -5   6   6    0.08    1.33
  -5   6   5   17.36    3.86
  -5   6   5   15.16    4.45
  -5   6   5   12.97    5.22
  -5   6   4   24.48    4.72
  -5   6   4   25.15    5.57
  -5   6   4   24.29    5.28
  -5   6   3    0.27    2.29
  -5   6   3    0.16    1.79
  -5   6   3    0.08    1.66
  -5   6   2    0.42    2.30
  -5   6   2    0.38    1.86
  -5   6   2    0.25    1.65
  -5   6   1    2.49    2.65
  -5   6   1    2.18    3.33
  -5   6   1    2.52    1.99
  -5   6   0   27.93    5.76
  -5   6   0   35.24    6.42
  -5   6  -3    1.90    2.12
  -5   6  -4    3.09    1.75
  -5   6  -4    0.81    1.69
  -5   6  -5    0.11    1.10
  -5   6  -5    0.00    0.89
  -5   6  -5    0.02    1.07
   5  -6   6   -0.06    1.45
  -5   6  -6    0.03    0.92
  -5   6  -6    0.01    1.20
   5  -6   7    0.05    1.74
  -5   6  -7    0.43    1.77
  -5   6  -7    0.24    0.83
   5  -5  -8    0.00    0.92
  -5   5   8    0.06    1.07
  -5   5   8    0.05    0.90
   5  -5  -7   -0.08    2.17
  -5   5   7    0.07    1.18
  -5   5   7    0.18    1.31
  -5   5   7    0.16    1.52
   5  -5  -6    0.00    2.03
  -5   5   6    0.00    1.72
  -5   5   6    0.00    1.35
  -5   5   6   -0.05    1.43
  -5   5   5   -0.03    1.89
  -5   5   5    0.42    2.26
  -5   5   5    0.53    1.80
  -5   5   4    0.11    1.75
  -5   5   4    0.04    2.55
  -5   5   4    0.10    2.56
  -5   5   3    2.92    2.10
  -5   5   3    2.35    2.37
  -5   5   3    2.96    2.23
  -5   5   2    0.10    1.44
  -5   5   2    0.28    2.48
  -5   5   2    0.13    1.48
  -5   5   1   85.73   10.55
  -5   5   1   73.72   10.64
  -5   5   1   81.24   11.45
  -5   5   0   33.40    5.48
  -5   5   0   35.43    5.19
  -5   5   0   23.16    4.92
  -5   5  -1    1.37    1.36
  -5   5  -1    0.51    1.92
  -5   5  -2    0.33    0.95
  -5   5  -2    0.33    1.76
  -5   5  -3    4.69    1.88
  -5   5  -3    3.85    2.27
  -5   5  -4    7.05    2.33
  -5   5  -4    9.23    4.42
  -5   5  -5    0.11    1.20
  -5   5  -5    0.14    2.27
  -5   5  -6    1.04    1.48
  -5   5  -6    0.02    1.15
  -5   5  -6    0.43    1.63
   5  -5   7    0.81    4.07
  -5   5  -7    3.00    1.75
  -5   5  -7    1.61    1.30
   5  -5   8    0.11    1.02
  -5   5  -8    0.12    0.90
   5  -4  -9   -0.21    0.92
  -5   4   9    0.43    1.11
  -5   4   9    0.29    1.85
   5  -4  -8   -0.01    1.19
  -5   4   8    0.14    1.27
  -5   4   8    0.01    1.57
  -5   4   8    0.07    1.43
   5  -4  -7    0.00    1.57
  -5   4   7    0.06    1.54
  -5   4   7    0.09    2.37
  -5   4   7    0.37    1.71
   5  -4  -6   -0.11    2.82
  -5   4   6    0.19    1.64
  -5   4   6   -0.06    1.93
  -5   4   6    1.73    2.05
  -5   4   5    0.64    3.22
  -5   4   5    0.29    2.39
  -5   4   5    0.61    2.41
  -5   4   5    0.98    2.07
  -5   4   4    0.56    1.90
  -5   4   4    0.42    1.93
  -5   4   4    0.84    1.92
  -5   4   3    0.11    1.48
  -5   4   3    0.13    1.61
  -5   4   3    0.16    2.38
  -5   4   2    1.46    1.83
  -5   4   2    1.34    1.76
  -5   4   2    0.99    1.33
  -5   4   2    1.24    1.65
  -5   4   1   24.77    5.14
  -5   4   1   24.86    5.10
  -5   4   1   21.42    4.01
  -5   4   1   18.98    3.84
  -5   4   0    5.53    2.71
  -5   4   0    5.29    2.02
  -5   4   0    4.47    2.56
  -5   4  -1    1.18    1.36
  -5   4  -1    0.64    1.02
  -5   4  -1    0.87    1.39
  -5   4  -2    8.09    2.89
  -5   4  -2    7.10    2.11
  -5   4  -2    8.80    2.71
  -5   4  -3   57.56    8.60
  -5   4  -3   35.56    5.47
  -5   4  -3   51.13    8.14
  -5   4  -4   33.95    5.60
  -5   4  -4   30.27    5.86
  -5   4  -5    2.41    1.86
  -5   4  -5    2.08    3.35
  -5   4  -6    0.01    1.96
  -5   4  -6    0.00    1.70
  -5   4  -6    0.22    1.71
   5  -4   7    0.32    2.32
  -5   4  -7    0.25    1.27
  -5   4  -7    0.12    0.94
   5  -4   8    0.05    1.05
  -5   4  -8    0.07    0.91
   5  -3  -9   -0.46    2.08
   5  -3  -9    0.05    0.77
  -5   3   9    1.85    1.59
  -5   3   9    1.89    1.83
   5  -3  -8   -0.11    1.33
  -5   3   8   -0.02    1.45
  -5   3   8   -0.06    1.10
  -5   3   8    0.39    1.47
   5  -3  -7    0.06    1.66
  -5   3   7    0.06    1.62
  -5   3   7    0.00    2.21
  -5   3   7    0.23    1.69
   5  -3  -6   -0.22    3.00
  -5   3   6    0.58    1.75
  -5   3   6    0.56    2.00
  -5   3   6    0.85    2.03
   5  -3  -5    2.18    3.53
  -5   3   5    3.09    2.08
  -5   3   5    3.84    2.50
  -5   3   5    3.27    2.11
  -5   3   5    4.03    2.53
  -5   3   4    7.49    2.72
  -5   3   4    7.28    2.88
  -5   3   4    5.98    2.35
  -5   3   4    5.66    3.17
  -5   3   4    9.16    3.55
  -5   3   3    5.39    3.52
  -5   3   3    5.20    2.53
  -5   3   3    4.80    3.06
  -5   3   3    8.76    3.17
  -5   3   2    7.84    2.48
  -5   3   2    7.89    2.44
  -5   3   2    5.61    2.01
  -5   3   2    6.62    3.55
  -5   3   1    3.36    1.96
  -5   3   1    3.40    1.85
  -5   3   1    2.70    1.81
  -5   3   0    1.96    1.62
  -5   3   0    1.19    1.24
  -5   3   0    1.90    2.61
  -5   3   0    1.79    1.30
  -5   3  -1    6.87    2.33
  -5   3  -1    9.17    3.27
  -5   3  -1    7.86    2.43
  -5   3  -2    9.59    2.84
  -5   3  -2    8.77    3.29
  -5   3  -2   10.32    3.97
  -5   3  -3   37.00    5.50
  -5   3  -3   33.29    6.21
  -5   3  -3   36.61    5.88
   5  -3   4    0.28    2.49
  -5   3  -4    0.47    2.26
  -5   3  -4    0.61    2.95
   5  -3   5    0.41    4.29
  -5   3  -5    4.53    2.17
  -5   3  -5    5.33    4.35
  -5   3  -6    1.40    2.88
  -5   3  -6    1.09    2.39
   5  -3   7   27.53    7.89
  -5   3  -7   39.43    6.29
  -5   3  -7   20.26    4.48
   5  -3   8    0.38    1.33
  -5   3  -8    1.79    1.84
   5  -2 -10    0.07    1.63
  -5   2  10    0.20    1.02
  -5   2  10    0.27    1.35
   5  -2  -9    3.61    2.99
   5  -2  -9    9.88    3.25
  -5   2   9    8.15    2.76
  -5   2   9    9.60    3.43
   5  -2  -8   -0.04    3.05
  -5   2   8    1.58    2.27
  -5   2   8   -0.09    2.40
  -5   2   8    0.83    2.65
  -5   2   8    0.97    3.06
   5  -2  -7    0.16    2.62
  -5   2   7   -0.03    2.58
  -5   2   7    0.12    2.16
  -5   2   7    0.01    2.37
  -5   2   7    0.05    1.58
   5  -2  -6    0.12    2.63
  -5   2   6    0.08    2.54
  -5   2   6    0.15    1.53
  -5   2   6    0.03    2.59
  -5   2   6    0.24    1.69
   5  -2  -5   -0.22    1.39
  -5   2   5    0.00    1.38
  -5   2   5    0.06    1.30
  -5   2   5    0.04    1.47
  -5   2   5   -0.03    1.38
   5  -2  -4    0.23    3.29
  -5   2   4    0.55    2.55
  -5   2   4    0.34    1.25
  -5   2   4    0.45    1.75
  -5   2   4    0.50    2.55
   5  -2  -3    0.67    3.24
   5  -2  -3    0.02    1.00
  -5   2   3    5.67    3.12
  -5   2   3    5.91    3.15
  -5   2   3    4.96    2.93
  -5   2   2   21.74    4.08
  -5   2   2   20.21    3.68
  -5   2   2   19.17    3.95
  -5   2   1    1.85    1.64
  -5   2   1    0.96    1.06
  -5   2   1    1.72    1.41
  -5   2   1    1.42    1.58
  -5   2   0    0.35    1.74
  -5   2   0    0.85    1.47
  -5   2   0    0.62    1.11
  -5   2   0    1.04    1.61
  -5   2  -1    0.49    1.30
  -5   2  -1    0.42    1.92
  -5   2  -1    0.63    2.24
  -5   2  -2    4.12    2.95
  -5   2  -2    3.79    3.04
  -5   2  -2    4.29    2.27
  -5   2  -3    7.71    2.87
  -5   2  -3    6.33    2.53
   5  -2   4   -0.04    2.26
  -5   2  -4   -0.07    1.57
  -5   2  -4    0.11    2.14
   5  -2   5    0.81    7.98
  -5   2  -5    2.38    1.88
  -5   2  -5    3.36    3.81
  -5   2  -6   70.73   11.19
  -5   2  -6   55.36    9.95
   5  -2   7   27.76    7.73
  -5   2  -7   56.56    8.49
  -5   2  -7   18.57    5.04
   5  -1 -10   24.68    4.63
  -5   1  10    0.38    3.55
  -5   1  10   14.15    4.73
   5  -1  -9   60.19   10.21
  -5   1   9   69.05   11.35
  -5   1   9   94.54   12.45
  -5   1   9   49.84   10.95
  -5   1   9   16.91    7.79
   5  -1  -8    0.09    2.18
   5  -1  -8    1.68    1.51
  -5   1   8    1.28    1.75
  -5   1   8    0.06    3.33
  -5   1   8    0.06    1.95
  -5   1   8    1.32    3.11
   5  -1  -7    1.00    3.27
  -5   1   7    2.26    2.00
  -5   1   7    2.64    3.76
  -5   1   7    1.44    2.17
  -5   1   7    1.11    2.95
  -5   1   7    2.07    3.49
   5  -1  -6    7.26    2.91
  -5   1   6    9.10    2.82
  -5   1   6    9.12    4.04
  -5   1   6    6.55    3.96
  -5   1   6    8.91    3.12
  -5   1   6    8.44    3.34
   5  -1  -5    1.00    2.40
  -5   1   5    0.09    1.47
  -5   1   5    0.07    1.38
  -5   1   5    0.13    1.41
  -5   1   5    0.15    1.44
  -5   1   5   -0.06    1.70
   5  -1  -4    0.60    1.58
   5  -1  -4    0.05    1.20
  -5   1   4    2.23    1.73
  -5   1   4    0.97    2.37
  -5   1   4    2.08    1.74
  -5   1   4    1.91    2.00
   5  -1  -3    0.03    1.56
   5  -1  -3    0.00    1.55
  -5   1   3    0.71    1.52
  -5   1   3    0.23    1.28
  -5   1   3    0.84    1.40
  -5   1   3    0.55    1.78
  -5   1   2    0.22    1.03
  -5   1   2    0.74    1.43
  -5   1   2    0.28    1.22
  -5   1   2    0.52    1.35
  -5   1   2    0.77    2.59
   5  -1  -1   13.36    2.90
  -5   1   1    9.07    2.62
  -5   1   1   11.62    3.93
  -5   1   1    7.66    2.39
  -5   1   1    9.66    2.68
   5  -1   0    1.40    1.41
  -5   1   0    0.15    2.17
  -5   1   0   -0.03    1.82
  -5   1   0    0.11    1.54
  -5   1   0    0.00    1.40
  -5   1  -1    0.25    1.47
  -5   1  -1    0.22    1.32
  -5   1  -1    0.07    1.75
  -5   1  -1    0.24    2.16
  -5   1  -2    2.73    2.07
  -5   1  -2    1.12    1.58
  -5   1  -2    2.15    3.12
  -5   1  -2    2.14    1.98
   5  -1   3    0.02    3.12
  -5   1  -3    0.11    1.45
  -5   1  -3    0.00    1.21
  -5   1  -3    0.08    1.24
   5  -1   4    0.36    4.46
  -5   1  -4    1.87    2.00
  -5   1  -4    0.61    1.57
  -5   1  -4    1.41    2.03
   5  -1   5    0.51    2.69
  -5   1  -5    2.06    2.64
  -5   1  -5    0.33    2.34
  -5   1  -5    1.32    2.03
   5  -1   6    9.67    3.22
  -5   1  -6   24.14    4.72
  -5   1  -6   14.31    4.38
   5  -1   7    0.14    0.96
  -5   1  -7   -0.03    0.87
   5   0 -11   -0.24    1.07
   5   0 -11    0.19    1.82
  -5   0  11    0.89    1.24
   5   0 -10    7.30    4.62
  -5   0  10   16.99    8.72
  -5   0  10   34.86    8.53
   5   0  -9    0.00    1.91
   5   0  -9    2.25    3.28
   5   0  -9   -0.12    1.92
  -5   0   9    2.11    1.66
  -5   0   9    2.69    2.46
  -5   0   9    2.44    2.43
   5   0  -8   -0.03    2.81
   5   0  -8   -0.23    1.84
   5   0  -8    1.28    1.22
  -5   0   8    0.11    2.14
  -5   0   8    0.02    2.04
  -5   0   8    0.19    1.98
   5   0  -7    0.31    1.50
   5   0  -7    0.37    1.87
   5   0  -7   -0.03    1.76
  -5   0   7    1.56    2.45
  -5   0   7    1.60    2.21
  -5   0   7    1.41    2.18
   5   0  -6   32.29    5.43
   5   0  -6   31.32    6.91
  -5   0   6   23.30    4.32
  -5   0   6   21.30    6.09
  -5   0   6   21.40    6.22
   5   0  -5   15.17    3.49
   5   0  -5   10.89    3.09
   5   0  -5   -0.44    3.05
  -5   0   5   18.86    4.40
  -5   0   5   16.57    5.07
  -5   0   5   17.69    4.31
   5   0  -4   11.06    3.08
   5   0  -4    0.83    2.91
  -5   0   4   13.87    3.08
  -5   0   4   12.01    3.50
  -5   0   4   10.76    3.05
   5   0  -3    1.77    1.63
   5   0  -3    0.33    1.11
   5   0  -3    0.09    1.28
  -5   0   3    1.20    1.52
  -5   0   3    2.95    2.46
  -5   0   3    2.36    1.85
  -5   0   3    2.92    2.13
   5   0  -2    0.04    0.95
   5   0  -2    1.41    1.42
  -5   0   2    2.08    1.81
  -5   0   2    3.07    1.81
  -5   0   2    2.38    1.82
  -5   0   2    2.92    3.10
   5   0  -1    1.18    1.54
  -5   0   1    3.34    3.34
  -5   0   1    4.54    2.10
  -5   0   1    3.16    2.82
  -5   0   1    3.61    1.99
  -5   0   0   16.02    4.21
  -5   0   0   15.96    3.52
  -5   0   0   14.33    4.64
  -5   0   0   16.24    3.84
  -5   0  -1    7.59    3.03
  -5   0  -1    5.09    2.41
  -5   0  -1    7.00    2.55
  -5   0  -1    6.66    2.48
   5   0   2    0.74    2.69
  -5   0  -2    2.08    2.37
  -5   0  -2    0.98    1.80
  -5   0  -2    1.32    1.83
   5   0   3    0.29    4.85
  -5   0  -3    1.41    2.15
  -5   0  -3    0.55    1.79
  -5   0  -3    0.82    1.59
   5   0   4    0.01    7.07
  -5   0  -4    0.10    1.41
  -5   0  -4   -0.16    1.97
  -5   0  -4    0.06    2.00
   5   0   5    0.09    1.57
  -5   0  -5    0.13    1.46
  -5   0  -5    0.03    1.96
  -5   0  -5    0.04    1.34
   5   0   6   -0.07    2.45
   5   0   6    0.10    1.81
  -5   0  -6    0.41    1.18
   5   1 -11    0.17    0.98
   5   1 -11    0.04    1.75
  -5  -1  11    0.04    1.23
  -5  -1  11    0.12    1.27
   5   1 -10    0.19    2.61
   5   1 -10    0.00    2.65
  -5  -1  10    1.48    2.00
  -5  -1  10    0.86    3.27
   5   1  -9   -0.02    0.77
   5   1  -9    0.04    2.00
   5   1  -9   -0.06    1.37
  -5  -1   9    0.17    1.68
  -5  -1   9    0.11    1.51
   5   1  -8    0.06    1.97
   5   1  -8    2.26    2.12
   5   1  -8   -0.31    2.05
  -5  -1   8    4.07    2.86
  -5  -1   8    3.22    2.63
   5   1  -7   16.49    4.29
   5   1  -7   21.83    5.75
  -5  -1   7   27.49    5.29
  -5  -1   7   34.51    8.08
  -5  -1   7   31.92    6.34
   5   1  -6   46.48    8.65
   5   1  -6   45.80    7.81
  -5  -1   6   63.33    8.35
  -5  -1   6   68.81   10.33
  -5  -1   6   64.95   11.14
   5   1  -5    5.00    3.58
   5   1  -5    2.51    2.62
  -5  -1   5    5.23    2.73
  -5  -1   5    4.95    2.60
  -5  -1   5    5.52    2.96
   5   1  -4    1.27    1.75
   5   1  -4    0.58    1.20
   5   1  -4   -0.03    2.55
  -5  -1   4    0.68    1.53
  -5  -1   4    2.66    2.24
  -5  -1   4    1.53    2.04
  -5  -1   4    1.48    2.14
   5   1  -3    2.97    1.96
   5   1  -3   -0.26    1.43
  -5  -1   3    2.93    2.21
  -5  -1   3    5.22    2.82
  -5  -1   3    4.19    2.49
  -5  -1   3    4.10    2.33
   5   1  -2    1.02    1.44
   5   1  -2    0.20    1.32
  -5  -1   2    1.82    2.06
  -5  -1   2    2.54    2.16
  -5  -1   2    2.25    1.58
  -5  -1   2    2.57    2.14
   5   1  -1    0.28    1.86
   5   1  -1    0.05    0.98
  -5  -1   1    0.28    2.69
  -5  -1   1    0.57    1.65
  -5  -1   1    0.28    1.36
  -5  -1   1    0.47    1.47
   5   1   0   -0.02    0.77
  -5  -1   0    0.33    2.59
  -5  -1   0   -0.01    2.20
  -5  -1   0   -0.04    2.07
  -5  -1   0    0.09    1.09
   5   1   1   -0.05    1.73
  -5  -1  -1   -0.10    2.66
  -5  -1  -1    0.11    1.94
  -5  -1  -1    0.01    1.00
   5   1   2   -0.08    5.43
  -5  -1  -2    0.12    2.37
  -5  -1  -2    0.03    1.32
  -5  -1  -2   -0.05    0.93
   5   1   3    0.85    5.95
  -5  -1  -3    1.45    2.13
  -5  -1  -3    0.58    1.95
  -5  -1  -3    0.50    1.49
   5   1   4    0.14    1.64
  -5  -1  -4   -0.10    2.16
  -5  -1  -4    0.10    1.35
  -5  -1  -4    0.01    1.00
   5   1   5    0.07    1.20
  -5  -1  -5    0.13    2.01
  -5  -1  -5    0.11    1.95
   5   1   6   -0.05    1.02
   5   1   6    0.10    0.85
   5   2 -11    0.06    0.86
   5   2 -11    0.11    1.08
  -5  -2  11   -0.06    1.14
  -5  -2  11   -0.02    1.25
   5   2 -10    0.34    1.51
   5   2 -10   -0.02    1.65
  -5  -2  10    1.08    2.09
  -5  -2  10    1.01    2.91
   5   2  -9    0.23    1.47
   5   2  -9    0.02    1.32
   5   2  -9    0.02    2.78
  -5  -2   9    0.29    1.91
  -5  -2   9    0.75    2.17
   5   2  -8   -0.01    1.75
   5   2  -8    0.10    2.18
   5   2  -8    0.04    2.72
  -5  -2   8    0.15    2.10
  -5  -2   8    0.24    1.84
   5   2  -7    7.87    2.72
   5   2  -7   10.11    4.02
   5   2  -7    2.25    2.92
  -5  -2   7   15.42    5.96
  -5  -2   7   13.31    5.49
   5   2  -6    9.40    3.71
   5   2  -6   10.52    3.89
   5   2  -6    4.79    3.10
  -5  -2   6   15.84    4.17
  -5  -2   6   16.24    4.50
   5   2  -5    0.89    2.41
   5   2  -5    0.51    1.22
   5   2  -5   -0.24    1.82
  -5  -2   5    0.20    1.56
  -5  -2   5    0.34    1.13
  -5  -2   5    0.83    2.18
  -5  -2   5    0.96    1.97
   5   2  -4    0.64    1.62
   5   2  -4    0.37    1.07
   5   2  -4   -0.16    1.43
  -5  -2   4    0.50    1.78
  -5  -2   4    1.07    2.19
  -5  -2   4    0.81    1.10
  -5  -2   4    1.01    1.94
   5   2  -3   10.60    4.01
   5   2  -3    5.08    3.32
  -5  -2   3   11.06    5.04
  -5  -2   3   17.32    6.09
  -5  -2   3   12.47    3.08
  -5  -2   3   15.26    4.86
   5   2  -2   58.74    9.14
   5   2  -2   32.69    6.09
  -5  -2   2   69.32   11.00
  -5  -2   2   74.29   10.94
  -5  -2   2   56.48    8.91
  -5  -2   2   69.47    9.39
   5   2  -1    0.04    0.87
   5   2  -1   -0.11    0.89
  -5  -2   1    0.08    1.42
  -5  -2   1   -0.05    2.30
  -5  -2   1    0.01    1.07
  -5  -2   1    0.06    1.03
   5   2   0    0.18    1.07
   5   2   0    0.22    4.78
   5   2   0    0.04    1.77
  -5  -2   0    0.59    2.23
  -5  -2   0    0.62    1.93
  -5  -2   0    0.44    1.20
   5   2   1   -0.11    3.12
  -5  -2  -1   -0.04    1.80
  -5  -2  -1    0.00    1.43
  -5  -2  -1    0.03    0.90
   5   2   2    1.00    9.08
  -5  -2  -2    1.02    3.23
  -5  -2  -2    0.47    2.00
   5   2   3    0.06    1.78
  -5  -2  -3    0.36    1.70
  -5  -2  -3    0.00    2.63
   5   2   4    0.03    2.07
  -5  -2  -4    0.17    1.27
  -5  -2  -4    0.16    2.23
   5   2   5    0.00    1.46
  -5  -2  -5    0.03    0.68
  -5  -2  -5    0.10    1.61
   5   3 -11    0.15    1.50
   5   3 -11    0.00    1.38
  -5  -3  11    0.39    2.05
  -5  -3  11    0.24    2.04
   5   3 -10    0.45    2.06
   5   3 -10    0.01    1.97
  -5  -3  10    0.76    1.82
  -5  -3  10    0.33    1.80
   5   3  -9    0.00    1.24
   5   3  -9    0.18    1.24
   5   3  -9   -0.01    1.64
  -5  -3   9    0.36    1.81
  -5  -3   9    0.11    1.73
   5   3  -8   -0.09    1.78
   5   3  -8    0.02    0.80
   5   3  -8   -0.05    1.42
  -5  -3   8   -0.01    1.57
  -5  -3   8    0.11    1.50
   5   3  -7    0.94    2.45
   5   3  -7    0.56    1.39
   5   3  -7   -0.20    2.56
  -5  -3   7    0.14    3.67
  -5  -3   7    1.51    2.22
   5   3  -6    1.12    1.48
   5   3  -6    0.95    2.46
   5   3  -6   -0.31    1.81
  -5  -3   6    0.50    1.84
  -5  -3   6    2.01    2.55
  -5  -3   6    1.46    2.18
   5   3  -5    0.14    1.61
   5   3  -5    0.07    2.04
   5   3  -5    0.01    1.47
  -5  -3   5    0.08    1.70
  -5  -3   5    0.33    2.06
  -5  -3   5    0.23    1.68
   5   3  -4    0.72    1.62
   5   3  -4   -0.11    1.71
  -5  -3   4    0.61    3.29
  -5  -3   4    1.27    2.48
  -5  -3   4    1.29    2.73
   5   3  -3   19.99    5.08
   5   3  -3   19.03    5.95
  -5  -3   3   24.51    6.23
  -5  -3   3   22.20    4.27
  -5  -3   3   32.35    7.49
   5   3  -2    4.10    3.31
   5   3  -2    2.05    3.33
   5   3  -2    2.16    2.47
  -5  -3   2    6.71    3.73
  -5  -3   2    8.54    3.47
  -5  -3   2    4.98    2.33
   5   3  -1    0.07    2.40
   5   3  -1    0.00    0.93
   5   3  -1   -0.03    0.97
  -5  -3   1    0.06    1.54
  -5  -3   1    0.03    2.22
   5   3   0   -0.08    4.27
   5   3   0    0.00    1.64
   5   3   0    0.24    1.94
  -5  -3   0    0.58    2.18
  -5  -3   0    0.23    1.79
   5   3   1    1.13    3.27
   5   3   1    0.48    1.65
  -5  -3  -1    8.04    3.97
  -5  -3  -1    7.39    3.22
   5   3   2    0.16    3.42
  -5  -3  -2    3.48    2.72
  -5  -3  -2    3.71    3.95
   5   3   3   -0.05    0.93
  -5  -3  -3    0.09    1.60
  -5  -3  -3    0.11    1.79
   5   3   4    0.04    0.85
  -5  -3  -4    0.17    0.92
  -5  -3  -4    0.05    1.72
   5   4 -10    0.08    0.97
   5   4 -10   -0.19    1.62
  -5  -4  10    0.17    1.43
  -5  -4  10    0.09    1.19
   5   4  -9    0.11    1.17
   5   4  -9    0.52    1.30
   5   4  -9   -0.01    1.36
  -5  -4   9    0.75    2.00
  -5  -4   9    0.51    1.57
   5   4  -8    0.00    1.18
   5   4  -8    0.01    1.63
   5   4  -8    0.02    1.05
  -5  -4   8    0.00    2.35
  -5  -4   8   -0.02    1.15
   5   4  -7    0.06    1.19
   5   4  -7    0.00    1.86
   5   4  -7   -0.03    2.40
  -5  -4   7    0.07    1.42
  -5  -4   7    0.17    1.99
  -5  -4   7    0.18    1.52
   5   4  -6    0.93    2.51
   5   4  -6    0.03    1.34
   5   4  -6   -0.23    1.92
  -5  -4   6    0.56    1.99
  -5  -4   6    2.72    4.03
  -5  -4   6    1.32    1.67
   5   4  -5    0.28    1.40
   5   4  -5    0.00    1.00
   5   4  -5   -0.09    1.72
  -5  -4   5    0.05    1.84
  -5  -4   5    0.26    1.32
  -5  -4   5    0.41    3.10
   5   4  -4    0.00    1.61
   5   4  -4   -0.08    1.72
  -5  -4   4    0.67    3.41
  -5  -4   4    1.40    1.97
   5   4  -3    0.00    1.72
   5   4  -3    0.15    1.76
  -5  -4   3    1.14    2.44
  -5  -4   3    1.76    2.24
   5   4  -2   -0.03    1.64
   5   4  -2    0.16    2.65
  -5  -4   2    1.94    2.78
  -5  -4   2    2.65    3.67
   5   4  -1    0.07    1.40
   5   4  -1    0.28    1.64
  -5  -4   1    1.90    2.67
  -5  -4   1    3.00    2.33
   5   4   0    0.43    2.23
   5   4   0    0.67    1.33
   5   4   0    0.51    1.93
  -5  -4   0    4.64    4.77
  -5  -4   0    5.07    3.84
   5   4   1    3.33    3.31
   5   4   1    1.71    3.16
  -5  -4  -1   22.72    7.08
  -5  -4  -1   25.73    7.46
   5   4   2    0.72    1.58
  -5  -4  -2    4.09    2.59
  -5  -4  -2    3.94    2.64
   5   4   3    0.00    0.72
  -5  -4  -3    0.17    0.97
   5   5  -9    1.62    1.44
   5   5  -9   -0.45    1.59
  -5  -5   9    2.79    2.14
   5   5  -8    0.01    1.11
   5   5  -8    0.00    1.00
   5   5  -8    0.01    1.28
  -5  -5   8    0.08    1.56
   5   5  -7   -0.11    1.01
   5   5  -7    0.00    1.01
   5   5  -7    0.05    2.43
  -5  -5   7   -0.01    2.19
  -5  -5   7    0.11    2.59
   5   5  -6    0.01    1.10
   5   5  -6    0.00    0.89
   5   5  -6    0.08    1.33
  -5  -5   6    0.08    2.49
  -5  -5   6    0.21    2.60
   5   5  -5    0.16    1.27
   5   5  -5   -0.06    1.47
  -5  -5   5    0.13    2.89
  -5  -5   5    0.22    1.56
   5   5  -4    0.03    1.97
   5   5  -4    0.06    1.29
  -5  -5   4    0.02    1.82
  -5  -5   4    0.09    2.56
   5   5  -3    0.01    1.19
   5   5  -3    0.09    1.43
  -5  -5   3    0.28    2.09
  -5  -5   3    0.45    1.73
   5   5  -2    0.08    1.30
   5   5  -2    0.11    2.20
  -5  -5   2    0.73    2.10
  -5  -5   2    0.82    1.74
   5   5  -1    0.02    1.34
   5   5  -1    0.09    1.22
  -5  -5   1    0.01    1.71
  -5  -5   1    0.02    2.16
   5   5   0    1.01    1.67
   5   5   0    0.83    2.34
  -5  -5   0    8.99    4.73
  -5  -5   0    8.11    3.64
  -5  -5  -1    1.79    1.73
  -5  -5  -1    1.30    1.68
   5   6  -8    0.03    1.61
   5   6  -8    0.18    0.51
  -5  -6   8    0.11    1.68
   5   6  -7    0.00    1.18
   5   6  -7    0.13    0.97
  -5  -6   7   -0.07    1.13
  -5  -6   7    0.00    1.11
   5   6  -6    0.40    1.17
   5   6  -6    0.09    1.39
  -5  -6   6    0.23    1.76
  -5  -6   6    1.48    2.49
   5   6  -5    0.06    1.06
   5   6  -5   -0.04    1.24
  -5  -6   5    0.30    2.53
  -5  -6   5    0.36    2.20
   5   6  -4   -0.01    1.18
   5   6  -4    0.17    1.04
  -5  -6   4    0.30    1.74
  -5  -6   4    0.48    1.99
   5   6  -3    0.05    1.31
   5   6  -3    0.02    1.04
  -5  -6   3   -0.01    1.37
  -5  -6   3    0.06    1.06
   5   6  -2   -0.01    1.22
   5   6  -2    0.00    1.52
  -5  -6   2    0.09    1.36
  -5  -6   2    0.11    1.55
   5   6  -1    0.01    0.92
  -5  -6   1    0.34    1.88
  -5  -6   1    0.21    0.98
  -6   8   2    0.29    1.68
  -6   8   1    0.09    1.21
  -6   8   1    0.04    0.97
   6  -7  -4   -0.12    1.77
  -6   7   4    0.25    0.86
  -6   7   4    0.25    1.45
   6  -7  -3    0.00    1.84
  -6   7   3    0.45    1.52
  -6   7   3    0.64    1.52
  -6   7   2    0.32    1.52
  -6   7   2    0.75    1.03
  -6   7   2    0.55    1.64
  -6   7   1    0.11    1.36
  -6   7   1    0.48    1.42
   6  -6  -6   -0.12    1.07
  -6   6   6    0.23    1.52
  -6   6   6    0.13    1.04
   6  -6  -5    0.07    1.26
  -6   6   5    0.21    1.22
  -6   6   5    0.15    1.49
   6  -6  -4   -0.17    2.37
  -6   6   4    3.11    2.76
  -6   6   4    2.69    2.17
  -6   6   3   -0.02    1.09
  -6   6   3    0.01    2.03
  -6   6   3    0.00    1.36
  -6   6   2    0.13    1.20
  -6   6   2   -0.02    2.38
  -6   6   2    0.21    1.55
  -6   6   1    0.01    1.21
  -6   6   1    0.03    1.02
  -6   6   0    1.59    1.40
  -6   6  -3    0.04    1.39
  -6   6  -4    0.03    0.78
  -6   6  -4    0.18    1.55
  -6   6  -5    0.14    0.84
  -6   6  -6    0.24    1.04
   6  -5  -7    0.03    1.06
  -6   5   7    0.20    1.15
  -6   5   7    0.15    1.02
   6  -5  -6   -0.07    1.20
  -6   5   6   -0.06    1.87
  -6   5   6    0.03    1.13
   6  -5  -5   -0.07    1.46
  -6   5   5    0.39    1.49
  -6   5   5    0.25    1.72
   6  -5  -4    0.00    1.90
  -6   5   4   -0.07    1.38
  -6   5   4   -0.03    1.60
   6  -5  -3    0.00    1.75
  -6   5   3    0.02    1.41
  -6   5   3   -0.10    1.48
   6  -5  -2    0.00    1.31
  -6   5   2    0.01    1.61
  -6   5   2    0.00    1.16
  -6   5   1    1.07    1.52
  -6   5   1    0.06    1.41
  -6   5   0    1.09    1.48
  -6   5   0    0.29    1.23
  -6   5  -1    0.08    0.94
  -6   5  -1    0.03    0.93
  -6   5  -2   -0.01    0.83
  -6   5  -2   -0.07    1.63
  -6   5  -3    0.12    1.57
  -6   5  -3    0.05    3.27
  -6   5  -4    0.03    0.84
  -6   5  -4   -0.06    1.03
  -6   5  -5    0.23    1.09
  -6   5  -5    0.15    2.24
   6  -5   6    0.38    1.97
  -6   5  -6    1.00    1.18
   6  -4  -8    0.01    0.64
   6  -4  -8    0.03    0.95
  -6   4   8   -0.06    0.90
   6  -4  -7    0.06    1.19
  -6   4   7    0.06    2.17
  -6   4   7    0.09    1.17
   6  -4  -6   -0.04    2.00
  -6   4   6    3.61    2.28
  -6   4   6    2.59    2.16
   6  -4  -5    0.05    2.53
  -6   4   5   20.77    5.18
  -6   4   5   18.85    4.27
   6  -4  -4    0.01    3.01
  -6   4   4    8.39    2.91
  -6   4   4    8.80    4.51
   6  -4  -3    0.01    3.72
  -6   4   3    3.41    2.32
  -6   4   3    3.19    3.17
  -6   4   3    1.69    1.75
  -6   4   2    7.18    2.61
  -6   4   2    7.25    2.54
  -6   4   2    4.32    2.10
  -6   4   1    3.61    2.15
  -6   4   1    2.99    1.86
  -6   4   1    2.37    2.59
  -6   4   0    3.81    3.05
  -6   4   0    2.54    1.92
  -6   4  -1    0.00    0.97
  -6   4  -1    0.03    1.16
  -6   4  -2    1.29    1.38
  -6   4  -2    1.30    1.47
  -6   4  -2    1.56    1.73
   6  -4   3    0.02    1.41
  -6   4  -3    0.13    1.82
  -6   4  -3    0.25    2.42
   6  -4   4    0.08    2.53
  -6   4  -4    0.63    1.35
  -6   4  -4    0.88    2.81
  -6   4  -5    1.64    1.42
  -6   4  -5    1.12    3.19
   6  -4   6    0.11    1.91
  -6   4  -6    0.16    1.04
   6  -3  -9   -0.03    0.82
  -6   3   9   -0.03    1.40
   6  -3  -8   -0.03    0.96
   6  -3  -8   -0.07    2.21
   6  -3  -8   -0.02    0.93
  -6   3   8    0.56    1.28
   6  -3  -7   -0.01    2.04
   6  -3  -7    0.08    0.99
  -6   3   7    0.10    2.19
  -6   3   7   -0.04    2.09
   6  -3  -6    0.02    3.63
  -6   3   6   16.38    4.89
  -6   3   6   13.05    3.61
  -6   3   6    8.33    3.07
  -6   3   5   42.58    6.76
  -6   3   5   40.48    8.07
  -6   3   5   28.05    6.81
   6  -3  -4   -0.02    2.09
  -6   3   4    0.12    2.61
  -6   3   4    0.07    2.43
  -6   3   4    0.10    1.19
   6  -3  -3    0.02    1.47
  -6   3   3    5.46    2.58
  -6   3   3    3.82    3.16
  -6   3   3    3.45    3.09
  -6   3   2   -0.02    1.44
  -6   3   2   -0.06    1.31
  -6   3   2   -0.08    2.21
  -6   3   1   32.36    6.66
  -6   3   1   29.95    5.06
  -6   3   1   26.03    5.81
   6  -3   0    0.05    1.37
  -6   3   0   -0.02    1.30
  -6   3   0    0.06    1.24
  -6   3  -1    0.03    0.90
  -6   3  -1    0.06    2.02
  -6   3  -1    0.11    1.37
  -6   3  -2    0.69    2.00
  -6   3  -2    0.62    2.29
  -6   3  -2    0.76    2.48
   6  -3   3    0.06    1.77
  -6   3  -3    0.29    1.31
  -6   3  -3    0.28    1.56
   6  -3   4    0.14    2.76
  -6   3  -4    0.18    2.03
  -6   3  -4   -0.01    2.62
   6  -3   5   -0.03    1.18
  -6   3  -5    0.00    1.41
  -6   3  -5    0.07    1.80
   6  -3   6    0.06    2.06
  -6   3  -6    0.18    1.02
  -6   3  -6    0.06    1.32
   6  -2  -9   -0.07    1.10
   6  -2  -9    0.01    0.73
   6  -2  -9   -0.02    1.00
  -6   2   9    0.35    1.08
  -6   2   9    0.15    0.78
   6  -2  -8    0.01    1.41
   6  -2  -8   -0.05    1.81
   6  -2  -8    0.01    1.94
  -6   2   8    0.62    1.41
  -6   2   8    0.36    1.29
   6  -2  -7    0.00    1.75
   6  -2  -7    0.06    1.40
   6  -2  -7    0.04    2.10
  -6   2   7    1.17    1.69
  -6   2   7    0.68    1.61
   6  -2  -6    0.40    3.39
   6  -2  -6   -0.02    1.49
  -6   2   6    5.55    2.43
  -6   2   6    4.27    2.49
  -6   2   6    3.96    2.41
   6  -2  -5   -0.03    1.21
   6  -2  -5    0.01    1.64
  -6   2   5    0.02    2.48
  -6   2   5    0.14    2.42
  -6   2   5    0.14    1.52
   6  -2  -4   -0.02    1.16
  -6   2   4    0.52    1.73
  -6   2   4    0.05    2.59
  -6   2   4    0.16    1.69
  -6   2   3    0.09    1.52
  -6   2   3    0.12    1.48
  -6   2   3   -0.04    1.43
  -6   2   2  343.98   38.62
  -6   2   2  301.18   35.23
  -6   2   1  226.73   27.96
  -6   2   1  205.00   24.90
   6  -2   0   -0.04    1.14
  -6   2   0    2.25    1.65
  -6   2   0    3.48    1.99
  -6   2   0    3.31    3.22
  -6   2  -1    2.80    1.97
  -6   2  -1    3.42    3.32
  -6   2  -1    3.19    2.31
  -6   2  -2    0.59    1.70
  -6   2  -2    0.39    1.73
  -6   2  -2    0.72    2.95
   6  -2   3    0.06    2.53
  -6   2  -3    0.06    1.85
  -6   2  -3    0.04    1.40
   6  -2   4    0.17    4.20
  -6   2  -4    0.30    2.20
  -6   2  -4    0.52    2.78
   6  -2   5    0.05    1.14
  -6   2  -5    0.13    1.21
  -6   2  -5    0.06    1.56
   6  -2   6    0.25    1.97
  -6   2  -6    0.79    1.86
   6  -1 -10    0.06    0.99
   6  -1 -10    0.09    1.56
   6  -1  -9    0.00    0.65
   6  -1  -9    0.00    1.06
   6  -1  -9   -0.07    1.68
  -6   1   9    0.26    1.84
   6  -1  -8    0.04    1.67
   6  -1  -8    0.14    1.41
   6  -1  -8    0.04    1.35
  -6   1   8    0.88    1.41
  -6   1   8    0.56    1.75
   6  -1  -7    0.09    1.57
   6  -1  -7    0.10    1.21
   6  -1  -7   -0.01    1.18
  -6   1   7    0.00    1.29
  -6   1   7   -0.07    1.58
   6  -1  -6    0.20    1.58
   6  -1  -6    0.30    1.77
   6  -1  -6   -0.03    2.34
  -6   1   6    2.20    1.95
  -6   1   6    1.65    2.28
   6  -1  -5    0.44    1.59
   6  -1  -5    0.06    2.30
   6  -1  -5    1.42    2.12
  -6   1   5    4.96    2.23
  -6   1   5    3.83    2.51
   6  -1  -4    0.44    1.39
   6  -1  -4    1.89    2.14
  -6   1   4    8.51    3.61
  -6   1   4    7.77    4.22
  -6   1   3   62.47    9.07
  -6   1   3   57.94   11.24
  -6   1   2  287.44   34.46
  -6   1   2  247.08   29.69
   6  -1  -1    0.07    2.08
  -6   1   1    0.43    1.46
  -6   1   1    0.63    1.61
  -6   1   1    0.83    2.08
   6  -1   0    0.04    0.96
  -6   1   0    0.74    2.55
  -6   1   0    0.72    1.71
  -6   1   0    1.24    2.64
  -6   1   0    0.27    1.32
  -6   1  -1    0.00    1.16
  -6   1  -1   -0.08    1.54
  -6   1  -1    0.11    2.18
  -6   1  -1    0.05    1.27
   6  -1   2    7.18    4.00
  -6   1  -2   13.40    3.60
  -6   1  -2    2.91    2.33
  -6   1  -2    9.76    3.04
   6  -1   3    0.39    4.58
  -6   1  -3    3.60    2.19
  -6   1  -3    0.22    1.42
  -6   1  -3    2.22    2.94
   6  -1   4   -0.06    2.18
  -6   1  -4    0.59    1.30
  -6   1  -4    0.09    0.99
  -6   1  -4    0.55    2.42
   6  -1   5    0.16    1.28
  -6   1  -5    0.98    1.29
  -6   1  -5    0.47    2.35
   6   0 -10   -0.02    0.99
   6   0 -10    0.06    1.09
  -6   0  10    0.21    1.80
   6   0  -9   -0.05    0.83
   6   0  -9    0.06    1.19
   6   0  -9    0.09    1.96
  -6   0   9    0.27    1.86
  -6   0   9    0.34    1.51
   6   0  -8    0.06    1.64
   6   0  -8    0.18    1.34
   6   0  -8    0.04    1.39
  -6   0   8    0.68    1.76
  -6   0   8    0.06    1.51
  -6   0   8   -0.04    2.93
   6   0  -7    0.05    1.31
   6   0  -7    0.08    1.39
   6   0  -7   -0.01    2.28
  -6   0   7    0.54    1.93
  -6   0   7    0.11    1.60
  -6   0   7    0.59    3.07
   6   0  -6    0.00    1.62
   6   0  -6    0.04    1.97
   6   0  -6   -0.07    1.28
  -6   0   6    0.10    1.12
  -6   0   6    0.00    1.36
  -6   0   6    0.02    1.70
   6   0  -5    0.05    1.13
   6   0  -5    0.18    2.44
   6   0  -5   -0.04    1.50
  -6   0   5    0.75    1.50
  -6   0   5    0.42    1.75
  -6   0   5    0.53    3.12
   6   0  -4    0.27    1.54
   6   0  -4    0.00    1.07
  -6   0   4    0.52    1.52
  -6   0   4    0.53    1.66
  -6   0   4    0.61    3.10
   6   0  -3    0.24    1.63
  -6   0   3    0.77    1.66
  -6   0   3    0.39    1.48
  -6   0   3    0.71    2.76
   6   0  -2    0.03    1.18
  -6   0   2    0.20    1.44
  -6   0   2    0.45    1.46
  -6   0   2    0.38    2.48
  -6   0   2    0.77    1.87
   6   0  -1    0.03    1.39
  -6   0   1   -0.12    1.88
  -6   0   1    0.00    1.18
  -6   0   1    0.06    1.13
  -6   0   1   -0.01    1.35
   6   0   0    0.01    0.94
  -6   0   0    1.59    1.93
  -6   0   0    0.79    2.61
  -6   0   0    1.56    3.19
  -6   0   0    1.52    1.78
   6   0   1   16.01    5.64
  -6   0  -1   38.07    6.68
  -6   0  -1   11.45    4.24
  -6   0  -1   24.61    6.10
   6   0   2    9.02   10.76
  -6   0  -2   27.13    5.19
  -6   0  -2    8.78    3.61
  -6   0  -2   14.21    4.65
   6   0   3   -0.08    4.79
  -6   0  -3    0.28    1.48
  -6   0  -3    0.04    1.89
  -6   0  -3    0.08    2.14
   6   0   4   -0.04    1.41
  -6   0  -4    0.43    1.70
  -6   0  -4    0.00    1.56
  -6   0  -4    0.26    1.85
   6   0   5    0.06    0.85
  -6   0  -5    0.16    1.41
   6   1 -10    0.05    0.83
   6   1 -10    0.03    0.98
  -6  -1  10   -0.10    0.86
  -6  -1  10    0.08    1.07
   6   1  -9   -0.13    0.75
   6   1  -9    0.19    1.19
   6   1  -9    0.15    2.21
  -6  -1   9    0.79    2.22
  -6  -1   9    0.78    2.54
   6   1  -8    0.16    1.07
   6   1  -8   -0.03    1.14
   6   1  -8    0.10    2.28
  -6  -1   8    0.03    1.55
  -6  -1   8    0.14    2.76
   6   1  -7    0.03    1.73
   6   1  -7    0.00    1.83
   6   1  -7    0.05    1.49
  -6  -1   7   -0.01    2.54
  -6  -1   7    0.10    1.77
   6   1  -6    0.35    1.48
   6   1  -6    0.00    1.93
   6   1  -6    0.01    1.70
  -6  -1   6    0.99    2.00
  -6  -1   6    0.31    2.00
  -6  -1   6    1.10    2.21
   6   1  -5    0.31    1.35
   6   1  -5    0.00    1.03
   6   1  -5   -0.02    1.23
  -6  -1   5    0.52    1.26
  -6  -1   5    0.25    1.94
  -6  -1   5    0.80    1.91
   6   1  -4    0.21    2.50
   6   1  -4   -0.10    1.26
  -6  -1   4    0.49    1.89
  -6  -1   4    0.59    1.24
  -6  -1   4    0.78    2.01
   6   1  -3    0.12    1.25
   6   1  -3    0.02    1.15
  -6  -1   3    0.09    1.47
  -6  -1   3   -0.02    1.39
  -6  -1   3    0.04    1.20
  -6  -1   3    0.01    1.36
   6   1  -2    1.14    1.75
  -6  -1   2    3.57    2.88
  -6  -1   2    4.46    2.63
  -6  -1   2    4.73    2.25
  -6  -1   2    5.12    3.79
   6   1  -1    0.01    1.85
  -6  -1   1    1.03    1.94
  -6  -1   1    0.59    1.90
  -6  -1   1    0.64    1.87
  -6  -1   1    1.21    1.64
   6   1   0    0.01    1.51
   6   1   0    0.16    2.35
  -6  -1   0    0.77    3.02
  -6  -1   0    0.36    1.81
  -6  -1   0    1.08    1.54
   6   1   1    0.52    5.25
  -6  -1  -1    6.00    4.18
  -6  -1  -1    3.29    3.41
  -6  -1  -1    1.99    1.81
   6   1   2   -0.18    5.56
  -6  -1  -2    2.09    1.91
  -6  -1  -2    0.33    1.73
  -6  -1  -2    0.59    1.41
   6   1   3    0.08    1.33
  -6  -1  -3   -0.01    1.13
  -6  -1  -3    0.00    1.02
   6   1   4    0.10    0.96
  -6  -1  -4    0.16    0.85
  -6  -1  -4    0.00    0.90
   6   2 -10    1.89    2.67
   6   2 -10   -0.06    1.93
  -6  -2  10    5.38    2.23
  -6  -2  10    5.69    2.43
   6   2  -9    0.05    0.72
   6   2  -9    0.06    0.99
   6   2  -9   -0.04    1.04
  -6  -2   9    0.19    1.39
  -6  -2   9    0.19    1.45
   6   2  -8    0.17    1.82
   6   2  -8    0.10    0.98
   6   2  -8    0.10    1.19
  -6  -2   8    0.23    1.67
  -6  -2   8    0.15    1.71
   6   2  -7    0.18    1.28
   6   2  -7    0.02    1.91
   6   2  -7   -0.11    1.31
  -6  -2   7    1.01    2.03
  -6  -2   7    1.02    2.01
   6   2  -6    0.56    1.61
   6   2  -6    0.01    1.14
   6   2  -6   -0.18    1.52
  -6  -2   6    2.01    2.37
  -6  -2   6    1.69    2.09
   6   2  -5    0.02    1.08
   6   2  -5   -0.01    1.07
  -6  -2   5    0.00    1.53
  -6  -2   5    0.02    1.41
   6   2  -4    0.02    2.32
   6   2  -4   -0.11    1.56
  -6  -2   4    0.39    1.75
  -6  -2   4    0.79    1.89
  -6  -2   4    0.63    1.19
  -6  -2   4    1.10    1.64
   6   2  -3    0.01    1.26
   6   2  -3   -0.02    1.15
  -6  -2   3    0.08    1.70
  -6  -2   3    0.20    1.79
  -6  -2   3    0.21    1.27
  -6  -2   3    0.36    1.49
   6   2  -2    0.00    1.09
   6   2  -2    0.02    1.62
   6   2  -2    0.08    0.98
  -6  -2   2    0.09    1.75
  -6  -2   2    0.03    1.73
  -6  -2   2    0.05    1.14
   6   2  -1    0.08    2.42
   6   2  -1    0.05    0.96
  -6  -2   1    0.14    2.91
  -6  -2   1    0.00    1.43
  -6  -2   1    0.00    1.67
   6   2   0   -0.22    3.01
   6   2   0    0.00    1.03
  -6  -2   0    0.02    2.33
  -6  -2   0   -0.05    1.40
  -6  -2   0    0.00    1.48
   6   2   1    0.16    3.55
  -6  -2  -1    0.17    2.69
  -6  -2  -1    0.17    1.57
   6   2   2   -0.05    1.32
  -6  -2  -2    0.12    1.21
  -6  -2  -2    0.08    1.14
   6   2   3   -0.05    0.90
  -6  -2  -3    0.31    1.69
  -6  -2  -3    0.12    0.96
   6   3  -9    0.04    0.60
   6   3  -9    0.01    0.79
   6   3  -9    0.06    1.54
  -6  -3   9   -0.01    1.32
  -6  -3   9    0.04    1.10
   6   3  -8    0.04    0.90
   6   3  -8    0.11    1.42
   6   3  -8   -0.01    1.83
  -6  -3   8    0.18    1.61
  -6  -3   8    0.00    1.27
   6   3  -7    0.17    1.29
   6   3  -7    0.01    1.01
   6   3  -7   -0.16    1.42
  -6  -3   7    1.47    2.06
  -6  -3   7    0.74    2.43
   6   3  -6    0.06    1.02
   6   3  -6   -0.09    1.66
  -6  -3   6   -0.03    1.47
  -6  -3   6    0.00    1.18
   6   3  -5    0.46    1.48
   6   3  -5   -0.17    2.56
  -6  -3   5    0.00    2.34
  -6  -3   5    0.30    1.77
  -6  -3   5    0.52    1.29
   6   3  -4    0.00    2.06
   6   3  -4   -0.02    1.95
  -6  -3   4    0.14    2.53
  -6  -3   4    0.20    1.73
  -6  -3   4    0.14    2.00
   6   3  -3    0.00    1.53
   6   3  -3    0.02    0.87
  -6  -3   3    0.08    1.33
  -6  -3   3   -0.07    1.38
  -6  -3   3   -0.03    0.78
   6   3  -2    0.00    2.84
   6   3  -2   -0.02    1.69
   6   3  -2    0.02    1.47
  -6  -3   2    0.03    1.70
  -6  -3   2    0.11    1.54
   6   3  -1   -0.06    2.43
   6   3  -1    0.02    0.79
   6   3  -1   -0.01    1.35
  -6  -3   1    0.31    2.39
  -6  -3   1    0.14    1.51
   6   3   0    0.02    1.09
  -6  -3   0    0.12    2.25
  -6  -3   0    0.06    2.22
   6   3   1   -0.06    0.89
  -6  -3  -1    0.17    1.20
  -6  -3  -1   -0.02    1.17
   6   3   2   -0.02    0.65
  -6  -3  -2    0.08    1.40
  -6  -3  -2    0.04    0.90
   6   4  -8    0.47    1.80
   6   4  -8    1.41    3.11
  -6  -4   8   13.16    3.24
   6   4  -7    1.45    4.13
   6   4  -7    5.13    2.82
  -6  -4   7   32.64    5.88
   6   4  -6    1.20    1.76
   6   4  -6   -0.38    2.62
  -6  -4   6    0.48    2.35
  -6  -4   6    3.55    2.15
   6   4  -5    0.52    1.44
   6   4  -5   -0.13    1.45
  -6  -4   5    0.30    2.37
  -6  -4   5    1.33    1.87
   6   4  -4   -0.02    1.13
   6   4  -4    0.00    1.12
  -6  -4   4    0.16    1.52
  -6  -4   4    0.38    1.65
   6   4  -3    0.01    1.56
   6   4  -3    0.00    1.61
  -6  -4   3    0.16    1.61
  -6  -4   3    0.34    2.41
   6   4  -2    0.00    0.80
   6   4  -2    0.05    0.85
  -6  -4   2    0.04    1.52
  -6  -4   2    0.04    1.28
  -6  -4   1    0.42    1.66
  -6  -4   1    0.76    1.53
  -6  -4   0    0.14    1.96
  -6  -4   0    0.04    1.22
   6   5  -7    1.49    2.91
  -6  -5   7   16.94    4.37
   6   5  -6   -0.07    1.32
   6   5  -6    0.09    1.59
  -6  -5   6   -0.01    0.91
  -6  -5   6    0.27    1.24
   6   5  -5   -0.03    1.27
   6   5  -5    0.00    0.86
  -6  -5   5   -0.10    1.01
  -6  -5   5    0.19    1.07
   6   5  -4   -0.03    0.77
   6   5  -4    0.10    1.24
  -6  -5   4    0.07    1.75
  -6  -5   4    0.00    0.97
   6   5  -3   -0.01    0.73
   6   5  -3    0.06    0.88
  -6  -5   3    0.10    1.31
  -6  -5   3    0.20    1.12
  -7   6   4   -0.02    1.28
  -7   6   4    0.06    0.90
  -7   6   3    0.38    1.01
  -7   6   3    0.38    1.11
  -7   6   2    2.76    1.40
  -7   6   2    1.82    1.42
  -7   6   1   20.94    3.50
  -7   6   0    1.40    1.51
  -7   5   6    0.90    1.79
  -7   5   5    0.02    1.70
  -7   5   5    0.11    1.09
  -7   5   4    0.05    1.10
  -7   5   4    0.04    1.13
  -7   5   3    0.01    1.69
  -7   5   3    0.02    1.04
   7  -5  -2   -0.04    1.20
  -7   5   2   14.61    3.53
  -7   5   1    7.45    2.92
  -7   5   0    0.02    0.95
  -7   5   0    0.07    0.81
  -7   5  -1    0.19    1.62
  -7   5  -1    0.20    1.08
  -7   5  -2    3.48    2.98
  -7   5  -3    4.26    2.24
  -7   5  -4    0.09    0.90
  -7   4   7    0.16    1.51
   7  -4  -6    0.09    1.04
   7  -4  -6    0.00    1.42
  -7   4   6    0.23    1.15
   7  -4  -5   -0.02    1.13
   7  -4  -5    0.05    0.99
  -7   4   5    0.33    1.95
  -7   4   4    0.21    1.35
  -7   4   4    0.06    1.32
  -7   4   4    0.06    0.82
   7  -4  -3    0.04    1.26
  -7   4   3    1.53    2.51
  -7   4   3    0.33    1.15
   7  -4  -2    0.04    0.95
  -7   4   2    0.11    2.03
  -7   4   2   -0.04    1.58
   7  -4  -1   -0.02    0.81
  -7   4   1    1.31    2.04
  -7   4   1    0.67    2.08
  -7   4   0    0.65    1.40
  -7   4   0    0.29    2.28
  -7   4  -1    0.16    1.94
  -7   4  -1    0.17    1.92
   7  -4   2    0.73    1.98
  -7   4  -2    3.42    1.60
  -7   4  -2    9.88    3.11
  -7   4  -3    5.02    2.29
  -7   4  -3   11.30    4.64
  -7   4  -4    0.13    0.74
  -7   4  -4    0.20    1.22
   7  -3  -7   -0.04    0.76
   7  -3  -7   -0.05    0.74
  -7   3   7    0.19    1.54
   7  -3  -6    0.08    1.87
   7  -3  -6   -0.02    0.94
  -7   3   6    0.32    2.01
  -7   3   6    0.17    0.97
   7  -3  -5    0.03    1.38
   7  -3  -5    0.04    1.01
  -7   3   5    1.30    1.63
  -7   3   5    0.65    1.35
   7  -3  -4    0.00    1.35
  -7   3   4    0.71    1.61
  -7   3   4    0.34    1.44
   7  -3  -3   -0.04    2.20
  -7   3   3    1.51    1.81
  -7   3   3    0.62    1.49
   7  -3  -2   -0.04    1.02
  -7   3   2    1.13    1.68
  -7   3   2    0.64    2.28
   7  -3  -1    0.03    1.15
  -7   3   1   -0.01    0.99
  -7   3   1   -0.02    1.68
  -7   3   0    1.47    2.73
  -7   3   0    1.37    1.84
  -7   3  -1    0.29    0.96
  -7   3  -1    0.71    1.58
  -7   3  -1    0.51    1.42
   7  -3   2    0.27    4.35
  -7   3  -2    1.11    1.26
  -7   3  -2    2.23    1.83
   7  -3   3    0.09    4.32
  -7   3  -3    0.06    0.80
  -7   3  -3   -0.13    1.95
  -7   3  -4    0.06    0.71
  -7   3  -4    0.10    1.94
   7  -2  -8   -0.07    0.77
   7  -2  -8   -0.01    1.36
  -7   2   8    1.09    1.46
   7  -2  -7    0.04    0.88
   7  -2  -7    0.06    1.05
  -7   2   7    0.12    1.09
  -7   2   7    0.06    1.58
   7  -2  -6   -0.08    1.16
   7  -2  -6    0.12    1.55
  -7   2   6    1.13    1.47
  -7   2   6    0.31    1.99
   7  -2  -5   -0.02    0.98
   7  -2  -5    0.00    1.20
  -7   2   5    0.07    2.02
  -7   2   5    0.08    1.27
   7  -2  -4    0.01    1.05
  -7   2   4    0.11    1.44
  -7   2   4    0.11    1.43
   7  -2  -3    0.05    1.57
  -7   2   3    3.59    2.20
  -7   2   3    3.05    2.34
   7  -2  -2    0.09    1.83
  -7   2   2    1.61    1.84
  -7   2   2    2.26    2.02
   7  -2  -1   -0.01    1.01
  -7   2   1    1.25    1.81
  -7   2   1    1.38    1.86
  -7   2   0    0.17    1.42
  -7   2   0    0.40    2.46
   7  -2   1   -0.11    1.70
  -7   2  -1   -0.01    1.32
  -7   2  -1   -0.02    1.17
   7  -2   2    0.07    4.57
  -7   2  -2    0.94    1.24
  -7   2  -2    1.15    1.59
   7  -2   3    0.20    3.47
  -7   2  -3    0.25    1.03
  -7   2  -3    0.61    2.20
   7  -1  -8    0.03    1.35
   7  -1  -8   -0.01    1.29
  -7   1   8    0.08    0.86
   7  -1  -7   -0.07    1.00
   7  -1  -7   -0.06    0.88
  -7   1   7    0.26    1.02
  -7   1   7    0.23    1.09
   7  -1  -6   -0.03    1.05
   7  -1  -6    0.11    2.57
  -7   1   6    2.72    1.66
  -7   1   6    1.63    1.66
   7  -1  -5    0.05    1.39
  -7   1   5    0.22    2.17
  -7   1   5    0.38    1.45
   7  -1  -4   -0.06    2.06
  -7   1   4    1.17    1.68
  -7   1   4    0.95    1.94
   7  -1  -3    0.05    1.12
  -7   1   3    0.31    1.39
  -7   1   3    0.33    1.78
   7  -1  -2    0.00    1.07
  -7   1   2    0.06    1.48
  -7   1   2    0.59    1.57
   7  -1  -1    0.01    1.41
  -7   1   1    0.88    1.65
  -7   1   1    0.82    1.73
   7  -1   0    0.06    2.03
  -7   1   0    0.13    1.16
  -7   1   0    0.22    2.34
   7  -1   1   -0.06    2.53
  -7   1  -1    0.00    1.14
  -7   1  -1    0.11    1.11
   7  -1   2    0.45    5.41
  -7   1  -2    0.16    0.99
  -7   1  -2    0.28    1.35
   7  -1   3    0.14    1.24
  -7   1  -3   -0.04    0.67
  -7   1  -3    0.01    0.78
   7   0  -8    0.10    0.77
   7   0  -8   -0.06    0.73
  -7   0   8    0.15    1.85
   7   0  -7    2.37    1.89
   7   0  -7   -0.06    1.14
  -7   0   7   16.02    4.31
   7   0  -6    3.33    2.34
   7   0  -6    0.00    1.92
  -7   0   6    8.78    2.35
  -7   0   6    3.67    2.74
  -7   0   6    9.87    2.95
   7   0  -5   -0.01    1.22
  -7   0   5    0.11    1.00
  -7   0   5    0.04    1.10
  -7   0   5    0.19    2.14
   7   0  -4   -0.02    1.21
  -7   0   4    0.39    1.93
  -7   0   4    0.03    1.23
  -7   0   4    0.18    1.64
   7   0  -3    0.02    1.18
  -7   0   3    1.04    2.45
  -7   0   3    0.12    1.40
  -7   0   3    1.86    2.03
   7   0  -2    0.00    0.85
  -7   0   2    0.03    1.61
  -7   0   2    0.15    1.87
  -7   0   2    0.04    2.03
   7   0  -1   -0.06    1.40
   7   0  -1    0.31    2.26
  -7   0   1    0.66    1.30
  -7   0   1    0.10    1.31
  -7   0   1    1.65    1.70
   7   0   0   -0.11    2.82
  -7   0   0    0.16    1.18
  -7   0   0    0.05    1.65
  -7   0   0    0.24    1.34
   7   0   1    0.26    3.30
  -7   0  -1    0.12    1.86
  -7   0  -1    0.03    0.82
  -7   0  -1    0.16    1.06
   7   0   2    0.10    1.75
  -7   0  -2    0.09    1.33
  -7   0  -2    0.04    0.62
  -7   0  -2    0.16    1.51
   7   1  -8   -0.31    0.98
   7   1  -8    0.04    0.89
  -7  -1   8    1.07    0.96
  -7  -1   8    1.79    2.01
   7   1  -7    2.71    2.56
   7   1  -7   -0.09    1.23
  -7  -1   7    6.70    2.27
  -7  -1   7   12.13    2.80
   7   1  -6    1.77    2.48
   7   1  -6    0.07    2.09
  -7  -1   6    2.41    2.65
  -7  -1   6    3.54    2.02
   7   1  -5    0.01    1.90
  -7  -1   5    0.06    1.34
  -7  -1   5    0.25    0.94
  -7  -1   5    0.42    1.53
   7   1  -4   -0.02    0.89
  -7  -1   4   -0.04    1.10
  -7  -1   4    0.05    1.46
  -7  -1   4    0.03    1.18
   7   1  -3   -0.01    1.62
   7   1  -3   -0.05    2.08
  -7  -1   3    3.97    2.43
  -7  -1   3    6.14    2.43
  -7  -1   3    9.29    2.82
   7   1  -2    0.09    1.28
   7   1  -2    0.61    2.51
  -7  -1   2    1.70    1.81
  -7  -1   2    3.69    3.05
  -7  -1   2    9.87    2.71
   7   1  -1    0.18    3.96
  -7  -1   1    0.24    1.70
  -7  -1   1    0.08    1.13
  -7  -1   1    0.06    1.12
   7   1   0   -0.59    5.82
  -7  -1   0    0.14    1.02
  -7  -1   0    0.05    1.61
  -7  -1   0   -0.05    1.39
   7   1   1   -0.04    1.66
  -7  -1  -1    0.09    0.99
  -7  -1  -1    0.08    0.81
   7   2  -8   -0.01    0.85
  -7  -2   8    0.17    1.35
  -7  -2   8    0.16    1.39
   7   2  -7   -0.11    0.86
   7   2  -7    0.01    1.40
  -7  -2   7    0.11    0.96
  -7  -2   7    0.20    1.58
   7   2  -6   -0.05    0.93
   7   2  -6    0.05    0.76
  -7  -2   6    0.02    1.03
  -7  -2   6    0.02    1.01
   7   2  -5   -0.02    1.69
  -7  -2   5   -0.06    1.27
  -7  -2   5   -0.07    1.16
   7   2  -4    0.58    1.50
   7   2  -4    0.00    1.82
  -7  -2   4    2.26    2.10
  -7  -2   4    2.29    1.75
   7   2  -3    0.44    3.35
   7   2  -3    2.44    2.18
  -7  -2   3    4.74    3.34
  -7  -2   3   11.80    4.06
  -7  -2   3   19.16    4.32
   7   2  -2    0.09    3.08
   7   2  -2    0.11    0.87
  -7  -2   2    0.33    1.24
  -7  -2   2   -0.04    1.52
  -7  -2   2    0.98    1.09
   7   2  -1   -0.03    1.39
  -7  -2   1    0.17    1.51
  -7  -2   1    0.10    1.70
   7   2   0    0.04    0.87
  -7  -2   0    0.04    1.36
  -7  -2   0    0.01    0.86
   7   3  -6   -0.01    1.00
  -7  -3   6    0.33    1.22
   7   3  -5    0.06    1.49
  -7  -3   5    0.05    1.09
   7   3  -4    0.28    1.21
  -7  -3   4    0.44    1.37
  -7  -3   4    2.05    1.63
   7   3  -3    0.04    0.75
  -7  -3   3    0.27    1.48
  -7  -3   3    0.37    1.24
  -7  -3   2   -0.01    0.77
  -7  -3   2    0.09    1.38
  -8   4   3    0.19    0.96
  -8   4   2    0.17    1.38
  -8   4   2    0.04    0.99
  -8   4   1    0.02    0.82
  -8   4   1   -0.04    0.64
   8  -4   0   -0.02    0.98
  -8   4   0   -0.05    0.77
   8  -3  -4    0.01    1.08
  -8   3   4    0.18    1.49
  -8   3   4    0.08    0.76
  -8   3   3    5.02    1.96
  -8   3   3    2.33    2.50
  -8   3   2   49.53    7.24
  -8   3   2   27.49    6.88
  -8   3   1    5.98    2.18
  -8   3   1    3.05    1.81
   8  -3   0   -0.13    2.31
  -8   3   0    0.52    1.12
   8  -2  -5   -0.13    0.96
  -8   2   5    1.48    1.15
  -8   2   5    0.71    1.04
   8  -2  -4    0.04    1.10
  -8   2   4   -0.02    0.93
  -8   2   4   -0.05    0.85
  -8   2   3   69.27    9.40
  -8   2   3   46.94    8.75
  -8   2   2   64.72    9.16
  -8   2   2   48.62    7.94
   8  -2  -1   -0.10    1.38
  -8   2   1   -0.01    0.90
   8  -2   0    0.12    1.91
  -8   2   0    0.09    0.95
   8  -1  -5    0.05    1.37
  -8   1   5    0.45    0.89
  -8   1   5    0.30    1.69
   8  -1  -4   -0.05    0.86
  -8   1   4    1.13    1.80
  -8   1   4    1.03    1.24
  -8   1   3   11.32    3.24
  -8   1   3   10.39    2.90
   8  -1  -2   -0.03    1.36
  -8   1   2    0.06    1.03
   8  -1  -1    0.22    2.12
  -8   1   1    0.17    0.95
   8   0  -4   -0.07    0.86
   8   0  -4    0.02    0.79
  -8   0   4    0.08    1.08
   8   0  -3   -0.05    1.82
  -8   0   3    0.45    1.69
   0   0   0    0.00    0.00

_computing_structure_solution     'SHELXT 2018/2 (Sheldrick, 2018)'
;

_shelx_hkl_checksum     861

#==============================================================================
#     End of CIF
#==============================================================================
