# Supplementary material for: Charge Polarity Control in Organic Transistors of Mixed and Segregated Complexes Based on Diaminonaphthalene and Pyrene
Source: ACS Appl Mater Interfaces. 2023 Sep 15;15(38):45201–11. doi: 10.1021/acsami.3c10583 (PMC10540136; doi:10.1021/acsami.3c10583)
Supplement: Supplementary file 2 — am3c10583_si_002.zip [file am3c10583_si_002.zip › cif/15DAN-DMTCNQ.cif]

data_global
_audit_creation_date                               2021-12-27
_audit_creation_method                            'by CrystalStructure 4.3'
_audit_update_record                               ?

#==============================================================================
# PROCESSING SUMMARY (IUCr Office Use Only)

_journal_date_recd_electronic                      ?
_journal_date_from_coeditor                        ?
_journal_date_accepted                             ?
_journal_coeditor_code                             ?

#==============================================================================
# SUBMISSION DETAILS

_publ_contact_author_name                         'ENTER NAME'
_publ_contact_author_email                        'ENTER EMAIL ADDRESS'
_publ_contact_author_fax                          'ENTER FAX NUMBER'
_publ_contact_author_phone                        'ENTER PHONE NUMBER'
_publ_contact_letter
;
    ENTER TEXT OF LETTER
;
_publ_requested_journal                           'ENTER JOURNAL NAME HERE'
_publ_requested_category
                                               'CHOOSE FI FM FO CI CM CO or AD'
_publ_requested_coeditor_name                      ?

#==============================================================================
# TITLE AND AUTHOR LIST

_publ_section_title
;
    ENTER SECTION TITLE
;
_publ_section_title_footnote
;
    ENTER FOOTNOTE TO TITLE OF PAPER
;
loop_
_publ_author_name
_publ_author_footnote
_publ_author_address
' FIRST AUTHORS NAME '
;
  FIRST AUTHORS FOOTNOTES
;
;
  FIRST AUTHORS ADDRESS
;
_publ_section_synopsis
;
    ENTER SYNOPSIS
;

#==============================================================================
# TEXT

_publ_section_abstract
;
    ENTER ABSTRACT
;
_publ_section_comment
;
    ENTER TEXT
;
_publ_section_references
;
    ENTER OTHER REFERENCES

    Rigaku (2019). CrystalStructure. Version 4.3. 
    Rigaku Corporation, Tokyo, Japan.

    Sheldrick, G. M. (2014). Acta Cryst. (2014). A70, C1437.
    SHELXT Version 2018/2

    Sheldrick, G.M. (2008) SHELXL Version 2018/3, Acta Cryst. A64, 112-122.

;
_publ_section_figure_captions
;
    ENTER FIGURE CAPTIONS
;
_publ_section_exptl_prep
;
    ENTER COMPOUND PREPARATION DETAILS
;
_publ_section_exptl_refinement
;
    ENTER SPECIAL DETAILS OF THE REFINEMENT
;

#==============================================================================
data_DAN-DMTCNQ

#==============================================================================
# CHEMICAL DATA

_chemical_formula_sum                             'C24 H18 N6'
_chemical_formula_moiety                          'C24 H18 N6'
_chemical_formula_weight                           390.45
_chemical_melting_point                            ?

#==============================================================================
# CRYSTAL DATA
_space_group_crystal_system                        monoclinic
_space_group_name_H-M_alt                         'P 1 21/c 1'
_space_group_name_Hall                            '-P 2ybc'
_space_group_IT_number                             14
loop_
_space_group_symop_id
_space_group_symop_operation_xyz
1   '+X,+Y,+Z'
2   '-X,1/2+Y,1/2-Z'
3   '-X,-Y,-Z'
4   '+X,-1/2-Y,-1/2+Z'
#------------------------------------------------------------------------------
_cell_length_a                                     7.909(3)
_cell_length_b                                     9.188(6)
_cell_length_c                                     13.523(6)
_cell_angle_alpha                                  90.0000
_cell_angle_beta                                   96.99(3)
_cell_angle_gamma                                  90.0000
_cell_volume                                       975.4(9)
_cell_formula_units_Z                              2
_cell_measurement_reflns_used                      26
_cell_measurement_theta_min                        9.19
_cell_measurement_theta_max                        12.75
_cell_measurement_temperature                      297
#------------------------------------------------------------------------------
_exptl_crystal_description                         block
_exptl_crystal_colour                              black
_exptl_crystal_size_max                            0.300
_exptl_crystal_size_mid                            0.300
_exptl_crystal_size_min                            0.250
_exptl_crystal_density_diffrn                      1.329
_exptl_crystal_density_meas                        ?
_exptl_crystal_density_method                     'not measured'
_exptl_crystal_F_000                               408.00
_exptl_absorpt_coefficient_mu                      0.083
_exptl_absorpt_correction_type                     psi-scan
_exptl_absorpt_process_details
                                            '(North, Phillips & Mathews, 1968)'
_exptl_absorpt_correction_T_min                    0.889
_exptl_absorpt_correction_T_max                    0.979

#==============================================================================
# EXPERIMENTAL DATA

_diffrn_ambient_temperature                        297
_diffrn_radiation_type                            'Mo K\a'
_diffrn_radiation_wavelength                       0.71069
_diffrn_measurement_device_type                   'Rigaku AFC7R'
_diffrn_measurement_method                         \w-2\q
_diffrn_reflns_number                              2729
_diffrn_reflns_av_unetI/netI                       0.1180
_diffrn_reflns_av_R_equivalents                    0.0326
_diffrn_reflns_theta_max                           27.500
_diffrn_reflns_theta_min                           2.594
_diffrn_reflns_theta_full                          25.240
_diffrn_measured_fraction_theta_max                1.000
_diffrn_measured_fraction_theta_full               0.999
_diffrn_reflns_Laue_measured_fraction_max          1.000
_diffrn_reflns_Laue_measured_fraction_full         0.999
_diffrn_reflns_point_group_measured_fraction_max   1.000
_diffrn_reflns_point_group_measured_fraction_full  0.999
_diffrn_reflns_limit_h_min                        -10
_diffrn_reflns_limit_h_max                         5
_diffrn_reflns_limit_k_min                        -11
_diffrn_reflns_limit_k_max                         0
_diffrn_reflns_limit_l_min                        -17
_diffrn_reflns_limit_l_max                         17
_diffrn_standards_number                           3
_diffrn_standards_interval_count                   150
_diffrn_standards_decay_%                         -0.719
_reflns_number_total                               2239
_reflns_number_gt                                  929
_reflns_threshold_expression                       F^2^>2.0\s(F^2^)
_reflns_Friedel_coverage          0.000
_reflns_Friedel_fraction_max      .
_reflns_Friedel_fraction_full     .

#==============================================================================
# REFINEMENT DATA

_refine_special_details
;
    Refinement was performed using all reflections. The weighted 
    R-factor (wR) and goodness of fit (S) are based on F^2^.
    R-factor (gt) are based on F. The threshold expression of
    F^2^ > 2.0 sigma(F^2^) is used only for calculating R-factor (gt).
;
_refine_ls_structure_factor_coef                   Fsqd
_refine_ls_R_factor_all                            0.2035
_refine_ls_R_factor_gt                             0.0648
_refine_ls_wR_factor_ref                           0.2159
_refine_ls_wR_factor_gt                            0.1674
_refine_ls_number_restraints                       0
_refine_ls_hydrogen_treatment                      constr
_refine_ls_number_reflns                           2239
_refine_ls_number_parameters                       136
_refine_ls_goodness_of_fit_ref                     1.015
_refine_ls_weighting_scheme                        calc
_refine_ls_weighting_details
                   'w = 1/[\s^2^(Fo^2^)+(0.0923P)^2^] where P=(Fo^2^+2Fc^2^)/3'
_atom_sites_solution_hydrogens                     geom
_atom_sites_solution_primary                       direct
_atom_sites_solution_secondary                     difmap
_refine_ls_shift/su_max                            0.000
_refine_diff_density_max                           0.36
_refine_diff_density_min                          -0.40
_refine_ls_extinction_method                       none
_refine_ls_extinction_coef                         ?

loop_
_atom_type_symbol
_atom_type_description
_atom_type_scat_dispersion_real
_atom_type_scat_dispersion_imag
_atom_type_scat_source
  'C' 'C'  0.0033 0.0016 
;
International Tables for Crystallography
(Vol. C, Tables 4.2.6.8 and 6.1.1.4)
;
  'H' 'H'  0.0000 0.0000 
;
International Tables for Crystallography
(Vol. C, Table 6.1.1.4)
;
  'N' 'N'  0.0061 0.0033 
;
International Tables for Crystallography
(Vol. C, Tables 4.2.6.8 and 6.1.1.4)
;

#==============================================================================
# ATOMIC COORDINATES AND THERMAL PARAMETERS

loop_
 _atom_site_label
 _atom_site_type_symbol
 _atom_site_fract_x
 _atom_site_fract_y
 _atom_site_fract_z
 _atom_site_U_iso_or_equiv
 _atom_site_adp_type
 _atom_site_occupancy
 _atom_site_site_symmetry_order  
 _atom_site_calc_flag
 _atom_site_refinement_flags_posn
 _atom_site_refinement_flags_adp
 _atom_site_refinement_flags_occupancy
 _atom_site_disorder_assembly
 _atom_site_disorder_group
N1 N 0.7639(4) 0.4984(4) 0.7126(2) 0.0547(9) Uani 1 1 d . . . . .
N2 N 0.6780(5) 0.9201(4) 0.8117(3) 0.0658(12) Uani 1 1 d . . . . .
N3 N 0.8539(4) 0.1575(4) 0.6704(2) 0.0600(10) Uani 1 1 d . . . . .
H3A H 0.828782 0.241823 0.692048 0.072 Uiso 1 1 calc R U . . .
H3B H 0.833657 0.080554 0.703300 0.072 Uiso 1 1 calc R U . . .
C1 C 1.0366(4) -0.0052(4) 0.4544(2) 0.0339(8) Uani 1 1 d . . . . .
C2 C 1.0679(5) 0.1249(4) 0.4035(3) 0.0438(10) Uani 1 1 d . . . . .
H2 H 1.115306 0.120153 0.343940 0.053 Uiso 1 1 calc R U . . .
C3 C 1.0297(5) 0.2557(4) 0.4404(3) 0.0476(11) Uani 1 1 d . . . . .
H3 H 1.050554 0.339677 0.405465 0.057 Uiso 1 1 calc R U . . .
C4 C 0.9597(5) 0.2675(4) 0.5296(3) 0.0468(10) Uani 1 1 d . . . . .
H4 H 0.934941 0.359051 0.553385 0.056 Uiso 1 1 calc R U . . .
C5 C 0.9265(4) 0.1455(4) 0.5831(3) 0.0399(9) Uani 1 1 d . . . . .
C6 C 0.7111(5) 0.5636(4) 0.7742(3) 0.0385(9) Uani 1 1 d . . . . .
C7 C 0.6603(5) 0.8015(5) 0.8336(3) 0.0431(10) Uani 1 1 d . . . . .
C8 C 0.6451(4) 0.6484(4) 0.8504(2) 0.0336(8) Uani 1 1 d . . . . .
C9 C 0.5729(4) 0.5812(4) 0.9258(2) 0.0314(8) Uani 1 1 d . . . . .
C10 C 0.4959(5) 0.6569(4) 1.0042(3) 0.0333(8) Uani 1 1 d . . . . .
C11 C 0.4282(4) 0.5757(4) 1.0719(2) 0.0315(8) Uani 1 1 d . . . . .
H11 H 0.378003 0.624400 1.121149 0.038 Uiso 1 1 calc R U . . .
C12 C 0.4907(5) 0.8192(4) 1.0088(3) 0.0432(9) Uani 1 1 d . . . . .
H12A H 0.544596 0.859164 0.955056 0.052 Uiso 1 1 calc R U . . .
H12B H 0.374347 0.851113 1.003277 0.052 Uiso 1 1 calc R U . . .
H12C H 0.549737 0.851537 1.071198 0.052 Uiso 1 1 calc R U . . .

loop_
 _atom_site_aniso_label
 _atom_site_aniso_U_11
 _atom_site_aniso_U_22
 _atom_site_aniso_U_33
 _atom_site_aniso_U_23
 _atom_site_aniso_U_13
 _atom_site_aniso_U_12
N1 0.066(2) 0.056(2) 0.046(2) -0.0018(18) 0.0223(17) 0.0057(19)
N2 0.087(3) 0.044(2) 0.073(3) 0.012(2) 0.036(2) 0.004(2)
N3 0.082(3) 0.052(2) 0.052(2) -0.0065(18) 0.0345(19) 0.012(2)
C1 0.0315(18) 0.039(2) 0.0321(18) -0.0018(17) 0.0063(14) -0.0033(17)
C2 0.049(2) 0.042(2) 0.041(2) 0.0031(18) 0.0101(18) -0.0061(19)
C3 0.050(3) 0.043(2) 0.051(2) 0.0074(19) 0.0117(19) -0.0056(19)
C4 0.045(2) 0.037(2) 0.059(3) -0.0079(19) 0.0079(19) -0.0009(18)
C5 0.037(2) 0.042(2) 0.041(2) -0.0078(19) 0.0075(17) -0.0005(19)
C6 0.043(2) 0.037(2) 0.036(2) 0.0099(18) 0.0060(18) -0.0003(18)
C7 0.050(2) 0.043(2) 0.039(2) 0.0063(19) 0.0165(18) 0.004(2)
C8 0.0364(19) 0.032(2) 0.0336(18) 0.0034(16) 0.0086(15) -0.0003(17)
C9 0.038(2) 0.028(2) 0.0293(18) 0.0017(15) 0.0063(15) -0.0009(16)
C10 0.0363(17) 0.029(2) 0.0347(17) -0.0048(17) 0.0059(14) 0.0027(18)
C11 0.034(2) 0.032(2) 0.0300(18) -0.0022(16) 0.0100(15) 0.0015(16)
C12 0.057(2) 0.026(2) 0.050(2) -0.0046(17) 0.0192(18) 0.0004(18)

#==============================================================================
_computing_data_collection                         WinAFC
_computing_cell_refinement                         WinAFC
_computing_data_reduction                          WinAFC
_computing_structure_solution
                                      'SHELXT Version 2018/2 (Sheldrick, 2014)'
_computing_structure_refinement
                                      'SHELXL Version 2018/3 (Sheldrick, 2008)'
_computing_publication_material
                                          'CrystalStructure 4.3 (Rigaku, 2019)'
_computing_molecular_graphics                     'CrystalStructure 4.3'

#==============================================================================
# MOLECULAR GEOMETRY

_geom_special_details
;
 All esds (except the esd in the dihedral angle between two l.s. planes)
 are estimated using the full covariance matrix.  The cell esds are taken
 into account individually in the estimation of esds in distances, angles
 and torsion angles; correlations between esds in cell parameters are only
 used when they are defined by crystal symmetry.  An approximate (isotropic)
 treatment of cell esds is used for estimating esds involving l.s. planes.
;

loop_
 _geom_bond_atom_site_label_1
 _geom_bond_atom_site_label_2
 _geom_bond_distance
 _geom_bond_site_symmetry_2
 _geom_bond_publ_flag
N1 C6 1.145(4) . ?
N2 C7 1.142(5) . ?
N3 C5 1.380(4) . ?
N3 H3A 0.8600 . ?
N3 H3B 0.8600 . ?
C1 C2 1.416(5) . ?
C1 C1 1.428(7) 3_756 ?
C1 C5 1.428(5) 3_756 ?
C2 C3 1.349(5) . ?
C2 H2 0.9300 . ?
C3 C4 1.391(6) . ?
C3 H3 0.9300 . ?
C4 C5 1.376(5) . ?
C4 H4 0.9300 . ?
C6 C8 1.439(5) . ?
C7 C8 1.432(5) . ?
C8 C9 1.375(5) . ?
C9 C11 1.442(5) 3_667 ?
C9 C10 1.462(5) . ?
C10 C11 1.342(5) . ?
C10 C12 1.493(5) . ?
C11 H11 0.9300 . ?
C12 H12A 0.9600 . ?
C12 H12B 0.9600 . ?
C12 H12C 0.9600 . ?

loop_
 _geom_angle_atom_site_label_1
 _geom_angle_atom_site_label_2
 _geom_angle_atom_site_label_3
 _geom_angle
 _geom_angle_site_symmetry_1
 _geom_angle_site_symmetry_3
 _geom_angle_publ_flag
C5 N3 H3A 120.0 . . ?
C5 N3 H3B 120.0 . . ?
H3A N3 H3B 120.0 . . ?
C2 C1 C1 118.5(4) . 3_756 ?
C2 C1 C5 122.3(3) . 3_756 ?
C1 C1 C5 119.3(4) 3_756 3_756 ?
C3 C2 C1 120.8(3) . . ?
C3 C2 H2 119.6 . . ?
C1 C2 H2 119.6 . . ?
C2 C3 C4 121.4(3) . . ?
C2 C3 H3 119.3 . . ?
C4 C3 H3 119.3 . . ?
C5 C4 C3 120.9(3) . . ?
C5 C4 H4 119.6 . . ?
C3 C4 H4 119.6 . . ?
C4 C5 N3 120.7(3) . . ?
C4 C5 C1 119.2(3) . 3_756 ?
N3 C5 C1 120.0(4) . 3_756 ?
N1 C6 C8 178.7(4) . . ?
N2 C7 C8 173.4(4) . . ?
C9 C8 C7 127.5(3) . . ?
C9 C8 C6 120.4(3) . . ?
C7 C8 C6 112.0(3) . . ?
C8 C9 C11 118.0(3) . 3_667 ?
C8 C9 C10 124.9(3) . . ?
C11 C9 C10 117.1(3) 3_667 . ?
C11 C10 C9 117.8(3) . . ?
C11 C10 C12 120.7(3) . . ?
C9 C10 C12 121.5(3) . . ?
C10 C11 C9 125.1(3) . 3_667 ?
C10 C11 H11 117.5 . . ?
C9 C11 H11 117.5 3_667 . ?
C10 C12 H12A 109.5 . . ?
C10 C12 H12B 109.5 . . ?
H12A C12 H12B 109.5 . . ?
C10 C12 H12C 109.5 . . ?
H12A C12 H12C 109.5 . . ?
H12B C12 H12C 109.5 . . ?

loop_
 _geom_torsion_atom_site_label_1
 _geom_torsion_atom_site_label_2
 _geom_torsion_atom_site_label_3
 _geom_torsion_atom_site_label_4
 _geom_torsion
 _geom_torsion_site_symmetry_1
 _geom_torsion_site_symmetry_2
 _geom_torsion_site_symmetry_3
 _geom_torsion_site_symmetry_4
 _geom_torsion_publ_flag
C1 C1 C2 C3 0.1(6) 3_756 . . . ?
C5 C1 C2 C3 179.2(4) 3_756 . . . ?
C1 C2 C3 C4 0.4(6) . . . . ?
C2 C3 C4 C5 -0.2(6) . . . . ?
C3 C4 C5 N3 -178.7(3) . . . . ?
C3 C4 C5 C1 -0.6(5) . . . 3_756 ?
C7 C8 C9 C11 -179.9(4) . . . 3_667 ?
C6 C8 C9 C11 2.5(5) . . . 3_667 ?
C7 C8 C9 C10 0.3(6) . . . . ?
C6 C8 C9 C10 -177.3(3) . . . . ?
C8 C9 C10 C11 179.0(3) . . . . ?
C11 C9 C10 C11 -0.8(6) 3_667 . . . ?
C8 C9 C10 C12 -0.4(6) . . . . ?
C11 C9 C10 C12 179.8(3) 3_667 . . . ?
C9 C10 C11 C9 0.8(7) . . . 3_667 ?
C12 C10 C11 C9 -179.8(3) . . . 3_667 ?


#==============================================================================
# Additional structures and associated data_? identifiers
# should be added at this point if there is more than one 
# structure analysis in the CIF.

_shelx_res_file
;
TITL DAN-DMTCNQ
    shelxl.res
    created by SHELXL-2018/3 at 12:08:30 on 27-Dec-2021
CELL  0.71069 7.90910 9.18810 13.52260 90.00000 96.99350 90.00000
ZERR  2 0.00320 0.00620 0.00590 0.00000 0.03330 0.00000
LATT 1
SYMM    -X, .50+Y, .50-Z
SFAC C H N
UNIT 48 36 12
L.S. 5
FMAP 2
PLAN 25
WPDB -2
HTAB
BOND $H
CONF
LIST 4
TEMP 24.0
ACTA
SIZE 0.300 0.250 0.300
WGHT    0.092300
FVAR       0.38554
N1    3    0.763937    0.498364    0.712649    11.00000    0.06619    0.05559 =
         0.04603   -0.00178    0.02230    0.00575
N2    3    0.677958    0.920123    0.811742    11.00000    0.08723    0.04422 =
         0.07260    0.01202    0.03626    0.00398
N3    3    0.853859    0.157463    0.670442    11.00000    0.08188    0.05215 =
         0.05239   -0.00655    0.03447    0.01215
AFIX  93
H3A   2    0.828782    0.241823    0.692048    11.00000   -1.20000
H3B   2    0.833657    0.080554    0.703300    11.00000   -1.20000
AFIX   0
C1    1    1.036627   -0.005200    0.454416    11.00000    0.03153    0.03865 =
         0.03214   -0.00177    0.00627   -0.00331
C2    1    1.067881    0.124905    0.403503    11.00000    0.04882    0.04244 =
         0.04122    0.00310    0.01006   -0.00608
AFIX  43
H2    2    1.115306    0.120153    0.343940    11.00000   -1.20000
AFIX   0
C3    1    1.029664    0.255685    0.440390    11.00000    0.05050    0.04289 =
         0.05083    0.00736    0.01171   -0.00556
AFIX  43
H3    2    1.050554    0.339677    0.405465    11.00000   -1.20000
AFIX   0
C4    1    0.959662    0.267491    0.529580    11.00000    0.04524    0.03668 =
         0.05899   -0.00793    0.00790   -0.00093
AFIX  43
H4    2    0.934941    0.359051    0.553385    11.00000   -1.20000
AFIX   0
C5    1    0.926501    0.145510    0.583062    11.00000    0.03690    0.04196 =
         0.04143   -0.00784    0.00752   -0.00053
C6    1    0.711106    0.563562    0.774209    11.00000    0.04331    0.03694 =
         0.03552    0.00994    0.00602   -0.00031
C7    1    0.660320    0.801502    0.833607    11.00000    0.04968    0.04286 =
         0.03945    0.00627    0.01650    0.00407
C8    1    0.645134    0.648439    0.850351    11.00000    0.03642    0.03197 =
         0.03356    0.00340    0.00859   -0.00029
C9    1    0.572871    0.581201    0.925752    11.00000    0.03758    0.02775 =
         0.02935    0.00173    0.00633   -0.00092
C10   1    0.495921    0.656908    1.004209    11.00000    0.03627    0.02934 =
         0.03469   -0.00475    0.00591    0.00266
C11   1    0.428160    0.575704    1.071927    11.00000    0.03403    0.03199 =
         0.02995   -0.00223    0.00997    0.00145
AFIX  43
H11   2    0.378003    0.624400    1.121149    11.00000   -1.20000
AFIX   0
C12   1    0.490683    0.819159    1.008849    11.00000    0.05682    0.02628 =
         0.04970   -0.00455    0.01922    0.00043
AFIX  33
H12A  2    0.544596    0.859164    0.955056    11.00000   -1.20000
H12B  2    0.374347    0.851113    1.003277    11.00000   -1.20000
H12C  2    0.549737    0.851537    1.071198    11.00000   -1.20000
AFIX   0
HKLF 4


REM  DAN-DMTCNQ
REM wR2 = 0.2159, GooF = S = 1.015, Restrained GooF = 1.015 for all data
REM R1 = 0.0648 for 929 Fo > 4sig(Fo) and 0.2035 for all 2239 data
REM 136 parameters refined using 0 restraints

END

WGHT      0.0923      0.0000

REM Instructions for potential hydrogen bonds
HTAB N3 N1
EQIV $3 x, y-1, z
HTAB N3 N2_$3

REM Highest difference peak  0.363,  deepest hole -0.400,  1-sigma level  0.059
Q1    1   0.4234  0.8433  1.0744  11.00000  0.05    0.36
Q2    1   0.4096  0.8512  0.9377  11.00000  0.05    0.35
Q3    1   0.6041  0.8694  1.0188  11.00000  0.05    0.34
Q4    1   0.6823  1.0021  0.7790  11.00000  0.05    0.22
Q5    1   0.4933  0.7298  1.0053  11.00000  0.05    0.21
Q6    1   0.5612  0.5086  0.9174  11.00000  0.05    0.20
Q7    1   1.0742  0.0542  0.4330  11.00000  0.05    0.19
Q8    1   0.6585  0.7288  0.8356  11.00000  0.05    0.19
Q9    1   0.3782  0.7492  1.1598  11.00000  0.05    0.17
Q10   1   0.4489  0.6061  1.0213  11.00000  0.05    0.17
Q11   1   0.5784  0.6506  1.0157  11.00000  0.05    0.17
Q12   1   0.7675  0.4981  0.7798  11.00000  0.05    0.17
Q13   1   0.5198  0.6302  0.9610  11.00000  0.05    0.17
Q14   1   0.8652  0.4004  0.6668  11.00000  0.05    0.16
Q15   1   0.5440  0.6124  0.9777  11.00000  0.05    0.16
Q16   1   1.0869  0.4910  0.3628  11.00000  0.05    0.16
Q17   1   1.2258  0.2441  0.3371  11.00000  0.05    0.16
Q18   1   1.0144  0.4181  0.4014  11.00000  0.05    0.16
Q19   1   1.0090  0.3285  0.3783  11.00000  0.05    0.15
Q20   1   0.7065  1.0957  0.8123  11.00000  0.05    0.15
Q21   1   1.1064  0.0202  0.4023  11.00000  0.05    0.15
Q22   1   1.0000  0.0000  0.5000  10.50000  0.05    0.15
Q23   1   0.5388  0.9992  0.9354  11.00000  0.05    0.15
Q24   1   0.9725  0.4221  0.6063  11.00000  0.05    0.15
Q25   1   0.5970  0.9033  0.8203  11.00000  0.05    0.15
;

_shelx_res_checksum   55259

_shelx_hkl_file
;
   0   0   2  416.87    2.65
   0   0  -2  376.67    2.52
   0   0  -3   -0.60    0.96
   0   0   3   -0.95    1.02
   0   0  -4   38.22    1.57
   0   0   4   45.42    1.70
   0   0  -5    0.23    1.21
   0   0   5   -1.22    1.38
   0   0   6   14.55    1.09
   0   0  -6   12.01    1.02
   0   0  -7   -2.21    1.39
   0   0   7   -0.53    1.50
   0   0   8  170.30    3.73
   0   0  -8  157.74    3.54
   0   0  -9  -12.79    2.16
   0   0   9  -11.48    2.14
   0   0  10   -0.96    1.76
   0   0 -10    0.52    1.73
   0   0  11   -0.58    1.91
   0   0 -11   -2.92    1.90
   0   0  12   39.71    2.92
   0   0 -12   33.73    2.55
   0   0 -13   -0.25    2.08
   0   0  13   -1.82    2.50
   0   0  14   20.86    1.72
   0   0 -14   15.58    1.61
   0   0 -15    3.22    2.29
   0   0  15    3.66    2.59
   0   0  16    2.78    1.49
   0   0 -16   -0.56    1.73
   0   0  17   -5.59    2.83
   0   0 -17    0.35    2.28
   0  -1  -1  712.77    3.21
   0  -1   1  732.45    3.24
   0  -1   2  334.51    2.68
   0  -1  -2  301.99    2.56
   0  -1  -3   29.84    1.34
   0  -1   3   30.01    1.42
   0  -1  -4  416.33    3.95
   0  -1   4  471.35    4.21
   0  -1   5  281.28    3.70
   0  -1  -5  260.25    3.55
   0  -1  -6   13.43    1.11
   0  -1   6   14.55    1.16
   0  -1  -7   19.42    1.67
   0  -1   7   21.26    1.86
   0  -1  -8   31.53    2.01
   0  -1   8   42.75    2.28
   0  -1  -9   12.08    1.06
   0  -1   9   15.65    1.38
   0  -1  10    9.68    1.23
   0  -1 -10    9.33    1.07
   0  -1  11   -0.10    1.99
   0  -1 -11    1.48    1.73
   0  -1 -12    1.00    1.91
   0  -1  12    1.82    1.50
   0  -1  13   25.23    2.10
   0  -1 -13   23.04    1.86
   0  -1 -14    2.27    2.37
   0  -1  14    5.18    1.49
   0  -1 -15   -1.91    2.28
   0  -1  15   -2.06    2.54
   0  -1 -16   -4.35    2.60
   0  -1  16   -1.61    2.77
   0  -1  17    2.98    2.75
   0  -1 -17   -1.76    2.44
   0  -2   0    7.65    0.72
   0  -2  -1   34.76    1.35
   0  -2   1   33.88    1.36
   0  -2  -2  352.63    3.33
   0  -2   2  358.58    3.37
   0  -2   3    1.03    0.72
   0  -2  -3   -2.18    1.22
   0  -2   4   11.59    1.03
   0  -2  -4    7.98    0.81
   0  -2  -5    0.94    1.16
   0  -2   5   -0.76    1.39
   0  -2  -6  180.31    3.40
   0  -2   6  191.08    3.55
   0  -2  -7   -1.72    1.34
   0  -2   7   -0.45    1.44
   0  -2  -8   15.07    1.28
   0  -2   8   18.03    1.44
   0  -2   9    3.85    1.09
   0  -2  -9    5.42    0.95
   0  -2  10   -1.54    1.95
   0  -2 -10    0.92    1.74
   0  -2 -11   11.25    1.24
   0  -2  11   11.96    1.30
   0  -2  12   22.19    1.88
   0  -2 -12   18.75    1.65
   0  -2 -13    1.25    1.97
   0  -2  13    0.88    2.31
   0  -2 -14    0.56    2.11
   0  -2  14    2.52    1.35
   0  -2  15    3.37    1.54
   0  -2 -15    2.27    2.61
   0  -2  16    1.37    1.90
   0  -2 -16   -2.31    2.37
   0  -2 -17    1.41    2.37
   0  -2  17   -3.90    2.87
   0  -3   0    0.34    1.25
   0  -3  -1    4.44    0.74
   0  -3   1    3.85    0.76
   0  -3   2   33.85    1.74
   0  -3  -2   32.92    1.67
   0  -3   3  332.07    4.03
   0  -3  -3  328.33    3.98
   0  -3  -4   28.37    1.72
   0  -3   4   27.12    1.83
   0  -3   5    2.11    0.82
   0  -3  -5   -2.34    1.38
   0  -3   6   43.15    2.25
   0  -3  -6   42.47    2.16
   0  -3   7    1.11    1.56
   0  -3  -7    0.48    1.40
   0  -3   8   14.37    1.40
   0  -3  -8   11.30    1.02
   0  -3  -9   10.27    1.07
   0  -3   9   10.42    1.21
   0  -3  10    1.37    1.84
   0  -3 -10   -0.37    1.82
   0  -3  11   16.01    1.45
   0  -3 -11   14.87    1.30
   0  -3 -12    9.56    1.22
   0  -3  12    9.37    1.38
   0  -3 -13    7.10    1.33
   0  -3  13    9.39    1.54
   0  -3  14   -0.72    2.51
   0  -3 -14   -0.72    2.31
   0  -3 -15    3.40    2.30
   0  -3  15   -6.52    2.89
   0  -3  16    0.33    2.49
   0  -3 -16    1.52    2.24
   0  -4   0  117.46    2.68
   0  -4  -1   11.67    1.07
   0  -4   1   10.70    1.05
   0  -4  -2    0.51    1.32
   0  -4   2   -0.81    1.45
   0  -4  -3   22.05    1.77
   0  -4   3   25.56    1.79
   0  -4  -4  137.69    3.18
   0  -4   4  145.19    3.25
   0  -4   5   23.12    1.77
   0  -4  -5   18.24    1.78
   0  -4  -6    3.31    0.78
   0  -4   6   -0.58    1.64
   0  -4   7    8.34    1.07
   0  -4  -7    8.31    0.96
   0  -4  -8    5.65    1.00
   0  -4   8    5.62    1.11
   0  -4   9   -0.96    2.17
   0  -4  -9    3.94    1.03
   0  -4 -10   17.96    1.61
   0  -4  10   18.38    1.81
   0  -4 -11   -3.32    2.11
   0  -4  11   -1.72    2.16
   0  -4  12   48.85    3.62
   0  -4 -12   46.74    3.26
   0  -4  13    1.52    2.31
   0  -4 -13   -0.53    2.17
   0  -4 -14    5.10    1.33
   0  -4  14    3.36    1.53
   0  -4 -15    0.16    2.35
   0  -4  15   -1.63    2.69
   0  -4 -16   -0.18    2.53
   0  -4  16    2.63    2.73
   0  -5   0    1.64    1.29
   0  -5  -1   92.25    2.86
   0  -5   1   96.60    2.80
   0  -5   2   19.19    1.81
   0  -5  -2   15.27    1.25
   0  -5  -3    0.14    1.53
   0  -5   3    2.90    0.87
   0  -5  -4   -0.99    1.51
   0  -5   4    0.34    1.61
   0  -5   5    0.97    1.62
   0  -5  -5   -0.01    1.61
   0  -5   6   15.04    1.50
   0  -5  -6   14.31    1.34
   0  -5   7   13.07    1.21
   0  -5  -7   13.28    1.10
   0  -5  -8    6.82    1.07
   0  -5   8    1.89    2.08
   0  -5   9    2.72    2.26
   0  -5  -9    5.95    1.15
   0  -5  10   36.82    2.95
   0  -5 -10   27.64    2.74
   0  -5 -11   -0.97    2.23
   0  -5  11    0.64    2.29
   0  -5 -12   11.90    1.48
   0  -5  12   13.72    1.60
   0  -5 -13   14.86    1.55
   0  -5  13   12.15    1.73
   0  -5 -14   -1.24    2.39
   0  -5  14    1.20    1.80
   0  -5 -15   -2.05    2.57
   0  -5  15    0.50    2.48
   0  -6   0   12.52    1.23
   0  -6  -1    2.69    0.92
   0  -6   1    3.60    0.94
   0  -6   2    1.98    1.55
   0  -6  -2    1.14    1.46
   0  -6  -3    2.23    0.87
   0  -6   3   -1.26    1.64
   0  -6  -4    0.99    1.54
   0  -6   4    4.54    0.93
   0  -6  -5   15.51    1.43
   0  -6   5   17.09    1.50
   0  -6   6   75.66    3.39
   0  -6  -6   71.83    3.26
   0  -6  -7   12.57    1.24
   0  -6   7   13.16    1.36
   0  -6   8   32.08    2.89
   0  -6  -8   29.93    2.68
   0  -6   9    1.14    2.03
   0  -6  -9   -1.29    1.92
   0  -6 -10   -2.35    2.17
   0  -6  10   -1.61    2.29
   0  -6  11    5.89    1.50
   0  -6 -11    6.51    1.37
   0  -6  12    2.18    1.76
   0  -6 -12    0.15    1.97
   0  -6 -13    2.48    2.18
   0  -6  13    0.77    2.69
   0  -6 -14    3.02    2.21
   0  -6  14    3.02    2.53
   0  -6  15   -4.85    2.87
   0  -6 -15   -2.51    2.56
   0  -7   0    1.77    1.69
   0  -7  -1   48.34    2.65
   0  -7   1   47.90    2.81
   0  -7  -2   15.13    1.43
   0  -7   2   14.05    1.20
   0  -7   3    1.87    1.10
   0  -7  -3    2.53    1.73
   0  -7   4    0.40    1.89
   0  -7  -4    0.79    1.88
   0  -7  -5   11.19    1.08
   0  -7   5    6.84    1.24
   0  -7  -6    0.42    1.94
   0  -7   6    3.31    1.23
   0  -7  -7   44.56    3.05
   0  -7   7   50.46    3.32
   0  -7   8    1.08    2.08
   0  -7  -8   -0.61    2.05
   0  -7   9    8.03    1.46
   0  -7  -9    6.37    1.39
   0  -7  10    3.44    2.62
   0  -7 -10    4.80    1.28
   0  -7  11   11.19    1.46
   0  -7 -11    3.66    2.57
   0  -7 -12    6.94    1.37
   0  -7  12    3.17    1.53
   0  -7  13    3.53    1.49
   0  -7 -13   -1.18    2.72
   0  -7 -14    0.37    1.65
   0  -7  14    4.38    1.56
   0  -8   0   -2.32    2.07
   0  -8   1   24.64    2.40
   0  -8  -1   22.15    1.76
   0  -8   2    2.56    2.23
   0  -8  -2    1.92    2.13
   0  -8   3   -1.30    2.11
   0  -8  -3    1.77    1.93
   0  -8   4   -0.34    2.19
   0  -8  -4    2.26    1.92
   0  -8  -5    2.35    2.25
   0  -8   5    7.55    1.27
   0  -8   6    5.16    1.34
   0  -8  -6    5.33    1.26
   0  -8   7    5.33    1.48
   0  -8  -7    8.38    1.36
   0  -8  -8   -0.14    2.12
   0  -8   8    0.52    2.38
   0  -8   9    1.56    2.27
   0  -8  -9    2.71    1.89
   0  -8 -10   -1.51    2.47
   0  -8  10   -1.35    2.47
   0  -8 -11    1.29    2.27
   0  -8  11    1.29    2.53
   0  -8 -12    8.53    1.57
   0  -8  12    8.64    1.73
   0  -9   0   -1.33    1.99
   0  -9   1    3.79    1.29
   0  -9  -1    3.95    1.28
   0  -9   2   -4.84    2.33
   0  -9  -2    1.99    1.79
   0  -9   3    1.13    2.23
   0  -9  -3    1.90    2.25
   0  -9   4    0.92    1.50
   0  -9  -4    1.32    2.15
   0  -9  -5    8.26    1.31
   0  -9   5    7.76    1.39
   0  -9   6   -0.56    2.60
   0  -9  -6    0.28    1.84
   0  -9   7    1.89    2.41
   0  -9  -7   -2.89    2.32
   0  -9  -8    2.28    2.18
   0  -9   8   -1.20    2.45
   0  -9   9   -2.70    2.44
   0  -9  -9    1.60    2.42
   0  -9 -10    1.51    2.27
   0  -9  10    0.50    2.61
   0  -9 -11   -1.77    2.42
   0  -9  11   -1.25    2.90
   0 -10   0    4.22    1.36
   0 -10  -1   -1.99    2.18
   0 -10   1    1.27    2.07
   0 -10   2    1.99    2.25
   0 -10  -2    4.13    1.27
   0 -10   3   -0.43    2.34
   0 -10  -3    1.46    1.93
   0 -10   4   -3.13    2.56
   0 -10  -4    0.14    2.15
   0 -10   5    1.84    2.39
   0 -10  -5   -3.19    2.34
   0 -10   6    2.37    2.39
   0 -10  -6    2.84    2.14
   0 -10   7    1.78    2.61
   0 -10  -7    2.44    2.41
   0 -10   8    3.72    1.48
   0 -10  -8    2.28    1.84
   0 -10   9   -2.49    2.76
   0 -10  -9   -1.43    2.66
   0 -11   0   -4.67    2.53
   0 -11  -1   -1.95    2.50
   0 -11   1   -1.79    2.54
   0 -11  -2    1.78    2.55
   0 -11   2   -0.66    2.60
   0 -11   3    8.65    1.51
   0 -11  -3    3.15    2.53
   0 -11  -4    1.63    1.41
   0 -11   4    3.76    1.47
   0 -11   5    4.08    1.47
   0 -11  -5    3.11    2.49
   0 -11  -6   -0.54    2.92
   0 -11   6    0.34    2.68
  -1   0  17    2.08    2.43
  -1   0  16    1.28    2.99
  -1   0  15    1.46    2.40
  -1   0  14   23.66    2.10
  -1   0  13   -4.06    2.52
  -1   0  12   79.36    3.69
  -1   0  11   -1.34    1.91
  -1   0  10   26.67    2.44
   1   0  -9   -0.31    1.47
  -1   0   9    0.76    1.61
   1   0  -8   16.27    1.23
  -1   0   8   19.08    1.85
   1   0  -7   -2.85    1.46
  -1   0   7   -1.57    1.48
  -1   0   6  241.38    3.73
   1   0  -6  210.73    3.45
   1   0  -5    0.73    1.19
  -1   0   5   -0.91    1.33
  -1   0   4  233.00    3.05
   1   0  -4  199.76    2.85
  -1   0   3    1.72    0.60
  -1   0   2   46.54    1.26
  -1   0   1    0.76    0.57
  -1   0   0    1.92    0.30
  -1   0  -1    9.05    0.79
  -1   0  -2    1.18    0.95
  -1   0  -3    0.14    1.06
   1   0   3    0.58    1.16
   1   0   4    0.12    1.35
  -1   0  -4    0.89    1.20
   1   0   5   -1.14    1.36
  -1   0  -5   -2.08    1.34
   1   0   6   74.78    2.40
  -1   0  -6   62.74    2.23
   1   0   7   -2.39    1.52
  -1   0  -7   -1.72    1.33
   1   0   8   73.04    2.86
  -1   0  -8   66.10    2.66
   1   0   9   -1.45    1.77
  -1   0  -9   -2.25    1.62
  -1   0 -10    2.27    0.96
  -1   0 -11   -0.92    1.76
  -1   0 -12    4.73    1.16
  -1   0 -13    1.25    1.90
  -1   0 -14   44.86    3.33
  -1   0 -15   -1.18    2.84
  -1   0 -16    5.72    1.62
  -1   0 -17    2.70    2.38
  -1  -1  17    3.14    2.76
  -1  -1  16    2.83    1.55
  -1  -1  15    2.48    2.39
  -1  -1  14    0.13    2.30
  -1  -1  13   66.63    3.78
  -1  -1  12    7.74    1.39
  -1  -1  11    1.08    1.36
  -1  -1  10   19.36    1.62
  -1  -1   9    0.71    1.58
   1  -1  -9   -0.45    1.44
  -1  -1   8    9.73    0.97
   1  -1  -8    7.73    0.90
   1  -1  -7   23.10    1.84
  -1  -1   7   30.56    2.00
   1  -1  -6    9.57    0.85
  -1  -1   6   11.18    1.10
  -1  -1   5  193.31    3.16
   1  -1  -5  166.33    2.96
  -1  -1   4   57.70    1.89
   1  -1  -4   50.46    1.80
  -1  -1   3   98.52    2.02
   1  -1  -3   86.54    1.92
  -1  -1   2    7.58    0.73
  -1  -1   1   90.99    1.52
  -1  -1   0   77.45    1.39
  -1  -1  -1    4.53    0.51
  -1  -1  -2  138.73    2.12
  -1  -1  -3    7.15    0.70
   1  -1   3    8.77    0.75
   1  -1   4    1.85    1.36
  -1  -1  -4    1.85    1.25
   1  -1   5   41.15    1.92
  -1  -1  -5   40.64    1.83
   1  -1   6   46.26    2.22
  -1  -1  -6   38.88    2.04
  -1  -1  -7   34.10    2.03
   1  -1   7   36.87    2.17
  -1  -1  -8    9.01    0.96
   1  -1   8    9.95    1.05
   1  -1   9    8.07    1.06
  -1  -1  -9    5.54    0.92
  -1  -1 -10    2.48    1.75
  -1  -1 -11    1.73    1.68
  -1  -1 -12    9.99    1.29
  -1  -1 -13   -0.63    2.02
  -1  -1 -14    1.11    2.30
  -1  -1 -15   25.74    2.13
  -1  -1 -16   -0.65    2.54
  -1  -1 -17    0.73    2.36
  -1  -2  17    0.87    2.73
  -1  -2  16    2.75    2.51
  -1  -2  15   -0.75    2.42
  -1  -2  14   -2.74    2.57
  -1  -2  13    0.26    2.14
  -1  -2  12    0.34    1.99
  -1  -2  11    8.65    1.23
  -1  -2  10    0.01    1.96
  -1  -2   9   71.13    2.83
   1  -2  -9   55.90    2.71
  -1  -2   8   39.47    2.32
   1  -2  -8   29.34    2.13
   1  -2  -7   13.34    1.13
  -1  -2   7   12.90    1.00
  -1  -2   6  105.92    2.84
   1  -2  -6  102.17    2.70
   1  -2  -5   17.04    1.55
  -1  -2   5   18.42    1.69
   1  -2  -4   92.38    2.30
  -1  -2   4   94.76    2.34
  -1  -2   3   85.59    2.17
   1  -2  -3   87.00    2.15
  -1  -2   2    0.23    1.17
   1  -2  -2    1.67    1.12
   1  -2  -1   41.37    1.56
  -1  -2   1   42.97    1.52
   1  -2   0   65.42    1.72
  -1  -2   0   64.24    1.71
  -1  -2  -1    1.43    1.08
   1  -2   1    0.63    1.17
   1  -2   2    6.63    0.78
  -1  -2  -2    5.73    0.74
   1  -2   3   17.00    1.57
  -1  -2  -3   16.36    1.39
   1  -2   4    2.59    0.80
  -1  -2  -4    2.28    0.71
   1  -2   5   34.49    1.93
  -1  -2  -5   30.28    1.88
  -1  -2  -6   56.50    2.24
   1  -2   6   64.99    2.35
   1  -2   7   12.34    1.04
  -1  -2  -7   11.25    0.93
   1  -2   8   46.19    2.51
  -1  -2  -8   45.96    2.36
  -1  -2  -9    0.86    1.52
  -1  -2 -10    4.17    1.07
  -1  -2 -11   23.79    1.78
  -1  -2 -12   -0.11    2.00
  -1  -2 -13    1.23    1.24
  -1  -2 -14    2.81    2.03
  -1  -2 -15    2.62    1.28
  -1  -2 -16   -5.72    2.58
  -1  -3  17   -3.08    3.05
  -1  -3  16    4.01    2.74
  -1  -3  15    3.79    1.56
  -1  -3  14    0.69    2.48
  -1  -3  13   -1.05    2.31
  -1  -3  12   -1.28    2.24
  -1  -3  11   26.55    2.52
  -1  -3  10   22.85    1.76
  -1  -3   9   27.72    2.39
  -1  -3   8    0.87    1.60
   1  -3  -8    0.33    1.58
  -1  -3   7   19.66    1.37
   1  -3  -7   18.86    1.81
  -1  -3   6    1.24    1.41
   1  -3  -6    1.06    1.23
   1  -3  -5   11.40    0.94
  -1  -3   5   15.71    1.18
   1  -3  -4   -1.17    1.32
  -1  -3   4    0.50    1.36
  -1  -3   3    5.05    0.83
   1  -3  -3    4.89    0.78
   1  -3  -2   27.97    1.65
  -1  -3   2   28.74    1.63
  -1  -3   1  154.14    2.72
   1  -3  -1  146.00    2.72
  -1  -3   0   91.59    2.25
   1  -3   0   88.34    2.29
  -1  -3  -1  228.39    3.21
   1  -3   1  218.15    3.26
   1  -3   2   64.32    2.06
  -1  -3  -2   58.40    2.00
  -1  -3  -3  170.04    3.10
   1  -3   3  177.91    3.16
  -1  -3  -4   38.70    1.92
   1  -3   4   40.10    2.07
   1  -3   5    6.43    0.92
  -1  -3  -5    6.26    0.83
  -1  -3  -6    1.14    0.80
   1  -3   6   -3.14    1.52
  -1  -3  -7    7.45    0.91
   1  -3   7    9.76    1.02
  -1  -3  -8    1.19    0.86
   1  -3   8   -3.27    1.81
  -1  -3  -9   10.81    1.10
  -1  -3 -10    2.80    1.91
  -1  -3 -11   19.53    1.76
  -1  -3 -12    8.99    1.30
  -1  -3 -13    3.38    1.37
  -1  -3 -14    1.90    2.29
  -1  -3 -15    0.01    2.20
  -1  -3 -16    2.43    2.37
  -1  -4  16    0.18    1.89
  -1  -4  15    5.76    1.64
  -1  -4  14    9.23    1.59
  -1  -4  13    5.62    1.52
  -1  -4  12    0.94    1.54
  -1  -4  11    7.51    1.41
  -1  -4  10   55.06    3.15
  -1  -4   9    3.42    1.14
  -1  -4   8   -0.43    1.82
   1  -4  -7    7.34    0.94
  -1  -4   7    7.84    1.07
   1  -4  -6   -1.08    1.51
  -1  -4   6    2.04    1.61
   1  -4  -5    0.57    1.37
  -1  -4   5    2.29    0.85
  -1  -4   4  180.37    3.52
   1  -4  -4  164.12    3.45
   1  -4  -3    8.52    0.88
  -1  -4   3    9.32    0.89
  -1  -4   2  107.09    2.68
   1  -4  -2  103.66    2.61
   1  -4  -1    8.56    0.89
  -1  -4   1   10.94    1.06
   1  -4   0  185.85    3.29
  -1  -4   0  197.74    3.41
  -1  -4  -1    0.51    1.34
   1  -4   1    0.15    1.38
  -1  -4  -2  233.07    3.77
   1  -4   2  231.80    3.76
   1  -4   3    7.55    0.89
  -1  -4  -3    5.92    0.86
   1  -4   4   45.72    2.29
  -1  -4  -4   52.43    2.25
  -1  -4  -5    6.24    0.87
   1  -4   5    7.25    0.97
  -1  -4  -6   59.86    2.61
   1  -4   6   65.76    2.79
   1  -4   7   -0.33    1.74
  -1  -4  -7   -1.47    1.41
  -1  -4  -8    2.87    0.99
  -1  -4  -9    6.87    1.05
  -1  -4 -10    5.26    1.03
  -1  -4 -11    2.48    1.12
  -1  -4 -12   15.80    1.47
  -1  -4 -13    4.77    1.32
  -1  -4 -14    1.99    2.40
  -1  -4 -15    2.49    1.43
  -1  -4 -16    5.20    1.53
  -1  -5  15    2.53    2.53
  -1  -5  14    1.86    2.51
  -1  -5  13    2.89    2.43
  -1  -5  12    2.52    2.14
  -1  -5  11    9.81    1.46
  -1  -5  10    1.47    2.16
  -1  -5   9   29.69    2.65
  -1  -5   8   15.02    1.29
  -1  -5   7    4.52    1.05
   1  -5  -6    1.95    1.61
  -1  -5   6    3.66    1.04
  -1  -5   5    2.12    1.57
   1  -5  -5   -0.08    1.50
   1  -5  -4    8.36    0.93
  -1  -5   4    7.98    0.98
   1  -5  -3    4.64    0.82
  -1  -5   3    2.25    0.87
  -1  -5   2    3.36    0.85
   1  -5  -2    3.30    0.84
   1  -5  -1   53.29    2.42
  -1  -5   1   59.01    2.42
   1  -5   0   19.56    1.95
  -1  -5   0   22.62    1.85
  -1  -5  -1   20.84    1.25
   1  -5   1   19.63    1.78
   1  -5   2   33.78    2.13
  -1  -5  -2   33.18    2.04
   1  -5   3   39.87    2.27
  -1  -5  -3   46.19    2.26
   1  -5   4    1.25    1.64
  -1  -5  -4    0.88    1.55
   1  -5   5   -3.19    1.74
  -1  -5  -5   -0.70    1.52
   1  -5   6   12.56    1.21
  -1  -5  -6   15.13    1.31
  -1  -5  -7   -0.90    1.72
  -1  -5  -8   -0.89    1.80
  -1  -5  -9    5.47    1.12
  -1  -5 -10   12.02    1.22
  -1  -5 -11   13.09    1.33
  -1  -5 -12    2.07    2.17
  -1  -5 -13    6.74    1.37
  -1  -5 -14    1.29    2.06
  -1  -5 -15    2.96    1.30
  -1  -6  15   -2.12    2.97
  -1  -6  14   -5.81    2.74
  -1  -6  13    2.62    2.51
  -1  -6  12    1.74    2.33
  -1  -6  11    0.67    2.37
  -1  -6  10   -0.98    2.36
  -1  -6   9   14.97    1.44
  -1  -6   8    7.67    1.29
  -1  -6   7    1.40    2.13
  -1  -6   6  182.59    4.68
  -1  -6   5   11.65    1.20
  -1  -6   4    7.73    1.09
   1  -6  -4    9.88    1.03
   1  -6  -3    1.21    1.09
  -1  -6   3    0.16    1.69
  -1  -6   2   99.54    3.24
   1  -6  -2   86.14    3.05
  -1  -6   1   10.01    1.00
   1  -6  -1   10.03    1.03
   1  -6   0    2.33    0.87
  -1  -6   0    0.37    1.51
   1  -6   1    1.29    1.61
  -1  -6  -1    0.60    1.44
   1  -6   2   -1.25    1.70
  -1  -6  -2    1.03    1.46
  -1  -6  -3   14.82    1.35
   1  -6   3   11.70    1.15
  -1  -6  -4   60.45    2.80
  -1  -6  -5    2.22    0.97
  -1  -6  -6    0.50    1.78
  -1  -6  -7    6.94    1.14
  -1  -6  -8  104.59    4.02
  -1  -6  -9    3.08    1.19
  -1  -6 -10    2.67    2.24
  -1  -6 -11    3.03    2.37
  -1  -6 -12    1.92    2.18
  -1  -6 -13    0.96    2.17
  -1  -6 -14    1.33    1.35
  -1  -7  14    1.62    2.84
  -1  -7  13    2.50    1.78
  -1  -7  12    1.39    2.49
  -1  -7  11    0.58    2.25
  -1  -7  10    0.02    2.31
  -1  -7   9    1.91    1.37
  -1  -7   8    2.88    2.43
  -1  -7   7   20.06    1.93
  -1  -7   6    2.03    1.18
  -1  -7   5  105.10    3.96
  -1  -7   4    5.01    1.19
  -1  -7   3    0.56    1.72
  -1  -7   2   12.11    1.14
  -1  -7   1   64.33    2.98
  -1  -7   0    1.28    1.21
  -1  -7  -1   24.72    2.41
  -1  -7  -2    3.64    1.07
  -1  -7  -3   35.60    2.55
  -1  -7  -4    7.67    1.11
  -1  -7  -5    1.26    1.82
  -1  -7  -6    3.71    1.13
  -1  -7  -7   84.83    3.92
  -1  -7  -8    0.62    2.04
  -1  -7  -9    8.68    1.35
  -1  -7 -10    4.49    1.27
  -1  -7 -11    0.43    2.37
  -1  -7 -12    0.32    2.33
  -1  -7 -13    1.21    2.31
  -1  -8  13    2.00    2.68
  -1  -8  12    1.18    2.89
  -1  -8  11   -0.64    2.58
  -1  -8  10    0.31    2.43
  -1  -8   9    2.98    2.25
  -1  -8   8    1.61    2.25
  -1  -8   7    1.01    2.28
  -1  -8   6   31.02    3.02
  -1  -8   5    2.01    2.01
  -1  -8   4    4.23    1.24
  -1  -8   3   11.45    1.34
  -1  -8   2    1.82    1.96
  -1  -8   1    1.70    1.83
  -1  -8   0  113.71    4.05
  -1  -8  -1    2.43    1.06
  -1  -8  -2   95.36    3.80
  -1  -8  -3    1.12    1.78
  -1  -8  -4   -1.97    2.00
  -1  -8  -5    9.88    1.24
  -1  -8  -6    1.88    2.06
  -1  -8  -7   -1.17    2.04
  -1  -8  -8   18.79    1.53
  -1  -8  -9    1.17    2.18
  -1  -8 -10    1.85    2.11
  -1  -8 -11    2.45    2.29
  -1  -8 -12    0.52    2.40
  -1  -9  11    1.58    1.80
  -1  -9  10    1.00    2.68
  -1  -9   9    1.97    1.35
  -1  -9   8    1.07    2.57
  -1  -9   7    3.34    1.32
  -1  -9   6    2.65    2.24
  -1  -9   5    2.28    2.44
  -1  -9   4    0.66    2.04
  -1  -9   3    0.37    2.13
  -1  -9   2    2.51    2.18
  -1  -9   1   -1.85    2.05
  -1  -9   0    7.31    1.30
  -1  -9  -1    1.38    2.11
  -1  -9  -2    5.04    1.21
  -1  -9  -3   -5.16    2.15
  -1  -9  -4    3.04    2.09
  -1  -9  -5   -4.20    2.31
  -1  -9  -6    0.13    2.14
  -1  -9  -7    2.40    1.33
  -1  -9  -8    2.47    2.32
  -1  -9  -9    3.07    2.49
  -1  -9 -10   -1.21    2.50
  -1  -9 -11    2.70    2.27
  -1 -10   9   -0.19    2.73
  -1 -10   8    7.50    1.55
  -1 -10   7    1.13    2.56
  -1 -10   6    5.37    1.44
  -1 -10   5    1.83    2.34
  -1 -10   4    4.11    1.37
  -1 -10   3   -3.50    2.42
  -1 -10   2   -2.86    2.43
  -1 -10   1   -0.02    2.35
  -1 -10   0   -0.73    2.40
  -1 -10  -1    1.42    2.15
  -1 -10  -2    0.73    2.32
  -1 -10  -3    2.94    2.32
  -1 -10  -4    0.17    2.24
  -1 -10  -5   -4.03    2.47
  -1 -10  -6    3.20    2.39
  -1 -10  -7    2.49    2.35
  -1 -10  -8    4.43    1.45
  -1 -10  -9    0.19    2.34
  -1 -11   6   -1.07    2.57
  -1 -11   5   21.79    1.80
  -1 -11   4   -0.85    2.49
  -1 -11   3    6.97    1.57
  -1 -11   2    0.56    1.72
  -1 -11   1   -0.82    2.50
  -1 -11   0    1.29    2.40
  -1 -11  -1    3.41    2.66
  -1 -11  -2   -3.11    2.54
  -1 -11  -3    0.67    2.41
  -1 -11  -4   -0.18    2.46
  -1 -11  -5    4.59    1.53
  -1 -11  -6    3.60    2.53
  -2   0  17    2.26    2.59
  -2   0  16    6.60    1.52
  -2   0  15    1.31    2.36
  -2   0  14    4.22    1.44
  -2   0  13   -3.28    2.40
  -2   0  12   41.36    3.16
  -2   0  11    0.69    1.83
  -2   0  10   74.50    3.20
  -2   0   9   -0.94    1.73
   2   0  -9   -0.63    1.53
  -2   0   8    2.66    0.89
   2   0  -8    1.74    1.47
   2   0  -7    0.19    1.31
  -2   0   7    1.18    1.39
  -2   0   6  284.90    4.16
   2   0  -6  258.97    3.92
  -2   0   5   -1.08    1.35
   2   0  -5   -1.63    1.32
  -2   0   4   41.96    1.83
   2   0  -4   42.48    1.78
   2   0  -3   -0.79    1.22
  -2   0   3    1.20    1.15
   2   0  -2   73.65    1.87
  -2   0   2   75.24    1.88
   2   0  -1    1.63    1.10
  -2   0   1   -0.21    1.06
   2   0   0  694.05    4.48
  -2   0   0  682.09    4.44
   2   0   1    0.11    1.20
  -2   0  -1    1.66    1.16
   2   0   2 9999.00   18.32
  -2   0  -2 9829.05   18.16
  -2   0  -3   -2.62    1.41
   2   0   3   -2.47    1.43
  -2   0  -4   22.71    1.50
   2   0   4   19.95    1.64
   2   0   5   -1.06    1.39
  -2   0  -5    1.51    1.25
  -2   0  -6    0.01    1.40
   2   0   6    1.33    1.52
  -2   0  -7   -1.03    1.40
   2   0   7   -0.21    1.51
   2   0   8    0.25    1.66
  -2   0  -8    0.63    1.44
  -2   0  -9   -0.09    1.49
  -2   0 -10   31.09    2.57
  -2   0 -11    0.10    1.93
  -2   0 -12    1.31    2.04
  -2   0 -13   -1.70    2.10
  -2   0 -14   12.38    1.56
  -2   0 -15   -1.08    2.57
  -2   0 -16    7.51    1.49
  -2  -1  17   -1.22    2.63
  -2  -1  16    2.57    2.60
  -2  -1  15    0.15    2.50
  -2  -1  14    4.42    1.33
  -2  -1  13   -2.34    2.30
  -2  -1  12   11.89    1.40
  -2  -1  11   44.67    2.89
  -2  -1  10    1.01    1.95
  -2  -1   9    0.08    1.69
   2  -1  -9   -1.93    1.60
   2  -1  -8   18.63    1.85
  -2  -1   8   22.91    2.00
  -2  -1   7   42.79    2.10
   2  -1  -7   36.50    2.01
  -2  -1   6   96.16    2.68
   2  -1  -6   87.84    2.52
   2  -1  -5   31.74    1.81
  -2  -1   5   42.34    1.94
   2  -1  -4    1.32    1.29
  -2  -1   4   -0.59    1.28
   2  -1  -3  290.87    3.49
  -2  -1   3  325.90    3.65
  -2  -1   2  454.14    3.99
   2  -1  -2  422.65    3.87
   2  -1  -1   29.34    1.54
  -2  -1   1   32.06    1.43
   2  -1   0  438.15    3.79
  -2  -1   0  442.64    3.78
  -2  -1  -1  760.33    5.04
   2  -1   1  781.63    5.13
  -2  -1  -2   -1.11    1.22
   2  -1   2    0.73    0.95
   2  -1   3  214.49    3.27
  -2  -1  -3  204.86    3.15
  -2  -1  -4   43.86    1.91
   2  -1   4   46.52    2.01
   2  -1   5   19.85    1.68
  -2  -1  -5   18.39    1.58
   2  -1   6  119.05    3.07
  -2  -1  -6  105.50    2.86
   2  -1   7   83.70    2.90
  -2  -1  -7   71.19    2.67
   2  -1   8    7.15    1.10
  -2  -1  -8    6.57    0.94
  -2  -1  -9    9.96    1.01
  -2  -1 -10    7.50    1.09
  -2  -1 -11    3.21    1.09
  -2  -1 -12    2.23    1.22
  -2  -1 -13   -0.53    2.00
  -2  -1 -14    1.74    2.07
  -2  -1 -15    7.17    1.51
  -2  -1 -16    2.60    2.47
  -2  -2  17    3.18    2.78
  -2  -2  16   -3.77    2.89
  -2  -2  15   -0.62    2.42
  -2  -2  14   -2.87    2.50
  -2  -2  13   11.25    1.43
  -2  -2  12    6.63    1.27
  -2  -2  11    4.69    1.17
  -2  -2  10   27.36    2.59
  -2  -2   9   23.36    2.21
   2  -2  -9   17.30    1.50
  -2  -2   8   10.51    1.06
   2  -2  -8    9.89    0.97
  -2  -2   7   12.80    1.22
   2  -2  -7   12.06    1.12
  -2  -2   6   29.82    1.91
   2  -2  -6   26.74    1.78
   2  -2  -5    1.78    1.27
  -2  -2   5    0.99    1.39
   2  -2  -4  307.15    3.99
  -2  -2   4  326.61    4.13
  -2  -2   3    1.78    1.25
   2  -2  -3    1.40    1.32
  -2  -2   2   15.12    1.47
   2  -2  -2   14.99    1.08
   2  -2  -1   -0.27    1.27
  -2  -2   1   -0.97    1.28
  -2  -2   0  321.57    3.61
   2  -2   0  329.12    3.64
  -2  -2  -1   19.32    1.48
   2  -2   1   22.99    1.60
   2  -2   2    1.10    1.32
  -2  -2  -2   -1.04    1.27
  -2  -2  -3   21.47    1.61
   2  -2   3   21.19    1.66
   2  -2   4   71.96    2.36
  -2  -2  -4   60.43    2.26
   2  -2   5    0.92    1.43
  -2  -2  -5    0.34    1.22
   2  -2   6    0.48    1.57
  -2  -2  -6    1.32    0.81
   2  -2   7    0.15    1.66
  -2  -2  -7    1.76    1.51
   2  -2   8   56.44    2.79
  -2  -2  -8   54.31    2.68
  -2  -2  -9   -1.09    1.63
  -2  -2 -10    8.03    1.15
  -2  -2 -11   -0.45    1.76
  -2  -2 -12   -3.55    2.24
  -2  -2 -13    5.84    1.29
  -2  -2 -14    5.11    1.44
  -2  -2 -15   -2.90    2.12
  -2  -2 -16    1.05    2.18
  -2  -3  16    1.51    2.52
  -2  -3  15    3.08    2.52
  -2  -3  14    1.84    2.34
  -2  -3  13   -0.11    2.27
  -2  -3  12   -0.24    2.25
  -2  -3  11   30.94    2.79
  -2  -3  10    8.60    1.20
  -2  -3   9   13.13    1.24
   2  -3  -8    2.18    1.53
  -2  -3   8    1.94    1.51
  -2  -3   7   11.93    1.03
   2  -3  -7   11.36    0.99
   2  -3  -6    6.98    0.92
  -2  -3   6    8.93    0.92
   2  -3  -5   -1.42    1.34
  -2  -3   5    0.49    1.38
   2  -3  -4   69.99    2.33
  -2  -3   4   67.22    2.37
  -2  -3   3   16.90    1.67
   2  -3  -3   17.05    1.59
   2  -3  -2   55.83    2.10
  -2  -3   2   58.87    2.16
  -2  -3   1  186.67    3.18
   2  -3  -1  189.61    3.18
   2  -3   0   23.52    1.66
  -2  -3   0   21.67    1.65
  -2  -3  -1    5.98    0.76
   2  -3   1    4.97    0.84
  -2  -3  -2    5.06    0.75
   2  -3   2    5.16    0.82
   2  -3   3    5.54    0.88
  -2  -3  -3    5.05    0.78
   2  -3   4   13.25    1.23
  -2  -3  -4   13.08    1.12
   2  -3   5  114.74    3.15
  -2  -3  -5  104.24    2.92
  -2  -3  -6    2.02    0.83
   2  -3   6    1.88    1.63
  -2  -3  -7   -0.39    1.47
   2  -3   7    1.12    1.58
  -2  -3  -8   10.15    1.03
  -2  -3  -9   -2.40    1.74
  -2  -3 -10    6.04    1.17
  -2  -3 -11    4.49    1.20
  -2  -3 -12    2.26    1.18
  -2  -3 -13    7.46    1.43
  -2  -3 -14    4.78    1.39
  -2  -3 -15    2.16    2.76
  -2  -3 -16    1.44    2.34
  -2  -4  16    4.30    1.58
  -2  -4  15    3.76    1.57
  -2  -4  14   -2.39    2.23
  -2  -4  13   -0.66    2.46
  -2  -4  12    8.63    1.43
  -2  -4  11    1.40    1.26
  -2  -4  10  111.95    4.08
  -2  -4   9    2.95    1.13
  -2  -4   8   35.79    2.47
   2  -4  -7    4.32    0.94
  -2  -4   7    4.59    1.00
   2  -4  -6    0.74    1.51
  -2  -4   6    1.27    1.58
   2  -4  -5    7.88    0.93
  -2  -4   5    8.52    0.94
  -2  -4   4    2.46    0.82
   2  -4  -4    2.93    0.82
  -2  -4   3   21.38    1.73
   2  -4  -3   18.80    1.27
  -2  -4   2  201.95    3.71
   2  -4  -2  196.16    3.63
   2  -4  -1   26.00    1.89
  -2  -4   1   27.34    1.76
   2  -4   0   10.16    0.90
  -2  -4   0    9.98    0.89
   2  -4   1    0.06    1.57
  -2  -4  -1    1.31    1.31
   2  -4   2   45.59    2.24
  -2  -4  -2   45.11    2.13
   2  -4   3    8.77    0.96
  -2  -4  -3    6.22    0.87
   2  -4   4    4.70    0.94
  -2  -4  -4    3.14    0.82
  -2  -4  -5    7.58    0.96
   2  -4   5    9.92    1.10
   2  -4   6   35.92    2.54
  -2  -4  -6   36.40    2.14
  -2  -4  -7    6.20    0.98
  -2  -4  -8    0.08    1.69
  -2  -4  -9    2.82    1.00
  -2  -4 -10    7.04    1.22
  -2  -4 -11    1.87    2.09
  -2  -4 -12    6.74    1.29
  -2  -4 -13    1.17    1.56
  -2  -4 -14   11.46    1.65
  -2  -4 -15    0.36    2.61
  -2  -5  15    1.01    2.76
  -2  -5  14   -0.92    2.52
  -2  -5  13    1.61    2.41
  -2  -5  12    2.55    2.43
  -2  -5  11   29.36    2.13
  -2  -5  10   22.56    1.86
  -2  -5   9    4.64    1.10
  -2  -5   8   33.43    2.72
  -2  -5   7    8.76    1.16
  -2  -5   6   21.32    2.13
  -2  -5   5   28.94    2.16
   2  -5  -5   24.33    2.15
  -2  -5   4   27.82    2.13
   2  -5  -4   26.32    2.04
   2  -5  -3    1.33    0.88
  -2  -5   3    1.97    0.85
  -2  -5   2    0.82    1.39
   2  -5  -2    1.86    1.50
   2  -5  -1   -1.63    1.51
  -2  -5   1   -0.14    1.38
  -2  -5   0    8.00    0.90
   2  -5   0    6.89    0.98
   2  -5   1   64.09    2.69
  -2  -5  -1   62.71    2.47
  -2  -5  -2   -0.23    1.34
   2  -5   2    0.77    1.53
  -2  -5  -3   61.64    2.59
   2  -5   3   64.39    2.76
  -2  -5  -4   14.99    1.25
   2  -5   4   15.48    1.16
  -2  -5  -5    3.46    0.96
   2  -5   5    3.29    1.06
  -2  -5  -6   -1.70    1.63
  -2  -5  -7    1.27    1.60
  -2  -5  -8    5.81    1.13
  -2  -5  -9    1.81    1.94
  -2  -5 -10    2.71    1.89
  -2  -5 -11    1.19    2.15
  -2  -5 -12   16.77    1.54
  -2  -5 -13    2.79    2.47
  -2  -5 -14    4.13    1.45
  -2  -5 -15    6.56    1.44
  -2  -6  15   -0.53    2.87
  -2  -6  14   -0.33    2.89
  -2  -6  13    0.77    1.75
  -2  -6  12   -0.57    2.29
  -2  -6  11    1.88    2.30
  -2  -6  10   -0.75    2.52
  -2  -6   9   13.86    1.37
  -2  -6   8    0.35    1.96
  -2  -6   7    0.12    1.94
  -2  -6   6   67.73    3.28
  -2  -6   5   11.23    1.19
  -2  -6   4   60.68    2.99
   2  -6  -3   24.56    2.17
  -2  -6   3   21.86    2.14
  -2  -6   2    3.80    0.95
   2  -6  -2    3.22    0.99
   2  -6  -1    2.11    1.77
  -2  -6   1    1.78    0.90
  -2  -6   0   -0.49    1.47
   2  -6   0    0.65    1.73
  -2  -6  -1    7.01    0.96
   2  -6   1    7.50    1.06
  -2  -6  -2    7.17    0.96
   2  -6   2    6.48    1.08
  -2  -6  -3    1.22    1.14
  -2  -6  -4    1.92    1.65
  -2  -6  -5    0.08    1.68
  -2  -6  -6    1.62    1.79
  -2  -6  -7    7.65    1.19
  -2  -6  -8   44.01    3.18
  -2  -6  -9    3.12    2.30
  -2  -6 -10    9.35    1.40
  -2  -6 -11   -0.41    2.23
  -2  -6 -12   -0.31    2.22
  -2  -6 -13    2.49    2.61
  -2  -6 -14    0.70    2.49
  -2  -7  14    5.10    1.60
  -2  -7  13    9.25    1.62
  -2  -7  12    1.44    1.85
  -2  -7  11   -0.90    2.73
  -2  -7  10    9.85    1.49
  -2  -7   9    9.39    1.43
  -2  -7   8    3.78    1.31
  -2  -7   7   22.96    1.84
  -2  -7   6    0.78    1.99
  -2  -7   5   74.70    3.48
  -2  -7   4   -0.01    1.94
  -2  -7   3    6.96    1.10
  -2  -7   2   -1.72    1.83
  -2  -7   1   -0.88    1.83
  -2  -7   0    6.94    1.09
  -2  -7  -1   52.14    3.00
  -2  -7  -2    1.18    1.72
  -2  -7  -3   21.60    1.72
  -2  -7  -4   12.06    1.23
  -2  -7  -5    2.64    1.89
  -2  -7  -6    1.48    1.90
  -2  -7  -7    2.54    2.14
  -2  -7  -8   -1.44    2.37
  -2  -7  -9   18.16    1.56
  -2  -7 -10   -3.51    2.53
  -2  -7 -11    0.15    2.57
  -2  -7 -12    2.17    2.20
  -2  -7 -13    1.23    2.58
  -2  -8  12    6.02    1.57
  -2  -8  11    2.74    2.47
  -2  -8  10   15.61    1.67
  -2  -8   9    3.10    1.34
  -2  -8   8    0.42    2.22
  -2  -8   7    1.71    2.13
  -2  -8   6    1.63    1.90
  -2  -8   5   10.98    1.37
  -2  -8   4    7.14    1.28
  -2  -8   3    7.78    1.22
  -2  -8   2   -2.91    1.97
  -2  -8   1    6.48    1.21
  -2  -8   0    7.59    1.24
  -2  -8  -1   19.00    1.73
  -2  -8  -2   -2.85    2.08
  -2  -8  -3   19.21    1.73
  -2  -8  -4    0.47    1.90
  -2  -8  -5   -3.11    2.11
  -2  -8  -6    5.30    1.24
  -2  -8  -7    1.38    2.08
  -2  -8  -8    3.03    2.42
  -2  -8  -9    1.83    2.32
  -2  -8 -10   -2.09    2.35
  -2  -8 -11   -1.54    2.52
  -2  -8 -12   -1.43    2.48
  -2  -9  11    4.42    3.09
  -2  -9  10    3.03    2.42
  -2  -9   9    1.88    1.51
  -2  -9   8    1.85    2.47
  -2  -9   7   -1.48    2.21
  -2  -9   6    4.63    1.29
  -2  -9   5    1.38    1.56
  -2  -9   4   -0.15    2.58
  -2  -9   3    4.20    1.37
  -2  -9   2    2.24    1.63
  -2  -9   1    2.17    1.26
  -2  -9   0   -1.42    2.18
  -2  -9  -1    2.04    2.48
  -2  -9  -2    1.05    2.08
  -2  -9  -3    0.93    2.26
  -2  -9  -4   -0.12    2.22
  -2  -9  -5   -1.28    2.33
  -2  -9  -6    0.73    2.38
  -2  -9  -7    0.62    2.33
  -2  -9  -8    0.01    2.47
  -2  -9  -9    1.84    2.42
  -2  -9 -10    0.70    2.69
  -2 -10   9    2.70    1.55
  -2 -10   8   -3.76    2.57
  -2 -10   7    2.99    2.26
  -2 -10   6    0.48    2.59
  -2 -10   5    2.02    2.26
  -2 -10   4   -1.21    2.40
  -2 -10   3   -0.47    2.50
  -2 -10   2    1.47    2.30
  -2 -10   1   -0.44    2.25
  -2 -10   0    1.32    2.55
  -2 -10  -1   -3.09    2.40
  -2 -10  -2    0.59    2.36
  -2 -10  -3    0.92    2.32
  -2 -10  -4    2.78    2.25
  -2 -10  -5    1.28    2.29
  -2 -10  -6   -0.15    2.34
  -2 -10  -7    0.33    2.30
  -2 -10  -8   -0.73    2.55
  -2 -11   6   -4.66    2.97
  -2 -11   5   -2.10    2.58
  -2 -11   4   -1.52    2.77
  -2 -11   3    2.02    2.42
  -2 -11   2    4.18    1.47
  -2 -11   1    4.78    1.48
  -2 -11   0    2.83    1.35
  -2 -11  -1    1.11    1.30
  -2 -11  -2    0.67    2.47
  -2 -11  -3   -1.73    2.39
  -2 -11  -4    3.20    1.28
  -2 -11  -5    5.74    1.51
  -3   0  17    1.58    1.97
  -3   0  16   -1.64    2.69
  -3   0  15    0.43    1.76
  -3   0  14   12.86    1.46
  -3   0  13    1.13    2.20
  -3   0  12   49.46    3.29
  -3   0  11   -0.82    1.83
  -3   0  10   67.88    3.11
  -3   0   9    0.69    1.64
   3   0  -8   79.96    2.94
  -3   0   8   79.19    2.96
  -3   0   7    0.41    1.43
   3   0  -7    0.55    1.38
  -3   0   6   39.66    2.13
   3   0  -6   41.70    2.15
   3   0  -5    0.06    1.33
  -3   0   5   -2.09    1.37
  -3   0   4  180.87    3.26
   3   0  -4  191.35    3.35
   3   0  -3    1.28    1.34
  -3   0   3   -0.32    1.28
  -3   0   2  116.81    2.54
   3   0  -2  133.04    2.74
  -3   0   1   -0.88    1.21
   3   0  -1   -1.33    1.37
   3   0   0  201.80    3.19
  -3   0   0  176.14    2.95
   3   0   1    1.18    1.37
  -3   0  -1   -0.12    1.29
  -3   0  -2    0.97    0.92
   3   0   2    0.92    1.43
  -3   0  -3   -0.31    1.27
   3   0   3    1.52    0.80
   3   0   4    1.42    1.46
  -3   0  -4    3.16    0.77
  -3   0  -5    6.07    0.88
   3   0   5    1.57    1.68
  -3   0  -6    4.01    0.86
   3   0   6    2.24    1.64
   3   0   7    1.66    1.56
  -3   0  -7   -0.46    1.56
  -3   0  -8   16.73    1.42
  -3   0  -9   -0.95    1.76
  -3   0 -10   12.34    1.23
  -3   0 -11   -0.69    1.96
  -3   0 -12   -0.52    2.04
  -3   0 -13    3.69    1.15
  -3   0 -14    2.60    2.24
  -3   0 -15   -3.81    2.68
  -3   0 -16   16.96    1.78
  -3  -1  17    6.14    1.70
  -3  -1  16    0.63    2.74
  -3  -1  15    2.08    1.43
  -3  -1  14    6.96    1.45
  -3  -1  13   -4.30    2.26
  -3  -1  12    1.19    1.58
  -3  -1  11   99.08    3.84
  -3  -1  10   10.80    1.28
  -3  -1   9    4.10    1.08
   3  -1  -8   13.96    1.08
  -3  -1   8   14.14    1.34
  -3  -1   7    0.83    1.39
   3  -1  -7    1.84    0.77
   3  -1  -6    9.75    0.95
  -3  -1   6   10.96    0.93
   3  -1  -5   38.28    2.06
  -3  -1   5   37.37    1.95
   3  -1  -4   -1.13    1.40
  -3  -1   4   -0.82    1.33
   3  -1  -3  177.72    3.20
  -3  -1   3  165.66    3.05
  -3  -1   2   32.06    1.71
   3  -1  -2   35.48    1.80
   3  -1  -1   67.53    2.18
  -3  -1   1   63.09    2.05
  -3  -1   0   18.71    1.53
   3  -1   0   16.04    1.58
  -3  -1  -1   52.22    2.01
   3  -1   1   65.17    2.22
  -3  -1  -2    4.00    0.80
   3  -1   2    4.89    0.85
   3  -1   3   11.15    0.92
  -3  -1  -3   10.56    0.88
  -3  -1  -4   55.43    2.23
   3  -1   4   63.86    2.42
   3  -1   5   -0.34    1.62
  -3  -1  -5    1.47    1.06
   3  -1   6    1.09    1.56
  -3  -1  -6    1.80    1.30
  -3  -1  -7    7.83    0.95
   3  -1   7    7.22    1.06
  -3  -1  -8   13.70    1.17
  -3  -1  -9   -0.87    1.86
  -3  -1 -10    2.46    1.91
  -3  -1 -11   -0.82    2.04
  -3  -1 -12    1.02    2.09
  -3  -1 -13    2.96    2.15
  -3  -1 -14    4.57    1.39
  -3  -1 -15    3.18    2.29
  -3  -2  17   -1.07    2.83
  -3  -2  16   12.34    1.65
  -3  -2  15    2.61    1.96
  -3  -2  14   -1.00    2.44
  -3  -2  13    2.22    2.23
  -3  -2  12   -0.24    2.14
  -3  -2  11    0.64    1.79
  -3  -2  10    2.40    1.08
  -3  -2   9   10.40    1.21
  -3  -2   8    1.78    1.50
   3  -2  -8    1.41    0.91
  -3  -2   7   70.97    2.75
   3  -2  -7   72.88    2.76
  -3  -2   6   60.10    2.48
   3  -2  -6   66.04    2.55
   3  -2  -5   32.24    1.94
  -3  -2   5   30.17    1.93
   3  -2  -4  108.17    2.86
  -3  -2   4   97.46    2.75
  -3  -2   3    1.08    1.34
   3  -2  -3    0.67    1.35
  -3  -2   2   37.76    1.90
   3  -2  -2   42.68    1.92
  -3  -2   1   41.12    1.84
   3  -2  -1   48.16    1.96
  -3  -2   0    1.80    1.25
   3  -2   0    0.36    1.35
   3  -2   1   12.97    1.15
  -3  -2  -1   14.07    1.04
  -3  -2  -2   42.15    1.89
   3  -2   2   45.58    2.09
   3  -2   3    0.91    1.36
  -3  -2  -3    0.84    0.74
   3  -2   4    1.74    1.40
  -3  -2  -4   -0.62    1.47
  -3  -2  -5    1.78    1.43
   3  -2   5   -0.27    1.53
   3  -2   6    2.46    0.89
  -3  -2  -6    2.31    0.84
  -3  -2  -7    0.23    1.60
   3  -2   7    1.45    1.03
  -3  -2  -8   24.16    2.08
  -3  -2  -9    2.61    1.99
  -3  -2 -10   13.70    1.31
  -3  -2 -11   -3.40    2.21
  -3  -2 -12    1.32    1.82
  -3  -2 -13    2.89    2.62
  -3  -2 -14    0.92    2.34
  -3  -2 -15   -4.09    2.76
  -3  -3  16    1.56    2.67
  -3  -3  15    3.17    2.46
  -3  -3  14   -0.58    2.46
  -3  -3  13    8.67    1.48
  -3  -3  12    5.35    1.34
  -3  -3  11    2.26    2.24
  -3  -3  10   -0.92    2.14
  -3  -3   9   48.70    2.92
  -3  -3   8   24.19    2.33
   3  -3  -7   15.06    1.35
  -3  -3   7   16.45    1.15
   3  -3  -6    1.69    1.52
  -3  -3   6    1.51    0.88
   3  -3  -5   13.29    1.01
  -3  -3   5   13.20    1.19
  -3  -3   4   -1.94    1.40
   3  -3  -4    1.63    1.40
  -3  -3   3   29.02    1.85
   3  -3  -3   28.20    1.94
  -3  -3   2    0.62    1.26
   3  -3  -2   -1.07    1.50
  -3  -3   1    8.01    0.85
   3  -3  -1   11.12    1.11
  -3  -3   0    3.49    0.79
   3  -3   0    3.84    0.85
   3  -3   1   53.71    2.29
  -3  -3  -1   45.20    2.07
   3  -3   2   36.15    2.06
  -3  -3  -2   27.11    1.85
  -3  -3  -3   31.14    1.93
   3  -3   3   34.01    2.09
  -3  -3  -4   12.11    1.13
   3  -3   4   11.78    1.05
   3  -3   5   67.55    2.73
  -3  -3  -5   64.20    2.60
   3  -3   6   15.09    1.48
  -3  -3  -6   13.03    1.07
  -3  -3  -7    3.10    1.00
  -3  -3  -8    0.88    1.63
  -3  -3  -9    3.35    1.07
  -3  -3 -10   -1.40    1.92
  -3  -3 -11    1.80    1.10
  -3  -3 -12   -0.13    2.46
  -3  -3 -13    6.54    1.41
  -3  -3 -14    4.41    1.41
  -3  -3 -15    1.05    2.46
  -3  -4  16    0.69    2.78
  -3  -4  15    2.16    2.39
  -3  -4  14    0.77    2.44
  -3  -4  13    2.24    2.80
  -3  -4  12    8.30    1.44
  -3  -4  11   13.72    1.45
  -3  -4  10    7.83    1.25
  -3  -4   9   16.60    1.35
  -3  -4   8   66.51    3.12
  -3  -4   7    2.03    0.96
  -3  -4   6    2.02    1.48
   3  -4  -6    1.21    1.53
   3  -4  -5    8.56    0.99
  -3  -4   5    7.53    0.98
  -3  -4   4   -0.27    1.44
   3  -4  -4    0.80    1.56
  -3  -4   3    1.36    1.48
   3  -4  -3    2.09    0.86
   3  -4  -2  128.06    3.26
  -3  -4   2  127.66    3.26
  -3  -4   1    5.39    0.88
   3  -4  -1    6.26    0.91
   3  -4   0   49.28    2.32
  -3  -4   0   42.32    2.16
   3  -4   1    5.27    0.91
  -3  -4  -1    4.30    0.85
  -3  -4  -2   42.77    2.26
   3  -4   2   48.08    2.50
  -3  -4  -3    0.51    1.52
   3  -4   3    5.01    1.00
  -3  -4  -4   86.84    3.05
   3  -4   4   95.47    3.15
  -3  -4  -5    1.40    1.10
   3  -4   5    2.58    1.04
  -3  -4  -6   12.94    1.27
  -3  -4  -7    3.28    0.97
  -3  -4  -8   11.89    1.28
  -3  -4  -9   -0.90    1.89
  -3  -4 -10    1.24    1.96
  -3  -4 -11    4.96    1.21
  -3  -4 -12    3.95    1.29
  -3  -4 -13   -1.56    2.39
  -3  -4 -14   -4.37    2.62
  -3  -4 -15   -3.08    2.59
  -3  -5  15    0.53    2.73
  -3  -5  14    0.64    2.52
  -3  -5  13    1.93    2.24
  -3  -5  12   -3.47    2.30
  -3  -5  11    1.14    2.31
  -3  -5  10   -1.80    2.26
  -3  -5   9    8.33    1.36
  -3  -5   8    0.63    1.95
  -3  -5   7   24.52    1.73
  -3  -5   6    8.40    1.15
  -3  -5   5    1.78    0.91
  -3  -5   4    6.97    0.98
   3  -5  -4    7.38    1.03
  -3  -5   3    0.80    1.61
   3  -5  -3    0.32    1.68
  -3  -5   2    2.68    0.90
   3  -5  -2    0.83    1.79
   3  -5  -1    1.66    1.01
  -3  -5   1    4.12    0.89
  -3  -5   0    0.07    1.51
   3  -5   0    1.89    0.94
  -3  -5  -1   28.08    2.11
   3  -5   1   33.34    2.21
  -3  -5  -2    4.96    0.92
   3  -5   2    6.05    0.98
  -3  -5  -3   16.79    1.42
   3  -5   3   23.55    2.19
  -3  -5  -4   16.11    1.39
  -3  -5  -5   14.13    1.19
  -3  -5  -6    1.58    1.82
  -3  -5  -7   -1.69    1.82
  -3  -5  -8    8.54    1.22
  -3  -5  -9   -1.12    2.13
  -3  -5 -10   -0.78    2.21
  -3  -5 -11    5.94    1.35
  -3  -5 -12    6.16    1.45
  -3  -5 -13    6.22    1.52
  -3  -5 -14   -5.83    2.50
  -3  -6  14   -1.01    2.69
  -3  -6  13    1.60    2.37
  -3  -6  12    1.48    2.48
  -3  -6  11   -0.56    2.45
  -3  -6  10    1.27    1.26
  -3  -6   9    0.51    2.18
  -3  -6   8   -0.48    1.92
  -3  -6   7   14.53    1.37
  -3  -6   6   10.57    1.18
  -3  -6   5    0.99    2.06
  -3  -6   4  160.95    4.39
  -3  -6   3    9.10    1.11
  -3  -6   2   16.96    1.41
  -3  -6   1    1.79    0.87
  -3  -6   0   45.79    2.71
  -3  -6  -1    4.11    0.95
  -3  -6  -2    1.78    0.94
  -3  -6  -3    0.14    1.24
  -3  -6  -4    1.49    1.76
  -3  -6  -5    8.97    1.17
  -3  -6  -6   14.18    1.33
  -3  -6  -7    2.34    1.91
  -3  -6  -8    2.19    1.46
  -3  -6  -9   -0.53    2.19
  -3  -6 -10   51.43    3.49
  -3  -6 -11    1.53    2.32
  -3  -6 -12    2.44    2.20
  -3  -6 -13   -0.70    2.71
  -3  -7  13    2.76    2.55
  -3  -7  12   -0.17    2.41
  -3  -7  11   -1.82    2.50
  -3  -7  10    3.31    1.25
  -3  -7   9   -0.42    1.54
  -3  -7   8    0.12    2.15
  -3  -7   7    0.59    2.13
  -3  -7   6    1.64    2.06
  -3  -7   5   30.11    2.50
  -3  -7   4    2.04    1.83
  -3  -7   3   77.52    3.54
  -3  -7   2    4.63    1.13
  -3  -7   1    1.22    1.20
  -3  -7   0    7.19    1.13
  -3  -7  -1   49.72    2.77
  -3  -7  -2    0.21    1.91
  -3  -7  -3   13.89    1.26
  -3  -7  -4    1.35    2.03
  -3  -7  -5    7.37    1.26
  -3  -7  -6    3.22    1.17
  -3  -7  -7    0.41    2.37
  -3  -7  -8    2.34    2.25
  -3  -7  -9   36.09    2.44
  -3  -7 -10    2.32    2.22
  -3  -7 -11    1.99    2.51
  -3  -7 -12    3.15    2.27
  -3  -8  12    0.87    2.51
  -3  -8  11    3.84    2.79
  -3  -8  10    4.33    1.48
  -3  -8   9   -0.62    2.33
  -3  -8   8    1.77    1.50
  -3  -8   7    1.93    1.59
  -3  -8   6    2.10    2.14
  -3  -8   5   -1.01    2.23
  -3  -8   4   31.25    2.73
  -3  -8   3   -0.25    1.95
  -3  -8   2    8.85    1.29
  -3  -8   1   13.46    1.28
  -3  -8   0    3.43    1.24
  -3  -8  -1   -1.19    1.94
  -3  -8  -2   69.73    3.70
  -3  -8  -3    0.50    2.00
  -3  -8  -4   50.90    3.37
  -3  -8  -5    0.00    2.20
  -3  -8  -6   -1.78    2.31
  -3  -8  -7    0.73    2.20
  -3  -8  -8   -2.42    2.36
  -3  -8  -9   -0.47    2.23
  -3  -8 -10    6.41    1.56
  -3  -8 -11    2.31    1.64
  -3  -9  10    2.44    2.66
  -3  -9   9    1.50    2.42
  -3  -9   8    2.39    2.38
  -3  -9   7    3.21    2.26
  -3  -9   6    3.09    2.21
  -3  -9   5    0.16    2.16
  -3  -9   4    2.51    2.35
  -3  -9   3    0.56    2.19
  -3  -9   2   -0.69    2.23
  -3  -9   1    1.20    1.99
  -3  -9   0   -1.22    2.05
  -3  -9  -1    1.20    2.27
  -3  -9  -2    3.72    1.29
  -3  -9  -3    3.37    2.31
  -3  -9  -4    1.74    2.29
  -3  -9  -5    0.44    2.17
  -3  -9  -6   -1.23    2.13
  -3  -9  -7   -1.28    2.48
  -3  -9  -8   -3.86    2.47
  -3  -9  -9    3.57    1.42
  -3 -10   8    5.35    1.59
  -3 -10   7    0.32    2.85
  -3 -10   6   13.42    1.69
  -3 -10   5   -0.97    2.47
  -3 -10   4    3.01    1.32
  -3 -10   3    0.61    2.43
  -3 -10   2    2.00    2.50
  -3 -10   1   -1.22    2.30
  -3 -10   0    1.76    1.51
  -3 -10  -1    2.00    2.36
  -3 -10  -2    0.15    2.51
  -3 -10  -3   -2.53    2.40
  -3 -10  -4    1.45    2.05
  -3 -10  -5   -3.16    2.34
  -3 -10  -6   -0.84    2.60
  -3 -10  -7    2.36    1.44
  -3 -11   5    0.73    3.02
  -3 -11   4   -2.32    2.78
  -3 -11   3   23.50    1.87
  -3 -11   2   -0.51    2.56
  -3 -11   1    2.31    1.54
  -3 -11   0    1.82    1.87
  -3 -11  -1    3.48    2.38
  -3 -11  -2    1.40    2.59
  -3 -11  -3    0.69    2.72
  -4   0  16    4.05    1.53
  -4   0  15   -0.48    2.49
  -4   0  14    8.07    1.46
  -4   0  13    1.32    2.24
  -4   0  12   10.20    1.38
  -4   0  11    0.34    2.00
  -4   0  10   56.76    3.06
  -4   0   9    0.75    1.67
  -4   0   8   75.45    3.05
  -4   0   7    0.08    1.50
   4   0  -7    0.95    1.45
  -4   0   6   20.30    1.86
   4   0  -6   20.45    1.91
   4   0  -5    0.68    1.45
  -4   0   5   -0.53    1.45
   4   0  -4  144.66    3.37
  -4   0   4  141.54    3.27
   4   0  -3    1.81    1.38
  -4   0   3   -1.14    1.38
  -4   0   2   11.34    1.07
   4   0  -2   13.93    1.12
  -4   0   1   -1.57    1.36
   4   0  -1    0.28    1.36
   4   0   0   24.71    1.92
  -4   0   0   27.20    1.69
  -4   0  -1   -0.47    1.30
   4   0   1   -1.99    1.53
  -4   0  -2  267.22    4.35
   4   0   2  279.76    4.45
   4   0   3   -2.31    1.77
  -4   0  -3    1.22    1.63
  -4   0  -5   -3.98    1.77
   4   0   5   -0.32    1.89
  -4   0  -6    1.40    1.48
   4   0   6    2.37    1.04
  -4   0  -7    0.82    1.13
  -4   0  -8    1.39    1.62
  -4   0  -9    1.83    1.76
  -4   0 -10   -2.59    2.05
  -4   0 -11    1.53    1.99
  -4   0 -12    3.50    1.38
  -4   0 -13   -1.21    2.28
  -4   0 -14   -1.46    2.40
  -4   0 -15    0.34    2.48
  -4  -1  16   -0.01    2.50
  -4  -1  15    0.77    2.24
  -4  -1  14    4.69    1.34
  -4  -1  13    2.93    2.16
  -4  -1  12    0.02    2.18
  -4  -1  11    3.15    1.16
  -4  -1  10   13.91    1.34
  -4  -1   9   46.90    2.85
  -4  -1   8    4.80    1.02
  -4  -1   7   -0.72    1.63
   4  -1  -7   -0.24    1.54
   4  -1  -6   17.56    1.41
  -4  -1   6   20.42    1.82
  -4  -1   5   30.16    1.96
   4  -1  -5   27.03    2.03
  -4  -1   4   44.32    2.18
   4  -1  -4   47.57    2.32
   4  -1  -3   30.80    1.92
  -4  -1   3   26.76    1.89
  -4  -1   2    6.23    0.80
   4  -1  -2    4.61    0.89
  -4  -1   1   63.41    2.34
   4  -1  -1   68.17    2.44
   4  -1   0   77.82    2.59
  -4  -1   0   77.59    2.54
   4  -1   1   18.29    1.69
  -4  -1  -1   19.12    1.63
  -4  -1  -2  156.59    3.44
   4  -1   2  157.40    3.55
  -4  -1  -3  261.48    4.46
   4  -1   3  268.33    4.57
  -4  -1  -4    0.52    1.51
   4  -1   4    1.66    1.61
   4  -1   5   38.45    2.30
  -4  -1  -5   35.98    2.36
   4  -1   6    5.68    1.06
  -4  -1  -6    5.12    0.97
  -4  -1  -7   -0.18    1.75
  -4  -1  -8   10.35    1.22
  -4  -1  -9   19.35    1.62
  -4  -1 -10    1.43    1.46
  -4  -1 -11    4.77    1.31
  -4  -1 -12    0.84    2.01
  -4  -1 -13   -1.83    2.34
  -4  -1 -14   -0.82    2.47
  -4  -1 -15   -1.32    1.77
  -4  -2  16    5.59    1.60
  -4  -2  15    0.64    2.50
  -4  -2  14    2.36    2.16
  -4  -2  13   -0.12    2.28
  -4  -2  12    2.76    2.17
  -4  -2  11   15.58    1.42
  -4  -2  10    3.40    1.28
  -4  -2   9    5.87    1.17
  -4  -2   8   19.74    1.55
  -4  -2   7   12.90    1.07
   4  -2  -7   11.42    1.13
   4  -2  -6   11.00    1.03
  -4  -2   6   12.46    1.23
  -4  -2   5   17.53    1.24
   4  -2  -5   13.80    1.29
  -4  -2   4   18.50    1.78
   4  -2  -4   19.85    1.86
   4  -2  -3    1.09    1.49
  -4  -2   3   -0.78    1.43
   4  -2  -2  158.86    3.45
  -4  -2   2  160.05    3.42
  -4  -2   1   -1.71    1.38
   4  -2  -1    1.61    1.48
   4  -2   0    4.21    0.90
  -4  -2   0    4.76    0.80
  -4  -2  -1    1.84    1.41
   4  -2   1    3.78    0.87
  -4  -2  -2   61.31    2.52
   4  -2   2   65.42    2.65
  -4  -2  -3    6.04    0.88
   4  -2   3    8.12    0.97
   4  -2   4    2.65    0.91
  -4  -2  -4   -0.76    1.47
   4  -2   5    6.83    1.08
  -4  -2  -5    5.26    0.97
  -4  -2  -6    3.62    0.96
  -4  -2  -7   -2.58    1.80
  -4  -2  -8   -1.23    1.73
  -4  -2  -9   -0.90    1.84
  -4  -2 -10   15.12    1.37
  -4  -2 -11   -0.13    2.22
  -4  -2 -12    0.59    2.40
  -4  -2 -13   -2.81    2.32
  -4  -2 -14    2.53    2.12
  -4  -3  16   -2.67    2.87
  -4  -3  15    1.99    2.28
  -4  -3  14   -5.48    2.69
  -4  -3  13    3.52    1.36
  -4  -3  12    1.64    1.47
  -4  -3  11    1.08    1.97
  -4  -3  10    4.91    1.18
  -4  -3   9   51.22    2.98
  -4  -3   8    3.55    1.07
  -4  -3   7    5.43    1.07
   4  -3  -6   -0.18    1.55
  -4  -3   6    0.65    1.44
  -4  -3   5    8.75    1.01
   4  -3  -5    7.45    1.06
   4  -3  -4    1.99    0.94
  -4  -3   4    2.06    1.38
   4  -3  -3   -0.23    1.69
  -4  -3   3    0.55    1.36
  -4  -3   2   22.47    1.90
   4  -3  -2   20.37    1.46
  -4  -3   1   15.01    1.23
   4  -3  -1   16.03    1.33
  -4  -3   0   24.73    1.98
   4  -3   0   32.38    2.12
   4  -3   1   16.34    1.35
  -4  -3  -1   15.50    1.23
   4  -3   2    4.39    1.02
  -4  -3  -2    2.86    0.87
   4  -3   3    1.67    1.75
  -4  -3  -3    0.75    1.56
   4  -3   4    2.59    1.76
  -4  -3  -4    4.70    0.93
  -4  -3  -5    1.47    1.60
  -4  -3  -6    4.06    0.98
  -4  -3  -7   23.99    2.28
  -4  -3  -8    1.72    1.22
  -4  -3  -9    0.01    1.82
  -4  -3 -10    0.12    1.95
  -4  -3 -11    0.97    2.08
  -4  -3 -12   -1.20    2.59
  -4  -3 -13    3.32    1.34
  -4  -3 -14   -2.58    2.59
  -4  -4  15   -2.59    2.67
  -4  -4  14    6.58    1.46
  -4  -4  13    3.54    2.56
  -4  -4  12    2.66    1.29
  -4  -4  11   -2.69    2.26
  -4  -4  10   25.41    1.94
  -4  -4   9    2.54    1.21
  -4  -4   8  127.22    4.04
  -4  -4   7    3.35    1.09
  -4  -4   6   26.80    2.30
  -4  -4   5   -2.05    1.74
   4  -4  -4   -1.32    1.67
  -4  -4   4    1.88    0.88
   4  -4  -3    1.19    1.62
  -4  -4   3    2.43    0.85
  -4  -4   2    1.11    1.03
   4  -4  -2    1.30    1.16
   4  -4  -1    4.37    1.08
  -4  -4   1    6.26    0.93
  -4  -4   0   99.49    3.17
   4  -4   0   94.11    3.28
   4  -4   1    9.50    1.10
  -4  -4  -1    9.24    0.97
   4  -4   2    5.20    1.05
  -4  -4  -2    5.68    0.90
   4  -4   3    1.10    1.73
  -4  -4  -3    2.11    1.48
  -4  -4  -4    9.65    1.04
  -4  -4  -5    1.97    1.66
  -4  -4  -6    0.19    1.87
  -4  -4  -7    3.01    1.04
  -4  -4  -8    6.04    1.16
  -4  -4  -9    2.83    1.15
  -4  -4 -10   -1.61    2.10
  -4  -4 -11    1.09    1.45
  -4  -4 -12    1.47    1.64
  -4  -4 -13   -2.67    2.47
  -4  -4 -14   -0.89    2.61
  -4  -5  15   -0.71    2.99
  -4  -5  14    1.67    2.52
  -4  -5  13    1.55    2.38
  -4  -5  12   -1.46    2.38
  -4  -5  11    1.52    2.35
  -4  -5  10    0.50    2.09
  -4  -5   9   36.40    3.05
  -4  -5   8   21.86    1.78
  -4  -5   7    0.11    1.87
  -4  -5   6   16.52    1.64
  -4  -5   5    4.76    1.08
  -4  -5   4   13.50    1.17
  -4  -5   3   21.59    1.56
  -4  -5   2   31.97    2.19
  -4  -5   1    1.43    1.07
  -4  -5   0    0.35    1.56
  -4  -5  -1   -0.89    1.65
  -4  -5  -2    0.10    1.67
  -4  -5  -3   21.04    1.54
  -4  -5  -4   -0.99    1.86
  -4  -5  -5   18.63    1.59
  -4  -5  -6    7.30    1.18
  -4  -5  -7    0.24    2.15
  -4  -5  -8    1.25    1.66
  -4  -5  -9    0.53    2.06
  -4  -5 -10    0.84    2.27
  -4  -5 -11    0.92    2.21
  -4  -5 -12    0.31    2.32
  -4  -5 -13   -0.35    2.46
  -4  -6  14    3.95    1.74
  -4  -6  13    0.67    2.47
  -4  -6  12    5.98    1.54
  -4  -6  11    1.18    2.20
  -4  -6  10    5.90    1.31
  -4  -6   9    0.53    2.20
  -4  -6   8    9.37    1.31
  -4  -6   7   15.55    1.33
  -4  -6   6   -0.11    1.79
  -4  -6   5   -1.19    1.88
  -4  -6   4   65.31    3.24
  -4  -6   3    6.25    1.13
  -4  -6   2   27.98    2.58
  -4  -6   1   13.14    1.20
  -4  -6   0    1.39    1.30
  -4  -6  -1    2.30    1.63
  -4  -6  -2    1.73    1.24
  -4  -6  -3    4.16    1.17
  -4  -6  -4    1.22    1.92
  -4  -6  -5    0.10    1.89
  -4  -6  -6    0.96    2.00
  -4  -6  -7   -1.29    2.20
  -4  -6  -8   -0.02    2.15
  -4  -6  -9    1.60    2.28
  -4  -6 -10   15.21    1.73
  -4  -6 -11    2.93    2.30
  -4  -6 -12   -1.21    2.58
  -4  -7  13    3.23    2.51
  -4  -7  12    4.94    1.61
  -4  -7  11   11.42    1.52
  -4  -7  10    2.58    2.21
  -4  -7   9    3.46    1.42
  -4  -7   8   12.49    1.52
  -4  -7   7    6.72    1.33
  -4  -7   6    0.88    2.14
  -4  -7   5   18.87    1.80
  -4  -7   4   -3.26    1.99
  -4  -7   3   59.17    3.18
  -4  -7   2    0.45    1.89
  -4  -7   1    6.01    1.16
  -4  -7   0   -3.03    1.81
  -4  -7  -1   -0.80    1.86
  -4  -7  -2    0.71    1.98
  -4  -7  -3   33.19    2.91
  -4  -7  -4    1.12    2.07
  -4  -7  -5    4.64    1.28
  -4  -7  -6    1.46    2.38
  -4  -7  -7    0.84    2.18
  -4  -7  -8   -4.45    2.66
  -4  -7  -9    0.62    2.32
  -4  -7 -10   -0.82    2.53
  -4  -7 -11    7.13    1.60
  -4  -8  11    1.57    2.49
  -4  -8  10    7.05    1.49
  -4  -8   9   -2.81    2.34
  -4  -8   8   16.70    1.55
  -4  -8   7    0.88    2.37
  -4  -8   6    3.71    1.36
  -4  -8   5   -0.68    2.30
  -4  -8   4   -2.76    2.03
  -4  -8   3    6.61    1.34
  -4  -8   2    5.78    1.27
  -4  -8   1    7.45    1.23
  -4  -8   0   -0.39    1.89
  -4  -8  -1    8.47    1.31
  -4  -8  -2    5.19    1.40
  -4  -8  -3    8.87    1.37
  -4  -8  -4   -0.82    2.41
  -4  -8  -5    2.55    2.54
  -4  -8  -6   -1.04    2.11
  -4  -8  -7   -1.25    2.14
  -4  -8  -8    6.16    1.38
  -4  -8  -9   -2.40    2.66
  -4  -8 -10    2.52    2.34
  -4  -9  10    2.54    1.50
  -4  -9   9    8.66    1.64
  -4  -9   8    0.84    2.33
  -4  -9   7    3.16    1.39
  -4  -9   6   -0.16    2.41
  -4  -9   5    2.88    2.20
  -4  -9   4    1.18    2.25
  -4  -9   3   -1.30    2.30
  -4  -9   2    4.33    1.26
  -4  -9   1    0.02    2.33
  -4  -9   0   -0.70    2.34
  -4  -9  -1    2.18    2.15
  -4  -9  -2   -0.59    2.20
  -4  -9  -3    1.37    2.16
  -4  -9  -4    0.62    2.47
  -4  -9  -5   -0.94    2.46
  -4  -9  -6    0.18    2.35
  -4  -9  -7   -2.07    2.62
  -4  -9  -8   -2.69    2.60
  -4 -10   7    1.95    2.22
  -4 -10   6    0.01    2.51
  -4 -10   5    1.85    2.30
  -4 -10   4    1.17    2.34
  -4 -10   3    0.15    2.31
  -4 -10   2    1.78    1.34
  -4 -10   1    4.57    1.30
  -4 -10   0    1.94    2.42
  -4 -10  -1   -1.31    2.14
  -4 -10  -2    2.81    2.35
  -4 -10  -3   -0.50    2.45
  -4 -10  -4   -1.53    2.47
  -4 -10  -5    2.46    2.38
  -5   0  16    0.69    2.88
  -5   0  15    2.24    1.68
  -5   0  14   -2.60    2.49
  -5   0  13   -0.58    2.10
  -5   0  12   15.38    1.48
  -5   0  11    1.32    1.95
  -5   0  10   63.61    3.34
  -5   0   9   -1.88    1.90
  -5   0   8   48.87    3.00
  -5   0   7   -2.72    1.83
  -5   0   6   80.42    3.10
   5   0  -5    1.77    1.62
  -5   0   5    1.53    1.35
   5   0  -4   20.92    2.08
  -5   0   4   21.08    1.92
   5   0  -3    1.33    1.51
  -5   0   3    0.00    1.48
  -5   0   2   44.26    2.23
   5   0  -2   44.19    2.47
   5   0  -1    1.17    1.61
  -5   0   1    1.52    1.36
  -5   0   0   18.69    1.84
   5   0   0   19.38    1.42
  -5   0  -1   -2.89    1.51
   5   0   1    1.04    1.64
   5   0   2   93.33    3.17
  -5   0  -2   89.18    3.09
   5   0   3    1.05    1.68
  -5   0  -3    0.24    1.58
  -5   0  -4    3.40    1.04
  -5   0  -5    0.46    1.63
  -5   0  -6    2.26    1.81
  -5   0  -7   -0.21    1.82
  -5   0  -8    1.81    2.07
  -5   0  -9    1.48    1.96
  -5   0 -10    4.76    1.26
  -5   0 -11   -3.02    2.28
  -5   0 -12    0.92    2.36
  -5   0 -13   -2.15    2.29
  -5   0 -14    1.44    2.24
  -5  -1  16   -4.26    2.62
  -5  -1  15    9.35    1.57
  -5  -1  14   -1.54    2.59
  -5  -1  13    0.12    2.40
  -5  -1  12    7.50    1.39
  -5  -1  11    0.63    1.94
  -5  -1  10    0.79    2.07
  -5  -1   9   77.69    3.56
  -5  -1   8    8.21    1.14
  -5  -1   7   -0.63    1.92
  -5  -1   6   10.21    1.07
  -5  -1   5    0.56    1.60
   5  -1  -5   -2.13    1.80
   5  -1  -4    3.13    1.00
  -5  -1   4    4.14    0.91
  -5  -1   3   15.77    1.33
   5  -1  -3   20.58    1.94
   5  -1  -2    0.07    1.61
  -5  -1   2   -0.22    1.48
   5  -1  -1   39.36    2.41
  -5  -1   1   40.59    2.20
   5  -1   0   18.48    1.36
  -5  -1   0   14.13    1.31
   5  -1   1    8.70    1.05
  -5  -1  -1    8.66    0.96
   5  -1   2    9.75    1.07
  -5  -1  -2    8.52    1.01
   5  -1   3   18.02    1.51
  -5  -1  -3   17.24    1.34
  -5  -1  -4    1.30    0.92
  -5  -1  -5    5.11    1.06
  -5  -1  -6   16.23    1.57
  -5  -1  -7    0.53    1.84
  -5  -1  -8   -0.35    1.93
  -5  -1  -9    0.99    1.82
  -5  -1 -10    4.79    1.28
  -5  -1 -11   -1.13    2.43
  -5  -1 -12   -0.32    2.51
  -5  -1 -13   -7.01    2.55
  -5  -1 -14    0.37    2.42
  -5  -2  15    4.04    2.77
  -5  -2  14   10.23    1.57
  -5  -2  13    2.05    2.35
  -5  -2  12   -0.01    2.10
  -5  -2  11    6.03    1.25
  -5  -2  10    2.34    1.84
  -5  -2   9    2.81    1.91
  -5  -2   8    2.87    1.12
  -5  -2   7    6.62    1.08
  -5  -2   6   -0.19    1.71
  -5  -2   5   40.97    2.39
   5  -2  -4   29.51    2.25
  -5  -2   4   28.29    2.23
  -5  -2   3   10.08    1.04
   5  -2  -3   14.17    1.33
   5  -2  -2   45.99    2.71
  -5  -2   2   49.55    2.40
  -5  -2   1    0.14    1.62
   5  -2  -1    1.67    1.60
  -5  -2   0    7.14    0.93
   5  -2   0    6.46    1.04
   5  -2   1    1.43    1.75
  -5  -2  -1    4.45    0.89
  -5  -2  -2   -3.52    1.58
   5  -2   2    0.48    1.69
  -5  -2  -3    0.52    1.55
  -5  -2  -4    7.76    1.04
  -5  -2  -5   -1.26    1.77
  -5  -2  -6    2.06    1.00
  -5  -2  -7   -4.03    2.02
  -5  -2  -8    1.83    1.29
  -5  -2  -9    1.14    1.85
  -5  -2 -10    7.79    1.24
  -5  -2 -11    1.32    2.17
  -5  -2 -12    2.54    1.36
  -5  -2 -13   -2.21    2.59
  -5  -3  15   15.78    1.76
  -5  -3  14   -0.98    2.68
  -5  -3  13    3.88    1.39
  -5  -3  12    0.42    2.18
  -5  -3  11    8.32    1.44
  -5  -3  10    6.40    1.29
  -5  -3   9   10.16    1.33
  -5  -3   8   -2.79    2.18
  -5  -3   7   47.70    2.85
  -5  -3   6   11.90    1.20
  -5  -3   5    4.50    0.96
  -5  -3   4    2.26    1.81
  -5  -3   3    8.67    1.02
   5  -3  -3    7.07    1.11
   5  -3  -2    0.73    1.63
  -5  -3   2    0.07    1.58
   5  -3  -1   28.15    2.21
  -5  -3   1   28.98    2.21
   5  -3   0    1.64    1.66
  -5  -3   0    0.90    1.53
   5  -3   1    3.17    1.10
  -5  -3  -1    4.60    0.93
  -5  -3  -2   -1.13    1.61
  -5  -3  -3    6.24    1.04
  -5  -3  -4    8.55    1.04
  -5  -3  -5    1.15    1.24
  -5  -3  -6   -0.76    1.98
  -5  -3  -7    9.61    1.34
  -5  -3  -8    2.59    1.93
  -5  -3  -9    2.24    1.98
  -5  -3 -10    0.56    2.09
  -5  -3 -11    0.31    2.41
  -5  -3 -12   -1.31    2.31
  -5  -3 -13   -4.18    2.73
  -5  -4  15    2.35    2.82
  -5  -4  14    0.84    2.69
  -5  -4  13    0.17    2.44
  -5  -4  12   -1.47    2.26
  -5  -4  11    2.00    1.58
  -5  -4  10   -0.53    2.17
  -5  -4   9    8.49    1.40
  -5  -4   8   12.22    1.33
  -5  -4   7   14.96    1.31
  -5  -4   6   56.11    3.01
  -5  -4   5   -3.32    1.83
  -5  -4   4    2.67    0.93
  -5  -4   3    6.51    1.03
  -5  -4   2   -0.72    1.84
  -5  -4   1   -2.51    1.60
  -5  -4   0   36.46    2.44
  -5  -4  -1    1.57    1.22
  -5  -4  -2   12.54    1.15
  -5  -4  -3    1.68    1.70
  -5  -4  -4   11.70    1.23
  -5  -4  -5    1.98    1.11
  -5  -4  -6   32.95    2.70
  -5  -4  -7    1.09    1.89
  -5  -4  -8    2.09    2.12
  -5  -4  -9    0.56    2.05
  -5  -4 -10    1.62    2.40
  -5  -4 -11   -0.62    2.23
  -5  -4 -12   -2.04    2.31
  -5  -4 -13   -0.53    2.56
  -5  -5  14   13.11    1.86
  -5  -5  13   -1.15    2.59
  -5  -5  12    1.81    1.32
  -5  -5  11    2.19    2.22
  -5  -5  10   -0.88    1.62
  -5  -5   9    2.96    1.31
  -5  -5   8    1.49    1.95
  -5  -5   7    4.06    1.19
  -5  -5   6   -2.57    1.90
  -5  -5   5    7.33    1.20
  -5  -5   4    3.06    1.07
  -5  -5   3    1.65    0.99
  -5  -5   2    1.70    1.84
  -5  -5   1    1.60    1.22
  -5  -5   0    0.60    1.69
  -5  -5  -1   -1.75    1.87
  -5  -5  -2    0.01    1.88
  -5  -5  -3    6.56    1.18
  -5  -5  -4    0.45    1.84
  -5  -5  -5   12.68    1.28
  -5  -5  -6    3.38    1.17
  -5  -5  -7    5.27    1.26
  -5  -5  -8   -2.62    2.11
  -5  -5  -9    2.10    1.26
  -5  -5 -10   -0.01    2.54
  -5  -5 -11    1.84    1.63
  -5  -5 -12    3.18    2.42
  -5  -6  13    0.16    2.99
  -5  -6  12    0.34    2.73
  -5  -6  11    2.18    2.22
  -5  -6  10   -0.45    2.28
  -5  -6   9   -0.15    2.28
  -5  -6   8    0.39    2.16
  -5  -6   7    2.08    1.17
  -5  -6   6    1.73    1.93
  -5  -6   5    8.06    1.30
  -5  -6   4    7.79    1.25
  -5  -6   3    4.07    1.13
  -5  -6   2   81.68    3.71
  -5  -6   1    3.19    1.13
  -5  -6   0   12.69    1.28
  -5  -6  -1    2.15    1.84
  -5  -6  -2    9.54    1.29
  -5  -6  -3   -1.78    2.07
  -5  -6  -4   -0.60    2.09
  -5  -6  -5    1.92    1.98
  -5  -6  -6   -2.29    2.06
  -5  -6  -7    2.96    1.30
  -5  -6  -8    3.12    2.32
  -5  -6  -9    2.37    2.23
  -5  -6 -10    4.01    2.68
  -5  -6 -11   -1.42    2.73
  -5  -7  12    3.19    2.51
  -5  -7  11   -3.05    2.92
  -5  -7  10   -1.44    2.47
  -5  -7   9   -2.75    2.34
  -5  -7   8    2.63    2.09
  -5  -7   7    1.40    1.43
  -5  -7   6   -0.97    2.35
  -5  -7   5   -1.30    2.37
  -5  -7   4   -0.39    2.30
  -5  -7   3   30.74    2.84
  -5  -7   2    1.00    2.08
  -5  -7   1   35.53    3.18
  -5  -7   0    2.50    2.06
  -5  -7  -1   -0.63    2.10
  -5  -7  -2   -0.28    2.29
  -5  -7  -3   17.27    1.53
  -5  -7  -4    1.61    2.26
  -5  -7  -5    6.90    1.48
  -5  -7  -6   -0.88    2.25
  -5  -7  -7    1.69    2.37
  -5  -7  -8    3.22    2.35
  -5  -7  -9   -3.91    2.60
  -5  -7 -10   -0.70    2.63
  -5  -8  10    3.14    1.41
  -5  -8   9   -0.33    2.70
  -5  -8   8   -0.64    2.95
  -5  -8   7    0.61    2.10
  -5  -8   6    2.54    2.23
  -5  -8   5   -1.02    2.31
  -5  -8   4    1.99    2.20
  -5  -8   3   -0.99    2.18
  -5  -8   2   15.23    1.45
  -5  -8   1    1.94    2.21
  -5  -8   0    7.43    1.35
  -5  -8  -1    6.61    1.43
  -5  -8  -2    7.47    1.39
  -5  -8  -3   -1.32    2.07
  -5  -8  -4   37.30    3.15
  -5  -8  -5    0.15    2.38
  -5  -8  -6   15.57    1.66
  -5  -8  -7    0.34    2.15
  -5  -8  -8    2.63    2.08
  -5  -9   8    3.17    2.37
  -5  -9   7    0.50    2.42
  -5  -9   6   -4.64    2.58
  -5  -9   5    0.80    2.31
  -5  -9   4   -0.94    2.70
  -5  -9   3   -0.02    2.34
  -5  -9   2    2.02    2.20
  -5  -9   1   -1.10    2.52
  -5  -9   0   -1.25    2.43
  -5  -9  -1   -2.06    2.17
  -5  -9  -2    0.80    2.06
  -5  -9  -3   -1.63    2.53
  -5  -9  -4    3.56    1.41
  -5  -9  -5    1.36    2.31
  -5  -9  -6   -2.13    2.57
  -5 -10   5    3.30    1.47
  -5 -10   4    5.77    1.66
  -5 -10   3    1.92    2.00
  -5 -10   2    0.53    2.35
  -5 -10   1    1.56    2.14
  -5 -10   0   -1.21    2.68
  -5 -10  -1    2.10    2.38
  -5 -10  -2    1.05    2.57
  -5 -10  -3    3.43    2.61
  -6   0  15    2.64    2.35
  -6   0  14    1.83    2.54
  -6   0  13    1.69    1.31
  -6   0  12    1.46    2.53
  -6   0  11   -1.76    2.37
  -6   0  10   10.70    1.40
  -6   0   9    1.06    1.98
  -6   0   8   45.89    2.92
  -6   0   7    2.11    1.64
  -6   0   6   40.38    2.62
  -6   0   5   -1.55    1.80
  -6   0   4   20.96    1.55
  -6   0   3   -1.43    1.70
  -6   0   2   33.87    2.34
  -6   0   1    0.16    1.12
  -6   0   0   -0.46    1.63
  -6   0  -1    0.01    1.61
  -6   0  -2   11.65    1.12
  -6   0  -3   -1.36    1.77
  -6   0  -4   89.12    3.56
  -6   0  -5   -0.89    2.08
  -6   0  -6  249.74    5.97
  -6   0  -7    3.03    1.19
  -6   0  -8    0.28    2.26
  -6   0  -9   -0.42    2.30
  -6   0 -10    2.72    1.23
  -6   0 -11   -1.26    2.36
  -6   0 -12   -1.54    2.34
  -6  -1  15    0.88    2.70
  -6  -1  14    1.00    2.40
  -6  -1  13    2.16    2.09
  -6  -1  12    5.80    1.35
  -6  -1  11    3.37    2.26
  -6  -1  10    0.75    2.06
  -6  -1   9   -0.48    2.27
  -6  -1   8    7.57    1.29
  -6  -1   7   30.74    2.62
  -6  -1   6    9.88    1.16
  -6  -1   5   -0.19    1.69
  -6  -1   4    8.18    1.11
  -6  -1   3   10.47    1.07
  -6  -1   2    8.80    1.09
  -6  -1   1   18.64    1.48
  -6  -1   0    3.97    0.99
  -6  -1  -1    7.06    1.03
  -6  -1  -2    4.94    1.05
  -6  -1  -3    2.28    1.95
  -6  -1  -4   37.55    2.89
  -6  -1  -5   67.10    3.28
  -6  -1  -6   -0.36    2.00
  -6  -1  -7   10.10    1.29
  -6  -1  -8   -2.61    2.26
  -6  -1  -9   -0.49    1.58
  -6  -1 -10    1.48    2.13
  -6  -1 -11    2.24    2.52
  -6  -1 -12    2.58    2.43
  -6  -2  15   -1.79    2.54
  -6  -2  14    9.04    1.62
  -6  -2  13    0.49    2.30
  -6  -2  12    0.88    2.23
  -6  -2  11    2.50    2.39
  -6  -2  10    1.05    2.04
  -6  -2   9   13.51    1.40
  -6  -2   8    2.56    1.19
  -6  -2   7    5.12    1.19
  -6  -2   6    7.35    1.16
  -6  -2   5    2.40    1.77
  -6  -2   4    5.44    0.99
  -6  -2   3    6.88    1.09
  -6  -2   2    9.79    1.09
  -6  -2   1   -1.40    1.75
  -6  -2   0   44.27    2.74
  -6  -2  -1   -0.40    1.76
  -6  -2  -2    0.79    1.76
  -6  -2  -3    2.13    1.88
  -6  -2  -4    6.83    1.22
  -6  -2  -5    1.85    1.38
  -6  -2  -6    0.36    1.80
  -6  -2  -7    3.65    1.19
  -6  -2  -8   -1.88    2.19
  -6  -2  -9   -1.59    2.25
  -6  -2 -10    2.60    2.20
  -6  -2 -11   -0.17    2.29
  -6  -2 -12    4.35    1.49
  -6  -3  14   -1.20    2.64
  -6  -3  13   -2.12    2.51
  -6  -3  12    1.38    2.19
  -6  -3  11   -0.70    2.41
  -6  -3  10   -1.36    2.02
  -6  -3   9    3.68    1.21
  -6  -3   8    4.17    1.23
  -6  -3   7   43.06    3.12
  -6  -3   6    0.45    1.11
  -6  -3   5    1.79    1.86
  -6  -3   4    0.60    1.70
  -6  -3   3    4.43    1.04
  -6  -3   2    1.09    1.66
  -6  -3   1   -0.89    1.65
  -6  -3   0    0.70    1.87
  -6  -3  -1    5.82    1.12
  -6  -3  -2    7.34    1.13
  -6  -3  -3    0.42    1.74
  -6  -3  -4    1.12    1.97
  -6  -3  -5    0.12    1.89
  -6  -3  -6    1.62    2.10
  -6  -3  -7   -0.91    1.92
  -6  -3  -8    0.83    1.47
  -6  -3  -9    2.94    1.43
  -6  -3 -10   -3.44    2.56
  -6  -3 -11    1.17    2.18
  -6  -3 -12   -0.70    2.45
  -6  -4  14   -0.17    2.36
  -6  -4  13   -3.56    2.85
  -6  -4  12    7.53    1.54
  -6  -4  11    7.58    1.47
  -6  -4  10    2.63    1.32
  -6  -4   9    1.07    1.92
  -6  -4   8   36.29    3.19
  -6  -4   7    0.72    2.19
  -6  -4   6   82.12    3.84
  -6  -4   5    2.03    2.01
  -6  -4   4   11.48    1.29
  -6  -4   3    1.07    1.76
  -6  -4   2    1.80    1.91
  -6  -4   1    1.69    1.69
  -6  -4   0   -0.54    1.92
  -6  -4  -1    1.61    1.65
  -6  -4  -2   20.31    1.79
  -6  -4  -3    2.51    1.72
  -6  -4  -4    1.19    2.19
  -6  -4  -5   -0.74    2.02
  -6  -4  -6   -0.38    2.18
  -6  -4  -7    1.66    2.13
  -6  -4  -8   -1.59    2.34
  -6  -4  -9    2.31    1.31
  -6  -4 -10    1.79    2.34
  -6  -4 -11    0.17    2.70
  -6  -5  13   -0.36    2.70
  -6  -5  12    2.18    2.57
  -6  -5  11    1.43    2.47
  -6  -5  10    0.77    2.17
  -6  -5   9    0.99    2.13
  -6  -5   8    0.83    2.13
  -6  -5   7   31.32    3.10
  -6  -5   6   13.57    1.45
  -6  -5   5    1.69    1.92
  -6  -5   4    2.14    2.05
  -6  -5   3   -1.50    1.84
  -6  -5   2    2.75    2.06
  -6  -5   1   12.88    1.22
  -6  -5   0   13.64    1.38
  -6  -5  -1   -0.11    2.01
  -6  -5  -2   -2.17    1.93
  -6  -5  -3    1.98    2.02
  -6  -5  -4    1.66    1.86
  -6  -5  -5    6.13    1.24
  -6  -5  -6    1.95    2.11
  -6  -5  -7    2.73    1.37
  -6  -5  -8    4.06    1.33
  -6  -5  -9    2.92    2.22
  -6  -5 -10   -4.47    2.48
  -6  -6  12    4.24    2.86
  -6  -6  11    0.84    2.51
  -6  -6  10    3.53    1.44
  -6  -6   9   -4.91    2.48
  -6  -6   8    5.63    1.30
  -6  -6   7   -3.40    2.10
  -6  -6   6    4.93    1.39
  -6  -6   5    7.73    1.38
  -6  -6   4   -1.28    2.16
  -6  -6   3    0.76    2.12
  -6  -6   2   41.42    3.09
  -6  -6   1   -0.63    2.21
  -6  -6   0   13.89    1.37
  -6  -6  -1    5.51    1.24
  -6  -6  -2    1.64    1.51
  -6  -6  -3    1.67    1.49
  -6  -6  -4   -1.66    2.28
  -6  -6  -5    2.37    1.31
  -6  -6  -6    2.09    1.29
  -6  -6  -7    2.34    2.19
  -6  -6  -8    1.00    2.35
  -6  -6  -9   -1.72    2.29
  -6  -7  11    4.65    1.50
  -6  -7  10    3.75    1.48
  -6  -7   9    7.46    1.49
  -6  -7   8   -0.79    2.24
  -6  -7   7    0.46    2.39
  -6  -7   6    8.88    1.40
  -6  -7   5    0.73    2.38
  -6  -7   4   -4.13    2.44
  -6  -7   3   11.30    1.38
  -6  -7   2   -0.70    2.21
  -6  -7   1   25.74    2.12
  -6  -7   0   -0.98    2.26
  -6  -7  -1    0.84    2.52
  -6  -7  -2   -0.85    2.14
  -6  -7  -3    3.33    1.24
  -6  -7  -4   -0.90    2.43
  -6  -7  -5   11.03    1.58
  -6  -7  -6    0.15    2.36
  -6  -7  -7   -0.01    2.49
  -6  -7  -8    3.00    2.28
  -6  -8   9    1.26    2.57
  -6  -8   8    5.26    1.58
  -6  -8   7   -0.84    2.29
  -6  -8   6    7.28    1.52
  -6  -8   5    2.40    2.39
  -6  -8   4    5.88    1.41
  -6  -8   3   -0.46    2.16
  -6  -8   2   -1.84    2.35
  -6  -8   1    1.53    2.30
  -6  -8   0    1.85    1.33
  -6  -8  -1    1.55    2.31
  -6  -8  -2   -1.72    2.45
  -6  -8  -3    5.37    1.50
  -6  -8  -4   -1.15    2.80
  -6  -8  -5    0.33    2.48
  -6  -8  -6    1.23    2.52
  -6  -9   6   -3.56    2.76
  -6  -9   5    2.63    2.29
  -6  -9   4    2.42    2.25
  -6  -9   3   -3.60    2.63
  -6  -9   2   -0.52    2.44
  -6  -9   1    2.45    1.68
  -6  -9   0   -1.37    2.38
  -6  -9  -1    2.75    2.08
  -6  -9  -2    0.70    2.28
  -6  -9  -3    0.35    2.50
  -6  -9  -4    0.81    1.75
  -7   0  14    0.91    2.51
  -7   0  13   -4.04    2.61
  -7   0  12    2.54    2.32
  -7   0  11    2.53    2.04
  -7   0  10   10.27    1.45
  -7   0   9    2.81    2.09
  -7   0   8   43.51    3.20
  -7   0   7   -0.26    2.04
  -7   0   6   35.78    2.97
  -7   0   5   -0.12    1.86
  -7   0   4   41.25    2.85
  -7   0   3    1.83    1.74
  -7   0   2    7.95    1.24
  -7   0   1   -2.48    1.96
  -7   0   0   10.94    1.18
  -7   0  -1    0.01    1.95
  -7   0  -2    2.71    1.09
  -7   0  -3    2.58    1.85
  -7   0  -4   27.95    2.57
  -7   0  -5   -1.28    1.88
  -7   0  -6    3.51    1.34
  -7   0  -7   -0.99    2.23
  -7   0  -8    1.41    1.60
  -7   0  -9    0.18    1.81
  -7   0 -10    2.01    2.35
  -7   0 -11    1.76    2.45
  -7  -1  14    0.91    2.40
  -7  -1  13    6.70    1.52
  -7  -1  12   -0.15    2.55
  -7  -1  11    4.78    1.36
  -7  -1  10    4.68    1.34
  -7  -1   9   -1.76    2.17
  -7  -1   8    2.30    2.14
  -7  -1   7   40.24    3.12
  -7  -1   6    6.74    1.15
  -7  -1   5    1.94    1.90
  -7  -1   4    4.20    1.15
  -7  -1   3   -3.05    1.90
  -7  -1   2    2.05    1.81
  -7  -1   1    2.99    1.04
  -7  -1   0    0.01    1.82
  -7  -1  -1    7.39    1.15
  -7  -1  -2    8.37    1.21
  -7  -1  -3    2.60    1.91
  -7  -1  -4    3.16    1.20
  -7  -1  -5   -0.78    2.22
  -7  -1  -6   -0.55    2.07
  -7  -1  -7   -3.70    2.52
  -7  -1  -8    2.08    2.39
  -7  -1  -9   -1.26    2.38
  -7  -1 -10    1.68    2.39
  -7  -1 -11    0.37    2.37
  -7  -2  13   -3.42    2.65
  -7  -2  12    7.46    1.47
  -7  -2  11    2.45    2.40
  -7  -2  10   -0.72    2.39
  -7  -2   9    3.46    2.37
  -7  -2   8    1.39    1.52
  -7  -2   7   -0.25    2.06
  -7  -2   6    1.08    2.09
  -7  -2   5    2.59    2.03
  -7  -2   4    1.60    1.87
  -7  -2   3    7.47    1.28
  -7  -2   2    7.63    1.18
  -7  -2   1    1.90    1.42
  -7  -2   0   18.35    1.77
  -7  -2  -1    1.94    1.77
  -7  -2  -2   -0.70    1.95
  -7  -2  -3   -0.98    2.07
  -7  -2  -4   -0.88    2.06
  -7  -2  -5    1.05    1.88
  -7  -2  -6   -1.37    2.11
  -7  -2  -7    0.01    2.15
  -7  -2  -8    0.46    2.06
  -7  -2  -9   -0.32    2.43
  -7  -2 -10    0.50    2.43
  -7  -3  13   13.64    1.81
  -7  -3  12   -1.34    2.51
  -7  -3  11   -0.47    2.43
  -7  -3  10    1.48    2.37
  -7  -3   9    4.03    1.37
  -7  -3   8    4.88    1.30
  -7  -3   7    6.90    1.30
  -7  -3   6    1.14    1.92
  -7  -3   5   22.25    1.85
  -7  -3   4    4.87    1.21
  -7  -3   3    2.83    2.02
  -7  -3   2    0.24    2.15
  -7  -3   1    1.53    1.24
  -7  -3   0    2.24    2.00
  -7  -3  -1   12.82    1.27
  -7  -3  -2    0.84    2.08
  -7  -3  -3    1.70    1.50
  -7  -3  -4   -1.43    2.10
  -7  -3  -5    2.02    2.12
  -7  -3  -6   -2.28    2.24
  -7  -3  -7   -0.91    2.26
  -7  -3  -8   -0.45    2.42
  -7  -3  -9    0.84    2.50
  -7  -3 -10    3.57    1.27
  -7  -4  12    0.88    2.54
  -7  -4  11   -1.79    2.68
  -7  -4  10    2.10    1.53
  -7  -4   9    2.08    1.30
  -7  -4   8    2.88    2.11
  -7  -4   7    4.51    1.31
  -7  -4   6    6.48    1.39
  -7  -4   5    5.58    1.32
  -7  -4   4   22.60    1.79
  -7  -4   3   -1.61    2.07
  -7  -4   2    0.87    1.80
  -7  -4   1    1.62    2.12
  -7  -4   0    2.13    1.26
  -7  -4  -1   -2.02    1.99
  -7  -4  -2    7.30    1.31
  -7  -4  -3    3.10    1.16
  -7  -4  -4    2.34    2.20
  -7  -4  -5    0.13    2.27
  -7  -4  -6   -0.16    2.50
  -7  -4  -7    0.15    2.27
  -7  -4  -8    8.40    1.46
  -7  -4  -9    3.12    2.32
  -7  -5  11   -0.51    2.66
  -7  -5  10   -0.49    2.57
  -7  -5   9   -3.47    2.58
  -7  -5   8    0.92    2.10
  -7  -5   7    0.88    2.30
  -7  -5   6    0.85    1.97
  -7  -5   5    2.22    2.24
  -7  -5   4    0.66    2.02
  -7  -5   3    2.18    1.22
  -7  -5   2    1.46    2.17
  -7  -5   1    2.12    1.45
  -7  -5   0    0.00    2.07
  -7  -5  -1    1.41    1.48
  -7  -5  -2    1.06    1.22
  -7  -5  -3   -0.01    2.22
  -7  -5  -4    2.34    2.17
  -7  -5  -5   -0.45    2.39
  -7  -5  -6   -1.25    2.20
  -7  -5  -7    5.06    1.46
  -7  -5  -8   -0.16    2.49
  -7  -5  -9    2.72    2.49
  -7  -6  10   -6.67    2.67
  -7  -6   9    1.68    2.25
  -7  -6   8   -2.28    2.13
  -7  -6   7    0.61    1.60
  -7  -6   6    4.88    1.32
  -7  -6   5    1.63    2.21
  -7  -6   4    0.44    2.28
  -7  -6   3    0.44    2.46
  -7  -6   2    2.55    1.37
  -7  -6   1    2.88    2.11
  -7  -6   0   34.88    3.28
  -7  -6  -1    2.19    2.38
  -7  -6  -2    5.93    1.39
  -7  -6  -3   -1.81    2.47
  -7  -6  -4   -0.02    2.46
  -7  -6  -5    0.64    2.20
  -7  -6  -6   -3.36    2.78
  -7  -6  -7    0.87    2.26
  -7  -7   9    0.73    2.71
  -7  -7   8   -5.41    2.70
  -7  -7   7    1.01    2.38
  -7  -7   6    2.81    2.34
  -7  -7   5   -0.97    2.40
  -7  -7   4   -0.31    2.32
  -7  -7   3    1.55    2.39
  -7  -7   2   -0.48    2.52
  -7  -7   1   20.80    1.79
  -7  -7   0    2.59    1.34
  -7  -7  -1   14.25    1.63
  -7  -7  -2    1.13    2.65
  -7  -7  -3    0.18    2.28
  -7  -7  -4   -0.68    2.31
  -7  -7  -5    3.84    2.91
  -7  -7  -6   -0.53    2.47
  -7  -8   6   -0.34    2.61
  -7  -8   5   -0.88    2.62
  -7  -8   4   -0.34    2.45
  -7  -8   3    1.70    2.16
  -7  -8   2   -0.18    2.38
  -7  -8   1    1.01    2.32
  -7  -8   0    7.83    1.42
  -7  -8  -1    1.39    2.36
  -7  -8  -2    3.50    2.44
  -7  -8  -3    3.20    2.39
  -8   0  12    1.76    2.67
  -8   0  11   -2.17    2.55
  -8   0  10    2.29    1.34
  -8   0   9   -0.75    2.21
  -8   0   8    6.91    1.34
  -8   0   7   -0.01    2.21
  -8   0   6   24.43    2.05
  -8   0   5   -0.80    2.03
  -8   0   4   10.74    1.42
  -8   0   3    2.56    1.87
  -8   0   2    8.73    1.33
  -8   0   1   -1.67    2.00
  -8   0   0    5.02    1.25
  -8   0  -1    0.66    2.08
  -8   0  -2   -2.42    2.30
  -8   0  -3    2.21    2.12
  -8   0  -4    3.93    1.31
  -8   0  -5   -2.08    2.20
  -8   0  -6   27.79    2.22
  -8   0  -7   -1.79    2.75
  -8   0  -8   46.14    3.88
  -8   0  -9    0.55    2.49
  -8  -1  12   -1.42    2.55
  -8  -1  11    1.68    1.69
  -8  -1  10    3.31    1.38
  -8  -1   9    2.37    1.78
  -8  -1   8    0.88    2.28
  -8  -1   7    3.30    1.40
  -8  -1   6    5.64    1.29
  -8  -1   5    9.59    1.45
  -8  -1   4    6.53    1.24
  -8  -1   3    0.66    2.10
  -8  -1   2    2.18    2.07
  -8  -1   1    4.84    1.19
  -8  -1   0    1.70    1.39
  -8  -1  -1    7.17    1.41
  -8  -1  -2    0.67    1.89
  -8  -1  -3    3.33    1.13
  -8  -1  -4   -0.56    2.20
  -8  -1  -5    2.23    2.41
  -8  -1  -6    3.56    2.74
  -8  -1  -7   14.14    1.68
  -8  -1  -8    2.37    2.34
  -8  -1  -9   -0.35    2.43
  -8  -2  12    2.34    3.01
  -8  -2  11   -1.72    2.52
  -8  -2  10    1.30    2.27
  -8  -2   9   -2.51    2.46
  -8  -2   8   -0.16    2.14
  -8  -2   7    8.69    1.48
  -8  -2   6    1.68    2.15
  -8  -2   5    3.16    2.29
  -8  -2   4    2.68    2.01
  -8  -2   3    0.13    2.08
  -8  -2   2   -0.78    1.91
  -8  -2   1    1.06    2.03
  -8  -2   0    3.15    1.27
  -8  -2  -1    0.40    2.08
  -8  -2  -2    9.06    1.38
  -8  -2  -3    1.55    2.19
  -8  -2  -4    2.05    2.16
  -8  -2  -5   -1.21    2.19
  -8  -2  -6   -0.47    2.53
  -8  -2  -7    2.65    2.09
  -8  -2  -8   -0.34    2.54
  -8  -3  11    1.93    2.57
  -8  -3  10   -1.68    2.30
  -8  -3   9    1.45    2.28
  -8  -3   8   -0.63    2.47
  -8  -3   7   -2.41    2.30
  -8  -3   6    1.02    2.14
  -8  -3   5   20.62    1.80
  -8  -3   4    2.36    1.98
  -8  -3   3    0.83    2.23
  -8  -3   2   -1.35    2.04
  -8  -3   1   -0.12    2.09
  -8  -3   0   -4.26    2.29
  -8  -3  -1   -4.47    2.24
  -8  -3  -2   -2.30    2.17
  -8  -3  -3    2.64    2.30
  -8  -3  -4    0.61    2.36
  -8  -3  -5    0.77    2.33
  -8  -3  -6   -0.01    2.53
  -8  -3  -7   -0.69    2.22
  -8  -3  -8    1.77    2.38
  -8  -4  10    3.13    2.56
  -8  -4   9    5.35    1.56
  -8  -4   8    0.00    2.71
  -8  -4   7    2.28    1.26
  -8  -4   6   26.50    2.33
  -8  -4   5    2.52    1.92
  -8  -4   4   31.65    2.26
  -8  -4   3    3.32    1.20
  -8  -4   2    1.02    2.28
  -8  -4   1    2.45    1.95
  -8  -4   0   -1.58    2.22
  -8  -4  -1    1.10    1.53
  -8  -4  -2    1.03    2.26
  -8  -4  -3    0.77    2.40
  -8  -4  -4    2.54    2.52
  -8  -4  -5    0.81    2.36
  -8  -4  -6   -3.74    2.47
  -8  -4  -7    1.05    2.56
  -8  -5   9   -1.05    2.62
  -8  -5   8    2.88    2.31
  -8  -5   7    0.34    2.29
  -8  -5   6   -2.40    2.44
  -8  -5   5   17.25    1.69
  -8  -5   4    5.15    1.35
  -8  -5   3   -1.07    2.45
  -8  -5   2    1.83    2.32
  -8  -5   1    2.29    2.02
  -8  -5   0    1.99    2.16
  -8  -5  -1    5.11    1.36
  -8  -5  -2    6.49    1.41
  -8  -5  -3    1.29    2.25
  -8  -5  -4   -2.15    2.40
  -8  -5  -5   -0.50    2.39
  -8  -5  -6    1.76    2.33
  -8  -6   8    3.24    2.37
  -8  -6   7   -2.97    2.58
  -8  -6   6    1.86    2.28
  -8  -6   5    0.67    2.38
  -8  -6   4    3.64    2.48
  -8  -6   3    3.58    2.49
  -8  -6   2   -2.12    2.51
  -8  -6   1    1.29    2.16
  -8  -6   0   12.42    1.64
  -8  -6  -1    0.67    2.45
  -8  -6  -2    3.93    1.44
  -8  -6  -3   -4.79    2.67
  -8  -6  -4   -2.83    2.68
  -8  -7   5    2.16    2.36
  -8  -7   4    0.70    2.55
  -8  -7   3    0.18    2.47
  -8  -7   2    1.05    2.60
  -8  -7   1   -0.87    2.61
  -8  -7   0   -4.58    2.46
  -8  -7  -1    9.28    1.66
  -8  -7  -2    0.19    2.54
  -9   0  10   -4.46    2.59
  -9   0   9    2.94    2.15
  -9   0   8    1.01    2.71
  -9   0   7   -2.27    2.33
  -9   0   6   19.09    1.75
  -9   0   5   -2.93    2.53
  -9   0   4   20.89    1.72
  -9   0   3   -1.03    2.47
  -9   0   2   13.44    1.52
  -9   0   1   -0.89    2.21
  -9   0   0    1.60    1.69
  -9   0  -1    1.69    2.22
  -9   0  -2    1.71    2.33
  -9   0  -3    0.48    2.21
  -9   0  -4    2.65    2.31
  -9   0  -5   -0.36    2.70
  -9   0  -6   -1.96    2.82
  -9  -1  10    3.37    1.43
  -9  -1   9    3.30    2.59
  -9  -1   8    2.96    1.42
  -9  -1   7   -0.82    2.22
  -9  -1   6   -0.63    2.28
  -9  -1   5   15.01    1.64
  -9  -1   4    1.68    2.15
  -9  -1   3    0.77    2.31
  -9  -1   2    1.82    2.25
  -9  -1   1   -2.41    2.38
  -9  -1   0    1.53    2.41
  -9  -1  -1    1.54    2.23
  -9  -1  -2    0.96    2.38
  -9  -1  -3    3.23    2.25
  -9  -1  -4    3.72    1.46
  -9  -1  -5    2.94    2.45
  -9  -1  -6    2.66    2.53
  -9  -2   9    1.58    2.34
  -9  -2   8    3.22    2.26
  -9  -2   7    2.32    2.54
  -9  -2   6   -1.29    2.39
  -9  -2   5   -1.10    2.50
  -9  -2   4    2.02    2.30
  -9  -2   3    1.24    2.40
  -9  -2   2   -4.00    2.40
  -9  -2   1    0.00    2.42
  -9  -2   0    2.32    2.17
  -9  -2  -1   -1.56    2.32
  -9  -2  -2    5.30    1.44
  -9  -2  -3    1.00    2.41
  -9  -2  -4   -1.02    2.62
  -9  -2  -5    2.27    2.46
  -9  -2  -6   -3.80    2.68
  -9  -3   9   -2.88    2.67
  -9  -3   8   -2.10    2.39
  -9  -3   7    1.01    2.32
  -9  -3   6    1.34    2.58
  -9  -3   5    3.41    2.69
  -9  -3   4   -6.58    2.55
  -9  -3   3    6.96    1.41
  -9  -3   2    1.12    2.30
  -9  -3   1   -1.26    2.22
  -9  -3   0   -0.32    2.44
  -9  -3  -1    1.78    2.54
  -9  -3  -2    1.49    2.31
  -9  -3  -3   -0.01    2.65
  -9  -3  -4   -0.51    2.39
  -9  -3  -5   -1.60    2.69
  -9  -4   7    3.53    2.38
  -9  -4   6    0.52    2.37
  -9  -4   5   -1.70    2.25
  -9  -4   4    3.51    2.67
  -9  -4   3    2.49    2.28
  -9  -4   2    4.52    1.45
  -9  -4   1   -0.16    2.46
  -9  -4   0    0.18    2.49
  -9  -4  -1    2.36    2.46
  -9  -4  -2   -0.67    2.50
  -9  -4  -3    2.28    1.61
  -9  -4  -4    1.45    2.62
  -9  -5   6   -0.35    2.53
  -9  -5   5    1.94    2.30
  -9  -5   4   -1.40    2.53
  -9  -5   3    0.52    2.43
  -9  -5   2   -4.85    2.53
  -9  -5   1   -2.08    2.55
  -9  -5   0    1.40    2.55
  -9  -5  -1   -4.79    2.62
  -9  -5  -2   -3.59    2.78
 -10   0   6    3.08    2.50
 -10   0   5    1.58    1.92
 -10   0   4    9.66    1.64
 -10   0   3   -1.40    2.37
 -10   0   2   -0.70    2.64
 -10   0   1    1.40    2.24
 -10   0   0    1.93    2.76
 -10   0  -1    3.02    2.26
 -10  -1   5    3.95    2.86
 -10  -1   4    2.23    1.36
 -10  -1   3    4.85    1.42
 -10  -1   2   -1.05    2.78
 -10  -1   1    0.35    2.59
 -10  -1   0    2.23    1.40
 -10  -1  -1   -0.71    2.33
 -10  -2   4    3.24    2.78
 -10  -2   3   -2.69    2.75
 -10  -2   2    1.05    2.62
 -10  -2   1   -0.70    2.36
 -10  -2   0   -1.61    2.69
   0   0   0    0.00    0.00

_computing_structure_solution     'SHELXT 2018/2 (Sheldrick, 2018)'
;

_shelx_hkl_checksum   23408

#==============================================================================
#     End of CIF
#==============================================================================
