# Supplementary material for: Charge Polarity Control in Organic Transistors of Mixed and Segregated Complexes Based on Diaminonaphthalene and Pyrene
Source: ACS Appl Mater Interfaces. 2023 Sep 15;15(38):45201–11. doi: 10.1021/acsami.3c10583 (PMC10540136; doi:10.1021/acsami.3c10583)
Supplement: Supplementary file 2 — am3c10583_si_002.zip [file am3c10583_si_002.zip › cif/15DAN-TCNQ.cif]

data_global
_audit_creation_date                               2022-03-16
_audit_creation_method                            'by CrystalStructure 4.3'
_audit_update_record                               ?

#==============================================================================
# PROCESSING SUMMARY (IUCr Office Use Only)

_journal_date_recd_electronic                      ?
_journal_date_from_coeditor                        ?
_journal_date_accepted                             ?
_journal_coeditor_code                             ?

#==============================================================================
# SUBMISSION DETAILS

_publ_contact_author_name                         'ENTER NAME'
_publ_contact_author_email                        'ENTER EMAIL ADDRESS'
_publ_contact_author_fax                          'ENTER FAX NUMBER'
_publ_contact_author_phone                        'ENTER PHONE NUMBER'
_publ_contact_letter
;
    ENTER TEXT OF LETTER
;
_publ_requested_journal                           'ENTER JOURNAL NAME HERE'
_publ_requested_category
                                               'CHOOSE FI FM FO CI CM CO or AD'
_publ_requested_coeditor_name                      ?

#==============================================================================
# TITLE AND AUTHOR LIST

_publ_section_title
;
    ENTER SECTION TITLE
;
_publ_section_title_footnote
;
    ENTER FOOTNOTE TO TITLE OF PAPER
;
loop_
_publ_author_name
_publ_author_footnote
_publ_author_address
' FIRST AUTHORS NAME '
;
  FIRST AUTHORS FOOTNOTES
;
;
  FIRST AUTHORS ADDRESS
;
_publ_section_synopsis
;
    ENTER SYNOPSIS
;

#==============================================================================
# TEXT

_publ_section_abstract
;
    ENTER ABSTRACT
;
_publ_section_comment
;
    ENTER TEXT
;
_publ_section_references
;
    ENTER OTHER REFERENCES

    Rigaku (2019). CrystalStructure. Version 4.3. 
    Rigaku Corporation, Tokyo, Japan.

    Sheldrick, G. M. (2014). Acta Cryst. (2014). A70, C1437.
    SHELXT Version 2018/2

    Sheldrick, G.M. (2008) SHELXL Version 2018/3, Acta Cryst. A64, 112-122.

    Rigaku (1995). ABSCOR. 
    Rigaku Corporation, Tokyo, Japan.

;
_publ_section_figure_captions
;
    ENTER FIGURE CAPTIONS
;
_publ_section_exptl_prep
;
    ENTER COMPOUND PREPARATION DETAILS
;
_publ_section_exptl_refinement
;
    ENTER SPECIAL DETAILS OF THE REFINEMENT
;

#==============================================================================
data_dan-tcnq

#==============================================================================
# CHEMICAL DATA

_chemical_formula_sum                             'C22 H14 N6'
_chemical_formula_moiety                          'C12 H4 N4, C10 H10 N2'
_chemical_formula_weight                           362.39
_chemical_melting_point                            ?

#==============================================================================
# CRYSTAL DATA
_space_group_crystal_system                        triclinic
_space_group_name_H-M_alt                         'P -1'
_space_group_name_Hall                            '-P 1'
_space_group_IT_number                             2
loop_
_space_group_symop_id
_space_group_symop_operation_xyz
1   '+X,+Y,+Z'
2   '-X,-Y,-Z'
#------------------------------------------------------------------------------
_cell_length_a                                     6.9074(3)
_cell_length_b                                     8.0322(3)
_cell_length_c                                     8.9758(4)
_cell_angle_alpha                                  67.792(3)
_cell_angle_beta                                   69.782(3)
_cell_angle_gamma                                  75.999(2)
_cell_volume                                       429.07(3)
_cell_formula_units_Z                              1
_cell_measurement_reflns_used                      2524
_cell_measurement_theta_min                        5.55
_cell_measurement_theta_max                        68.17
_cell_measurement_temperature                      106
#------------------------------------------------------------------------------
_exptl_crystal_description                         needle
_exptl_crystal_colour                              black
_exptl_crystal_size_max                            0.243
_exptl_crystal_size_mid                            0.037
_exptl_crystal_size_min                            0.012
_exptl_crystal_density_diffrn                      1.402
_exptl_crystal_density_meas                        ?
_exptl_crystal_density_method                     'not measured'
_exptl_crystal_F_000                               188.00
_exptl_absorpt_coefficient_mu                      0.705
_exptl_absorpt_correction_type                     multi-scan
_exptl_absorpt_process_details                    'ABSCOR (Rigaku, 1995)'
_exptl_absorpt_correction_T_min                    0.782
_exptl_absorpt_correction_T_max                    0.992

#==============================================================================
# EXPERIMENTAL DATA

_diffrn_ambient_temperature                        106
_diffrn_radiation_type                            'Cu K\a'
_diffrn_radiation_wavelength                       1.54187
_diffrn_measurement_device_type                   'Rigaku R-AXIS RAPID'
_diffrn_measurement_method                         \w
_diffrn_detector_area_resol_mean                   10.000
_diffrn_reflns_number                              7423
_diffrn_reflns_av_unetI/netI                       0.0679
_diffrn_reflns_av_R_equivalents                    0.0796
_diffrn_reflns_theta_max                           68.212
_diffrn_reflns_theta_min                           5.551
_diffrn_reflns_theta_full                          67.687
_diffrn_measured_fraction_theta_max                0.983
_diffrn_measured_fraction_theta_full               0.986
_diffrn_reflns_Laue_measured_fraction_max          0.983
_diffrn_reflns_Laue_measured_fraction_full         0.986
_diffrn_reflns_point_group_measured_fraction_max   0.983
_diffrn_reflns_point_group_measured_fraction_full  0.986
_diffrn_reflns_limit_h_min                        -8
_diffrn_reflns_limit_h_max                         7
_diffrn_reflns_limit_k_min                        -9
_diffrn_reflns_limit_k_max                         9
_diffrn_reflns_limit_l_min                        -10
_diffrn_reflns_limit_l_max                         10
_diffrn_standards_number                           0
_diffrn_standards_interval_count                   .
_diffrn_standards_decay_%                          ?
_reflns_number_total                               1541
_reflns_number_gt                                  1147
_reflns_threshold_expression                       F^2^>2.0\s(F^2^)
_reflns_Friedel_coverage          0.000
_reflns_Friedel_fraction_max      .
_reflns_Friedel_fraction_full     .

#==============================================================================
# REFINEMENT DATA

_refine_special_details
;
    Refinement was performed using all reflections. The weighted 
    R-factor (wR) and goodness of fit (S) are based on F^2^.
    R-factor (gt) are based on F. The threshold expression of
    F^2^ > 2.0 sigma(F^2^) is used only for calculating R-factor (gt).
;
_refine_ls_structure_factor_coef                   Fsqd
_refine_ls_R_factor_all                            0.0718
_refine_ls_R_factor_gt                             0.0618
_refine_ls_wR_factor_ref                           0.1867
_refine_ls_wR_factor_gt                            0.1759
_refine_ls_number_restraints                       0
_refine_ls_hydrogen_treatment                      constr
_refine_ls_number_reflns                           1541
_refine_ls_number_parameters                       127
_refine_ls_goodness_of_fit_ref                     1.097
_refine_ls_weighting_scheme                        calc
_refine_ls_weighting_details
                   'w = 1/[\s^2^(Fo^2^)+(0.1067P)^2^] where P=(Fo^2^+2Fc^2^)/3'
_atom_sites_solution_hydrogens                     geom
_atom_sites_solution_primary                       direct
_atom_sites_solution_secondary                     difmap
_refine_ls_shift/su_max                            0.000
_refine_diff_density_max                           0.60
_refine_diff_density_min                          -0.29
_refine_ls_extinction_method                       none
_refine_ls_extinction_coef                         ?

loop_
_atom_type_symbol
_atom_type_description
_atom_type_scat_dispersion_real
_atom_type_scat_dispersion_imag
_atom_type_scat_source
  'C' 'C'  0.0181 0.0091 
;
International Tables for Crystallography
(Vol. C, Tables 4.2.6.8 and 6.1.1.4)
;
  'H' 'H'  0.0000 0.0000 
;
International Tables for Crystallography
(Vol. C, Table 6.1.1.4)
;
  'N' 'N'  0.0311 0.0180 
;
International Tables for Crystallography
(Vol. C, Tables 4.2.6.8 and 6.1.1.4)
;

#==============================================================================
# ATOMIC COORDINATES AND THERMAL PARAMETERS

loop_
 _atom_site_label
 _atom_site_type_symbol
 _atom_site_fract_x
 _atom_site_fract_y
 _atom_site_fract_z
 _atom_site_U_iso_or_equiv
 _atom_site_adp_type
 _atom_site_occupancy
 _atom_site_site_symmetry_order  
 _atom_site_calc_flag
 _atom_site_refinement_flags_posn
 _atom_site_refinement_flags_adp
 _atom_site_refinement_flags_occupancy
 _atom_site_disorder_assembly
 _atom_site_disorder_group
N1 N 0.8026(3) 0.0440(2) 0.6469(2) 0.0309(5) Uani 1 1 d . . . . .
H1A H 0.862463 0.124526 0.553185 0.037 Uiso 1 1 calc R U . . .
H1B H 0.831915 -0.072094 0.657705 0.037 Uiso 1 1 calc R U . . .
N2 N 0.5704(3) 0.7800(2) 0.5614(2) 0.0342(5) Uani 1 1 d . . . . .
N3 N 0.9404(3) 0.3877(2) 0.3220(2) 0.0432(6) Uani 1 1 d . . . . .
C1 C 1.1414(3) 0.9484(3) -0.1378(2) 0.0245(5) Uani 1 1 d . . . . .
H1 H 1.237117 0.916002 -0.230889 0.029 Uiso 1 1 calc R U . . .
C2 C 1.0580(3) 0.8198(3) 0.0023(2) 0.0254(5) Uani 1 1 d . . . . .
H2 H 1.094298 0.696578 0.006316 0.031 Uiso 1 1 calc R U . . .
C3 C 0.9143(3) 0.8626(3) 0.1476(2) 0.0247(5) Uani 1 1 d . . . . .
C4 C 0.8318(3) 0.7276(3) 0.2919(2) 0.0263(5) Uani 1 1 d . . . . .
C5 C 0.6871(3) 0.7613(2) 0.4394(3) 0.0269(5) Uani 1 1 d . . . . .
C6 C 0.8920(3) 0.5392(3) 0.3059(2) 0.0310(5) Uani 1 1 d . . . . .
C7 C 0.5693(3) -0.0297(3) 0.9322(2) 0.0250(5) Uani 1 1 d . . . . .
C8 C 0.6616(3) 0.1005(3) 0.7782(2) 0.0273(5) Uani 1 1 d . . . . .
C9 C 0.6134(3) 0.2823(3) 0.7638(3) 0.0292(5) Uani 1 1 d . . . . .
H9 H 0.673920 0.369586 0.661139 0.035 Uiso 1 1 calc R U . . .
C10 C 0.4781(3) 0.3412(3) 0.8962(2) 0.0267(5) Uani 1 1 d . . . . .
H10 H 0.449412 0.467119 0.882209 0.032 Uiso 1 1 calc R U . . .
C11 C 0.3873(3) 0.2212(3) 1.0444(3) 0.0283(5) Uani 1 1 d . . . . .
H11 H 0.294890 0.263480 1.132993 0.034 Uiso 1 1 calc R U . . .

loop_
 _atom_site_aniso_label
 _atom_site_aniso_U_11
 _atom_site_aniso_U_22
 _atom_site_aniso_U_33
 _atom_site_aniso_U_23
 _atom_site_aniso_U_13
 _atom_site_aniso_U_12
N1 0.0252(11) 0.0398(10) 0.0250(9) -0.0094(7) -0.0028(8) -0.0071(8)
N2 0.0327(11) 0.0373(11) 0.0304(10) -0.0079(8) -0.0092(8) -0.0054(8)
N3 0.0410(13) 0.0349(11) 0.0408(11) -0.0070(9) -0.0023(9) -0.0041(9)
C1 0.0156(11) 0.0325(12) 0.0276(10) -0.0096(8) -0.0080(8) -0.0041(8)
C2 0.0179(11) 0.0300(10) 0.0311(11) -0.0086(9) -0.0117(9) -0.0029(8)
C3 0.0155(11) 0.0328(11) 0.0280(11) -0.0054(9) -0.0116(9) -0.0059(8)
C4 0.0201(11) 0.0324(11) 0.0285(10) -0.0076(8) -0.0101(8) -0.0058(8)
C5 0.0247(12) 0.0275(11) 0.0282(11) -0.0023(8) -0.0129(9) -0.0056(8)
C6 0.0217(12) 0.0390(12) 0.0268(11) -0.0052(9) -0.0034(9) -0.0080(9)
C7 0.0147(11) 0.0353(12) 0.0288(11) -0.0081(9) -0.0121(8) -0.0048(9)
C8 0.0189(11) 0.0374(12) 0.0285(11) -0.0081(9) -0.0106(9) -0.0071(9)
C9 0.0244(12) 0.0343(12) 0.0319(12) -0.0076(9) -0.0126(9) -0.0073(9)
C10 0.0199(11) 0.0294(11) 0.0332(11) -0.0066(9) -0.0134(9) -0.0043(8)
C11 0.0201(11) 0.0370(12) 0.0317(11) -0.0111(9) -0.0110(9) -0.0054(9)

#==============================================================================
_computing_data_collection                        'RAPID AUTO (Rigaku, ????)'
_computing_cell_refinement                        'RAPID AUTO'
_computing_data_reduction                         'RAPID AUTO'
_computing_structure_solution
                                      'SHELXT Version 2018/2 (Sheldrick, 2014)'
_computing_structure_refinement
                                      'SHELXL Version 2018/3 (Sheldrick, 2008)'
_computing_publication_material
                                          'CrystalStructure 4.3 (Rigaku, 2019)'
_computing_molecular_graphics                     'CrystalStructure 4.3'

#==============================================================================
# MOLECULAR GEOMETRY

_geom_special_details
;
 All esds (except the esd in the dihedral angle between two l.s. planes)
 are estimated using the full covariance matrix.  The cell esds are taken
 into account individually in the estimation of esds in distances, angles
 and torsion angles; correlations between esds in cell parameters are only
 used when they are defined by crystal symmetry.  An approximate (isotropic)
 treatment of cell esds is used for estimating esds involving l.s. planes.
;

loop_
 _geom_bond_atom_site_label_1
 _geom_bond_atom_site_label_2
 _geom_bond_distance
 _geom_bond_site_symmetry_2
 _geom_bond_publ_flag
N1 C8 1.393(3) . ?
N1 H1A 0.8800 . ?
N1 H1B 0.8800 . ?
N2 C5 1.152(3) . ?
N3 C6 1.148(3) . ?
C1 C2 1.336(3) . ?
C1 C3 1.449(3) 2_775 ?
C1 H1 0.9500 . ?
C2 C3 1.444(3) . ?
C2 H2 0.9500 . ?
C3 C4 1.380(3) . ?
C4 C5 1.432(3) . ?
C4 C6 1.437(3) . ?
C7 C8 1.425(3) . ?
C7 C7 1.427(4) 2_657 ?
C7 C11 1.441(3) 2_657 ?
C8 C9 1.383(3) . ?
C9 C10 1.397(3) . ?
C9 H9 0.9500 . ?
C10 C11 1.356(3) . ?
C10 H10 0.9500 . ?
C11 H11 0.9500 . ?

loop_
 _geom_angle_atom_site_label_1
 _geom_angle_atom_site_label_2
 _geom_angle_atom_site_label_3
 _geom_angle
 _geom_angle_site_symmetry_1
 _geom_angle_site_symmetry_3
 _geom_angle_publ_flag
C8 N1 H1A 120.0 . . ?
C8 N1 H1B 120.0 . . ?
H1A N1 H1B 120.0 . . ?
C2 C1 C3 120.0(2) . 2_775 ?
C2 C1 H1 120.0 . . ?
C3 C1 H1 120.0 2_775 . ?
C1 C2 C3 121.92(19) . . ?
C1 C2 H2 119.0 . . ?
C3 C2 H2 119.0 . . ?
C4 C3 C2 121.06(18) . . ?
C4 C3 C1 120.83(19) . 2_775 ?
C2 C3 C1 118.11(18) . 2_775 ?
C3 C4 C5 123.71(18) . . ?
C3 C4 C6 121.43(19) . . ?
C5 C4 C6 114.84(17) . . ?
N2 C5 C4 176.8(2) . . ?
N3 C6 C4 177.8(2) . . ?
C8 C7 C7 119.6(2) . 2_657 ?
C8 C7 C11 121.7(2) . 2_657 ?
C7 C7 C11 118.7(2) 2_657 2_657 ?
C9 C8 N1 120.90(19) . . ?
C9 C8 C7 118.9(2) . . ?
N1 C8 C7 120.20(18) . . ?
C8 C9 C10 121.76(19) . . ?
C8 C9 H9 119.1 . . ?
C10 C9 H9 119.1 . . ?
C11 C10 C9 121.00(18) . . ?
C11 C10 H10 119.5 . . ?
C9 C10 H10 119.5 . . ?
C10 C11 C7 120.05(19) . 2_657 ?
C10 C11 H11 120.0 . . ?
C7 C11 H11 120.0 2_657 . ?

loop_
 _geom_torsion_atom_site_label_1
 _geom_torsion_atom_site_label_2
 _geom_torsion_atom_site_label_3
 _geom_torsion_atom_site_label_4
 _geom_torsion
 _geom_torsion_site_symmetry_1
 _geom_torsion_site_symmetry_2
 _geom_torsion_site_symmetry_3
 _geom_torsion_site_symmetry_4
 _geom_torsion_publ_flag
C3 C1 C2 C3 -1.0(3) 2_775 . . . ?
C1 C2 C3 C4 -179.20(18) . . . . ?
C1 C2 C3 C1 0.9(3) . . . 2_775 ?
C2 C3 C4 C5 -179.31(15) . . . . ?
C1 C3 C4 C5 0.6(3) 2_775 . . . ?
C2 C3 C4 C6 2.7(3) . . . . ?
C1 C3 C4 C6 -177.46(16) 2_775 . . . ?
C7 C7 C8 C9 -0.2(3) 2_657 . . . ?
C11 C7 C8 C9 179.96(16) 2_657 . . . ?
C7 C7 C8 N1 177.82(17) 2_657 . . . ?
C11 C7 C8 N1 -2.0(3) 2_657 . . . ?
N1 C8 C9 C10 -177.64(16) . . . . ?
C7 C8 C9 C10 0.4(3) . . . . ?
C8 C9 C10 C11 -0.5(3) . . . . ?
C9 C10 C11 C7 0.4(3) . . . 2_657 ?


#==============================================================================
# Additional structures and associated data_? identifiers
# should be added at this point if there is more than one 
# structure analysis in the CIF.

_shelx_res_file
;
TITL dan-tcnq
    shelxl.res
    created by SHELXL-2018/3 at 17:00:47 on 16-Mar-2022
CELL  1.54187 6.90740 8.03216 8.97579 67.79170 69.78220 75.99890
ZERR  1 0.00026 0.00030 0.00036 0.00340 0.00270 0.00220
LATT 1
SFAC C H N
UNIT 22 14 6
L.S. 5
FMAP 2
PLAN 25
WPDB -2
HTAB
BOND $H
CONF
LIST 4
TEMP -167.0
ACTA
SIZE 0.243 0.037 0.012
WGHT    0.106700
FVAR       1.01866
N1    3    0.802630    0.044040    0.646922    11.00000    0.02521    0.03976 =
         0.02496   -0.00940   -0.00282   -0.00715
AFIX  93
H1A   2    0.862463    0.124526    0.553185    11.00000   -1.20000
H1B   2    0.831915   -0.072094    0.657705    11.00000   -1.20000
AFIX   0
N2    3    0.570448    0.779967    0.561449    11.00000    0.03270    0.03727 =
         0.03041   -0.00788   -0.00917   -0.00540
N3    3    0.940434    0.387672    0.322034    11.00000    0.04098    0.03486 =
         0.04084   -0.00698   -0.00233   -0.00408
C1    1    1.141375    0.948428   -0.137805    11.00000    0.01556    0.03253 =
         0.02758   -0.00962   -0.00799   -0.00409
AFIX  43
H1    2    1.237117    0.916002   -0.230889    11.00000   -1.20000
AFIX   0
C2    1    1.057987    0.819778    0.002271    11.00000    0.01788    0.03001 =
         0.03113   -0.00855   -0.01174   -0.00290
AFIX  43
H2    2    1.094298    0.696578    0.006316    11.00000   -1.20000
AFIX   0
C3    1    0.914321    0.862554    0.147640    11.00000    0.01545    0.03277 =
         0.02797   -0.00538   -0.01157   -0.00590
C4    1    0.831789    0.727561    0.291928    11.00000    0.02012    0.03236 =
         0.02850   -0.00756   -0.01009   -0.00575
C5    1    0.687083    0.761345    0.439412    11.00000    0.02471    0.02755 =
         0.02820   -0.00233   -0.01292   -0.00563
C6    1    0.892016    0.539210    0.305854    11.00000    0.02170    0.03897 =
         0.02678   -0.00519   -0.00345   -0.00802
C7    1    0.569350   -0.029714    0.932240    11.00000    0.01475    0.03531 =
         0.02879   -0.00809   -0.01206   -0.00478
C8    1    0.661552    0.100474    0.778243    11.00000    0.01887    0.03741 =
         0.02848   -0.00806   -0.01063   -0.00705
C9    1    0.613404    0.282337    0.763822    11.00000    0.02438    0.03430 =
         0.03189   -0.00760   -0.01259   -0.00732
AFIX  43
H9    2    0.673920    0.369586    0.661139    11.00000   -1.20000
AFIX   0
C10   1    0.478139    0.341170    0.896234    11.00000    0.01989    0.02939 =
         0.03321   -0.00656   -0.01338   -0.00428
AFIX  43
H10   2    0.449412    0.467119    0.882209    11.00000   -1.20000
AFIX   0
C11   1    0.387250    0.221231    1.044447    11.00000    0.02006    0.03703 =
         0.03168   -0.01110   -0.01097   -0.00537
AFIX  43
H11   2    0.294890    0.263480    1.132993    11.00000   -1.20000
AFIX   0
HKLF 4


REM  dan-tcnq
REM wR2 = 0.1867, GooF = S = 1.097, Restrained GooF = 1.097 for all data
REM R1 = 0.0618 for 1147 Fo > 4sig(Fo) and 0.0718 for all 1541 data
REM 127 parameters refined using 0 restraints

END

WGHT      0.1067      0.0000

REM Instructions for potential hydrogen bonds
HTAB N1 N3
EQIV $3 -x+2, -y, -z+1
HTAB N1 N3_$3

REM Highest difference peak  0.598,  deepest hole -0.290,  1-sigma level  0.098
Q1    1   0.6838 -0.0783  0.8227  11.00000  0.05    0.60
Q2    1   0.8617  0.4287  0.4251  11.00000  0.05    0.35
Q3    1   1.0016  0.8402  0.0814  11.00000  0.05    0.33
Q4    1   1.1660  0.7882 -0.0922  11.00000  0.05    0.31
Q5    1   0.5611  0.2235  0.8729  11.00000  0.05    0.31
Q6    1   0.8434  0.5420  0.3946  11.00000  0.05    0.30
Q7    1   0.7819  0.1212  0.5394  11.00000  0.05    0.29
Q8    1   0.8975  0.7949  0.2317  11.00000  0.05    0.28
Q9    1   0.7521  0.7436  0.3545  11.00000  0.05    0.28
Q10   1   1.0565  0.9665 -0.0410  11.00000  0.05    0.28
Q11   1   0.9749  0.4912  0.2040  11.00000  0.05    0.27
Q12   1   1.1536  0.8789 -0.0292  11.00000  0.05    0.24
Q13   1   0.7706 -0.0616  0.6320  11.00000  0.05    0.23
Q14   1   0.8074  0.8672  0.2607  11.00000  0.05    0.22
Q15   1   1.0395  0.8659 -0.0764  11.00000  0.05    0.22
Q16   1   0.3493  0.3889  1.0201  11.00000  0.05    0.22
Q17   1   0.6212  0.6599  0.5862  11.00000  0.05    0.21
Q18   1   0.5053  0.8355  0.6595  11.00000  0.05    0.20
Q19   1   0.9986  0.3416  0.2363  11.00000  0.05    0.19
Q20   1   0.5338  0.4421  0.7348  11.00000  0.05    0.18
Q21   1   0.6813  0.3519  0.6130  11.00000  0.05    0.18
Q22   1   0.3998  0.8195  0.6174  11.00000  0.05    0.17
Q23   1   0.5594  0.7059  0.6825  11.00000  0.05    0.17
Q24   1   0.5547  0.9332  0.4536  11.00000  0.05    0.17
Q25   1   0.9788  0.7057  0.1560  11.00000  0.05    0.16
;

_shelx_res_checksum   10425

_shelx_hkl_file
;
   0   0  -1  213.45   14.58
   0   0  -1  208.90   14.11
   0   0  -1  252.79   15.72
   0   0  -1  212.64   14.41
   0   0  -1  293.02   20.05
   0   0  -1  238.69   15.37
   0   0   1  249.88   15.48
   0   0   1  319.71   20.30
   0   0   1  268.23   17.47
   0   0   1  258.26   16.73
   0   0   1  330.84   21.62
   0   0   1  315.19   19.56
   0   0   1  207.39   13.97
   0   0  -2   39.66    4.33
   0   0  -2   51.99    4.34
   0   0  -2   39.18    3.47
   0   0  -2   33.44    2.87
   0   0  -2   34.22    3.70
   0   0   2   45.13    3.70
   0   0   2   39.68    4.11
   0   0   2   43.03    4.07
   0   0   2   51.07    6.12
   0   0   2   34.38    2.67
   0   0   2   51.20    4.59
   0   0   2   39.82    4.14
   0   0   2   37.55    3.06
   0   0  -3  232.84   17.41
   0   0  -3  209.93   16.33
   0   0  -3  202.84   15.59
   0   0  -3  198.51   14.61
   0   0  -3  192.33   15.15
   0   0  -3  216.21   16.88
   0   0   3  192.83   16.17
   0   0   3  240.30   18.02
   0   0   3  219.89   17.05
   0   0   3  230.05   20.87
   0   0   3  291.27   27.32
   0   0   3  184.35   14.71
   0   0   3  226.73   17.49
   0   0   3  226.14   18.08
   0   0  -4    9.32    1.93
   0   0  -4   10.16    2.40
   0   0  -4    9.65    2.26
   0   0  -4   11.14    1.68
   0   0  -4    8.02    1.93
   0   0  -4   12.55    2.02
   0   0   4    9.44    2.07
   0   0   4   10.51    3.06
   0   0   4    8.40    1.82
   0   0   4    9.69    1.45
   0   0   4   11.64    3.53
   0   0   4    9.33    2.13
   0   0   4    9.08    2.24
   0   0   4    8.73    2.01
   0   0  -5   36.87    3.72
   0   0  -5   46.12    5.44
   0   0  -5   46.99    6.13
   0   0  -5   37.30    4.62
   0   0   5   44.22    4.00
   0   0   5   49.08    6.42
   0   0   5   35.73    4.30
   0   0   5   46.15    5.50
   0   0   5   42.13    7.95
   0   0   5   37.59    4.72
   0   0   5   51.64    6.65
   0   0  -6    2.95    1.77
   0   0  -6    1.99    1.77
   0   0   6    2.80    2.29
   0   0   6    1.54    1.81
   0   0   6    1.31    1.75
   0   0  -7   44.64    8.09
   0   0  -7   38.95    6.79
   0   0   7   34.21    7.50
   0   0   7   30.84    5.75
   0   0   7   29.30    8.51
   0   0  -8   13.08    2.64
   0   0  -8   10.37    3.28
   0   0   8    1.82    4.61
   0   0   8   10.85    3.70
   0   0   8    9.38    3.43
   0   0  -9   46.29    7.25
   0   0  -9   63.55    7.84
   0   0   9   47.97    7.42
   0   0   9   42.44    7.23
   0   1   9   -0.04    0.63
   0   1   9    0.28    1.23
   0   1   9    0.02    0.55
   0  -1  -9    0.02    0.53
   0  -1  -9   -0.03    0.83
   0   1   8    3.05    4.80
   0   1   8    2.01    2.25
   0   1   8    2.46    3.85
   0  -1  -8    3.38    2.46
   0  -1  -8    4.67    1.88
   0   1   7   98.19   15.30
   0   1   7  111.73   14.48
   0   1   7  101.35   16.41
   0  -1  -7  104.63    9.94
   0  -1  -7  102.06   15.27
   0   1   6   13.79    3.05
   0   1   6   13.89    3.25
   0   1   6   16.77    4.57
   0  -1  -6   16.19    3.49
   0  -1  -6   12.17    2.47
   0  -1  -6   18.87    4.58
   0   1   5  106.00    9.85
   0   1   5  102.23   11.98
   0   1   5  116.07   12.89
   0   1   5   92.54    8.32
   0   1   5  136.53   10.87
   0   1   5  127.61   15.85
   0  -1  -5  127.76   10.66
   0  -1  -5   89.17    8.19
   0  -1  -5  107.67    7.42
   0  -1  -5  102.61    8.95
   0  -1  -5   97.81    8.58
   0   1   4  100.23    8.40
   0   1   4  105.82    8.88
   0   1   4  102.19    9.06
   0   1   4  101.47    6.77
   0   1   4   88.12    7.73
   0   1   4   98.99    9.02
   0   1   4   91.85    7.55
   0   1   4   92.77    8.78
   0  -1  -4  111.83   11.62
   0  -1  -4   96.93    6.46
   0  -1  -4  123.61   11.15
   0  -1  -4   92.13    7.59
   0  -1  -4  116.86   12.58
   0  -1  -4  102.48    9.00
   0   1   3  962.65   90.51
   0   1   3  873.65   79.00
   0   1   3  682.24   68.43
   0   1   3  894.71   84.86
   0   1   3  784.78   76.11
   0   1   3  867.94   85.84
   0   1   3  773.59   75.22
   0   1   3  769.88   78.62
   0  -1  -3  792.59   74.88
   0  -1  -3  748.95   68.97
   0  -1  -3  816.37   79.69
   0  -1  -3  887.77   92.35
   0  -1  -3  827.49   81.72
   0  -1  -3  951.18   94.05
   0   1   2  374.29   30.97
   0   1   2  321.88   22.90
   0   1   2  397.24   31.72
   0   1   2  351.68   26.72
   0   1   2  346.87   26.49
   0   1   2  302.43   24.72
   0   1   2  410.87   29.23
   0   1   2  309.11   25.20
   0  -1  -2  296.14   22.71
   0  -1  -2  320.03   23.37
   0  -1  -2  262.98   20.57
   0  -1  -2  358.85   26.41
   0  -1  -2  286.69   22.71
   0  -1  -2  332.41   26.58
   0   1   1 2614.92  317.82
   0   1   1 2628.42  320.51
   0   1   1 2243.24  279.44
   0   1   1 2383.71  293.80
   0   1   1 2672.96  326.35
   0   1   1 2724.73  329.93
   0  -1  -1 2185.13  269.77
   0  -1  -1 1964.28  247.81
   0  -1  -1 2034.95  252.55
   0  -1  -1 2870.28  355.84
   0  -1  -1 2159.31  267.76
   0  -1  -1 2435.42  300.04
   0  -1  -1 2415.78  297.60
   0   1   0  923.87   87.71
   0   1   0 1058.61   97.48
   0   1   0  957.93   87.82
   0   1   0 1043.05   97.84
   0   1   0 1242.66  115.33
   0   1   0 1223.94  115.33
   0   1   0  837.91   78.73
   0  -1   0  838.88   80.40
   0  -1   0  909.68   85.41
   0  -1   0 1015.84   97.63
   0  -1   0 1247.60  115.92
   0  -1   0 1159.33  109.72
   0  -1   0 1113.81  104.85
   0  -1   0 1075.94  102.70
   0   1  -1   64.63    4.96
   0   1  -1   83.47    5.65
   0   1  -1   63.18    4.98
   0   1  -1   96.94   10.30
   0   1  -1   77.61    5.61
   0   1  -1   78.05    5.27
   0   1  -1   80.58    5.28
   0  -1   1   82.36    5.66
   0  -1   1   74.14    5.27
   0  -1   1   72.90    5.65
   0  -1   1   79.07    6.98
   0  -1   1   74.96    7.88
   0   1  -2   54.17    5.87
   0   1  -2   53.85    5.31
   0   1  -2   46.16    3.89
   0   1  -2   54.20    4.21
   0   1  -2   46.43    4.41
   0   1  -2   34.30    2.85
   0   1  -2   37.13    4.33
   0   1  -2   37.09    4.35
   0  -1   2   33.75    2.76
   0  -1   2   45.01    6.23
   0  -1   2   46.12    5.21
   0  -1   2   46.60    4.13
   0  -1   2   43.42    6.18
   0  -1   2   44.88    3.82
   0   1  -3   13.50    2.44
   0   1  -3   11.54    2.84
   0   1  -3   10.95    2.84
   0   1  -3    8.22    1.59
   0   1  -3    7.65    1.60
   0   1  -3    9.62    2.22
   0   1  -3    9.60    2.26
   0  -1   3   13.62    2.88
   0  -1   3    7.60    2.04
   0  -1   3    9.12    1.77
   0  -1   3   11.79    2.27
   0  -1   3    6.36    1.62
   0  -1   3    8.15    1.96
   0  -1   3    6.69    1.58
   0  -1   3   12.11    2.15
   0   1  -4    1.25    1.22
   0   1  -4    1.45    0.98
   0   1  -4    1.62    1.19
   0   1  -4    1.09    1.92
   0   1  -4    1.23    0.65
   0   1  -4    2.76    1.75
   0   1  -4    1.14    0.61
   0  -1   4    1.11    0.96
   0  -1   4    1.26    0.84
   0  -1   4    1.38    1.26
   0  -1   4    1.58    1.01
   0  -1   4    0.95    1.90
   0  -1   4    2.03    1.53
   0  -1   4    1.14    2.56
   0  -1   4    2.18    1.07
   0  -1   4    1.29    1.31
   0   1  -5  113.09   11.91
   0   1  -5  103.25   14.06
   0  -1   5   77.26    9.11
   0  -1   5   84.18    9.30
   0  -1   5   79.87    8.03
   0  -1   5   89.21    9.36
   0   1  -6   19.99    5.28
   0   1  -6   16.86    7.01
   0  -1   6   17.14    7.60
   0  -1   6   12.94    3.70
   0  -1   6   11.94    4.99
   0   1  -7    4.37    2.70
   0   1  -7    5.43    2.34
   0  -1   7    5.00    3.26
   0  -1   7    3.51    4.79
   0   1  -8   31.21    9.39
   0   1  -8   41.59    7.13
   0  -1   8   26.17    5.86
   0  -1   8   25.03    5.19
   0   1  -9    1.24    2.33
   0  -1   9    0.97    1.19
   0  -1   9    0.58    1.29
   0   2  10    2.95    1.58
   0  -2 -10    2.73    1.33
   0   2   9    0.63    1.12
   0   2   9    0.97    1.35
   0   2   9    0.74    1.51
   0  -2  -9    0.54    1.91
   0  -2  -9    0.60    1.24
   0   2   8    0.07    1.13
   0   2   8    0.10    0.95
   0   2   8    0.43    1.26
   0  -2  -8    0.00    0.87
   0  -2  -8    0.27    0.75
   0   2   7   39.16    7.31
   0   2   7   32.78    5.29
   0   2   7   30.40    5.57
   0  -2  -7   36.65    5.61
   0  -2  -7   39.50    5.05
   0  -2  -7   30.68    4.92
   0   2   6  162.17   20.94
   0   2   6  143.44   16.68
   0   2   6  132.76   17.18
   0  -2  -6  139.98   12.77
   0  -2  -6  196.22   16.87
   0  -2  -6  151.78   14.62
   0   2   5  330.99   29.35
   0   2   5  338.72   34.19
   0   2   5  280.79   25.07
   0   2   5  281.58   25.24
   0   2   5  246.78   22.18
   0   2   5  289.13   25.38
   0   2   5  285.36   24.61
   0  -2  -5  356.49   26.48
   0  -2  -5  293.76   27.96
   0  -2  -5  285.81   24.16
   0  -2  -5  316.97   27.12
   0  -2  -5  256.67   22.00
   0   2   4  530.15   49.97
   0   2   4  621.90   51.14
   0   2   4  509.15   46.70
   0   2   4  515.38   51.94
   0   2   4  549.63   51.86
   0   2   4  637.28   57.95
   0   2   4  574.51   53.89
   0   2   4  668.10   60.26
   0  -2  -4  748.82   65.08
   0  -2  -4  780.62   73.86
   0  -2  -4  683.93   60.90
   0  -2  -4  683.77   61.06
   0  -2  -4  566.03   52.24
   0  -2  -4  598.87   58.67
   0   2   3   19.32    2.21
   0   2   3   21.60    3.30
   0   2   3   23.79    1.61
   0   2   3   16.52    2.40
   0   2   3   21.50    4.38
   0   2   3   23.33    3.42
   0   2   3   25.36    2.67
   0   2   3   23.77    3.69
   0  -2  -3   23.08    2.38
   0  -2  -3   22.35    2.95
   0  -2  -3   25.71    4.91
   0  -2  -3   25.81    4.21
   0  -2  -3   25.52    2.77
   0   2   2 1224.12  133.23
   0   2   2 1216.34  126.08
   0   2   2 1062.47  109.97
   0   2   2 1337.25  135.27
   0   2   2 1348.39  144.75
   0   2   2 1045.75  111.06
   0   2   2 1290.68  142.27
   0  -2  -2 1344.91  147.24
   0  -2  -2 1028.14  108.76
   0  -2  -2 1182.92  126.70
   0  -2  -2 1247.74  134.41
   0  -2  -2 1437.41  148.14
   0  -2  -2 1174.59  124.77
   0  -2  -2 1322.10  139.97
   0   2   1   80.38    5.80
   0   2   1   82.53    7.39
   0   2   1   46.93    5.49
   0   2   1   84.17    6.26
   0   2   1   63.57    3.94
   0   2   1   51.71    3.87
   0   2   1   51.01    4.68
   0   2   1   70.51    6.02
   0  -2  -1   47.01    4.63
   0  -2  -1   73.51    6.71
   0  -2  -1   77.37    6.03
   0  -2  -1   72.29    5.75
   0   2   0  325.37   24.01
   0   2   0  369.52   29.00
   0   2   0  357.22   26.71
   0   2   0  408.28   30.06
   0   2   0  398.68   35.00
   0   2   0  313.08   25.28
   0  -2   0  339.07   27.79
   0  -2   0  365.81   29.53
   0  -2   0  311.38   24.43
   0  -2   0  375.12   31.24
   0  -2   0  324.99   29.33
   0  -2   0  330.16   25.86
   0  -2   0  386.70   34.99
   0   2  -1    0.25    0.56
   0   2  -1    0.33    0.25
   0   2  -1    0.31    0.64
   0   2  -1    0.44    0.69
   0   2  -1    0.24    0.92
   0   2  -1    0.03    0.74
   0   2  -1    0.12    0.64
   0  -2   1    0.32    0.72
   0  -2   1    0.21    0.74
   0  -2   1    0.37    0.85
   0  -2   1    0.22    0.48
   0  -2   1   -0.04    0.80
   0  -2   1    0.17    0.64
   0  -2   1    0.25    0.58
   0   2  -2   30.98    5.13
   0   2  -2   29.01    2.81
   0   2  -2   33.81    3.70
   0   2  -2   32.90    4.11
   0   2  -2   37.35    6.14
   0   2  -2   27.19    3.02
   0  -2   2   26.05    2.97
   0  -2   2   29.76    3.48
   0  -2   2   29.85    5.70
   0  -2   2   27.59    3.08
   0  -2   2   37.97    3.97
   0  -2   2   31.14    3.35
   0  -2   2   35.26    5.79
   0   2  -3  152.66   12.73
   0   2  -3  152.78   14.52
   0   2  -3  157.40   15.23
   0   2  -3  155.37   13.27
   0  -2   3  165.35   15.30
   0  -2   3  130.55   10.89
   0  -2   3  135.31   11.01
   0  -2   3  141.91   11.79
   0  -2   3  125.05   10.28
   0  -2   3  131.12   11.59
   0  -2   3  143.35    9.75
   0   2  -4   89.37    7.65
   0   2  -4   93.20    9.54
   0   2  -4  108.99   11.69
   0   2  -4   79.90    9.60
   0  -2   4   72.85    9.02
   0  -2   4   97.30    8.18
   0  -2   4   83.76    8.68
   0  -2   4   74.12    7.78
   0  -2   4   77.89    8.11
   0   2  -5    0.16    0.62
   0   2  -5   -0.26    0.61
   0  -2   5    0.03    0.48
   0  -2   5    0.33    0.78
   0  -2   5   -0.08    1.12
   0   2  -6   11.47    2.88
   0   2  -6    9.53    4.07
   0  -2   6   10.66    6.47
   0  -2   6   10.28    3.46
   0   2  -7  104.07   13.32
   0   2  -7  117.16   10.59
   0  -2   7   90.44   12.26
   0  -2   7   88.51   11.42
   0   2  -8    5.07    5.04
   0   2  -8   10.29    2.36
   0  -2   8    5.21    4.40
   0  -2   8    6.68    2.77
   0   3  10    0.32    1.12
   0   3  10   -0.13    0.55
   0   3   9    1.43    1.59
   0   3   9    1.76    1.81
   0  -3  -9    2.68    1.64
   0  -3  -9    2.17    1.68
   0   3   8   -0.16    1.08
   0   3   8    0.25    0.73
   0   3   8    0.08    1.12
   0  -3  -8   -0.07    0.85
   0  -3  -8    0.54    0.89
   0  -3  -8    0.15    1.39
   0   3   7   49.74   11.00
   0   3   7   55.45    8.71
   0   3   7   45.39    5.81
   0  -3  -7   61.54    7.55
   0  -3  -7   62.80   12.14
   0  -3  -7   73.97    8.30
   0   3   6    4.20    2.21
   0   3   6    5.78    2.86
   0   3   6    6.55    2.65
   0  -3  -6    8.90    2.43
   0  -3  -6    6.92    2.18
   0  -3  -6    4.83    1.91
   0   3   5  112.56    9.07
   0   3   5  117.91    9.82
   0   3   5  128.33   10.80
   0   3   5  127.12   14.03
   0   3   5  125.56   11.73
   0   3   5  129.35   11.49
   0   3   5  138.51   11.04
   0  -3  -5  139.51   11.79
   0  -3  -5  162.84   11.74
   0  -3  -5  162.57   15.64
   0  -3  -5  134.32   11.73
   0  -3  -5  153.28   11.96
   0   3   4  253.55   19.84
   0   3   4  213.46   17.91
   0   3   4  202.87   19.89
   0   3   4  200.51   15.12
   0   3   4  202.79   15.49
   0   3   4  183.62   16.42
   0   3   4  222.16   17.94
   0   3   4  216.07   16.60
   0  -3  -4  216.39   17.49
   0  -3  -4  231.25   20.06
   0  -3  -4  272.06   20.40
   0  -3  -4  273.96   20.68
   0  -3  -4  227.70   21.81
   0   3   3  109.77    9.25
   0   3   3  124.97   10.60
   0   3   3  144.83   11.02
   0   3   3  116.07    8.54
   0   3   3  144.83   11.61
   0   3   3  127.12   10.82
   0   3   3  156.56   13.46
   0  -3  -3  160.18   12.66
   0  -3  -3  143.01   12.96
   0  -3  -3  137.66   10.79
   0  -3  -3  137.39   11.91
   0  -3  -3  142.61   11.96
   0  -3  -3  124.40   10.25
   0  -3  -3  142.93   13.63
   0   3   2  101.09    7.48
   0   3   2  134.41   11.24
   0   3   2  109.13    6.50
   0   3   2   87.28    6.96
   0   3   2  117.79   10.79
   0   3   2  104.08    7.74
   0   3   2  106.74    9.01
   0  -3  -2   94.41    6.92
   0  -3  -2  104.70    8.56
   0  -3  -2  115.61    8.90
   0  -3  -2  109.22    8.33
   0  -3  -2  106.87    7.68
   0  -3  -2  102.30    7.92
   0  -3  -2  136.50   13.52
   0  -3  -2  104.33    8.98
   0   3   1    5.58    1.24
   0   3   1    7.28    1.48
   0   3   1    5.85    0.51
   0   3   1    6.94    2.06
   0   3   1    6.00    1.73
   0   3   1    8.29    1.82
   0   3   1    5.46    2.09
   0   3   1    5.12    0.90
   0  -3  -1    4.59    2.94
   0  -3  -1    8.84    2.54
   0  -3  -1    6.45    1.75
   0  -3  -1    5.70    1.30
   0  -3  -1    5.66    1.59
   0  -3  -1    2.13    2.30
   0   3   0   24.03    3.04
   0   3   0   22.46    1.90
   0   3   0   28.30    4.16
   0   3   0   28.30    4.12
   0   3   0   25.48    1.96
   0   3   0   26.88    5.08
   0   3   0   25.95    5.41
   0  -3   0   24.65    5.55
   0  -3   0   25.27    2.95
   0  -3   0   29.38    3.76
   0  -3   0   22.04    2.82
   0  -3   0   26.69    3.88
   0  -3   0   31.46    5.07
   0  -3   0   25.08    3.13
   0   3  -1   22.52    3.13
   0   3  -1   22.64    1.47
   0   3  -1   29.06    4.79
   0   3  -1   17.75    4.06
   0   3  -1   27.87    5.39
   0   3  -1   23.42    2.56
   0   3  -1   18.49    2.02
   0   3  -1   27.33    3.42
   0  -3   1   28.91    3.72
   0  -3   1   25.36    6.06
   0  -3   1   20.47    2.91
   0  -3   1   22.49    3.46
   0  -3   1   23.85    2.73
   0  -3   1   22.03    3.37
   0  -3   1   19.85    2.16
   0   3  -2   72.33    8.44
   0   3  -2   70.18    6.56
   0   3  -2   67.69    6.33
   0   3  -2   82.39    7.36
   0   3  -2  108.38    7.96
   0   3  -2   60.88    6.28
   0  -3   2   60.10    5.67
   0  -3   2   82.88    7.80
   0  -3   2   88.15    7.63
   0  -3   2   68.97    5.08
   0  -3   2   71.41    5.92
   0  -3   2   72.77    6.13
   0  -3   2   67.56    6.07
   0   3  -3    3.49    1.36
   0   3  -3    3.98    1.49
   0   3  -3    4.02    2.88
   0   3  -3    2.89    1.45
   0   3  -3    1.81    1.59
   0  -3   3    3.34    1.85
   0  -3   3    3.88    2.37
   0  -3   3    2.01    1.28
   0  -3   3    4.51    1.50
   0  -3   3    2.74    1.45
   0  -3   3    2.05    2.66
   0   3  -4   33.96    4.24
   0   3  -4   30.89    7.81
   0   3  -4   22.86    5.29
   0  -3   4   25.89    4.91
   0  -3   4   24.26    3.99
   0  -3   4   28.17    7.04
   0   3  -5   40.92    6.90
   0   3  -5   58.26    9.14
   0  -3   5   30.14    4.98
   0  -3   5   39.61    6.82
   0  -3   5   33.34    8.19
   0   3  -6   54.12    8.39
   0   3  -6   88.24   11.70
   0  -3   6   57.43   12.32
   0  -3   6   53.95    8.47
   0   3  -7   49.06    5.72
   0   3  -7   51.13    7.75
   0  -3   7   47.07    7.74
   0  -3   7   45.64    6.66
   0   3  -8    6.00    2.00
   0  -3   8    5.49    2.04
   0  -3   8    5.22    1.76
   0   4  10    3.56    1.80
   0   4   9    0.04    2.06
   0   4   9    1.39    2.58
   0  -4  -9    0.86    1.65
   0  -4  -9    1.13    1.03
   0   4   8  121.79   14.99
   0   4   8  130.27   16.33
   0  -4  -8  140.81   13.94
   0  -4  -8  122.58   16.43
   0  -4  -8  115.60   18.62
   0   4   7    1.48    1.95
   0   4   7    1.48    1.76
   0  -4  -7    1.81    1.84
   0  -4  -7    1.47    1.65
   0  -4  -7    1.71    1.31
   0   4   6    1.66    3.07
   0   4   6    2.30    2.03
   0  -4  -6    2.22    1.86
   0  -4  -6    2.71    1.45
   0  -4  -6    2.98    3.01
   0   4   5   20.76    3.30
   0   4   5   26.52    3.70
   0   4   5   21.36    4.87
   0  -4  -5   26.64    3.62
   0  -4  -5   21.70    3.39
   0  -4  -5   22.98    3.00
   0  -4  -5   20.07    2.87
   0  -4  -5   22.67    2.81
   0  -4  -5   29.04    5.34
   0   4   4   41.73    5.26
   0   4   4   29.11    3.53
   0   4   4   29.39    3.57
   0   4   4   36.65    4.23
   0   4   4   34.95    3.31
   0  -4  -4   34.24    4.42
   0  -4  -4   40.15    5.20
   0  -4  -4   45.66    6.72
   0  -4  -4   34.92    5.58
   0  -4  -4   40.44    6.89
   0  -4  -4   29.49    3.45
   0   4   3   12.21    1.75
   0   4   3    9.84    1.72
   0   4   3   10.17    2.02
   0   4   3   10.35    2.17
   0   4   3    8.40    2.98
   0  -4  -3   13.42    2.77
   0  -4  -3   12.41    3.59
   0  -4  -3   11.91    4.06
   0  -4  -3   14.61    3.70
   0  -4  -3   10.19    1.83
   0  -4  -3   10.11    1.99
   0  -4  -3    8.67    1.38
   0  -4  -3   17.69    2.86
   0   4   2    0.15    0.62
   0   4   2    0.70    1.06
   0   4   2    0.99    0.89
   0   4   2    0.92    0.68
   0   4   2    0.65    0.65
   0  -4  -2    0.62    1.34
   0  -4  -2    0.62    0.74
   0  -4  -2    1.20    1.08
   0  -4  -2    0.59    0.99
   0  -4  -2    1.14    0.69
   0  -4  -2    0.76    1.09
   0  -4  -2    0.85    1.67
   0  -4  -2    0.63    1.25
   0   4   1   -0.17    0.45
   0   4   1   -0.05    0.48
   0   4   1    0.62    0.84
   0   4   1    0.15    0.57
   0   4   1    0.40    0.54
   0   4   1    0.46    0.86
   0   4   1    0.27    0.50
   0  -4  -1    0.31    1.01
   0  -4  -1    0.32    0.62
   0  -4  -1    0.26    0.73
   0  -4  -1    0.47    0.72
   0  -4  -1    0.49    0.53
   0  -4  -1    0.09    0.67
   0   4   0  118.45   10.53
   0   4   0  136.36   11.87
   0   4   0  145.95   12.29
   0   4   0  100.46    8.70
   0   4   0  132.49   10.35
   0   4   0  147.36   10.86
   0  -4   0  126.70    9.64
   0  -4   0  115.62   10.15
   0  -4   0  120.39    9.86
   0  -4   0  124.37   10.56
   0  -4   0  122.90    9.90
   0   4  -1  145.35   10.43
   0   4  -1  146.22   12.62
   0   4  -1  107.76    9.70
   0   4  -1  165.70   12.88
   0   4  -1  130.31   11.54
   0   4  -1  138.30   11.47
   0  -4   1  124.71   10.52
   0  -4   1  153.58   13.49
   0  -4   1  146.85   11.34
   0  -4   1  134.98   10.20
   0  -4   1  130.87   10.40
   0  -4   1  134.79   11.23
   0  -4   1  149.18   11.54
   0   4  -2  153.78   14.12
   0   4  -2  209.11   17.04
   0   4  -2  162.41   17.79
   0   4  -2  176.29   14.60
   0   4  -2  178.70   19.02
   0  -4   2  182.19   16.79
   0  -4   2  148.44   14.89
   0  -4   2  178.17   16.39
   0  -4   2  153.46   13.01
   0  -4   2  157.62   12.30
   0   4  -3   22.79    4.05
   0   4  -3   32.03    6.72
   0   4  -3   24.78    4.63
   0  -4   3   22.01    3.72
   0  -4   3   26.00    4.87
   0  -4   3   25.41    4.62
   0   4  -4    8.64    4.05
   0   4  -4   10.48    3.68
   0   4  -4   14.08    5.12
   0  -4   4   11.81    3.77
   0  -4   4    9.43    3.03
   0  -4   4    9.25    2.91
   0   4  -5   13.09    6.68
   0   4  -5   17.25    3.43
   0  -4   5    9.32    5.75
   0  -4   5   10.57    3.43
   0  -4   5   13.28    7.17
   0   4  -6   65.54   13.13
   0   4  -6   75.50    7.65
   0  -4   6   59.32    8.19
   0  -4   6   66.17   13.74
   0   4  -7    9.29    1.85
   0   4  -7    8.88    2.65
   0  -4   7    9.01    2.71
   0   5   9    2.89    3.23
   0   5   9    2.49    1.63
   0  -5  -9    3.07    2.67
   0  -5  -9    4.99    2.82
   0   5   8   56.31    8.40
   0   5   8   54.75    8.50
   0  -5  -8   81.99    9.62
   0  -5  -8   58.20   12.28
   0   5   7   18.39    3.99
   0   5   7   17.09    6.06
   0  -5  -7   23.81    4.54
   0  -5  -7   19.17    4.03
   0   5   6   12.28    3.15
   0   5   6   11.88    3.40
   0  -5  -6   21.02    5.95
   0  -5  -6   12.97    3.44
   0   5   5    0.61    0.81
   0   5   5    0.76    1.06
   0   5   5    1.09    1.11
   0  -5  -5    1.57    1.35
   0  -5  -5    1.06    1.25
   0  -5  -5    0.41    0.99
   0   5   4    2.21    2.09
   0   5   4    2.81    1.36
   0   5   4    1.44    1.24
   0   5   4    0.90    1.94
   0   5   4    0.76    0.97
   0  -5  -4    1.36    0.87
   0  -5  -4    1.79    1.01
   0  -5  -4    2.09    2.38
   0  -5  -4    2.30    1.51
   0   5   3   13.16    2.94
   0   5   3   21.98    3.79
   0   5   3    8.69    2.92
   0   5   3   10.88    1.84
   0   5   3   16.86    2.58
   0  -5  -3   15.80    3.13
   0  -5  -3   20.33    3.53
   0  -5  -3   14.65    2.20
   0  -5  -3   15.88    3.02
   0  -5  -3   20.36    3.78
   0  -5  -3   11.81    3.08
   0   5   2   34.88    3.88
   0   5   2   28.10    3.06
   0   5   2   31.13    4.79
   0  -5  -2   33.68    4.79
   0  -5  -2   37.00    4.27
   0  -5  -2   30.40    4.37
   0  -5  -2   28.90    3.94
   0  -5  -2   40.60    5.63
   0  -5  -2   34.20    7.02
   0  -5  -2   27.44    6.22
   0  -5  -2   32.03    3.28
   0   5   1    0.55    1.56
   0   5   1    0.66    0.69
   0   5   1    1.00    1.04
   0   5   1    0.77    1.48
   0  -5  -1    0.60    1.32
   0  -5  -1    1.00    1.10
   0  -5  -1    0.77    0.78
   0  -5  -1    0.25    1.08
   0  -5  -1    0.69    0.88
   0   5   0   10.32    3.06
   0   5   0    7.83    1.75
   0   5   0    7.90    1.73
   0   5   0    9.64    2.34
   0   5   0   11.59    2.44
   0  -5   0    8.19    3.02
   0  -5   0    8.94    1.88
   0  -5   0    9.23    2.17
   0  -5   0   10.46    2.92
   0   5  -1   13.35    5.25
   0   5  -1   10.62    2.48
   0   5  -1   11.39    2.57
   0   5  -1   11.26    3.04
   0  -5   1    9.26    2.05
   0  -5   1   12.47    2.82
   0  -5   1   11.98    3.44
   0   5  -2  858.44  106.58
   0   5  -2  933.80  108.24
   0   5  -2 1146.29  125.66
   0  -5   2 1032.29  118.57
   0  -5   2  959.60  112.19
   0   5  -3  240.90   25.06
   0   5  -3  272.71   33.84
   0   5  -3  272.34   26.54
   0  -5   3  285.51   35.30
   0  -5   3  272.18   28.35
   0   5  -4   16.31    3.37
   0   5  -4   13.06    6.12
   0   5  -4    7.66    2.37
   0  -5   4   11.45    3.44
   0  -5   4   13.40    3.99
   0   5  -5    0.10    1.06
   0   5  -5    0.11    1.23
   0  -5   5    0.64    1.11
   0  -5   5   -0.12    1.34
   0   5  -6    0.40    2.68
   0   5  -6    5.62    1.43
   0  -5   6    0.19    2.94
   0   6   9    0.12    0.60
   0  -6  -9   -0.02    0.61
   0  -6  -9    0.11    0.55
   0   6   8    0.43    1.74
   0  -6  -8   -0.02    1.09
   0  -6  -8    0.50    1.57
   0   6   7   13.55    3.47
   0  -6  -7   14.62    3.77
   0  -6  -7   24.09    4.74
   0   6   6   35.32    5.06
   0   6   6   38.01    5.75
   0  -6  -6   47.61    6.75
   0  -6  -6   55.75    7.08
   0   6   5   38.42    8.63
   0  -6  -5   38.59    4.93
   0  -6  -5   46.30    6.92
   0  -6  -5   42.59    6.09
   0   6   4   30.18    5.83
   0  -6  -4   37.76    5.71
   0  -6  -4   49.77   10.03
   0  -6  -4   29.04    3.48
   0   6   3    1.68    1.72
   0  -6  -3    2.47    2.67
   0  -6  -3    1.20    1.08
   0  -6  -3    1.70    1.12
   0  -6  -3    3.07    3.25
   0   6   2    1.11    2.20
   0  -6  -2    0.23    1.38
   0  -6  -2    0.67    1.95
   0  -6  -2    0.40    1.03
   0  -6  -2    0.35    1.14
   0   6   1   23.71    4.66
   0   6   1   16.68    6.76
   0  -6  -1   17.70    5.94
   0  -6  -1   27.38    6.07
   0  -6  -1   16.91    3.65
   0   6   0   27.47    7.96
   0   6   0   49.74   10.58
   0  -6   0   24.05    4.69
   0  -6   0   24.69    3.84
   0  -6   0   25.24    5.54
   0   6  -1  368.08   38.09
   0   6  -1  493.22   49.02
   0  -6   1  397.64   39.51
   0  -6   1  425.13   44.37
   0   6  -2   78.86    8.40
   0   6  -2   52.45   10.14
   0   6  -2   45.92    8.51
   0  -6   2   63.15   10.76
   0  -6   2   74.24   14.08
   0   6  -3    1.01    1.24
   0   6  -3    0.54    1.75
   0   6  -3    0.96    1.23
   0  -6   3    0.53    1.24
   0  -6   3    0.55    1.38
   0   6  -4    0.43    1.21
   0   6  -4    0.27    1.06
   0   6  -4    0.09    0.60
   0  -6   4    0.06    0.76
   0  -6   4    0.08    1.23
   0   6  -5    9.93    3.09
   0  -6   5    3.90    1.42
   0   7   8    0.05    0.56
   0  -7  -8    0.91    1.05
   0  -7  -8   -0.01    1.43
   0  -7  -7    9.35    2.83
   0  -7  -7   11.61    3.42
   0  -7  -6    0.22    1.72
   0  -7  -6    0.23    1.06
   0   7   5   37.11    6.25
   0  -7  -5   41.78    6.18
   0  -7  -5   44.64    6.30
   0   7   4  110.28   16.02
   0  -7  -4  106.08   12.62
   0  -7  -4  100.09   16.65
   0   7   3    0.63    1.59
   0  -7  -3    0.50    1.24
   0  -7  -3    0.34    1.81
   0  -7  -3    0.74    1.65
   0   7   2  134.70   16.16
   0  -7  -2  222.44   26.95
   0  -7  -2  126.37   13.21
   0  -7  -2  131.17   14.76
   0   7   1    3.47    2.50
   0  -7  -1    2.07    1.89
   0  -7  -1    2.20    1.56
   0  -7  -1    2.78    2.37
   0   7   0   18.14    5.07
   0   7   0   22.34    4.85
   0  -7   0   12.33    4.03
   0   7  -1    0.13    1.17
   0   7  -1   -0.04    0.74
   0  -7   1    0.02    0.66
   0   7  -2    2.04    3.32
   0   7  -2    1.03    2.68
   0  -7   2    0.88    2.70
   0   7  -3    0.27    0.55
   0   7  -3   -0.02    0.68
   0  -7   3   -0.14    0.41
   0  -8  -7    4.98    2.11
   0  -8  -7    3.62    3.12
   0  -8  -6    0.14    0.95
   0  -8  -6    0.43    1.01
   0   8   5    0.39    1.49
   0  -8  -5    0.02    0.80
   0  -8  -5    0.21    1.35
   0   8   4    1.58    1.86
   0  -8  -4    4.20    2.21
   0  -8  -4    3.63    1.69
   0   8   3    9.99    3.54
   0  -8  -3   13.64    3.97
   0  -8  -3   11.21    3.19
   0   8   2   21.21    5.56
   0  -8  -2   31.84    5.93
   0  -8  -2   19.86    3.65
   0  -8  -2   23.73    5.25
   0   8   1   13.88    6.88
   0  -8  -1   18.36    4.21
   0  -8  -1    9.98    2.91
   0   8   0    0.22    1.13
   0  -8   0    0.39    1.04
   0  -8   0    0.37    1.65
   0   8  -1    4.30    3.74
   0  -8   1    6.02    2.18
   0  -8   1    3.62    3.72
   0   8  -2    1.32    2.11
   0  -8   2    2.14    1.22
   0  -8   2    1.62    1.33
   0  -9  -5    2.57    1.56
   0  -9  -5    2.23    1.16
   0   9   4    0.03    0.81
   0  -9  -4    0.10    0.43
   0  -9  -4   -0.09    0.51
   0   9   3    2.17    1.54
   0  -9  -3    1.48    1.06
   0  -9  -3    4.11    1.68
   0   9   2    5.37    3.14
   0  -9  -2    6.69    2.28
   0   9   1    3.58    2.60
   0  -9  -1    3.65    1.90
  -1  -9  -1   -0.01    1.59
  -1  -9  -1    0.45    0.82
   1   9   1    0.07    1.00
  -1  -9  -2   12.17    2.78
  -1  -9  -2    9.67    2.94
   1   9   2   11.88    5.39
  -1  -9  -3    0.83    0.98
  -1  -9  -3    1.51    2.24
   1   9   3    0.88    1.30
  -1  -9  -4    0.09    0.59
  -1  -9  -4    0.03    0.50
   1   9   4   -0.03    0.51
  -1  -9  -5    0.04    0.67
  -1  -9  -5    0.08    0.49
  -1  -9  -6    3.49    2.98
  -1  -9  -6    5.46    2.04
  -1  -8   2    3.55    2.12
  -1  -8   2    4.45    1.40
   1   8  -2    2.29    1.54
  -1  -8   1   15.35    3.01
  -1  -8   1   16.02    3.63
   1   8  -1   20.21    4.17
  -1  -8   0    3.36    1.74
  -1  -8   0    3.60    1.99
  -1  -8   0    1.25    2.99
   1   8   0    5.40    4.11
  -1  -8  -1    2.72    1.96
  -1  -8  -1    1.71    1.69
  -1  -8  -1    1.76    2.56
   1   8   1    1.42    2.15
  -1  -8  -2    0.57    0.88
  -1  -8  -2   -0.04    1.27
  -1  -8  -2   -0.11    1.24
   1   8   2    0.40    2.00
  -1  -8  -3   12.39    3.64
  -1  -8  -3   20.80    4.51
  -1  -8  -3   17.09    3.07
  -1  -8  -3   10.62    4.30
   1   8   3   11.44    5.76
  -1  -8  -4    1.33    1.09
  -1  -8  -4    1.35    1.33
  -1  -8  -4    1.61    1.94
  -1  -8  -4    2.29    1.45
   1   8   4    2.79    1.79
  -1  -8  -5   15.01    3.39
  -1  -8  -5   14.67    2.96
  -1  -8  -5   19.46    3.92
   1   8   5   10.27    2.94
  -1  -8  -6    0.11    0.38
  -1  -8  -6   -0.19    0.28
  -1  -8  -6    0.38    0.49
  -1  -8  -7    6.88    2.43
  -1  -8  -7    4.98    2.19
   1   8   7    1.53    2.60
  -1  -8  -8   21.60    3.72
  -1  -8  -8   21.81    4.45
  -1  -7   3   -0.04    0.63
  -1  -7   3    0.10    0.60
   1   7  -3    0.23    0.70
   1   7  -3    0.13    0.62
  -1  -7   2  143.42   18.55
  -1  -7   2  118.53   12.92
   1   7  -2  111.26   12.18
   1   7  -2  150.64   14.40
  -1  -7   1   25.98    6.96
  -1  -7   1   27.01    5.29
   1   7  -1   30.42    4.78
   1   7  -1   21.99    4.59
  -1  -7   0   61.12    8.10
  -1  -7   0   40.77    7.09
  -1  -7   0   57.07    7.19
   1   7   0   55.77   11.18
  -1  -7  -1   14.99    4.16
  -1  -7  -1   24.83    7.63
  -1  -7  -1   18.46    4.48
   1   7   1   14.75    4.20
  -1  -7  -2    0.07    1.10
  -1  -7  -2    0.46    2.09
  -1  -7  -2    0.25    1.03
   1   7   2    0.65    1.30
  -1  -7  -3    6.70    2.69
  -1  -7  -3   12.31    3.86
  -1  -7  -3    9.72    2.91
  -1  -7  -3    9.56    3.76
   1   7   3    6.09    3.19
  -1  -7  -4    3.24    2.06
  -1  -7  -4    3.43    1.87
  -1  -7  -4    4.13    4.01
  -1  -7  -4    3.60    2.12
   1   7   4    2.82    2.43
  -1  -7  -5    0.81    1.27
  -1  -7  -5    0.59    1.15
  -1  -7  -5    0.75    2.65
   1   7   5    0.78    1.53
  -1  -7  -6   17.98    3.95
  -1  -7  -6   19.70    4.68
  -1  -7  -6   19.95    4.56
  -1  -7  -7  166.95   18.91
  -1  -7  -7  198.75   25.62
   1   7   7  134.53   14.36
   1   7   7  163.19   19.10
  -1  -7  -8    2.72    2.22
  -1  -7  -8    1.66    3.03
   1   7   8    2.57    1.41
   1   7   8    1.17    2.70
  -1  -7  -9    7.27    4.26
  -1  -7  -9    8.30    2.29
   1   7   9    6.42    2.11
   1   7   9    5.98    2.67
  -1  -6   5   23.91    5.23
  -1  -6   4    0.79    1.11
  -1  -6   4    1.82    1.32
   1   6  -4    1.16    1.25
   1   6  -4    0.85    1.63
  -1  -6   3    3.21    2.18
  -1  -6   3    6.32    2.35
   1   6  -3    7.88    4.08
   1   6  -3    4.19    2.27
  -1  -6   2   23.00    4.89
  -1  -6   2   21.66    4.68
   1   6  -2   32.26    7.39
   1   6  -2   23.14    7.87
  -1  -6   1    0.89    1.70
  -1  -6   1    0.93    2.51
   1   6  -1    1.14    1.79
   1   6  -1    1.16    1.55
  -1  -6   0   27.12    6.97
  -1  -6   0   22.25    4.85
   1   6   0   27.57    5.44
   1   6   0   23.71    8.64
  -1  -6  -1   14.96    3.13
  -1  -6  -1   18.74    6.18
   1   6   1   20.66    4.52
   1   6   1   19.96    3.88
  -1  -6  -2    1.44    1.38
  -1  -6  -2    1.32    2.65
  -1  -6  -2    1.51    1.84
  -1  -6  -2    1.05    1.03
   1   6   2    1.23    1.30
  -1  -6  -3   43.47    6.09
  -1  -6  -3   32.52    4.64
  -1  -6  -3   36.98    4.90
  -1  -6  -3   22.45    4.11
   1   6   3   33.57    5.07
  -1  -6  -4   27.19    4.89
  -1  -6  -4   22.12    3.88
  -1  -6  -4   18.94    3.77
  -1  -6  -4   17.55    6.02
   1   6   4   16.56    3.69
   1   6   4   16.34    4.76
  -1  -6  -5  187.85   16.92
  -1  -6  -5  142.28   14.97
  -1  -6  -5  201.45   20.03
   1   6   5  149.56   15.22
   1   6   5  156.68   18.51
  -1  -6  -6  793.58   87.21
  -1  -6  -6  633.24   72.73
  -1  -6  -6  561.61   65.48
   1   6   6  516.78   57.60
  -1  -6  -7   13.77    6.27
  -1  -6  -7   24.25    7.89
   1   6   7   13.07    5.55
   1   6   7   14.64    4.29
  -1  -6  -8    5.06    2.19
  -1  -6  -8    4.34    2.58
   1   6   8    0.00    2.06
   1   6   8    2.71    1.76
  -1  -6  -9   13.27    3.05
  -1  -6  -9   10.24    5.20
   1   6   9    9.30    2.95
   1   6   9   10.04    3.34
  -1  -5   6    6.26    2.02
  -1  -5   5    0.06    0.69
  -1  -5   5   -0.09    0.55
   1   5  -5    0.07    0.52
   1   5  -5    0.05    0.70
  -1  -5   4   34.07    5.25
  -1  -5   4   40.14    7.01
  -1  -5   4   36.25    5.45
   1   5  -4   31.86    5.16
   1   5  -4   40.27    5.79
   1   5  -4   51.65    7.48
  -1  -5   3    0.32    1.97
  -1  -5   3    0.48    0.94
  -1  -5   3   -0.13    1.44
   1   5  -3    0.11    0.98
   1   5  -3    0.31    1.37
   1   5  -3    0.25    1.01
  -1  -5   2   24.44    3.72
  -1  -5   2   31.29    7.94
  -1  -5   2   29.83    5.53
   1   5  -2   37.77    6.64
   1   5  -2   19.72    3.52
   1   5  -2   28.80    4.74
  -1  -5   1    0.35    1.07
  -1  -5   1    0.13    1.72
   1   5  -1    0.33    0.96
   1   5  -1    0.13    0.68
  -1  -5   0    7.79    2.43
  -1  -5   0    7.80    2.65
   1   5   0    9.04    2.71
   1   5   0    9.97    2.10
  -1  -5  -1  161.62   15.84
  -1  -5  -1  126.88   15.95
  -1  -5  -1  176.40   17.78
  -1  -5  -1  122.38   10.87
  -1  -5  -1  134.06   11.95
   1   5   1  140.72   17.44
   1   5   1  151.38   13.53
   1   5   1  160.99   14.68
  -1  -5  -2  332.10   30.36
  -1  -5  -2  344.34   30.54
  -1  -5  -2  299.02   26.59
  -1  -5  -2  368.77   30.97
  -1  -5  -2  311.51   28.19
  -1  -5  -2  291.71   26.54
   1   5   2  275.42   27.22
   1   5   2  295.48   28.83
   1   5   2  343.85   31.50
   1   5   2  446.67   40.19
  -1  -5  -3    8.55    1.95
  -1  -5  -3    9.73    3.39
  -1  -5  -3   14.32    2.49
  -1  -5  -3    9.64    2.03
  -1  -5  -3   16.64    3.04
  -1  -5  -3   12.26    2.41
   1   5   3    8.52    2.01
   1   5   3   10.77    2.23
   1   5   3    7.72    2.66
   1   5   3   10.26    3.62
  -1  -5  -4    2.32    1.30
  -1  -5  -4    2.92    2.93
  -1  -5  -4    2.35    1.45
  -1  -5  -4    2.45    1.33
  -1  -5  -4    1.17    1.32
   1   5   4    2.01    1.60
   1   5   4    1.95    2.44
   1   5   4    1.49    1.17
   1   5   4    2.65    1.20
  -1  -5  -5   68.57    7.56
  -1  -5  -5   87.02    8.87
  -1  -5  -5  113.07   12.39
   1   5   5   86.34   12.18
  -1  -5  -6  131.58   13.18
  -1  -5  -6  108.63   11.59
  -1  -5  -6  113.78   12.80
   1   5   6   94.26   10.88
  -1  -5  -7   50.04    7.93
  -1  -5  -7   73.95    9.19
   1   5   7   43.91    7.12
   1   5   7   44.51    7.77
  -1  -5  -8   61.13   11.20
  -1  -5  -8   44.23    7.88
   1   5   8   33.32    9.49
   1   5   8   36.81   10.29
  -1  -5  -9   -0.22    0.96
  -1  -5  -9    0.41    1.09
   1   5   9    0.31    0.99
   1   5   9    0.46    1.15
  -1  -5 -10    1.31    1.05
   1   5  10    1.01    2.33
   1   5  10    1.40    1.85
  -1  -4   6    0.67    1.34
  -1  -4   6    0.27    1.11
   1   4  -6    0.61    0.85
   1   4  -6    0.70    1.29
  -1  -4   5    0.16    1.94
  -1  -4   5    0.48    1.42
   1   4  -5    1.10    2.62
   1   4  -5    0.97    1.11
   1   4  -5    0.64    1.03
  -1  -4   4    1.77    4.07
  -1  -4   4    5.30    5.14
  -1  -4   4    3.09    1.80
   1   4  -4    3.36    2.22
   1   4  -4    2.06    3.38
   1   4  -4    6.15    2.06
  -1  -4   3   11.54    3.88
  -1  -4   3    7.23    2.91
  -1  -4   3    8.04    3.02
   1   4  -3   11.70    2.73
   1   4  -3    9.18    4.26
   1   4  -3    8.90    4.27
  -1  -4   2    0.31    1.34
  -1  -4   2    0.81    1.84
  -1  -4   2    0.17    0.84
   1   4  -2    0.21    0.77
   1   4  -2    0.11    0.79
   1   4  -2    0.19    0.65
   1   4  -2    0.09    0.66
  -1  -4   1   21.36    5.05
  -1  -4   1   15.86    3.25
  -1  -4   1   12.99    1.76
  -1  -4   1   12.47    2.25
  -1  -4   1   17.67    2.36
  -1  -4   1   15.38    3.89
   1   4  -1   14.71    2.35
   1   4  -1   23.91    3.66
   1   4  -1   14.59    2.33
   1   4  -1   15.79    2.99
   1   4  -1   14.72    2.97
   1   4  -1   14.39    2.40
  -1  -4   0    2.11    1.62
  -1  -4   0    2.29    1.11
  -1  -4   0    3.45    1.46
  -1  -4   0    1.74    0.67
  -1  -4   0    0.87    0.76
  -1  -4   0    1.73    1.47
  -1  -4   0    1.57    1.12
  -1  -4   0    2.13    1.10
   1   4   0    1.79    1.25
   1   4   0    1.94    1.24
   1   4   0    1.90    0.95
   1   4   0    2.30    1.31
   1   4   0    2.29    0.65
   1   4   0    1.80    0.90
   1   4   0    1.72    0.71
  -1  -4  -1  163.12   15.23
  -1  -4  -1  157.41   15.56
  -1  -4  -1  143.07   11.31
  -1  -4  -1  129.35   11.41
  -1  -4  -1  144.46    9.58
  -1  -4  -1  160.55   12.46
  -1  -4  -1  141.09   13.33
  -1  -4  -1  135.83   11.40
   1   4   1  166.25   11.10
   1   4   1  121.84    9.23
   1   4   1  160.71   12.70
   1   4   1  136.85   12.11
   1   4   1  132.72   11.51
  -1  -4  -2  645.51   59.30
  -1  -4  -2  641.50   62.39
  -1  -4  -2  631.49   60.55
  -1  -4  -2  633.41   60.23
  -1  -4  -2  773.64   74.47
  -1  -4  -2  721.17   69.85
  -1  -4  -2  610.57   55.80
  -1  -4  -2  686.25   64.35
   1   4   2  595.30   57.10
   1   4   2  673.78   67.67
   1   4   2  595.03   56.40
   1   4   2  649.79   58.17
   1   4   2  739.75   70.24
  -1  -4  -3  115.27   10.78
  -1  -4  -3  152.21   14.71
  -1  -4  -3  111.32   12.03
  -1  -4  -3  104.24   10.72
  -1  -4  -3  110.21   11.76
  -1  -4  -3  110.52    9.02
  -1  -4  -3  120.45   10.18
   1   4   3  117.70   10.05
   1   4   3  114.43    9.92
   1   4   3   98.76    8.33
   1   4   3  146.88   13.66
   1   4   3  109.04    7.70
   1   4   3  113.23    9.19
  -1  -4  -4    9.01    1.89
  -1  -4  -4    5.96    1.34
  -1  -4  -4    7.28    1.23
  -1  -4  -4    8.60    2.23
  -1  -4  -4    9.11    1.16
  -1  -4  -4    8.63    2.07
  -1  -4  -4    7.56    0.93
  -1  -4  -4    8.78    1.76
  -1  -4  -4    8.16    1.53
  -1  -4  -4   13.41    3.70
   1   4   4    8.54    1.43
   1   4   4    9.97    2.53
   1   4   4    7.41    1.81
   1   4   4    7.54    1.63
   1   4   4    9.60    2.23
   1   4   4   15.29    3.60
  -1  -4  -5    0.15    0.36
  -1  -4  -5    0.11    0.65
  -1  -4  -5   -0.02    0.64
  -1  -4  -5    0.17    0.69
  -1  -4  -5   -0.09    0.67
  -1  -4  -5    0.31    0.66
   1   4   5   -0.00    0.74
   1   4   5    0.01    0.38
   1   4   5    0.21    0.46
   1   4   5    0.25    0.67
   1   4   5    0.08    0.69
   1   4   5    0.21    0.44
  -1  -4  -6    1.01    1.19
  -1  -4  -6    0.28    1.02
  -1  -4  -6    0.57    1.09
   1   4   6    0.27    0.83
   1   4   6    0.92    1.14
  -1  -4  -7    5.42    2.67
  -1  -4  -7    6.06    3.06
   1   4   7    5.06    2.66
   1   4   7    4.43    1.67
   1   4   7    5.81    3.01
  -1  -4  -8   26.99    5.87
  -1  -4  -8   47.38   10.46
   1   4   8   23.41    8.24
   1   4   8   28.17    6.56
  -1  -4  -9    4.97    2.95
  -1  -4  -9    5.66    2.42
   1   4   9    4.96    5.24
   1   4   9    3.42    4.04
  -1  -4 -10   11.89    2.75
   1   4  10    6.79    2.46
   1   4  10    6.18    2.62
  -1  -3   7    5.28    2.67
  -1  -3   7    4.02    3.53
   1   3  -7    3.70    2.37
  -1  -3   6    0.51    0.87
  -1  -3   6    0.63    1.67
   1   3  -6   -0.33    0.83
   1   3  -6   -0.21    1.07
  -1  -3   5    0.13    1.06
  -1  -3   5   -0.06    1.09
   1   3  -5    0.36    0.79
   1   3  -5    0.11    1.17
   1   3  -5   -0.11    0.99
  -1  -3   4    0.49    1.53
  -1  -3   4    0.72    2.44
  -1  -3   4    0.18    1.71
   1   3  -4    0.66    1.16
   1   3  -4    0.64    1.08
   1   3  -4    1.22    1.13
  -1  -3   3   19.71    3.83
  -1  -3   3   14.35    2.92
  -1  -3   3   17.70    3.74
  -1  -3   3   13.06    4.07
  -1  -3   3   13.17    2.45
   1   3  -3   16.22    4.95
   1   3  -3   14.64    2.31
   1   3  -3   12.44    2.46
   1   3  -3   21.11    4.38
   1   3  -3   14.65    2.60
  -1  -3   2   50.21    5.08
  -1  -3   2   71.11    9.48
  -1  -3   2   53.02    6.53
  -1  -3   2   55.22    4.91
  -1  -3   2   61.94    8.68
  -1  -3   2   52.95    5.78
   1   3  -2   57.12    5.63
   1   3  -2   53.87    7.43
   1   3  -2   68.46    4.90
   1   3  -2   49.19    5.34
   1   3  -2   51.53    4.95
   1   3  -2   74.10    7.19
   1   3  -2   65.01    5.24
  -1  -3   1  219.08   19.67
  -1  -3   1  245.70   18.45
  -1  -3   1  227.45   16.11
  -1  -3   1  253.19   23.16
  -1  -3   1  193.33   16.56
  -1  -3   1  222.25   16.52
  -1  -3   1  213.97   16.80
  -1  -3   1  271.68   22.27
   1   3  -1  226.55   19.59
   1   3  -1  258.25   17.97
   1   3  -1  228.75   17.90
   1   3  -1  218.33   18.31
   1   3  -1  290.69   24.12
   1   3  -1  243.61   21.33
   1   3  -1  209.84   17.21
  -1  -3   0  308.10   22.39
  -1  -3   0  247.65   19.08
  -1  -3   0  210.90   18.38
  -1  -3   0  235.63   16.74
  -1  -3   0  261.13   19.74
  -1  -3   0  240.09   18.70
  -1  -3   0  228.64   16.17
  -1  -3   0  268.86   22.02
   1   3   0  288.57   23.21
   1   3   0  219.66   18.05
   1   3   0  255.36   18.59
   1   3   0  198.71   16.13
   1   3   0  315.33   24.61
   1   3   0  263.08   24.55
  -1  -3  -1 2135.27  264.86
  -1  -3  -1 2167.94  269.01
  -1  -3  -1 1889.38  231.05
  -1  -3  -1 2244.75  264.85
  -1  -3  -1 1837.48  229.54
  -1  -3  -1 2062.51  255.66
  -1  -3  -1 2253.54  274.87
  -1  -3  -1 1835.36  226.99
   1   3   1 2052.80  255.82
   1   3   1 1797.82  219.09
   1   3   1 2394.52  293.14
   1   3   1 2153.64  265.41
   1   3   1 1908.67  236.21
   1   3   1 1910.92  238.07
  -1  -3  -2   16.04    2.46
  -1  -3  -2   12.46    2.37
  -1  -3  -2   16.86    3.60
  -1  -3  -2   15.40    2.20
  -1  -3  -2   12.88    0.99
  -1  -3  -2   14.95    2.10
  -1  -3  -2   18.75    2.56
  -1  -3  -2   12.49    2.05
  -1  -3  -2   16.41    3.13
   1   3   2   18.42    3.99
   1   3   2   16.55    2.55
   1   3   2   21.22    2.72
   1   3   2   13.71    2.64
   1   3   2   17.25    3.73
  -1  -3  -3    5.53    1.46
  -1  -3  -3    5.35    1.62
  -1  -3  -3    2.51    2.73
  -1  -3  -3    5.29    1.86
  -1  -3  -3    5.70    1.62
  -1  -3  -3    6.17    2.40
  -1  -3  -3    4.36    1.21
  -1  -3  -3    4.68    0.70
  -1  -3  -3    7.85    1.95
   1   3   3    5.61    1.90
   1   3   3    5.42    1.18
   1   3   3    6.60    1.29
   1   3   3    5.58    1.63
   1   3   3    3.53    2.91
   1   3   3    4.77    1.17
  -1  -3  -4   69.46    6.78
  -1  -3  -4   58.00    5.45
  -1  -3  -4   46.44    6.70
  -1  -3  -4   48.30    3.78
  -1  -3  -4   42.83    4.44
  -1  -3  -4   62.42    5.03
  -1  -3  -4   75.25    7.13
  -1  -3  -4   59.79    5.40
  -1  -3  -4   58.23    8.13
   1   3   4   78.11    5.47
   1   3   4   73.41    8.42
   1   3   4   57.43    6.29
   1   3   4   49.44    5.28
   1   3   4   47.34    5.38
  -1  -3  -5   35.40    4.42
  -1  -3  -5   32.66    4.36
  -1  -3  -5   36.24    4.67
  -1  -3  -5   41.46    7.01
  -1  -3  -5   36.46    3.44
  -1  -3  -5   46.90    7.07
  -1  -3  -5   31.63    3.13
  -1  -3  -5   37.29    3.79
   1   3   5   27.43    3.79
   1   3   5   57.77    4.89
   1   3   5   36.73    4.38
   1   3   5   31.72    6.27
   1   3   5   29.04    5.33
   1   3   5   34.10    4.58
  -1  -3  -6    0.59    1.26
  -1  -3  -6    0.60    1.22
  -1  -3  -6    0.38    0.82
  -1  -3  -6    0.78    0.86
   1   3   6    0.82    1.14
   1   3   6    0.84    1.19
   1   3   6    0.84    1.36
   1   3   6    0.93    1.10
  -1  -3  -7    2.66    1.51
  -1  -3  -7    4.35    2.60
  -1  -3  -7    3.48    2.41
   1   3   7    3.15    2.20
   1   3   7    3.67    1.78
   1   3   7    2.66    2.29
  -1  -3  -8   19.43    5.47
  -1  -3  -8   23.24    5.12
  -1  -3  -8   24.82    4.66
   1   3   8   22.94    4.39
   1   3   8   23.58    6.14
   1   3   8   20.42    4.59
  -1  -3  -9    3.59    2.15
  -1  -3  -9    4.47    3.17
  -1  -3  -9    5.66    2.01
   1   3   9    3.76    1.94
   1   3   9    5.35    4.90
   1   3   9    4.62    2.50
  -1  -3 -10   84.90    9.54
   1   3  10   62.35    7.94
   1   3  10   40.19    4.71
   1   3  10   54.49    9.84
  -1  -2   8    0.72    2.27
  -1  -2   8    0.42    1.18
   1   2  -8    0.67    1.06
  -1  -2   7    0.36    0.86
  -1  -2   7   -0.15    0.83
   1   2  -7   -0.09    0.82
   1   2  -7    0.08    0.89
  -1  -2   6   -0.27    2.29
  -1  -2   6    0.34    2.38
   1   2  -6    0.22    1.06
   1   2  -6    0.36    0.84
  -1  -2   5    0.21    1.71
  -1  -2   5    0.47    1.21
  -1  -2   5    0.23    0.76
   1   2  -5    0.23    0.73
   1   2  -5   -0.17    1.78
   1   2  -5    0.10    0.62
  -1  -2   4   14.53    3.67
  -1  -2   4   12.94    2.05
  -1  -2   4   16.29    4.72
  -1  -2   4   17.89    3.56
  -1  -2   4   22.19    4.41
   1   2  -4   18.11    5.02
   1   2  -4   22.55    3.00
   1   2  -4   18.32    4.48
   1   2  -4   16.90    4.33
   1   2  -4   15.87    2.64
  -1  -2   3  105.26    9.25
  -1  -2   3   90.63    9.54
  -1  -2   3  101.97   12.31
  -1  -2   3   95.08    7.88
  -1  -2   3  109.76   10.58
  -1  -2   3   94.82    7.57
   1   2  -3  107.26    8.44
   1   2  -3   93.76    8.25
   1   2  -3  105.20    9.77
   1   2  -3  105.75    9.05
   1   2  -3  120.04   14.03
   1   2  -3   92.47    7.45
   1   2  -3  111.52   12.23
  -1  -2   2  478.67   42.59
  -1  -2   2  562.57   50.52
  -1  -2   2  509.08   43.77
  -1  -2   2  525.65   46.30
  -1  -2   2  731.52   64.76
  -1  -2   2  533.74   40.65
  -1  -2   2  574.53   50.72
   1   2  -2  485.89   44.59
   1   2  -2  510.43   47.87
   1   2  -2  497.89   44.44
   1   2  -2  589.36   49.42
   1   2  -2  571.84   51.17
   1   2  -2  451.99   40.05
   1   2  -2  503.07   45.07
  -1  -2   1  867.90   79.37
  -1  -2   1  684.37   64.11
  -1  -2   1  637.56   57.97
  -1  -2   1  851.52   81.91
  -1  -2   1  615.86   55.02
  -1  -2   1  563.48   46.22
  -1  -2   1  715.07   64.93
   1   2  -1  716.57   67.23
   1   2  -1  690.04   64.25
   1   2  -1  650.62   57.07
   1   2  -1  575.22   51.95
   1   2  -1  585.80   52.09
   1   2  -1  787.12   70.65
   1   2  -1  748.92   68.89
  -1  -2   0  992.62   98.96
  -1  -2   0 1173.49  122.93
  -1  -2   0 1044.51  109.26
  -1  -2   0  934.21   93.24
  -1  -2   0  810.79   79.63
  -1  -2   0  883.95   83.12
  -1  -2   0 1037.39   96.84
  -1  -2   0  981.71   93.12
   1   2   0 1185.31  117.46
   1   2   0  988.49  101.93
   1   2   0 1011.20  100.59
   1   2   0  901.01   90.15
   1   2   0 1082.87  104.91
   1   2   0 1034.47  102.31
   1   2   0  996.83   99.07
  -1  -2  -1    7.31    3.25
  -1  -2  -1   11.84    2.60
  -1  -2  -1    7.08    1.98
  -1  -2  -1    9.05    1.36
  -1  -2  -1    6.32    2.08
  -1  -2  -1    6.83    1.73
  -1  -2  -1    8.19    0.83
   1   2   1    3.92    4.12
   1   2   1    5.39    1.67
   1   2   1   11.10    2.04
   1   2   1   11.65    3.33
   1   2   1    6.76    1.84
   1   2   1    7.56    1.49
  -1  -2  -2   98.21    7.75
  -1  -2  -2  127.49   12.01
  -1  -2  -2  125.39    9.84
  -1  -2  -2  126.29   11.98
  -1  -2  -2  113.77    8.49
  -1  -2  -2  109.78    8.60
  -1  -2  -2  110.74    9.65
  -1  -2  -2  126.75   13.20
   1   2   2  123.23    9.28
   1   2   2  114.02    8.49
   1   2   2  143.86   12.56
   1   2   2  124.82   12.93
  -1  -2  -3   57.63    4.63
  -1  -2  -3   49.83    4.38
  -1  -2  -3   49.79    4.88
  -1  -2  -3   50.22    2.93
  -1  -2  -3   61.94    6.44
  -1  -2  -3   51.65    3.53
  -1  -2  -3   51.67    4.76
  -1  -2  -3   54.25    5.71
   1   2   3   62.84    8.03
   1   2   3   63.33    6.35
   1   2   3   78.63    6.24
   1   2   3   52.39    4.10
   1   2   3   58.60    7.68
   1   2   3   59.71    5.63
   1   2   3   62.26    8.49
  -1  -2  -4    3.00    1.82
  -1  -2  -4    4.56    1.14
  -1  -2  -4    3.58    2.54
  -1  -2  -4    2.52    1.62
  -1  -2  -4    3.70    1.71
  -1  -2  -4    3.88    1.29
  -1  -2  -4    1.94    1.51
  -1  -2  -4    2.85    0.62
   1   2   4    3.69    0.96
   1   2   4    4.37    2.07
   1   2   4    1.53    2.47
   1   2   4    4.28    1.23
   1   2   4    5.04    1.54
   1   2   4    3.75    1.42
   1   2   4    1.20    2.58
  -1  -2  -5    0.47    1.28
  -1  -2  -5    1.11    0.55
  -1  -2  -5    0.89    0.87
  -1  -2  -5    0.93    1.12
  -1  -2  -5    1.38    1.16
   1   2   5    1.21    0.58
   1   2   5    0.55    0.91
   1   2   5    1.06    1.63
   1   2   5    0.82    1.19
   1   2   5    0.87    1.08
   1   2   5    1.51    1.16
   1   2   5    0.83    1.28
   1   2   5    0.99    1.02
  -1  -2  -6   34.32    4.40
  -1  -2  -6   33.57    5.05
  -1  -2  -6   39.16    5.44
  -1  -2  -6   28.31    3.61
   1   2   6   30.33    4.62
   1   2   6   26.16    4.12
   1   2   6   26.89    4.77
  -1  -2  -7    3.33    1.98
  -1  -2  -7    2.69    2.05
  -1  -2  -7    3.14    1.72
   1   2   7    3.85    2.74
   1   2   7    2.43    1.86
   1   2   7    2.65    2.03
  -1  -2  -8    7.17    2.58
  -1  -2  -8    7.30    2.83
  -1  -2  -8    7.63    2.60
   1   2   8    6.09    2.86
   1   2   8    8.16    3.92
   1   2   8    6.22    2.65
  -1  -2  -9   77.13    8.43
  -1  -2  -9   65.72    7.77
   1   2   9   70.21    9.58
   1   2   9   64.42    7.67
   1   2   9   78.55   10.07
  -1  -2 -10    3.50    1.35
  -1  -2 -10    1.85    1.93
   1   2  10    2.14    1.73
   1   2  10    1.31    1.31
  -1  -1   8   14.46    3.94
  -1  -1   8   13.51    5.78
   1   1  -8   16.71    3.99
  -1  -1   7   18.72    6.66
  -1  -1   7   25.48    5.96
  -1  -1   7   26.86    9.76
   1   1  -7   26.93    3.71
   1   1  -7   28.77    5.74
  -1  -1   6   73.50   10.15
  -1  -1   6   76.32   11.28
  -1  -1   6   76.43   10.13
   1   1  -6  101.91   11.64
   1   1  -6   88.78   15.65
  -1  -1   5   32.88    8.61
  -1  -1   5   32.44    7.87
  -1  -1   5   34.84    5.97
   1   1  -5   39.71    4.35
   1   1  -5   35.95    5.33
   1   1  -5   39.09    4.59
  -1  -1   4   25.95    3.99
  -1  -1   4   23.12    3.52
  -1  -1   4   28.10    4.62
  -1  -1   4   25.15    6.47
  -1  -1   4   29.77    6.01
  -1  -1   4   22.98    2.73
  -1  -1   4   23.50    3.72
   1   1  -4   27.48    3.08
   1   1  -4   26.61    4.01
   1   1  -4   28.86    3.72
   1   1  -4   24.08    3.44
  -1  -1   3  353.30   29.79
  -1  -1   3  399.02   37.05
  -1  -1   3  243.70   25.79
  -1  -1   3  315.58   25.45
  -1  -1   3  371.65   31.34
  -1  -1   3  364.91   29.44
  -1  -1   3  377.77   30.82
  -1  -1   3  283.66   23.29
   1   1  -3  287.02   24.25
   1   1  -3  420.79   34.58
   1   1  -3  381.75   32.79
   1   1  -3  376.00   34.83
   1   1  -3  372.94   30.28
  -1  -1   2  473.73   43.31
  -1  -1   2  404.42   32.22
  -1  -1   2  369.89   33.60
  -1  -1   2  434.97   41.11
  -1  -1   2  463.34   33.66
  -1  -1   2  408.06   33.48
  -1  -1   2  379.97   31.47
  -1  -1   2  364.99   31.42
   1   1  -2  459.45   37.28
   1   1  -2  442.59   37.14
   1   1  -2  466.79   41.91
   1   1  -2  558.40   49.38
   1   1  -2  485.35   46.16
  -1  -1   1 1446.12  166.33
  -1  -1   1 1622.70  190.65
  -1  -1   1 1890.24  218.85
  -1  -1   1 2017.44  233.08
  -1  -1   1 1528.72  174.88
  -1  -1   1 2054.90  237.48
  -1  -1   1 2017.87  233.52
   1   1  -1 1865.87  218.84
   1   1  -1 1702.64  197.68
   1   1  -1 1836.24  212.23
   1   1  -1 1894.57  216.18
  -1  -1   0  464.43   35.60
  -1  -1   0  429.55   31.93
  -1  -1   0  377.08   31.86
  -1  -1   0  385.42   30.52
  -1  -1   0  389.97   25.76
  -1  -1   0  369.28   24.78
  -1  -1   0  402.75   29.51
  -1  -1   0  427.12   35.32
   1   1   0  291.54   24.17
   1   1   0  403.71   30.73
   1   1   0  380.83   29.21
   1   1   0  438.97   33.35
  -1  -1  -1   21.40    2.40
  -1  -1  -1   21.24    3.73
  -1  -1  -1   13.58    1.84
  -1  -1  -1   18.00    1.95
  -1  -1  -1   23.22    3.13
  -1  -1  -1   22.40    1.60
  -1  -1  -1   19.24    1.58
  -1  -1  -1   20.72    2.78
   1   1   1   19.25    2.16
   1   1   1   19.56    2.08
   1   1   1   24.30    4.36
   1   1   1   21.91    3.83
  -1  -1  -2   74.46    5.59
  -1  -1  -2   52.76    5.09
  -1  -1  -2   67.50    5.18
  -1  -1  -2   47.78    4.42
  -1  -1  -2   53.57    3.58
  -1  -1  -2   75.94    5.62
  -1  -1  -2   66.20    4.10
  -1  -1  -2   68.34    7.07
   1   1   2   53.20    4.35
   1   1   2   74.38    7.71
   1   1   2   66.78    5.05
   1   1   2   74.87    5.68
   1   1   2   67.83    5.21
  -1  -1  -3    1.78    0.78
  -1  -1  -3    0.69    0.67
  -1  -1  -3    1.14    0.86
  -1  -1  -3    0.90    1.74
  -1  -1  -3    1.40    2.02
  -1  -1  -3    1.92    1.30
  -1  -1  -3    1.53    1.22
  -1  -1  -3    1.46    0.17
   1   1   3    1.47    1.05
   1   1   3    0.84    2.01
   1   1   3    1.69    0.84
   1   1   3    1.10    1.03
   1   1   3    1.75    2.37
   1   1   3    1.05    1.63
  -1  -1  -4  425.01   35.99
  -1  -1  -4  425.44   29.77
  -1  -1  -4  410.34   37.17
  -1  -1  -4  457.49   36.23
  -1  -1  -4  388.96   27.11
  -1  -1  -4  502.88   42.27
  -1  -1  -4  345.34   32.06
   1   1   4  500.43   43.16
   1   1   4  408.80   36.37
   1   1   4  385.12   33.52
   1   1   4  377.40   33.21
   1   1   4  481.53   40.25
   1   1   4  400.57   34.40
   1   1   4  398.62   35.17
   1   1   4  410.20   33.83
  -1  -1  -5  163.65   14.00
  -1  -1  -5  176.88   12.24
  -1  -1  -5  195.06   16.10
  -1  -1  -5  158.41   12.90
  -1  -1  -5  136.40   11.32
   1   1   5  145.95   14.98
   1   1   5  165.64   12.92
   1   1   5  185.32   15.75
   1   1   5  167.80   18.01
   1   1   5  163.72   14.08
   1   1   5  187.08   14.22
   1   1   5  229.66   20.62
   1   1   5  154.74   14.00
  -1  -1  -6   -0.08    0.67
  -1  -1  -6   -0.09    0.60
  -1  -1  -6    0.10    0.74
   1   1   6   -0.11    0.63
   1   1   6   -0.22    0.95
   1   1   6   -0.17    0.75
  -1  -1  -7    0.12    1.00
  -1  -1  -7   -0.14    0.60
  -1  -1  -7   -0.05    0.68
   1   1   7    0.03    0.68
   1   1   7    0.27    0.90
   1   1   7   -0.14    0.63
  -1  -1  -8 1108.16  125.56
  -1  -1  -8  832.50  104.62
   1   1   8  771.36   92.16
   1   1   8  777.86   91.87
   1   1   8  917.44  121.07
  -1  -1  -9   48.37    6.95
  -1  -1  -9   67.79    9.37
   1   1   9   51.95    8.33
   1   1   9   50.60    7.11
   1   1   9   37.00    6.35
  -1  -1 -10    3.65    2.98
  -1  -1 -10    4.98    1.57
   1   1  10    3.28    2.96
   1   1  10    5.54    2.22
  -1   0   9    3.34    1.62
  -1   0   9    3.10    2.76
   1   0  -9    4.38    3.24
  -1   0   8   10.84    3.56
  -1   0   8    8.23    3.06
  -1   0   8    9.24    3.50
   1   0  -8   12.86    3.73
   1   0  -8   10.75    2.08
  -1   0   7   44.21    7.62
  -1   0   7   40.31    7.35
  -1   0   7   42.31    6.98
   1   0  -7   71.24    8.79
   1   0  -7   47.40    7.37
  -1   0   6 1173.73  152.05
  -1   0   6 1148.70  147.22
  -1   0   6 1209.64  148.57
   1   0  -6 1172.77  147.23
   1   0  -6 1201.47  138.60
  -1   0   5    2.61    2.18
  -1   0   5    1.31    2.73
  -1   0   5    1.45    2.30
  -1   0   5    1.07    0.87
  -1   0   5    1.22    1.51
   1   0  -5    2.66    1.04
   1   0  -5    2.16    1.59
   1   0  -5    1.95    1.03
  -1   0   4   12.54    4.31
  -1   0   4   16.81    3.12
  -1   0   4   13.75    2.07
  -1   0   4   12.18    2.28
  -1   0   4   10.77    2.23
  -1   0   4   11.67    3.84
  -1   0   4   11.18    2.97
   1   0  -4   21.14    2.86
   1   0  -4   12.06    2.51
   1   0  -4   13.86    2.80
   1   0  -4   12.44    2.05
   1   0  -4   13.04    2.57
  -1   0   3  437.80   37.62
  -1   0   3  461.69   40.80
  -1   0   3  410.72   31.69
  -1   0   3  524.20   43.92
  -1   0   3  447.83   39.22
  -1   0   3  444.58   39.87
  -1   0   3  475.30   40.94
   1   0  -3  423.49   40.32
   1   0  -3  471.71   40.77
   1   0  -3  389.78   34.48
   1   0  -3  554.89   48.39
   1   0  -3  421.68   39.73
  -1   0   2  582.79   51.78
  -1   0   2  473.33   43.00
  -1   0   2  375.15   30.24
  -1   0   2  437.74   32.00
  -1   0   2  444.49   31.79
  -1   0   2  356.97   29.91
  -1   0   2  417.18   35.08
  -1   0   2  421.23   36.13
  -1   0   2  542.12   44.36
   1   0  -2  466.15   38.25
   1   0  -2  636.03   55.49
   1   0  -2  431.19   36.25
  -1   0   1   29.76    2.67
  -1   0   1   19.42    2.25
  -1   0   1   23.93    3.10
  -1   0   1   31.08    3.42
  -1   0   1   24.24    1.54
  -1   0   1   37.70    4.67
  -1   0   1   34.58    2.78
   1   0  -1   29.72    4.22
   1   0  -1   26.40    3.52
   1   0  -1   26.16    2.87
  -1   0   0    6.75    1.48
  -1   0   0    6.69    1.15
  -1   0   0    6.48    1.25
  -1   0   0    7.37    0.99
  -1   0   0    6.64    0.84
  -1   0   0    5.95    1.08
  -1   0   0    7.38    1.37
   1   0   0    6.30    1.14
   1   0   0    6.74    1.12
  -1   0  -1   18.56    1.95
  -1   0  -1   19.40    1.64
  -1   0  -1   13.27    1.53
  -1   0  -1   24.57    1.63
  -1   0  -1   18.58    1.90
  -1   0  -1   17.50    1.43
  -1   0  -1   19.36    3.92
  -1   0  -1   17.28    2.04
   1   0   1   21.13    3.44
   1   0   1   17.16    3.62
   1   0   1   15.36    1.90
  -1   0  -2  376.51   31.61
  -1   0  -2  489.90   43.19
  -1   0  -2  475.94   34.55
  -1   0  -2  407.88   30.19
  -1   0  -2  546.73   43.95
  -1   0  -2  509.74   40.74
  -1   0  -2  458.22   39.72
   1   0   2  483.67   39.60
   1   0   2  412.16   34.99
   1   0   2  469.72   41.57
   1   0   2  547.26   44.50
   1   0   2  525.96   42.38
  -1   0  -3  341.68   23.19
  -1   0  -3  299.40   23.78
  -1   0  -3  331.41   28.39
  -1   0  -3  350.27   28.71
  -1   0  -3  413.13   32.36
   1   0   3  324.26   27.18
   1   0   3  376.68   31.44
   1   0   3  378.41   30.53
   1   0   3  362.97   30.80
   1   0   3  347.93   28.86
   1   0   3  348.45   31.89
   1   0   3  410.72   34.45
  -1   0  -4   18.89    2.83
  -1   0  -4   17.74    1.44
  -1   0  -4   14.84    1.35
  -1   0  -4   22.81    3.05
  -1   0  -4   19.32    2.37
  -1   0  -4   16.88    2.88
  -1   0  -4   18.09    2.67
   1   0   4   18.08    3.65
   1   0   4   29.75    5.75
   1   0   4   17.05    2.95
   1   0   4   18.80    2.71
   1   0   4   20.77    3.29
   1   0   4   17.15    4.33
   1   0   4   16.24    2.23
  -1   0  -5  131.92   13.26
  -1   0  -5   89.62    8.29
  -1   0  -5  133.09   14.81
  -1   0  -5  104.02    9.14
  -1   0  -5  132.95   10.07
   1   0   5  103.95    9.84
   1   0   5  115.31    9.61
   1   0   5  115.71   10.88
   1   0   5  135.11   13.23
   1   0   5  112.51    9.68
   1   0   5  129.04   12.74
   1   0   5  117.94   10.54
  -1   0  -6   14.37    2.50
  -1   0  -6   20.97    3.79
  -1   0  -6   12.31    2.00
  -1   0  -6   16.92    5.61
   1   0   6   14.93    5.09
   1   0   6   11.52    2.05
   1   0   6   17.65    4.15
   1   0   6   11.19    2.42
  -1   0  -7  179.47   16.09
  -1   0  -7  131.18   17.94
   1   0   7  120.97   13.24
   1   0   7  119.69   14.36
   1   0   7  145.27   15.87
  -1   0  -8  132.15   15.24
  -1   0  -8  119.03   12.17
   1   0   8  112.83   13.22
   1   0   8  128.50   15.97
  -1   0  -9   22.88    6.99
  -1   0  -9   33.94    6.27
   1   0   9   24.83    5.38
   1   0   9   23.71    4.66
  -1   1   9    6.03    4.08
  -1   1   9    9.74    2.48
  -1   1   9    8.61    2.49
   1  -1  -9   10.54    2.52
  -1   1   8   12.29    6.05
  -1   1   8   10.04    3.57
  -1   1   8   11.92    3.93
   1  -1  -8   14.13    6.37
   1  -1  -8   15.86    3.94
  -1   1   7  333.60   42.50
  -1   1   7  315.77   34.23
  -1   1   7  317.86   32.74
   1  -1  -7  356.96   34.81
   1  -1  -7  348.63   40.63
  -1   1   6   14.12    3.27
  -1   1   6   14.74    4.24
  -1   1   6   15.63    4.10
   1  -1  -6   14.15    2.93
   1  -1  -6   16.06    3.89
  -1   1   5    7.33    2.63
  -1   1   5    6.64    1.87
  -1   1   5    6.83    2.47
  -1   1   5    7.38    1.84
  -1   1   5    8.31    2.15
  -1   1   5    8.83    1.77
  -1   1   5    7.53    1.64
   1  -1  -5    8.39    2.42
   1  -1  -5    9.48    1.74
   1  -1  -5    6.91    2.66
   1  -1  -5    9.50    3.03
  -1   1   4    3.06    1.18
  -1   1   4    3.02    2.12
  -1   1   4    4.55    1.77
  -1   1   4    2.71    1.20
  -1   1   4    3.19    1.52
  -1   1   4    3.12    1.76
  -1   1   4    2.88    2.53
   1  -1  -4    2.14    1.10
   1  -1  -4    2.52    1.46
   1  -1  -4    4.24    1.12
   1  -1  -4    3.85    1.37
   1  -1  -4    1.46    1.62
   1  -1  -4    4.35    1.77
  -1   1   3   38.73    4.08
  -1   1   3   45.97    5.12
  -1   1   3   39.12    3.36
  -1   1   3   43.48    4.06
  -1   1   3   45.89    6.66
  -1   1   3   53.05    4.95
  -1   1   3   46.43    3.98
  -1   1   3   57.84    6.66
   1  -1  -3   40.53    3.48
   1  -1  -3   44.51    4.40
   1  -1  -3   51.38    5.70
   1  -1  -3   49.00    4.44
   1  -1  -3   59.29    8.51
  -1   1   2   10.56    1.54
  -1   1   2   11.68    2.13
  -1   1   2    9.49    1.55
  -1   1   2   10.44    1.98
  -1   1   2   10.03    2.01
  -1   1   2   11.84    2.54
  -1   1   2   14.27    2.88
   1  -1  -2   11.99    1.95
   1  -1  -2   13.22    2.35
   1  -1  -2   12.31    2.40
   1  -1  -2   13.25    3.45
  -1   1   1  192.95   16.64
  -1   1   1  240.05   21.83
  -1   1   1  262.98   17.86
  -1   1   1  237.76   17.08
  -1   1   1  272.50   22.49
   1  -1  -1  254.81   19.59
   1  -1  -1  270.15   20.31
  -1   1   0   52.79    4.71
  -1   1   0   72.61    3.80
  -1   1   0   59.40    4.40
  -1   1   0   58.10    3.36
  -1   1   0   61.99    3.79
  -1   1   0   65.60    7.48
  -1   1   0   56.57    3.85
   1  -1   0   76.14    5.75
   1  -1   0   58.11    6.09
   1  -1   0   68.17    7.70
  -1   1  -1   49.30    3.61
  -1   1  -1   53.09    5.27
  -1   1  -1   59.83    4.83
  -1   1  -1   61.78    6.09
  -1   1  -1   66.47    5.04
  -1   1  -1   59.34    4.11
  -1   1  -1   70.59    4.28
   1  -1   1   72.44    6.14
   1  -1   1   67.32    5.68
   1  -1   1   70.97    7.93
  -1   1  -2 1696.88  201.54
  -1   1  -2 1849.93  219.03
  -1   1  -2 1533.87  182.42
  -1   1  -2 1610.40  183.58
  -1   1  -2 1708.94  201.87
  -1   1  -2 1613.14  187.82
   1  -1   2 1550.93  183.26
   1  -1   2 2006.11  238.31
   1  -1   2 1917.87  222.60
   1  -1   2 1925.11  230.60
   1  -1   2 1760.74  210.36
   1  -1   2 1978.30  228.85
  -1   1  -3  491.62   41.38
  -1   1  -3  534.75   52.03
  -1   1  -3  505.95   43.60
  -1   1  -3  481.50   43.64
  -1   1  -3  494.53   43.05
  -1   1  -3  533.95   49.13
   1  -1   3  500.10   44.12
   1  -1   3  527.73   46.83
   1  -1   3  680.51   59.68
   1  -1   3  479.63   43.83
   1  -1   3  574.77   51.21
   1  -1   3  562.35   48.09
  -1   1  -4  382.26   32.68
  -1   1  -4  418.12   36.77
  -1   1  -4  445.78   38.22
  -1   1  -4  436.26   37.19
  -1   1  -4  466.25   42.23
   1  -1   4  410.68   38.38
   1  -1   4  478.95   39.38
   1  -1   4  410.81   36.79
   1  -1   4  433.90   42.45
   1  -1   4  407.53   41.07
   1  -1   4  432.40   38.19
  -1   1  -5   41.22    6.91
  -1   1  -5   32.80    5.55
  -1   1  -5   30.65    6.77
  -1   1  -5   36.10    3.88
   1  -1   5   26.71    3.63
   1  -1   5   27.32    4.20
   1  -1   5   29.82    6.91
   1  -1   5   31.88    3.28
  -1   1  -6   11.18    3.13
  -1   1  -6    9.14    1.82
  -1   1  -6    9.56    3.00
   1  -1   6    9.38    2.31
   1  -1   6   11.89    3.21
   1  -1   6   11.62    3.67
  -1   1  -7    3.49    2.67
  -1   1  -7    4.81    3.76
   1  -1   7    2.63    2.14
   1  -1   7    2.72    2.29
  -1   1  -8    0.16    0.84
  -1   1  -8   -0.29    1.70
   1  -1   8    0.45    1.66
   1  -1   8    0.18    1.82
  -1   1  -9    0.96    1.10
  -1   1  -9    0.43    1.42
   1  -1   9    0.28    2.07
   1  -1   9    1.02    2.32
  -1   2   9   -0.15    0.41
  -1   2   9   -0.36    0.72
  -1   2   9    0.14    0.53
   1  -2  -9    0.29    0.63
  -1   2   8   59.89    8.50
  -1   2   8   55.19    7.29
  -1   2   8   61.17    9.10
   1  -2  -8   60.07    7.55
   1  -2  -8   77.23    9.61
  -1   2   7   26.48    8.81
  -1   2   7   25.15    9.38
  -1   2   7   19.79    3.75
   1  -2  -7   28.48    5.26
   1  -2  -7   32.04    4.40
  -1   2   6   12.71    3.61
  -1   2   6   12.89    3.90
  -1   2   6   12.54    2.65
   1  -2  -6   14.61    2.86
   1  -2  -6   14.07    3.46
  -1   2   5   28.27    3.40
  -1   2   5   33.84    3.84
  -1   2   5   30.57    4.21
  -1   2   5   36.68    5.15
  -1   2   5   31.74    4.72
  -1   2   5   29.01    3.37
   1  -2  -5   30.66    3.71
   1  -2  -5   35.81    4.35
   1  -2  -5   34.12    4.12
   1  -2  -5   42.83    4.86
  -1   2   4    3.68    1.65
  -1   2   4    3.97    1.33
  -1   2   4    1.99    1.23
  -1   2   4    4.98    1.71
  -1   2   4    2.84    0.97
  -1   2   4    4.70    1.34
  -1   2   4    4.77    1.57
   1  -2  -4    5.51    2.12
   1  -2  -4    4.34    1.31
   1  -2  -4    3.43    1.05
   1  -2  -4    4.93    1.78
  -1   2   3   87.67    6.76
  -1   2   3   74.35    6.14
  -1   2   3   77.93    6.50
  -1   2   3  107.59    8.40
  -1   2   3   82.90    7.30
  -1   2   3   63.63    6.24
  -1   2   3   63.53    5.04
   1  -2  -3   81.73    6.77
   1  -2  -3   76.40    5.93
   1  -2  -3   96.22    7.54
   1  -2  -3   73.22    5.78
  -1   2   2   53.75    6.64
  -1   2   2   46.84    3.16
  -1   2   2   45.55    3.09
  -1   2   2   86.65    7.58
  -1   2   2   58.81    6.89
  -1   2   2   65.76    5.69
   1  -2  -2   51.37    4.84
   1  -2  -2   56.79    4.71
   1  -2  -2   59.02    5.07
   1  -2  -2   58.22    5.09
  -1   2   1    0.22    0.43
  -1   2   1    1.06    0.91
  -1   2   1    0.60    0.78
  -1   2   1    0.76    0.91
  -1   2   1    0.36    0.60
  -1   2   1    0.91    1.48
   1  -2  -1    0.74    0.82
   1  -2  -1    0.50    0.93
   1  -2  -1    0.75    0.97
  -1   2   0  188.73   15.57
  -1   2   0  214.89   14.49
  -1   2   0  179.78   11.77
  -1   2   0  133.74   11.23
  -1   2   0  157.90   12.25
  -1   2   0  143.46    8.14
  -1   2   0  206.55   14.81
   1  -2   0  134.80   11.26
   1  -2   0  196.85   15.58
   1  -2   0  206.21   15.03
  -1   2  -1 1243.94  131.59
  -1   2  -1 1197.34  127.23
  -1   2  -1 1318.94  141.38
  -1   2  -1 1320.30  137.89
  -1   2  -1 1051.29  112.61
  -1   2  -1 1221.29  129.64
   1  -2   1 1283.58  135.86
   1  -2   1 1025.34  110.31
   1  -2   1 1292.30  137.00
  -1   2  -2  129.68   10.50
  -1   2  -2  123.62   10.81
  -1   2  -2  180.27   14.57
  -1   2  -2  115.87    9.40
  -1   2  -2  164.57   12.56
  -1   2  -2  142.01   12.01
  -1   2  -2  147.19   13.01
   1  -2   2  152.81   12.18
   1  -2   2  143.81   12.23
   1  -2   2  132.79   10.75
   1  -2   2  180.69   15.01
   1  -2   2  123.55   10.15
   1  -2   2  151.92   12.08
  -1   2  -3  316.95   25.94
  -1   2  -3  277.73   24.41
  -1   2  -3  284.68   22.25
  -1   2  -3  229.61   18.38
  -1   2  -3  278.98   24.46
  -1   2  -3  315.77   25.55
   1  -2   3  239.83   20.29
   1  -2   3  366.19   27.65
   1  -2   3  308.00   25.10
   1  -2   3  330.52   27.07
   1  -2   3  233.43   20.28
   1  -2   3  246.29   20.30
  -1   2  -4  109.91   10.08
  -1   2  -4   98.92    7.86
  -1   2  -4  113.95    9.84
  -1   2  -4  101.72   10.17
  -1   2  -4  109.08   10.96
   1  -2   4   88.26    8.36
   1  -2   4  101.07    9.52
   1  -2   4  154.84   11.05
   1  -2   4  154.21   12.56
   1  -2   4  105.69   12.27
   1  -2   4   94.22    9.03
  -1   2  -5    1.76    2.86
  -1   2  -5    0.75    1.40
  -1   2  -5    2.44    1.51
   1  -2   5    0.97    1.33
   1  -2   5    0.79    2.28
   1  -2   5    0.90    1.34
  -1   2  -6    1.00    1.26
  -1   2  -6    0.78    1.63
   1  -2   6    0.32    1.49
   1  -2   6    0.44    1.19
   1  -2   6    0.46    1.15
  -1   2  -7    3.77    1.92
  -1   2  -7    2.05    2.38
   1  -2   7    1.64    3.20
   1  -2   7    2.32    2.24
  -1   2  -8    0.42    1.01
  -1   2  -8    0.98    2.22
   1  -2   8    0.52    1.60
   1  -2   8    0.06    0.99
  -1   3   9    1.24    1.26
  -1   3   9    2.47    1.98
   1  -3  -9    3.08    1.53
  -1   3   8    0.10    4.69
  -1   3   8    9.71    5.54
   1  -3  -8    9.72    2.12
   1  -3  -8   10.72    4.72
  -1   3   7   13.62    6.07
  -1   3   7   17.97    5.15
   1  -3  -7   15.90    3.68
   1  -3  -7   21.89    5.56
  -1   3   6   21.49    7.65
  -1   3   6   19.79    6.95
   1  -3  -6   17.92    3.42
   1  -3  -6   27.00    4.22
   1  -3  -6   25.35    4.36
  -1   3   5    5.50    2.72
  -1   3   5    4.05    3.55
  -1   3   5    7.24    3.67
  -1   3   5    7.31    3.20
   1  -3  -5    6.73    1.86
   1  -3  -5    7.99    2.06
   1  -3  -5    8.86    2.01
   1  -3  -5   14.07    4.34
  -1   3   4    3.33    1.31
  -1   3   4    4.02    1.48
  -1   3   4    0.66    2.17
  -1   3   4    3.66    2.56
  -1   3   4    3.97    1.27
  -1   3   4    4.32    1.49
   1  -3  -4    4.54    1.44
   1  -3  -4    3.54    1.30
   1  -3  -4    4.14    1.48
   1  -3  -4    5.27    1.47
  -1   3   3    7.54    1.76
  -1   3   3    9.70    2.11
  -1   3   3   15.65    2.34
  -1   3   3    7.99    1.78
  -1   3   3    9.94    1.49
   1  -3  -3   11.20    1.93
   1  -3  -3   11.77    3.65
   1  -3  -3   12.32    2.56
   1  -3  -3    8.44    1.32
   1  -3  -3    9.01    1.88
  -1   3   2   22.90    3.66
  -1   3   2   17.11    1.68
  -1   3   2   26.16    3.30
  -1   3   2   18.91    2.79
  -1   3   2   12.66    2.90
  -1   3   2   12.22    2.97
   1  -3  -2   19.29    4.70
   1  -3  -2   19.43    2.63
   1  -3  -2   19.00    2.85
   1  -3  -2   16.76    4.02
  -1   3   1   85.11    5.98
  -1   3   1  132.65   12.29
  -1   3   1  100.63    8.68
  -1   3   1  118.02   10.25
  -1   3   1  168.63   15.73
   1  -3  -1  127.73   13.87
   1  -3  -1  105.64    9.00
   1  -3  -1   96.80    7.67
   1  -3  -1   94.51    8.21
  -1   3   0 1208.13  126.21
  -1   3   0 1175.57  126.62
  -1   3   0 1309.84  145.18
  -1   3   0 1286.88  137.53
  -1   3   0 1107.00  121.48
   1  -3   0 1210.13  136.81
   1  -3   0 1088.92  118.22
   1  -3   0 1131.65  120.04
  -1   3  -1   34.51    3.52
  -1   3  -1   59.66    6.91
  -1   3  -1   51.39    7.00
  -1   3  -1   38.33    4.45
  -1   3  -1   42.30    4.84
   1  -3   1   43.86    4.05
   1  -3   1   36.48    3.90
   1  -3   1   38.84    6.78
   1  -3   1   48.20    4.45
  -1   3  -2    4.89    1.74
  -1   3  -2    5.21    1.84
  -1   3  -2    4.75    1.31
  -1   3  -2    1.90    1.68
  -1   3  -2    2.04    2.21
  -1   3  -2    3.40    1.68
   1  -3   2    2.43    0.83
   1  -3   2    4.34    1.26
   1  -3   2    5.28    1.54
   1  -3   2    3.92    1.27
   1  -3   2    5.28    1.59
   1  -3   2    3.57    1.75
   1  -3   2    2.44    1.67
  -1   3  -3    1.54    1.85
  -1   3  -3    2.01    1.12
  -1   3  -3    2.26    0.92
  -1   3  -3    3.35    2.56
  -1   3  -3    2.51    1.82
   1  -3   3    1.92    2.31
   1  -3   3    2.25    1.31
   1  -3   3    0.98    2.53
   1  -3   3    1.93    1.59
   1  -3   3    1.94    2.00
   1  -3   3    1.46    0.93
   1  -3   3    1.78    1.43
  -1   3  -4    0.01    0.99
  -1   3  -4    0.61    1.84
  -1   3  -4    0.35    0.55
   1  -3   4    0.29    1.01
   1  -3   4    0.58    1.34
   1  -3   4    0.31    0.99
  -1   3  -5   21.23    8.41
  -1   3  -5   27.39    7.12
   1  -3   5   15.63    6.37
   1  -3   5   18.00    4.59
   1  -3   5   15.20    3.78
  -1   3  -6    4.73    2.38
  -1   3  -6    3.66    2.80
   1  -3   6    1.29    3.32
   1  -3   6    3.36    2.09
   1  -3   6    2.33    2.42
  -1   3  -7    0.25    1.16
  -1   3  -7    0.32    0.93
   1  -3   7    0.10    0.96
   1  -3   7    0.00    0.97
  -1   3  -8    2.00    1.80
  -1   3  -8    2.63    1.30
   1  -3   8    1.67    1.26
  -1   4   9    0.13    1.01
   1  -4  -9    0.47    1.23
  -1   4   8    1.27    1.87
   1  -4  -8    2.55    1.70
   1  -4  -8    1.48    2.34
  -1   4   7    0.85    1.86
   1  -4  -7    0.97    1.36
   1  -4  -7    1.26    1.56
   1  -4  -7    0.84    2.54
  -1   4   6   33.87    8.50
   1  -4  -6   41.42    5.79
   1  -4  -6   40.52    6.52
   1  -4  -6   69.55   11.55
  -1   4   5   58.69    6.86
  -1   4   5   87.32    8.55
  -1   4   5   55.53    8.27
  -1   4   5   62.93    9.44
   1  -4  -5   70.23    7.75
   1  -4  -5   79.86    7.83
  -1   4   4   80.00    7.29
  -1   4   4   73.86    7.19
  -1   4   4   93.19    7.53
  -1   4   4   77.33    7.41
  -1   4   4   79.12    8.25
   1  -4  -4   93.58    8.35
   1  -4  -4   85.84    8.23
  -1   4   3   18.61    2.32
  -1   4   3   31.48    4.92
  -1   4   3   14.80    2.41
  -1   4   3   14.98    3.37
  -1   4   3   22.77    4.35
   1  -4  -3   17.83    2.82
   1  -4  -3   27.45    5.36
   1  -4  -3   17.35    2.53
   1  -4  -3   19.58    3.01
   1  -4  -3   20.73    3.39
   1  -4  -3   23.48    3.84
  -1   4   2    9.32    2.19
  -1   4   2   13.76    4.69
  -1   4   2   17.77    2.42
  -1   4   2   24.12    4.35
   1  -4  -2    9.80    1.63
   1  -4  -2   17.14    3.30
   1  -4  -2   13.61    2.57
   1  -4  -2   12.94    2.76
   1  -4  -2   21.25    3.91
   1  -4  -2   17.26    3.84
  -1   4   1   33.92    6.16
  -1   4   1   32.90    7.31
  -1   4   1   41.15    5.19
  -1   4   1   27.99    2.60
  -1   4   1   42.78    5.83
   1  -4  -1   33.95    3.65
   1  -4  -1   27.73    3.41
   1  -4  -1   36.80    4.66
   1  -4  -1   29.00    3.95
  -1   4   0  650.10   63.42
  -1   4   0  513.16   48.23
  -1   4   0  576.51   56.53
  -1   4   0  553.09   52.72
  -1   4   0  629.94   58.50
   1  -4   0  581.31   60.56
   1  -4   0  659.33   64.24
   1  -4   0  697.49   64.49
   1  -4   0  843.56   76.96
  -1   4  -1   86.25    8.25
  -1   4  -1   83.98    7.83
  -1   4  -1   91.14    7.43
  -1   4  -1  103.94    9.24
  -1   4  -1   95.26    7.61
  -1   4  -1   94.19    8.72
   1  -4   1   81.10    6.91
   1  -4   1  106.45   10.70
   1  -4   1  100.34    8.55
   1  -4   1  111.17    9.00
   1  -4   1   93.73    9.08
  -1   4  -2    0.56    0.89
  -1   4  -2    1.00    0.87
  -1   4  -2    1.01    1.98
  -1   4  -2    1.39    2.22
  -1   4  -2    0.65    0.89
   1  -4   2    0.94    0.90
   1  -4   2    0.91    0.88
   1  -4   2    0.92    2.34
  -1   4  -3    0.12    0.66
  -1   4  -3    0.21    0.58
  -1   4  -3    0.46    0.96
  -1   4  -3    0.01    0.98
   1  -4   3    0.55    0.91
   1  -4   3   -0.04    1.07
  -1   4  -4   14.89    3.93
  -1   4  -4   12.65    6.33
   1  -4   4   17.18    6.41
   1  -4   4   15.26    6.54
  -1   4  -5    0.27    1.13
  -1   4  -5    0.38    1.15
   1  -4   5    0.40    1.71
   1  -4   5    0.03    1.20
  -1   4  -6   29.69    4.63
  -1   4  -6   26.44    7.57
   1  -4   6   28.00    5.14
   1  -4   6   22.51    4.46
  -1   4  -7    0.92    2.34
  -1   4  -7    1.41    1.30
  -1   5   9    0.76    1.78
  -1   5   8    0.30    2.32
   1  -5  -8    0.94    1.04
   1  -5  -8    0.48    1.27
   1  -5  -8    1.18    1.02
  -1   5   7   30.38    6.35
   1  -5  -7   26.17    7.43
   1  -5  -7   36.26    5.56
   1  -5  -7   32.94    5.08
  -1   5   6    3.63    2.08
  -1   5   6    1.98    2.88
   1  -5  -6    3.44    1.99
   1  -5  -6    3.69    1.67
   1  -5  -6    2.91    3.57
  -1   5   5    7.68    2.26
  -1   5   5    8.88    3.42
  -1   5   5    8.04    2.66
   1  -5  -5   11.48    3.12
   1  -5  -5   10.17    2.55
  -1   5   4  580.49   57.95
  -1   5   4  468.62   58.26
   1  -5  -4  714.12   75.45
   1  -5  -4  536.51   57.85
  -1   5   3  317.86   29.22
  -1   5   3  200.57   22.63
   1  -5  -3  306.89   29.16
   1  -5  -3  269.39   28.06
  -1   5   2   33.67    8.06
  -1   5   2   44.15    5.04
   1  -5  -2   33.65    4.87
   1  -5  -2   25.04    3.39
   1  -5  -2   31.41    4.31
  -1   5   1    2.77    3.08
  -1   5   1    2.11    1.48
  -1   5   1    2.48    2.04
  -1   5   1    3.33    2.60
   1  -5  -1    2.75    2.51
  -1   5   0   15.06    3.05
  -1   5   0   17.51    3.84
  -1   5   0   15.26    3.89
  -1   5   0   15.02    2.98
   1  -5   0   12.60    2.92
  -1   5  -1   13.46    3.26
  -1   5  -1   18.01    4.99
  -1   5  -1   13.78    3.12
  -1   5  -1   17.03    2.98
   1  -5   1   14.09    5.49
  -1   5  -2    5.45    3.35
  -1   5  -2    3.90    1.62
  -1   5  -2    3.63    3.21
  -1   5  -2    3.39    2.09
   1  -5   2    3.24    4.19
  -1   5  -3    0.75    1.47
  -1   5  -3    0.21    1.92
  -1   5  -3    1.28    1.60
   1  -5   3    0.93    1.61
  -1   5  -4   13.00    3.91
  -1   5  -4   21.24    4.24
   1  -5   4   12.85    5.25
   1  -5   4   14.69    6.43
  -1   5  -5    3.66    2.94
  -1   5  -5    2.35    1.73
   1  -5   5    1.75    1.77
   1  -5   5    1.28    1.38
  -1   5  -6    0.49    0.79
  -1   5  -6   -0.06    1.26
   1  -5   6    0.23    0.66
  -1   6   8    0.92    1.42
   1  -6  -8    5.62    1.80
  -1   6   7    1.35    1.25
   1  -6  -7    1.84    1.31
   1  -6  -7   -0.14    2.51
  -1   6   6    2.33    1.72
   1  -6  -6    4.18    2.21
   1  -6  -6    4.43    2.10
  -1   6   5  394.43   45.90
  -1   6   5  469.72   59.95
   1  -6  -5  414.96   42.09
   1  -6  -5  478.35   53.00
  -1   6   4  106.97   11.67
  -1   6   4   72.84    9.77
   1  -6  -4   85.86   10.49
   1  -6  -4  106.87   15.02
  -1   6   3    0.52    1.68
  -1   6   3    0.21    0.80
   1  -6  -3   -0.16    0.96
   1  -6  -3    0.19    1.05
  -1   6   2   30.54    6.04
  -1   6   2   24.87    3.38
   1  -6  -2   30.46    7.85
   1  -6  -2   22.40    4.54
   1  -6  -2   20.60    3.45
  -1   6   1    6.10    2.05
  -1   6   1    4.01    2.85
   1  -6  -1    3.23    2.23
   1  -6  -1    3.85    2.13
   1  -6  -1    6.62    2.59
  -1   6   0    2.07    2.12
  -1   6   0    1.93    1.56
  -1   6   0    2.28    2.64
   1  -6   0    1.18    1.58
   1  -6   0    1.33    1.74
  -1   6  -1   17.18    4.40
  -1   6  -1   10.96    4.77
  -1   6  -1   10.67    3.88
  -1   6  -1    9.83    2.53
   1  -6   1   10.45    6.06
  -1   6  -2   71.85    9.06
  -1   6  -2  123.40   17.61
  -1   6  -2   74.78   10.53
   1  -6   2   80.38   15.57
  -1   6  -3   40.82    9.56
  -1   6  -3   41.40    8.80
  -1   6  -3   53.29    6.79
   1  -6   3   51.09    7.79
  -1   6  -4   94.28   13.65
  -1   6  -4  130.05   15.09
   1  -6   4   91.43   10.34
  -1   6  -5    1.98    1.47
   1  -6   5    1.24    1.13
   1  -7  -7    0.14    1.20
   1  -7  -7    0.14    1.18
  -1   7   6    0.54    1.02
   1  -7  -6    1.79    2.19
   1  -7  -6    1.01    1.14
  -1   7   5    0.45    1.12
   1  -7  -5    0.49    1.01
   1  -7  -5    0.49    1.89
  -1   7   4    1.45    2.16
   1  -7  -4    2.95    2.00
   1  -7  -4    4.39    2.18
  -1   7   3   18.53    5.61
   1  -7  -3   17.92    4.34
   1  -7  -3   14.16    3.63
  -1   7   2    5.36    3.19
   1  -7  -2    6.71    2.56
   1  -7  -2    3.47    3.04
  -1   7   1   11.44    4.38
   1  -7  -1    8.86    2.93
   1  -7  -1   10.90    3.37
   1  -7  -1   13.76    3.80
  -1   7   0    2.69    3.93
   1  -7   0    2.57    1.89
   1  -7   0    4.38    2.35
   1  -7   0    2.99    2.06
  -1   7  -1    0.13    0.71
  -1   7  -1    0.25    1.68
  -1   7  -1    0.36    1.19
   1  -7   1    0.26    1.56
  -1   7  -2    5.67    2.56
  -1   7  -2    5.01    2.67
   1  -7   2    4.11    2.27
  -1   7  -3   -0.03    0.61
  -1   7  -3    0.47    0.96
   1  -7   3    0.54    0.89
   1  -8  -6   -0.04    0.43
   1  -8  -6    0.13    0.85
  -1   8   5   18.16    5.60
   1  -8  -5   23.72    4.05
   1  -8  -5   22.92    3.87
  -1   8   4    0.20    0.69
   1  -8  -4   -0.06    0.90
   1  -8  -4   -0.05    0.52
  -1   8   3    0.72    1.56
   1  -8  -3    1.91    2.35
   1  -8  -3    1.78    1.50
  -1   8   2    3.07    3.42
   1  -8  -2    5.53    2.09
   1  -8  -2    4.99    2.49
  -1   8   1    1.94    3.45
   1  -8  -1    0.53    0.98
   1  -8  -1    1.38    2.55
   1  -8  -1    1.37    1.56
  -1   8   0   17.21    6.65
   1  -8   0   15.21    5.47
   1  -8   0   24.62    4.29
  -1   8  -1    1.75    3.13
   1  -8   1    0.88    2.38
   1  -8   1    2.04    1.31
  -1   9   3   10.13    2.94
   1  -9  -3   10.00    2.18
   1  -9  -3   12.04    1.72
  -1   9   2    0.31    1.33
   1  -9  -2    0.18    0.69
  -2  -9  -1    5.16    2.26
  -2  -9  -1    4.02    1.28
   2   9   1    5.46    2.01
  -2  -9  -2    2.07    1.97
  -2  -9  -2    0.16    0.98
  -2  -9  -2    0.44    1.59
   2   9   2    1.59    1.20
  -2  -9  -3    0.79    1.01
  -2  -9  -3    0.09    0.98
  -2  -9  -3    0.69    0.96
   2   9   3    0.58    1.10
  -2  -9  -4   20.35    2.62
  -2  -9  -4   13.31    5.17
  -2  -9  -4   16.98    3.31
   2   9   4   13.00    4.75
  -2  -9  -5    1.45    1.11
  -2  -9  -5    0.31    1.01
  -2  -9  -6    2.00    1.22
  -2  -9  -6    2.36    1.50
  -2  -9  -7    8.67    2.06
  -2  -9  -7   10.36    3.66
  -2  -8   1   -0.11    0.47
  -2  -8   1    0.28    0.74
  -2  -8   1    0.24    0.59
   2   8  -1    0.10    1.36
  -2  -8   0    1.50    1.98
  -2  -8   0    1.08    1.13
  -2  -8   0    0.63    1.96
   2   8   0    1.20    1.45
  -2  -8  -1    0.72    2.69
  -2  -8  -1    0.67    1.22
  -2  -8  -1    0.49    1.92
   2   8   1    0.20    1.19
  -2  -8  -2   37.45    6.50
  -2  -8  -2   51.41    9.56
  -2  -8  -2   48.71   10.54
   2   8   2   34.48    6.56
  -2  -8  -3    0.13    0.75
  -2  -8  -3   -0.13    0.90
  -2  -8  -3   -0.16    1.30
   2   8   3   -0.21    0.89
  -2  -8  -4   82.51   10.87
  -2  -8  -4  100.07   11.15
  -2  -8  -4  141.31   15.41
   2   8   4   77.98   13.41
  -2  -8  -5    1.66    2.59
  -2  -8  -5    2.80    1.90
  -2  -8  -5    5.15    1.81
  -2  -8  -5    3.70    2.07
  -2  -8  -6   50.47    7.38
  -2  -8  -6   71.99    8.60
  -2  -8  -6   60.55    7.91
  -2  -8  -7   16.25    4.17
  -2  -8  -7   19.38    3.66
  -2  -8  -7   21.46    7.05
  -2  -8  -8    3.53    2.64
  -2  -8  -8    2.77    2.38
   2   8   8    0.72    0.82
   2   8   8    2.89    2.29
  -2  -7   3    0.35    0.90
  -2  -7   3    2.07    1.09
   2   7  -3    1.01    0.98
  -2  -7   2   -0.16    0.73
  -2  -7   2    0.37    1.31
  -2  -7   2    0.09    0.47
   2   7  -2    0.07    0.99
  -2  -7   1    0.51    1.35
  -2  -7   1    0.44    1.21
  -2  -7   1    0.54    1.03
   2   7  -1    0.39    1.44
  -2  -7   0    6.90    3.04
  -2  -7   0    8.00    2.73
  -2  -7   0    7.38    2.75
   2   7   0    7.63    3.39
  -2  -7  -1  198.30   21.22
  -2  -7  -1  160.09   18.23
  -2  -7  -1  182.72   18.33
   2   7   1  182.20   20.60
  -2  -7  -2    8.70    3.97
  -2  -7  -2    7.02    2.60
  -2  -7  -2    8.95    3.16
   2   7   2    7.03    2.60
  -2  -7  -3   65.58   10.93
  -2  -7  -3   40.34    6.68
  -2  -7  -3   59.68   11.10
   2   7   3   36.03    6.12
  -2  -7  -4    1.04    1.20
  -2  -7  -4    0.95    1.84
  -2  -7  -4    1.32    1.57
  -2  -7  -4    0.79    1.47
   2   7   4    0.74    1.38
  -2  -7  -5   19.12    6.66
  -2  -7  -5   14.23    5.21
  -2  -7  -5   31.69    5.09
  -2  -7  -5   20.97    4.30
   2   7   5   17.31    5.81
  -2  -7  -6   24.26    4.16
  -2  -7  -6   15.23    3.66
  -2  -7  -6   24.79    6.72
   2   7   6   16.08    3.68
  -2  -7  -7   46.51   11.21
  -2  -7  -7   50.38    9.34
  -2  -7  -7   33.14    6.14
   2   7   7   34.20    5.38
  -2  -7  -8   43.85    7.16
  -2  -7  -8   30.73    5.84
   2   7   8   30.87    4.86
   2   7   8   34.08    6.00
  -2  -7  -9    8.58    3.02
  -2  -7  -9   10.81    4.43
   2   7   9    6.85    3.56
   2   7   9    7.93    2.83
  -2  -6   4    6.00    2.42
   2   6  -4    5.48    3.07
  -2  -6   3    2.69    1.78
  -2  -6   3    2.57    1.75
  -2  -6   3    6.47    2.37
   2   6  -3    5.05    2.11
  -2  -6   2   15.08    4.15
  -2  -6   2   11.79    3.40
   2   6  -2   18.44    3.63
   2   6  -2   15.09    4.12
  -2  -6   1  169.06   23.68
  -2  -6   1  199.88   20.93
   2   6  -1  234.77   22.47
   2   6  -1  195.08   21.21
  -2  -6   0 1150.92  132.80
  -2  -6   0  950.64  121.66
   2   6   0 1105.88  130.60
   2   6   0  991.79  117.97
  -2  -6  -1   13.80    3.65
  -2  -6  -1   10.18    3.48
  -2  -6  -1   10.69    2.97
   2   6   1    9.80    3.39
  -2  -6  -2    2.35    1.95
  -2  -6  -2    1.16    1.54
  -2  -6  -2    1.24    1.39
   2   6   2    1.31    1.57
  -2  -6  -3    0.30    1.14
  -2  -6  -3    0.73    1.25
  -2  -6  -3    0.96    1.48
  -2  -6  -3    0.60    1.33
   2   6   3    0.61    1.04
   2   6   3    0.60    0.99
  -2  -6  -4   12.71    3.40
  -2  -6  -4   11.78    2.49
  -2  -6  -4   13.56    3.47
  -2  -6  -4   12.24    3.07
   2   6   4   10.55    3.70
   2   6   4   10.42    2.59
  -2  -6  -5   18.91    3.91
  -2  -6  -5   15.40    4.80
  -2  -6  -5   18.92    3.78
  -2  -6  -5   23.68    4.53
   2   6   5   21.01    4.57
  -2  -6  -6    3.93    2.31
  -2  -6  -6    5.85    4.33
  -2  -6  -6    6.55    2.44
   2   6   6    3.28    3.69
  -2  -6  -7    2.22    3.65
  -2  -6  -7    3.58    3.82
  -2  -6  -7    0.93    3.27
   2   6   7    1.82    1.86
  -2  -6  -8    1.11    2.17
  -2  -6  -8    1.50    1.74
   2   6   8    0.90    1.58
   2   6   8    1.30    3.24
  -2  -6  -9    9.41    3.39
  -2  -6  -9   12.59    3.19
   2   6   9    8.81    2.83
   2   6   9   10.13    3.59
  -2  -6 -10   26.04    4.61
  -2  -6 -10   37.30    4.91
   2   6  10   24.03    4.41
   2   6  10   25.07    7.08
  -2  -5   5   11.75    3.16
  -2  -5   5   15.47    3.53
   2   5  -5    8.09    2.08
  -2  -5   4   33.10    6.38
  -2  -5   4   35.59    6.89
   2   5  -4   35.44    8.64
  -2  -5   3   15.38    4.44
  -2  -5   3   13.02    6.23
  -2  -5   3    8.13    2.71
   2   5  -3   13.52    5.67
  -2  -5   2   61.52    7.83
  -2  -5   2   83.17   10.52
  -2  -5   2   70.54    9.01
   2   5  -2   53.31    5.79
   2   5  -2   71.32    9.01
  -2  -5   1  186.17   22.70
  -2  -5   1  137.40   14.16
  -2  -5   1  129.51   17.07
   2   5  -1  141.75   12.01
   2   5  -1  149.87   19.63
  -2  -5   0  177.08   19.38
  -2  -5   0  185.01   17.81
  -2  -5   0  244.83   25.56
   2   5   0  224.91   18.71
   2   5   0  193.17   18.52
  -2  -5  -1   70.95   11.09
  -2  -5  -1   74.51    9.36
  -2  -5  -1   82.01    8.21
  -2  -5  -1   93.07   10.08
  -2  -5  -1   61.02    5.46
   2   5   1   81.44    7.81
   2   5   1   75.98    6.28
   2   5   1   63.35    6.15
   2   5   1   69.22   10.44
  -2  -5  -2   55.98    6.47
  -2  -5  -2   53.88    4.86
  -2  -5  -2   51.93    5.25
  -2  -5  -2   66.47    7.81
  -2  -5  -2   60.64    6.40
  -2  -5  -2   63.85    5.93
  -2  -5  -2   64.40    5.71
   2   5   2   59.03    5.68
   2   5   2   91.54    8.51
   2   5   2   90.10    7.78
   2   5   2   71.71    7.65
   2   5   2   63.50    6.58
  -2  -5  -3    4.36    1.41
  -2  -5  -3    4.59    1.60
  -2  -5  -3    2.74    1.73
  -2  -5  -3    5.73    1.97
  -2  -5  -3    2.49    1.09
  -2  -5  -3    2.95    2.11
  -2  -5  -3    2.91    1.26
  -2  -5  -3    1.38    1.34
   2   5   3    4.24    1.11
   2   5   3    2.53    2.78
   2   5   3    5.83    1.91
   2   5   3    2.37    1.77
   2   5   3    3.25    1.56
  -2  -5  -4    2.61    1.69
  -2  -5  -4    1.26    1.13
  -2  -5  -4    2.05    1.82
  -2  -5  -4    2.55    2.50
  -2  -5  -4    1.50    1.46
  -2  -5  -4    1.97    1.41
   2   5   4    1.65    2.61
   2   5   4    2.94    1.58
   2   5   4    2.22    1.60
   2   5   4    2.07    1.48
   2   5   4    1.90    1.02
  -2  -5  -5   10.20    2.47
  -2  -5  -5    9.34    2.67
  -2  -5  -5    8.85    2.45
  -2  -5  -5   15.04    3.17
  -2  -5  -5    6.41    2.57
   2   5   5    8.80    2.82
   2   5   5    8.31    2.79
  -2  -5  -6    6.52    3.97
  -2  -5  -6    5.68    1.86
  -2  -5  -6    4.79    4.47
  -2  -5  -6    6.20    2.61
   2   5   6    5.67    2.52
  -2  -5  -7   48.86    8.42
  -2  -5  -7   36.05    5.85
  -2  -5  -7   36.53    7.02
   2   5   7   38.94    9.68
  -2  -5  -8    0.17    2.95
  -2  -5  -8    0.55    2.62
   2   5   8    0.56    2.33
   2   5   8    0.94    1.82
  -2  -5  -9    0.95    2.41
  -2  -5  -9   -0.01    2.33
   2   5   9    0.43    2.30
   2   5   9    0.89    1.66
  -2  -5 -10   74.25    8.95
  -2  -5 -10   83.48    8.16
   2   5  10   76.72    9.25
   2   5  10   78.43   10.24
  -2  -4   6   14.32    3.92
  -2  -4   6   13.42    3.67
  -2  -4   5   65.59    9.14
  -2  -4   5   58.21    8.06
   2   4  -5   46.50    9.31
   2   4  -5   61.67    7.64
  -2  -4   4   55.40    9.53
  -2  -4   4   43.96    7.58
   2   4  -4   32.96    8.85
   2   4  -4   49.08    7.15
  -2  -4   3   54.62    8.46
  -2  -4   3   41.04    6.43
  -2  -4   3   27.21    4.27
   2   4  -3   32.35    4.96
   2   4  -3   43.54    6.11
  -2  -4   2   14.41    3.05
  -2  -4   2   26.09    5.17
  -2  -4   2   16.71    3.63
  -2  -4   2   13.50    3.44
   2   4  -2   11.38    3.97
   2   4  -2   19.74    3.87
   2   4  -2   15.49    3.38
  -2  -4   1    9.76    2.05
  -2  -4   1    9.27    2.39
  -2  -4   1   12.16    2.14
  -2  -4   1    9.87    1.68
  -2  -4   1   10.53    3.90
  -2  -4   1   12.71    3.19
   2   4  -1   11.39    2.56
   2   4  -1   14.47    1.90
   2   4  -1   11.56    2.57
   2   4  -1   10.36    2.69
  -2  -4   0   91.87   11.80
  -2  -4   0  130.24   11.52
  -2  -4   0  142.96   12.20
  -2  -4   0   94.63    8.32
  -2  -4   0  104.03    9.40
  -2  -4   0  106.42    9.36
   2   4   0   87.17   12.13
   2   4   0   93.03    7.60
   2   4   0  144.22   16.24
   2   4   0  102.50    7.68
   2   4   0   88.90   11.34
   2   4   0  104.02    8.31
  -2  -4  -1   19.69    2.78
  -2  -4  -1   19.10    5.29
  -2  -4  -1   20.09    1.95
  -2  -4  -1   24.05    3.52
  -2  -4  -1   19.56    2.37
  -2  -4  -1   27.90    2.96
   2   4   1   22.16    3.52
   2   4   1   24.64    3.49
   2   4   1   21.99    3.01
   2   4   1   22.05    6.14
   2   4   1   18.93    3.02
   2   4   1   24.46    3.67
  -2  -4  -2   24.71    2.47
  -2  -4  -2   30.32    3.82
  -2  -4  -2   31.56    3.87
  -2  -4  -2   39.50    4.83
  -2  -4  -2   25.55    3.73
  -2  -4  -2   35.74    3.37
  -2  -4  -2   44.42    5.05
  -2  -4  -2   38.60    4.94
   2   4   2   32.07    3.82
   2   4   2   45.99    4.85
   2   4   2   30.59    2.97
   2   4   2   33.75    3.65
   2   4   2   37.12    4.63
  -2  -4  -3    0.34    0.59
  -2  -4  -3    0.77    0.91
  -2  -4  -3    0.51    0.84
  -2  -4  -3    0.63    0.78
  -2  -4  -3    0.61    1.43
  -2  -4  -3    0.51    1.05
  -2  -4  -3    0.39    0.57
  -2  -4  -3    0.66    1.36
   2   4   3    0.62    0.87
   2   4   3    0.50    1.43
   2   4   3    0.68    1.15
   2   4   3    0.75    0.74
   2   4   3    0.59    0.67
  -2  -4  -4   36.01    5.67
  -2  -4  -4   25.66    3.01
  -2  -4  -4   46.27    3.95
  -2  -4  -4   29.17    4.96
  -2  -4  -4   40.06    4.11
  -2  -4  -4   32.82    4.15
  -2  -4  -4   46.53    5.06
   2   4   4   38.64    3.84
   2   4   4   41.79    5.64
   2   4   4   29.42    4.03
   2   4   4   33.17    4.68
   2   4   4   37.72    3.71
  -2  -4  -5   90.70    9.10
  -2  -4  -5  108.68    8.97
  -2  -4  -5  108.15    9.92
  -2  -4  -5  115.81   12.85
  -2  -4  -5  110.49   12.08
  -2  -4  -5   85.29    8.27
  -2  -4  -5  100.07    8.75
   2   4   5  109.58   10.37
   2   4   5  129.64   12.15
   2   4   5   81.22   11.55
   2   4   5  100.67   14.50
   2   4   5  129.47   11.48
  -2  -4  -6   42.10    8.31
  -2  -4  -6   39.43    7.85
  -2  -4  -6   25.29    4.47
  -2  -4  -6   28.61    5.04
   2   4   6   25.40    4.00
   2   4   6   24.76    7.33
  -2  -4  -7   50.62    8.36
  -2  -4  -7   63.36   10.64
   2   4   7   39.36    5.61
   2   4   7   40.00    9.89
   2   4   7   41.48    7.34
  -2  -4  -8    6.52    6.09
  -2  -4  -8   11.49    5.40
   2   4   8    7.73    5.27
   2   4   8    7.60    3.51
   2   4   8    7.71    4.36
  -2  -4  -9   72.75   13.75
  -2  -4  -9  101.64   14.55
   2   4   9   55.02    7.76
   2   4   9   73.51   11.20
   2   4   9   58.62    7.64
  -2  -4 -10    2.41    1.50
  -2  -4 -10    3.29    1.88
   2   4  10    1.25    1.74
   2   4  10    1.79    1.74
   2   4  10    2.37    3.84
  -2  -3   7   11.99    5.36
  -2  -3   7   10.03    4.90
  -2  -3   6    3.22    2.76
  -2  -3   6    3.93    2.42
   2   3  -6    3.31    2.22
  -2  -3   5  192.08   22.32
  -2  -3   5  181.56   21.40
   2   3  -5  152.34   20.74
   2   3  -5  181.84   18.34
  -2  -3   4    0.05    1.81
  -2  -3   4    0.30    1.05
  -2  -3   4    0.00    1.17
   2   3  -4    0.14    0.94
   2   3  -4    0.13    1.22
  -2  -3   3    3.03    2.13
  -2  -3   3    3.54    2.08
  -2  -3   3    2.09    1.48
   2   3  -3    2.12    2.73
   2   3  -3    3.58    1.14
   2   3  -3    1.58    2.66
  -2  -3   2  133.05   11.61
  -2  -3   2  164.46   18.60
  -2  -3   2  182.74   19.38
  -2  -3   2  147.37   11.88
  -2  -3   2  141.64   12.33
  -2  -3   2  130.49   10.14
   2   3  -2  161.05   14.87
   2   3  -2  163.66   17.73
   2   3  -2  177.23   13.66
   2   3  -2  151.47   12.87
   2   3  -2  168.95   13.60
   2   3  -2  143.30   12.56
  -2  -3   1   43.25    3.30
  -2  -3   1   64.35    5.16
  -2  -3   1   79.45    9.85
  -2  -3   1   48.17    5.59
  -2  -3   1   46.90    4.58
  -2  -3   1   62.60    6.42
   2   3  -1   48.13    7.11
   2   3  -1   54.46    5.05
   2   3  -1   63.91    5.84
   2   3  -1   50.40    4.16
   2   3  -1   43.82    3.36
   2   3  -1   68.91    9.48
  -2  -3   0   31.25    3.78
  -2  -3   0   35.06    3.06
  -2  -3   0   42.45    4.45
  -2  -3   0   36.88    4.07
  -2  -3   0   28.55    3.20
   2   3   0   37.26    3.48
   2   3   0   28.05    2.26
   2   3   0   35.89    3.61
   2   3   0   30.77    3.63
   2   3   0   32.42    3.09
  -2  -3  -1    8.20    1.00
  -2  -3  -1    9.24    2.20
  -2  -3  -1   11.17    2.45
  -2  -3  -1    8.68    1.39
  -2  -3  -1   14.57    2.28
  -2  -3  -1   13.47    2.20
  -2  -3  -1   11.02    2.33
   2   3   1   12.52    1.82
   2   3   1    9.69    2.03
   2   3   1    9.32    2.73
   2   3   1    9.67    1.41
   2   3   1   11.53    2.21
   2   3   1   11.27    2.35
  -2  -3  -2  164.21   12.42
  -2  -3  -2  200.61   16.60
  -2  -3  -2  173.80   12.93
  -2  -3  -2  145.38   11.76
  -2  -3  -2  135.78   10.77
  -2  -3  -2  163.35   13.28
  -2  -3  -2  150.51   10.87
  -2  -3  -2  140.78   12.23
   2   3   2  159.71   15.17
   2   3   2  168.79   12.88
   2   3   2  142.68   11.43
   2   3   2  191.64   15.12
   2   3   2  149.59   11.10
  -2  -3  -3    4.47    1.58
  -2  -3  -3    4.64    1.73
  -2  -3  -3    2.08    1.81
  -2  -3  -3    7.14    1.79
  -2  -3  -3    6.78    2.46
  -2  -3  -3    6.71    1.27
  -2  -3  -3    4.71    3.61
   2   3   3    3.80    1.76
   2   3   3    6.70    2.10
   2   3   3    5.72    1.62
   2   3   3    5.82    1.68
  -2  -3  -4  311.42   27.57
  -2  -3  -4  211.35   19.84
  -2  -3  -4  283.30   24.86
  -2  -3  -4  326.00   26.23
  -2  -3  -4  210.28   18.26
  -2  -3  -4  232.85   18.96
   2   3   4  254.43   20.03
   2   3   4  269.96   24.75
   2   3   4  231.86   21.26
   2   3   4  267.68   22.45
   2   3   4  270.81   24.99
  -2  -3  -5   33.97    4.58
  -2  -3  -5   66.87    7.73
  -2  -3  -5   54.43    7.95
  -2  -3  -5   52.23    5.07
  -2  -3  -5   42.96    6.40
  -2  -3  -5   39.90    5.47
   2   3   5   42.66    8.28
   2   3   5   44.68    4.19
   2   3   5   45.43    5.43
   2   3   5   35.24    4.97
   2   3   5   56.94    8.81
   2   3   5   47.08    7.91
  -2  -3  -6  248.09   24.18
  -2  -3  -6  205.20   19.53
  -2  -3  -6  272.26   22.91
  -2  -3  -6  204.24   18.98
   2   3   6  303.10   24.83
   2   3   6  198.22   19.12
   2   3   6  201.18   19.03
  -2  -3  -7  167.91   15.94
  -2  -3  -7  124.38   14.24
   2   3   7  102.02   11.31
   2   3   7  105.60   12.00
   2   3   7  129.14   15.10
  -2  -3  -8   47.86    7.86
  -2  -3  -8   59.17    7.53
   2   3   8   38.35    6.65
   2   3   8   44.86    8.69
   2   3   8   39.98    9.56
  -2  -3  -9   18.62    4.18
  -2  -3  -9   22.95    4.03
   2   3   9   15.07    5.98
   2   3   9   20.45    5.96
   2   3   9   17.67    3.91
  -2  -3 -10    1.41    2.11
  -2  -3 -10    4.01    1.64
   2   3  10    2.08    1.40
   2   3  10    3.09    1.85
   2   3  10    1.47    1.82
  -2  -2   7    0.16    2.11
  -2  -2   7    0.37    1.21
   2   2  -7    0.55    1.10
  -2  -2   6    3.04    2.16
  -2  -2   6    1.87    1.74
  -2  -2   6    2.82    2.63
   2   2  -6    4.28    3.50
  -2  -2   5    9.25    3.80
  -2  -2   5    9.21    3.44
  -2  -2   5    5.77    5.04
   2   2  -5    9.40    3.19
   2   2  -5    7.62    4.18
  -2  -2   4    7.65    3.43
  -2  -2   4    8.83    4.86
  -2  -2   4    7.18    2.89
   2   2  -4    7.06    3.77
   2   2  -4    8.53    2.59
  -2  -2   3   48.50    8.95
  -2  -2   3   40.06    5.00
  -2  -2   3   39.87    7.39
  -2  -2   3   46.92    6.42
  -2  -2   3   46.98    4.67
   2   2  -3   44.30    5.02
   2   2  -3   44.45    4.60
   2   2  -3   48.57    5.34
   2   2  -3   41.25    7.03
  -2  -2   2    7.13    1.73
  -2  -2   2    9.47    2.17
  -2  -2   2   10.92    2.64
  -2  -2   2    9.44    2.25
  -2  -2   2    8.83    1.16
  -2  -2   2    6.90    1.08
  -2  -2   2    7.34    2.11
   2   2  -2    8.31    1.04
   2   2  -2   10.60    3.03
   2   2  -2   11.63    2.54
   2   2  -2   10.20    1.77
   2   2  -2    8.88    2.25
  -2  -2   1    6.59    0.88
  -2  -2   1    7.43    2.32
  -2  -2   1   10.55    3.95
  -2  -2   1    8.01    1.34
  -2  -2   1    7.52    1.88
  -2  -2   1   10.38    2.10
  -2  -2   1    6.48    1.34
   2   2  -1    8.67    2.39
   2   2  -1   10.14    1.91
   2   2  -1    6.77    2.33
   2   2  -1    7.59    1.63
  -2  -2   0    0.93    1.02
  -2  -2   0    0.50    0.80
  -2  -2   0    0.38    0.72
  -2  -2   0    1.27    1.71
  -2  -2   0    0.86    0.96
  -2  -2   0    0.60    0.31
   2   2   0    1.30    1.59
   2   2   0    0.90    1.57
  -2  -2  -1   68.41    5.81
  -2  -2  -1   80.58    4.98
  -2  -2  -1   64.25    6.72
  -2  -2  -1   66.11    4.83
  -2  -2  -1   77.18    6.77
  -2  -2  -1   60.06    4.54
  -2  -2  -1   86.96    7.60
  -2  -2  -1   56.85    5.89
   2   2   1   59.14    5.98
   2   2   1   80.38   10.00
  -2  -2  -2  157.33   10.60
  -2  -2  -2  160.28   13.07
  -2  -2  -2  133.72    9.71
  -2  -2  -2  148.07   13.58
  -2  -2  -2  203.49   15.35
  -2  -2  -2  189.37   15.66
  -2  -2  -2  170.34   15.77
   2   2   2  180.53   16.42
   2   2   2  190.33   14.70
   2   2   2  167.90   13.89
  -2  -2  -3   20.33    5.00
  -2  -2  -3   17.62    2.54
  -2  -2  -3   14.15    1.98
  -2  -2  -3   19.80    4.67
  -2  -2  -3   16.91    2.60
  -2  -2  -3   11.25    1.15
  -2  -2  -3   12.54    1.35
  -2  -2  -3   11.44    2.47
   2   2   3   16.61    2.29
   2   2   3   19.26    2.90
   2   2   3   18.24    3.06
  -2  -2  -4   74.31    7.44
  -2  -2  -4   60.92    5.71
  -2  -2  -4   87.00    9.10
  -2  -2  -4   58.65    5.42
  -2  -2  -4   83.47    6.95
  -2  -2  -4   51.44    3.69
  -2  -2  -4   65.72    6.24
   2   2   4   65.37   10.21
   2   2   4   64.44    6.10
   2   2   4   65.08    5.03
   2   2   4   52.42    5.14
  -2  -2  -5  348.61   33.02
  -2  -2  -5  396.64   37.16
  -2  -2  -5  366.75   32.73
  -2  -2  -5  348.62   30.63
  -2  -2  -5  336.64   32.79
  -2  -2  -5  326.57   27.33
  -2  -2  -5  348.91   28.16
   2   2   5  356.50   28.73
   2   2   5  364.29   33.35
   2   2   5  384.33   33.05
   2   2   5  337.83   34.63
  -2  -2  -6  153.20   18.95
  -2  -2  -6  131.09   14.23
  -2  -2  -6  156.89   12.15
  -2  -2  -6  147.98   15.28
  -2  -2  -6  183.55   18.82
   2   2   6  140.75   13.62
   2   2   6  178.14   15.40
   2   2   6  141.74   14.91
   2   2   6  143.87   14.27
  -2  -2  -7   60.58    6.94
  -2  -2  -7   89.98    9.20
  -2  -2  -7   77.74    9.39
   2   2   7   56.55    6.93
   2   2   7   69.91    9.88
   2   2   7   73.78    9.22
  -2  -2  -8    2.64    2.06
  -2  -2  -8    1.50    2.34
  -2  -2  -8    3.65    1.94
   2   2   8    2.49    2.13
   2   2   8    1.82    3.15
   2   2   8    3.49    2.92
  -2  -2  -9   43.90    6.46
  -2  -2  -9   79.54   11.47
  -2  -2  -9   49.75    6.40
   2   2   9   47.05    6.96
   2   2   9   54.07    7.47
   2   2   9   61.62    9.51
  -2  -2 -10    0.00    0.74
  -2  -2 -10    0.14    0.61
   2   2  10   -0.42    1.10
   2   2  10   -0.23    0.83
  -2  -1   8   30.13    4.77
  -2  -1   8   30.04    4.47
   2   1  -8   38.03    5.16
  -2  -1   7  105.31   12.65
  -2  -1   7   89.56   10.95
  -2  -1   7  112.00   13.30
   2   1  -7  118.30   12.90
  -2  -1   6    9.42    5.63
  -2  -1   6    9.05    5.41
  -2  -1   6    9.60    3.71
   2   1  -6   10.43    3.16
   2   1  -6    8.14    2.05
  -2  -1   5   53.87    6.26
  -2  -1   5   44.85    7.78
  -2  -1   5   40.87   10.16
  -2  -1   5   42.07    7.15
   2   1  -5   47.15   10.14
  -2  -1   4   63.12    5.88
  -2  -1   4   57.57    7.12
  -2  -1   4   64.59   11.43
  -2  -1   4   64.21    7.68
   2   1  -4   63.99    7.06
  -2  -1   3   33.59    6.25
  -2  -1   3   24.56    3.22
  -2  -1   3   30.35    4.05
  -2  -1   3   31.98    4.26
  -2  -1   3   26.21    3.14
  -2  -1   3   26.57    2.21
   2   1  -3   43.18    6.12
   2   1  -3   36.14    4.21
   2   1  -3   30.52    3.49
   2   1  -3   26.32    2.18
  -2  -1   2   37.59    6.94
  -2  -1   2   32.20    4.30
  -2  -1   2   37.66    4.15
  -2  -1   2   23.87    1.90
  -2  -1   2   35.88    5.83
   2   1  -2   34.50    5.56
   2   1  -2   33.11    5.36
   2   1  -2   28.04    4.80
  -2  -1   1  321.66   30.61
  -2  -1   1  304.29   23.02
  -2  -1   1  317.00   28.21
  -2  -1   1  320.71   26.95
  -2  -1   1  325.98   31.45
   2   1  -1  284.85   27.53
   2   1  -1  307.07   28.30
  -2  -1   0    2.36    1.62
  -2  -1   0    2.67    1.32
  -2  -1   0    1.70    1.00
  -2  -1   0    2.89    0.55
  -2  -1   0    2.60    1.06
  -2  -1   0    1.43    1.06
  -2  -1   0    2.21    1.37
   2   1   0    1.38    1.18
   2   1   0    2.86    1.28
  -2  -1  -1   23.08    5.39
  -2  -1  -1   21.97    2.52
  -2  -1  -1   20.43    2.28
  -2  -1  -1   19.81    1.98
  -2  -1  -1   20.37    2.74
  -2  -1  -1   16.34    2.35
  -2  -1  -1   18.98    2.02
  -2  -1  -1   17.90    1.18
   2   1   1   19.60    2.93
   2   1   1   20.96    4.77
  -2  -1  -221249.21 5653.46
  -2  -1  -220392.11 5425.38
  -2  -1  -220236.94 5314.46
  -2  -1  -219112.56 5080.02
  -2  -1  -221019.82 5589.76
  -2  -1  -220404.61 5425.74
  -2  -1  -219097.74 5058.51
  -2  -1  -220544.38 5426.85
   2   1   221501.27 5747.61
   2   1   220910.03 5562.26
  -2  -1  -3  200.11   17.25
  -2  -1  -3  253.06   19.54
  -2  -1  -3  216.86   18.90
  -2  -1  -3  215.15   17.01
  -2  -1  -3  232.34   18.45
  -2  -1  -3  237.56   21.07
  -2  -1  -3  270.03   25.36
   2   1   3  194.98   15.87
   2   1   3  242.88   23.98
   2   1   3  269.97   25.41
  -2  -1  -4   55.57    4.93
  -2  -1  -4   60.02    5.56
  -2  -1  -4   52.77    6.71
  -2  -1  -4   35.82    4.48
  -2  -1  -4   40.19    4.02
  -2  -1  -4   46.79    6.76
   2   1   4   48.27    5.87
   2   1   4   35.71    3.90
   2   1   4   44.06    4.88
   2   1   4   37.15    3.88
  -2  -1  -5    9.42    2.15
  -2  -1  -5   16.75    2.11
  -2  -1  -5   11.69    2.76
  -2  -1  -5   11.74    2.49
  -2  -1  -5   15.53    3.15
   2   1   5   13.01    3.08
   2   1   5   16.02    2.42
   2   1   5   16.82    2.56
   2   1   5   10.84    2.12
   2   1   5   11.70    4.56
   2   1   5   14.24    3.05
  -2  -1  -6    0.71    1.13
  -2  -1  -6    1.00    1.20
  -2  -1  -6    0.25    1.46
  -2  -1  -6    0.72    1.34
   2   1   6    0.47    1.42
   2   1   6    0.33    1.25
   2   1   6    0.76    0.89
   2   1   6    0.33    1.34
  -2  -1  -7   12.67    3.28
  -2  -1  -7   10.51    2.79
  -2  -1  -7   12.42    2.39
  -2  -1  -7   13.04    3.08
   2   1   7   15.07    4.61
   2   1   7   13.00    3.87
   2   1   7   11.23    2.91
  -2  -1  -8   18.50    3.70
  -2  -1  -8   19.21    6.82
  -2  -1  -8   20.08    4.46
   2   1   8   14.98    5.53
   2   1   8   18.02    4.34
   2   1   8   19.55    5.55
  -2  -1  -9   10.86    3.23
  -2  -1  -9   18.96    5.48
  -2  -1  -9   10.63    2.31
   2   1   9   12.67    4.15
   2   1   9   13.04    3.63
  -2  -1 -10    4.99    1.92
  -2  -1 -10   11.00    3.49
   2   1  10    6.57    2.66
   2   1  10    7.08    3.75
  -2   0   8   17.71    5.18
  -2   0   8   19.56    4.21
  -2   0   8   19.60    3.80
   2   0  -8   28.81    4.62
  -2   0   7    0.30    1.16
  -2   0   7    0.04    2.00
  -2   0   7    0.49    1.85
   2   0  -7    0.36    1.11
  -2   0   6    9.37    2.48
  -2   0   6   10.05    4.03
  -2   0   6   10.86    3.63
  -2   0   6    9.79    3.73
   2   0  -6   11.80    3.61
  -2   0   5   60.49   10.55
  -2   0   5   66.68   12.89
  -2   0   5   93.48   10.35
  -2   0   5   59.33    7.63
   2   0  -5   64.70    7.54
  -2   0   4   35.26    2.97
  -2   0   4   38.50    5.32
  -2   0   4   33.41    3.85
  -2   0   4   46.33    6.36
  -2   0   4   30.06    3.67
  -2   0   4   32.06    4.43
  -2   0   4   39.38    5.83
   2   0  -4   41.61    4.31
   2   0  -4   49.98    5.24
   2   0  -4   38.06    7.00
  -2   0   3   45.33    3.93
  -2   0   3   56.59    7.48
  -2   0   3   45.21    5.82
  -2   0   3   49.27    8.80
  -2   0   3   38.60    4.30
  -2   0   3   39.12    4.54
   2   0  -3   37.17    4.15
   2   0  -3   60.00    6.00
   2   0  -3   43.96    7.02
  -2   0   2   -0.30    0.89
  -2   0   2    0.16    0.75
  -2   0   2   -0.48    1.00
  -2   0   2   -0.44    0.60
  -2   0   2   -0.63    0.55
  -2   0   2   -0.18    0.45
  -2   0   2   -0.22    0.69
   2   0  -2   -0.52    1.25
   2   0  -2   -0.47    1.29
  -2   0   1  451.88   41.19
  -2   0   1  598.35   48.42
  -2   0   1  622.75   51.50
  -2   0   1  666.95   59.06
  -2   0   1  717.26   64.02
  -2   0   1  648.98   58.96
  -2   0   1  655.74   55.36
   2   0  -1  596.62   58.17
  -2   0   0  294.03   21.97
  -2   0   0  267.75   20.89
  -2   0   0  267.17   17.88
  -2   0   0  227.29   17.48
  -2   0   0  263.99   24.42
  -2   0   0  293.12   25.48
  -2   0   0  268.26   19.20
  -2   0  -1 7055.37 1250.28
  -2   0  -1 6745.95 1226.79
  -2   0  -1 6823.78 1229.65
  -2   0  -1 6429.94 1145.12
  -2   0  -1 6967.82 1259.47
  -2   0  -1 6704.35 1210.93
  -2   0  -1 7393.70 1334.38
  -2   0  -1 7235.58 1303.64
  -2   0  -2 1239.01  132.95
  -2   0  -2 1400.06  151.23
  -2   0  -2 1201.17  126.40
  -2   0  -2 1303.62  141.01
  -2   0  -2 1519.78  162.75
  -2   0  -2 1291.28  142.89
  -2   0  -2 1440.92  152.33
   2   0   2 1575.55  170.18
   2   0   2 1174.14  130.77
  -2   0  -3   31.37    3.92
  -2   0  -3   28.14    3.28
  -2   0  -3   30.63    5.30
  -2   0  -3   31.06    3.50
  -2   0  -3   22.06    2.53
   2   0   3   22.51    3.40
   2   0   3   31.82    3.88
   2   0   3   29.91    4.84
  -2   0  -4   53.98    4.76
  -2   0  -4   68.50    6.14
  -2   0  -4   55.41    5.48
  -2   0  -4   60.67    5.12
   2   0   4   49.40    5.16
   2   0   4   44.89    4.03
   2   0   4   57.29    6.04
   2   0   4   49.45    5.66
   2   0   4   62.35    8.16
  -2   0  -5    5.29    2.94
  -2   0  -5    3.08    1.27
  -2   0  -5    3.34    1.44
  -2   0  -5    3.18    1.53
   2   0   5    2.76    1.66
   2   0   5    3.45    2.32
   2   0   5    2.71    2.85
   2   0   5    1.81    0.92
   2   0   5    3.02    1.13
  -2   0  -6   21.14    4.03
  -2   0  -6   20.14    5.12
  -2   0  -6   20.66    3.41
  -2   0  -6   35.10    7.39
   2   0   6   20.44    4.42
   2   0   6   18.53    4.17
  -2   0  -7   64.68   10.52
  -2   0  -7   42.93    5.40
  -2   0  -7   55.93    7.19
  -2   0  -7   46.61   10.53
   2   0   7   41.54    9.68
   2   0   7   46.54    8.00
  -2   0  -8   19.39    3.99
  -2   0  -8   16.35    5.11
  -2   0  -8   13.29    3.84
   2   0   8   15.66    4.59
   2   0   8   15.44    6.64
  -2   0  -9    1.58    2.19
  -2   0  -9    0.61    1.49
   2   0   9    0.44    2.25
   2   0   9    1.50    1.57
  -2   0 -10   28.56    4.37
  -2   0 -10   37.99    4.20
   2   0  10   26.26    4.01
  -2   1   8    0.58    1.74
  -2   1   8    1.47    2.40
  -2   1   8    0.97    1.05
   2  -1  -8    1.98    2.59
  -2   1   7    0.61    2.13
  -2   1   7    1.04    1.74
  -2   1   7    0.04    2.23
   2  -1  -7    0.96    2.48
  -2   1   6   16.29    3.99
  -2   1   6   14.51    7.20
  -2   1   6    9.14    2.88
  -2   1   6   11.37    3.45
   2  -1  -6   11.74    3.30
  -2   1   5   72.76    7.10
  -2   1   5   63.24   11.95
  -2   1   5   60.47    9.42
  -2   1   5   61.57   10.24
   2  -1  -5   67.61    7.85
  -2   1   4  270.37   23.61
  -2   1   4  276.72   23.79
  -2   1   4  244.71   24.23
  -2   1   4  267.35   23.03
  -2   1   4  282.32   25.87
  -2   1   4  289.22   26.71
   2  -1  -4  398.09   33.41
   2  -1  -4  296.61   25.46
   2  -1  -4  263.84   20.84
  -2   1   3  354.60   31.06
  -2   1   3  364.06   35.52
  -2   1   3  327.56   29.06
  -2   1   3  282.12   22.87
  -2   1   3  302.10   25.52
  -2   1   3  337.17   27.43
   2  -1  -3  410.66   32.08
   2  -1  -3  277.28   21.59
   2  -1  -3  352.78   30.52
   2  -1  -3  282.51   23.67
  -2   1   2  899.89   91.28
  -2   1   2  740.17   70.15
  -2   1   2  765.45   75.39
  -2   1   2  792.16   73.43
  -2   1   2  806.92   76.63
  -2   1   2  881.71   84.08
   2  -1  -2  913.18   86.56
   2  -1  -2  648.78   65.85
   2  -1  -2  787.57   74.78
  -2   1   1    7.76    2.41
  -2   1   1    7.13    1.72
  -2   1   1    7.18    2.78
  -2   1   1    6.97    1.36
  -2   1   1    6.49    0.53
  -2   1   1    7.78    1.88
   2  -1  -1    7.03    1.97
   2  -1  -1    7.72    3.09
  -2   1   0  761.29   70.36
  -2   1   0  648.36   56.70
  -2   1   0  702.91   61.71
  -2   1   0  838.07   76.48
  -2   1   0  886.28   86.89
  -2   1   0  621.89   57.78
  -2   1   0  716.11   64.37
  -2   1  -1  272.27   20.14
  -2   1  -1  259.19   23.33
  -2   1  -1  268.57   23.64
  -2   1  -1  208.70   15.06
  -2   1  -1  263.70   19.20
  -2   1  -1  232.12   17.00
  -2   1  -1  235.04   15.58
   2  -1   1  227.17   18.81
  -2   1  -2  170.25   14.22
  -2   1  -2  176.51   16.69
  -2   1  -2  152.02   11.60
  -2   1  -2  158.17   12.11
  -2   1  -2  218.03   16.92
  -2   1  -2  181.79   12.72
   2  -1   2  166.18   12.92
   2  -1   2  166.91   14.27
  -2   1  -3    0.47    0.49
  -2   1  -3    0.52    1.11
  -2   1  -3    0.10    0.25
  -2   1  -3    0.49    1.40
  -2   1  -3    1.02    1.27
  -2   1  -3    0.29    0.67
   2  -1   3    0.74    1.37
   2  -1   3    1.20    1.04
   2  -1   3    0.05    1.07
   2  -1   3    0.30    0.80
  -2   1  -4   14.71    2.61
  -2   1  -4   11.71    2.23
  -2   1  -4    9.24    1.98
  -2   1  -4   11.38    4.45
   2  -1   4    8.60    3.42
   2  -1   4   12.71    2.04
   2  -1   4   10.56    2.47
   2  -1   4    8.18    2.19
  -2   1  -5   87.13    9.37
  -2   1  -5   93.47    9.66
  -2   1  -5   79.78   10.21
  -2   1  -5   71.26    7.46
   2  -1   5   70.75   10.31
   2  -1   5   71.09    7.86
  -2   1  -6   10.99    3.80
  -2   1  -6    8.87    2.68
  -2   1  -6   10.00    2.87
  -2   1  -6    9.68    5.53
   2  -1   6   10.57    5.55
   2  -1   6    6.87    2.60
  -2   1  -7    2.39    1.41
  -2   1  -7    3.53    2.16
  -2   1  -7    2.13    2.14
   2  -1   7    2.29    2.05
   2  -1   7    1.76    3.26
   2  -1   7    1.58    1.69
  -2   1  -8   18.51    5.09
  -2   1  -8   25.37    4.24
   2  -1   8   18.14    4.86
   2  -1   8   14.82    3.76
  -2   1  -9   33.74    4.47
  -2   1  -9   22.28    4.26
   2  -1   9   20.45    3.78
   2  -1   9   20.70    3.91
  -2   2   8   -0.34    1.59
   2  -2  -8    0.07    1.24
  -2   2   7    3.70    2.82
   2  -2  -7    3.54    2.39
  -2   2   6    0.59    1.76
  -2   2   6    0.15    0.63
   2  -2  -6   -0.21    0.91
  -2   2   5   20.58    4.51
  -2   2   5   22.15    3.92
   2  -2  -5   23.53    4.17
  -2   2   4   -0.08    1.04
  -2   2   4    0.24    0.55
  -2   2   4    0.07    0.43
  -2   2   4    0.12    0.66
  -2   2   4    0.13    0.75
   2  -2  -4    0.07    0.41
   2  -2  -4    0.00    0.43
   2  -2  -4    0.10    0.56
  -2   2   3  325.21   26.58
  -2   2   3  239.85   22.03
  -2   2   3  275.04   24.10
  -2   2   3  253.66   23.96
  -2   2   3  261.18   21.87
   2  -2  -3  257.67   20.41
   2  -2  -3  282.22   23.38
   2  -2  -3  353.26   27.82
   2  -2  -3  311.05   25.84
  -2   2   2  386.36   31.47
  -2   2   2  460.01   39.28
  -2   2   2  328.17   24.95
  -2   2   2  415.27   34.44
  -2   2   2  328.35   24.10
  -2   2   2  310.51   27.09
  -2   2   2  421.06   33.60
  -2   2   2  344.32   25.37
   2  -2  -2  364.23   28.41
   2  -2  -2  336.90   28.85
   2  -2  -2  373.36   31.68
  -2   2   1   10.96    1.97
  -2   2   1    7.89    2.32
  -2   2   1    6.03    1.48
  -2   2   1    7.93    2.29
   2  -2  -1   11.45    4.16
   2  -2  -1    9.66    2.08
   2  -2  -1    9.32    4.00
  -2   2   0  136.82   12.28
  -2   2   0  160.90   12.67
  -2   2   0  155.55   16.68
  -2   2   0  126.29    9.50
   2  -2   0  163.49   17.01
  -2   2  -1    9.08    2.13
  -2   2  -1    8.10    2.04
  -2   2  -1   14.18    1.83
  -2   2  -1   10.35    3.29
  -2   2  -1   12.77    4.68
   2  -2   1   12.96    4.40
   2  -2   1   11.01    2.11
  -2   2  -2    0.12    0.70
  -2   2  -2    0.01    0.87
  -2   2  -2    0.21    0.67
  -2   2  -2   -0.01    0.96
  -2   2  -2    0.05    0.47
   2  -2   2    0.14    0.63
   2  -2   2    0.18    0.59
  -2   2  -3    2.02    1.31
  -2   2  -3    4.83    1.35
  -2   2  -3    4.60    1.39
  -2   2  -3    4.92    2.07
  -2   2  -3    3.63    1.61
  -2   2  -3    2.46    0.99
   2  -2   3    5.06    1.66
   2  -2   3    5.69    1.88
   2  -2   3    3.12    1.14
   2  -2   3    2.15    1.98
   2  -2   3    3.12    1.13
  -2   2  -4    7.56    2.48
  -2   2  -4    9.94    1.95
  -2   2  -4    8.04    3.03
  -2   2  -4    6.30    2.09
   2  -2   4    7.65    2.05
   2  -2   4    5.69    1.80
   2  -2   4    7.41    3.33
  -2   2  -5   19.00    4.95
  -2   2  -5   32.45    6.38
  -2   2  -5   18.13    3.61
  -2   2  -5   16.93    3.70
   2  -2   5   15.42    5.44
   2  -2   5   15.39    3.72
  -2   2  -6   32.54    6.43
  -2   2  -6   17.67    4.05
  -2   2  -6   21.65    5.51
   2  -2   6   18.16    7.01
   2  -2   6   17.25    4.01
   2  -2   6   11.97    3.77
  -2   2  -7   18.99    3.87
  -2   2  -7   14.53    4.77
   2  -2   7   12.16    6.01
   2  -2   7   11.53    6.06
   2  -2   7   11.49    3.61
  -2   2  -8   90.72   11.23
  -2   2  -8   52.50    7.66
   2  -2   8   47.66    9.42
   2  -2   8   42.16    6.36
  -2   3   8    3.43    2.56
   2  -3  -8    3.59    3.22
  -2   3   7    0.56    2.19
   2  -3  -7    0.23    1.05
  -2   3   6  133.39   15.59
  -2   3   6  146.53   18.46
   2  -3  -6  179.90   18.00
  -2   3   5   10.68    2.64
  -2   3   5   12.03    5.55
   2  -3  -5   10.16    3.73
   2  -3  -5   11.13    3.08
   2  -3  -5   12.92    3.69
  -2   3   4   16.97    3.50
  -2   3   4   24.17    3.73
  -2   3   4   18.40    5.24
   2  -3  -4   16.59    4.70
   2  -3  -4   20.96    4.17
  -2   3   3    0.56    0.93
  -2   3   3    0.80    1.19
  -2   3   3    0.50    0.89
   2  -3  -3    0.51    1.05
   2  -3  -3    0.69    0.98
   2  -3  -3    0.50    1.01
   2  -3  -3    0.34    1.13
  -2   3   2   69.27    7.19
  -2   3   2   71.96    6.73
  -2   3   2   66.55    6.07
  -2   3   2   51.81    6.56
   2  -3  -2   82.70    6.92
   2  -3  -2   93.52    7.60
   2  -3  -2   85.64   10.73
  -2   3   1    3.00    1.60
  -2   3   1    2.37    0.55
  -2   3   1    1.81    2.41
  -2   3   1    5.74    1.43
  -2   3   1    0.38    0.87
   2  -3  -1    3.07    1.13
   2  -3  -1    5.42    1.58
   2  -3  -1    2.20    1.57
  -2   3   0    0.33    0.55
  -2   3   0    0.41    0.95
  -2   3   0    0.63    1.48
  -2   3   0    0.19    1.31
   2  -3   0    0.45    1.07
   2  -3   0    0.29    1.43
   2  -3   0    0.32    1.40
  -2   3  -1    1.81    1.31
  -2   3  -1    1.78    1.77
  -2   3  -1    1.30    2.03
  -2   3  -1    2.06    1.33
   2  -3   1    1.59    1.20
   2  -3   1    1.70    1.31
   2  -3   1    1.63    1.37
  -2   3  -2  157.79   14.70
  -2   3  -2   88.45   11.70
  -2   3  -2  103.30    9.21
  -2   3  -2  140.37   13.12
  -2   3  -2  130.02   11.52
   2  -3   2  131.62   11.26
   2  -3   2  113.24   10.30
  -2   3  -3  142.30   12.66
  -2   3  -3  168.87   12.66
  -2   3  -3  145.88   13.63
  -2   3  -3  104.97   11.00
  -2   3  -3  121.26   13.38
   2  -3   3  125.03   12.71
  -2   3  -4   63.45    8.57
  -2   3  -4   86.62    8.96
  -2   3  -4   78.70    7.23
   2  -3   4   65.54    9.00
  -2   3  -5    0.22    1.08
  -2   3  -5    0.13    1.09
  -2   3  -5    0.26    1.90
   2  -3   5    0.35    1.03
   2  -3   5    0.07    0.77
  -2   3  -6    1.65    1.76
  -2   3  -6    1.58    1.80
   2  -3   6    1.11    2.50
   2  -3   6    0.87    2.39
   2  -3   6    0.69    1.20
  -2   3  -7   18.76    7.26
  -2   3  -7   26.26    5.94
   2  -3   7   11.21    3.29
   2  -3   7   13.33    5.28
   2  -3   7   10.02    4.10
  -2   3  -8  100.43    8.96
  -2   3  -8   68.04    9.04
  -2   4   8   12.10    3.72
   2  -4  -8   13.82    3.02
  -2   4   7    6.20    4.75
   2  -4  -7   10.33    4.67
  -2   4   6   73.67   13.48
  -2   4   6   76.91    9.46
   2  -4  -6   71.81    8.55
   2  -4  -6   80.99    9.26
  -2   4   5   23.29    7.47
  -2   4   5   19.31    4.17
  -2   4   5   27.74    4.96
   2  -4  -5   24.10    6.57
   2  -4  -5   24.70    4.17
  -2   4   4   50.72    7.72
  -2   4   4   33.60    7.08
  -2   4   4   30.82    4.88
   2  -4  -4   31.71    4.49
   2  -4  -4   34.01    4.26
  -2   4   3    1.40    1.51
  -2   4   3    1.43    1.46
   2  -4  -3    0.84    1.03
   2  -4  -3    1.58    2.47
  -2   4   2   25.50    5.21
  -2   4   2   26.71    4.75
   2  -4  -2    8.82    3.42
   2  -4  -2   25.24    3.54
  -2   4   1    3.65    2.08
  -2   4   1    6.55    1.75
  -2   4   1    3.77    3.18
   2  -4  -1    3.61    1.63
   2  -4  -1    2.20    1.08
   2  -4  -1    4.91    2.89
  -2   4   0   17.15    5.50
  -2   4   0   18.56    3.01
  -2   4   0   18.47    3.29
  -2   4   0   20.94    3.25
   2  -4   0   14.07    2.89
  -2   4  -1    1.47    1.18
  -2   4  -1    1.45    2.18
  -2   4  -1    1.92    1.38
  -2   4  -1    1.12    1.11
   2  -4   1    1.76    1.44
  -2   4  -2    9.36    2.91
  -2   4  -2    9.82    2.96
  -2   4  -2    9.85    2.64
  -2   4  -2   11.28    2.42
   2  -4   2    9.59    3.21
  -2   4  -3    1.59    1.69
  -2   4  -3    4.47    2.42
  -2   4  -3    4.32    2.95
  -2   4  -3    3.88    1.97
   2  -4   3    4.09    2.45
  -2   4  -4  536.07   68.30
  -2   4  -4  637.00   70.08
  -2   4  -4  505.16   51.19
   2  -4   4  491.31   63.37
  -2   4  -5  178.50   26.24
  -2   4  -5  223.46   24.41
   2  -4   5  129.97   15.94
  -2   4  -6    6.91    3.09
  -2   4  -6    9.25    2.73
   2  -4   6    6.06    2.50
  -2   4  -7    3.39    1.61
  -2   4  -7    2.51    1.59
   2  -4   7    1.21    1.31
  -2   5   8    0.26    0.91
   2  -5  -8    0.96    0.87
  -2   5   7    3.30    1.92
   2  -5  -7    3.78    2.94
   2  -5  -7    4.92    3.40
  -2   5   6    1.55    1.39
  -2   5   6    1.55    2.66
   2  -5  -6    2.59    2.97
   2  -5  -6    2.35    1.65
  -2   5   5   12.66    3.69
  -2   5   5   13.81    3.47
   2  -5  -5   13.83    3.01
   2  -5  -5   12.77    3.39
  -2   5   4   51.32    7.55
  -2   5   4   34.19    8.79
   2  -5  -4   35.13    4.98
   2  -5  -4   36.92    5.62
  -2   5   3   34.67    5.01
  -2   5   3   22.92    5.24
   2  -5  -3   20.84    3.98
   2  -5  -3   27.59    5.54
  -2   5   2   36.21    7.48
  -2   5   2   27.15    4.05
   2  -5  -2   34.72    5.46
   2  -5  -2   31.51    5.36
  -2   5   1    5.47    2.69
  -2   5   1    5.61    2.13
  -2   5   1    4.12    2.33
   2  -5  -1    4.84    2.05
   2  -5  -1    1.80    2.67
  -2   5   0    0.81    1.70
  -2   5   0    0.88    2.40
  -2   5   0    0.72    1.44
  -2   5   0    0.97    1.68
   2  -5   0    0.90    1.15
  -2   5  -1    0.64    1.40
  -2   5  -1    0.80    1.30
  -2   5  -1    1.14    2.76
  -2   5  -1    0.72    2.37
   2  -5   1    1.44    1.40
  -2   5  -2   35.15    5.97
  -2   5  -2   49.40    5.82
  -2   5  -2   54.46    9.31
  -2   5  -2   37.62    5.91
   2  -5   2   42.45    6.77
  -2   5  -3  361.41   42.69
  -2   5  -3  514.83   50.10
  -2   5  -3  448.13   46.65
  -2   5  -3  560.07   52.72
   2  -5   3  517.53   54.50
  -2   5  -4  145.91   19.94
  -2   5  -4  143.32   14.05
   2  -5   4  148.07   15.98
  -2   5  -5   -0.05    0.64
  -2   5  -5   -0.14    0.69
   2  -5   5    0.05    0.84
  -2   5  -6   -0.15    1.37
  -2   5  -6    0.54    0.83
   2  -5   6    0.07    1.42
   2  -6  -7   13.68    2.80
   2  -6  -7   18.46    2.60
  -2   6   6    0.90    1.07
   2  -6  -6    2.06    2.27
   2  -6  -6    1.67    1.80
   2  -6  -6    0.93    1.05
  -2   6   5   19.47    3.84
  -2   6   5   12.07    5.41
   2  -6  -5   14.27    4.91
   2  -6  -5   14.56    3.66
  -2   6   4    0.05    1.18
  -2   6   4    0.09    0.59
   2  -6  -4   -0.15    0.56
   2  -6  -4   -0.04    1.08
  -2   6   3   78.65   11.60
  -2   6   3   86.75    9.42
   2  -6  -3   85.14    9.96
   2  -6  -3   88.12   11.06
  -2   6   2   72.32    8.19
  -2   6   2   86.64   19.79
   2  -6  -2   89.71   10.96
   2  -6  -2   76.67   10.67
  -2   6   1    1.56    3.85
  -2   6   1    3.12    2.16
   2  -6  -1    2.23    2.05
   2  -6  -1    1.50    1.69
  -2   6   0  138.33   16.89
  -2   6   0  145.91   15.16
  -2   6   0  157.88   15.98
   2  -6   0  141.65   15.36
   2  -6   0  114.31   13.43
  -2   6  -1    0.92    3.09
  -2   6  -1    1.72    2.36
  -2   6  -1    1.19    1.58
  -2   6  -1    2.05    1.86
   2  -6   1    0.78    1.68
  -2   6  -2    0.26    0.89
  -2   6  -2   -0.11    1.98
  -2   6  -2   -0.01    0.77
  -2   6  -2    0.18    1.74
   2  -6   2    0.48    1.08
  -2   6  -3   11.81    3.52
  -2   6  -3    7.55    2.65
   2  -6   3    7.97    5.44
  -2   6  -4    2.28    1.79
  -2   6  -4    1.85    1.46
   2  -6   4    1.06    1.67
  -2   6  -5   -0.12    0.81
  -2   6  -5    0.04    0.95
   2  -6   5   -0.19    0.97
   2  -7  -6    0.21    0.84
  -2   7   5    1.89    1.72
   2  -7  -5    5.35    1.75
   2  -7  -5    4.37    1.19
   2  -7  -5    1.39    1.52
  -2   7   4    0.83    1.32
  -2   7   4    0.29    0.82
   2  -7  -4    1.09    1.07
   2  -7  -4    3.16    2.23
  -2   7   3    6.70    5.70
  -2   7   3    8.14    2.12
   2  -7  -3    9.86    4.57
   2  -7  -3   10.84    2.93
  -2   7   2    2.06    1.99
  -2   7   2    0.97    1.63
   2  -7  -2    2.45    1.85
   2  -7  -2    1.84    1.82
  -2   7   1   25.21    5.85
  -2   7   1   34.78   11.63
   2  -7  -1   22.38    5.06
   2  -7  -1   35.01    5.78
  -2   7   0   18.79    5.52
  -2   7   0   17.85    3.90
   2  -7   0   11.40    4.89
   2  -7   0   15.86    3.51
   2  -7   0   16.59    5.72
  -2   7  -1   28.62    6.11
  -2   7  -1   23.04    4.22
   2  -7   1   22.02    4.37
   2  -7   1   29.12    4.85
   2  -7   1   27.63    6.54
  -2   7  -2    0.17    1.50
  -2   7  -2   -0.04    0.68
   2  -7   2    0.24    0.74
   2  -7   2    0.65    0.77
   2  -7   2   -0.10    0.54
   2  -7   3    4.04    1.73
   2  -7   3    4.64    1.89
   2  -8  -5    6.62    3.65
  -2   8   4   64.32    7.82
   2  -8  -4   80.03    7.94
  -2   8   3    1.72    1.62
   2  -8  -3    0.92    1.18
   2  -8  -3    3.73    1.53
  -2   8   2    0.06    1.07
   2  -8  -2    0.15    1.07
   2  -8  -2    0.17    0.70
  -2   8   1   15.07    3.79
   2  -8  -1   15.17    3.18
   2  -8  -1   14.41    3.90
  -2   8   0    0.26    0.99
   2  -8   0    0.63    0.96
   2  -8   0    0.26    1.02
  -2   8  -1    9.29    2.48
   2  -8   1    4.14    1.95
  -3  -9  -1   65.57    6.49
  -3  -9  -1   44.61    5.27
   3   9   1   54.28    6.37
  -3  -9  -2    0.42    0.92
  -3  -9  -2    0.48    1.69
   3   9   2    0.82    1.62
  -3  -9  -3    5.32    1.77
  -3  -9  -3    9.77    1.90
  -3  -9  -3    0.89    1.10
   3   9   3    4.75    1.62
  -3  -9  -4    0.34    1.44
  -3  -9  -4    1.99    1.51
  -3  -9  -4    1.90    1.45
  -3  -9  -5    4.77    3.30
  -3  -9  -5    8.86    2.27
  -3  -9  -5    7.86    3.06
  -3  -9  -6    1.24    1.83
  -3  -9  -6    0.67    0.99
  -3  -9  -7    6.23    1.54
  -3  -9  -7    1.11    2.34
  -3  -8   1    4.28    1.52
  -3  -8   1    1.96    1.37
   3   8  -1    4.68    1.66
  -3  -8   0   73.94    9.36
  -3  -8   0   72.54    7.70
   3   8   0   61.61   10.28
  -3  -8  -1   12.73    4.69
  -3  -8  -1   11.91    3.99
   3   8   1    8.69    4.40
  -3  -8  -2   34.16    6.67
  -3  -8  -2   44.76    6.31
   3   8   2   25.52    4.74
  -3  -8  -3    5.47    2.78
  -3  -8  -3    5.25    2.08
  -3  -8  -3   12.58    4.96
   3   8   3    6.21    2.64
  -3  -8  -4    3.01    1.78
  -3  -8  -4    5.01    2.16
  -3  -8  -4    1.88    1.66
   3   8   4    2.76    2.79
  -3  -8  -5    8.05    2.60
  -3  -8  -5    2.46    1.93
  -3  -8  -5    2.88    2.49
  -3  -8  -6    0.79    1.34
  -3  -8  -6    1.82    1.46
  -3  -8  -6    1.29    1.38
  -3  -8  -6    0.76    1.19
   3   8   6    1.20    1.09
  -3  -8  -7    1.03    1.24
  -3  -8  -7    0.60    1.18
  -3  -8  -7    0.62    1.23
   3   8   7    0.69    0.90
  -3  -8  -8    0.47    0.98
  -3  -8  -8    0.39    0.92
   3   8   8    0.29    1.42
   3   8   8    0.73    1.16
  -3  -8  -9   38.12    7.15
  -3  -8  -9   41.23    6.51
   3   8   9   31.53    4.59
   3   8   9   42.11    8.03
  -3  -7   2    0.84    1.51
  -3  -7   2    0.52    1.08
   3   7  -2    0.34    1.19
  -3  -7   1   34.41    5.43
  -3  -7   1   39.02    6.15
   3   7  -1   42.84    6.57
  -3  -7   0   13.00    3.90
  -3  -7   0   15.90    3.82
   3   7   0   14.50    4.06
  -3  -7  -1    7.21    3.30
  -3  -7  -1    4.37    2.83
   3   7   1    2.94    2.65
  -3  -7  -2   39.15    6.97
  -3  -7  -2   35.91    5.82
   3   7   2   37.38    6.29
  -3  -7  -3    6.46    3.60
  -3  -7  -3    5.83    2.15
  -3  -7  -3   10.42    3.37
   3   7   3    5.87    2.25
  -3  -7  -4    0.98    1.65
  -3  -7  -4    1.51    1.39
  -3  -7  -4    1.50    1.88
   3   7   4    0.97    1.13
  -3  -7  -5   26.17    5.12
  -3  -7  -5   43.27    9.60
  -3  -7  -5   25.60    4.28
  -3  -7  -5   23.14    4.56
   3   7   5   25.94    4.82
  -3  -7  -6    5.58    4.41
  -3  -7  -6    4.30    2.13
  -3  -7  -6    6.75    3.62
  -3  -7  -6    2.57    2.47
   3   7   6    5.38    2.33
  -3  -7  -7   78.97   11.41
  -3  -7  -7   96.67   11.52
  -3  -7  -7  115.15   16.77
   3   7   7   75.38   10.33
  -3  -7  -8  336.19   37.72
  -3  -7  -8  436.70   43.61
   3   7   8  301.59   33.82
   3   7   8  344.08   37.50
  -3  -7  -9   16.11    4.25
  -3  -7  -9   16.67    3.23
   3   7   9   12.75    3.23
   3   7   9   13.18    3.55
  -3  -6   4    1.61    1.19
   3   6  -4    0.54    0.87
  -3  -6   3    0.29    0.86
  -3  -6   3    0.24    1.02
   3   6  -3    0.16    0.92
  -3  -6   2   26.90    4.98
  -3  -6   2   21.30    4.28
  -3  -6   2   29.80    5.56
   3   6  -2   32.23    5.39
  -3  -6   1    1.35    1.65
  -3  -6   1    1.64    2.18
  -3  -6   1    1.67    2.03
   3   6  -1    1.44    1.90
  -3  -6   0   27.45    5.28
  -3  -6   0   30.48    6.57
  -3  -6   0   38.78    9.63
   3   6   0   25.73    8.82
  -3  -6  -1    1.17    1.28
  -3  -6  -1    1.97    2.29
  -3  -6  -1    2.49    3.44
   3   6   1    1.56    1.70
  -3  -6  -2   13.43    3.89
  -3  -6  -2   13.12    4.08
  -3  -6  -2   15.50    4.67
  -3  -6  -2   13.35    2.72
  -3  -6  -2   10.94    2.39
   3   6   2   12.48    3.19
  -3  -6  -3   71.11    9.92
  -3  -6  -3   60.43    6.90
  -3  -6  -3   73.68    7.52
  -3  -6  -3   80.26   11.61
  -3  -6  -3   67.04   10.06
   3   6   3   62.25    7.82
  -3  -6  -4   43.95    5.60
  -3  -6  -4   65.14    5.99
  -3  -6  -4   89.18    9.62
  -3  -6  -4   61.65    7.21
  -3  -6  -4   56.08    7.69
   3   6   4   75.94   10.19
  -3  -6  -5    1.26    2.75
  -3  -6  -5    2.89    2.02
  -3  -6  -5    3.73    2.21
  -3  -6  -5    3.12    1.61
   3   6   5    1.73    1.63
  -3  -6  -6   21.73    4.87
  -3  -6  -6   24.24    6.53
  -3  -6  -6   18.04    3.89
  -3  -6  -6   22.84    6.31
   3   6   6   19.18    7.44
  -3  -6  -7  141.78   14.13
  -3  -6  -7  228.81   27.58
  -3  -6  -7  231.70   27.56
  -3  -6  -7  182.27   21.50
   3   6   7  154.70   17.93
  -3  -6  -8  112.12   12.13
  -3  -6  -8   96.52   12.86
   3   6   8   92.51   11.68
   3   6   8   90.02   12.43
  -3  -6  -9   29.39    6.22
  -3  -6  -9   29.65    4.72
   3   6   9   25.20    4.93
   3   6   9   24.21    5.20
  -3  -6 -10   30.33    5.14
  -3  -6 -10   38.58    6.36
   3   6  10   25.31    6.41
   3   6  10   31.13    8.98
  -3  -5   5    1.39    1.11
  -3  -5   5    0.52    1.10
  -3  -5   4    0.84    1.89
  -3  -5   4    0.30    1.89
   3   5  -4    0.27    0.98
  -3  -5   3    6.34    3.24
  -3  -5   3    7.90    3.42
   3   5  -3    8.29    5.00
  -3  -5   2    6.39    3.15
  -3  -5   2    3.95    2.65
  -3  -5   2    8.52    3.40
   3   5  -2    7.47    3.05
  -3  -5   1    0.48    1.47
  -3  -5   1    0.57    1.87
  -3  -5   1    0.81    1.62
  -3  -5   1    0.64    1.42
   3   5  -1    0.93    1.49
  -3  -5   0    5.44    2.28
  -3  -5   0    4.37    2.15
  -3  -5   0    7.29    2.05
  -3  -5   0    7.38    2.77
   3   5   0    6.49    2.63
  -3  -5  -1   10.55    3.77
  -3  -5  -1   11.30    2.31
  -3  -5  -1   15.68    5.24
  -3  -5  -1   11.55    5.08
   3   5   1    9.81    2.82
  -3  -5  -2   11.21    2.01
  -3  -5  -2   18.57    4.81
  -3  -5  -2   13.79    3.49
  -3  -5  -2   22.84    4.90
  -3  -5  -2   17.19    3.19
  -3  -5  -2   14.41    2.37
   3   5   2   14.62    3.01
  -3  -5  -3  118.75   12.50
  -3  -5  -3  110.33    9.88
  -3  -5  -3  106.28    9.39
  -3  -5  -3   91.03    8.28
  -3  -5  -3  117.63   10.47
   3   5   3   99.01    9.26
  -3  -5  -4  158.60   15.18
  -3  -5  -4  159.54   18.70
  -3  -5  -4  180.24   16.63
  -3  -5  -4  267.64   22.98
  -3  -5  -4  270.43   23.72
  -3  -5  -4  203.30   19.62
  -3  -5  -4  174.48   15.04
  -3  -5  -5   41.39    6.68
  -3  -5  -5   38.98    8.92
  -3  -5  -5   57.97   10.75
  -3  -5  -5   44.96    5.31
  -3  -5  -5   48.09    8.10
   3   5   5   39.35    6.93
  -3  -5  -6    0.66    2.11
  -3  -5  -6    0.29    1.13
  -3  -5  -6    0.47    1.61
  -3  -5  -6    0.02    1.34
  -3  -5  -6    0.18    1.08
   3   5   6    0.51    1.24
  -3  -5  -7    7.89    5.92
  -3  -5  -7    6.44    3.20
  -3  -5  -7    8.84    3.25
  -3  -5  -7    9.25    2.78
   3   5   7    7.47    3.15
   3   5   7    6.98    2.50
  -3  -5  -8    2.83    2.03
  -3  -5  -8    1.82    2.17
   3   5   8    0.52    2.42
   3   5   8    1.30    1.93
   3   5   8    1.38    2.16
  -3  -5  -9    0.71    3.35
  -3  -5  -9    1.61    1.45
   3   5   9    0.99    1.53
   3   5   9    0.74    1.18
   3   5   9    1.23    3.20
  -3  -5 -10   18.16    3.94
  -3  -5 -10   24.83    3.41
   3   5  10   16.46    3.40
   3   5  10   22.38    5.02
   3   5  10   12.14    2.36
  -3  -4   5    2.52    3.58
  -3  -4   5    3.50    3.96
   3   4  -5    3.96    1.79
  -3  -4   4    0.14    1.12
  -3  -4   4   -0.07    1.16
   3   4  -4    0.49    1.49
  -3  -4   3   -0.15    1.12
  -3  -4   3    0.01    1.70
  -3  -4   3    0.68    1.04
   3   4  -3   -0.07    0.89
  -3  -4   2    2.11    1.46
  -3  -4   2    3.56    3.42
  -3  -4   2    2.02    3.30
   3   4  -2    2.02    2.09
  -3  -4   1   19.71    3.55
  -3  -4   1   26.11    4.57
  -3  -4   1   20.96    4.47
  -3  -4   1   13.86    2.92
   3   4  -1   21.75    4.19
  -3  -4   0    2.31    1.77
  -3  -4   0    1.04    1.99
  -3  -4   0    2.98    2.23
  -3  -4   0    2.15    1.73
  -3  -4   0    1.61    1.17
   3   4   0    2.99    1.22
   3   4   0    1.96    1.62
  -3  -4  -1   89.05    8.37
  -3  -4  -1  106.10   10.23
  -3  -4  -1   78.48    7.93
  -3  -4  -1   90.66    7.41
   3   4   1   82.81    7.16
   3   4   1   81.22    7.40
   3   4   1   95.04   11.10
  -3  -4  -2   86.79    8.68
  -3  -4  -2   80.71    7.42
  -3  -4  -2   72.39    7.28
  -3  -4  -2   90.29    6.74
  -3  -4  -2   93.78    8.50
  -3  -4  -2   94.04    8.12
   3   4   2  108.39   10.20
   3   4   2  113.47    8.56
   3   4   2  121.65    9.88
   3   4   2   93.72    8.09
  -3  -4  -3  860.40   86.81
  -3  -4  -3  834.19   87.84
  -3  -4  -3  902.93   91.51
  -3  -4  -3  934.53   92.85
  -3  -4  -3  862.03   87.61
  -3  -4  -3  790.98   80.65
  -3  -4  -3  879.40   90.82
  -3  -4  -3 1004.10  103.93
   3   4   3  942.56   96.62
   3   4   3  823.42   87.83
   3   4   3  835.13   85.99
   3   4   3  766.23   78.07
  -3  -4  -4    7.96    2.38
  -3  -4  -4    7.01    2.81
  -3  -4  -4    8.23    2.52
  -3  -4  -4   10.05    2.05
  -3  -4  -4    8.70    2.59
  -3  -4  -4    8.84    1.64
  -3  -4  -4    7.30    1.72
  -3  -4  -4    7.92    2.56
   3   4   4   12.08    2.48
   3   4   4    6.49    4.06
   3   4   4    7.82    2.01
  -3  -4  -5   18.33    5.53
  -3  -4  -5   10.78    2.60
  -3  -4  -5   13.04    2.64
  -3  -4  -5   14.20    2.55
  -3  -4  -5   12.86    3.34
  -3  -4  -5   12.79    5.38
   3   4   5   14.64    6.74
  -3  -4  -6   18.34    5.15
  -3  -4  -6   26.96    4.29
  -3  -4  -6   19.48    4.20
  -3  -4  -6   18.21    3.30
  -3  -4  -6   17.76    4.88
   3   4   6   17.31    4.38
  -3  -4  -7   10.13    6.01
  -3  -4  -7   12.32    4.97
  -3  -4  -7    7.38    2.13
  -3  -4  -7    8.99    3.12
   3   4   7    7.05    2.97
   3   4   7    6.70    2.77
  -3  -4  -8    0.75    1.97
  -3  -4  -8    0.99    1.37
   3   4   8    0.51    1.33
   3   4   8    0.62    1.46
   3   4   8    0.91    1.83
  -3  -4  -9    1.15    1.98
  -3  -4  -9    2.60    1.84
   3   4   9    1.77    1.72
   3   4   9    1.36    2.96
   3   4   9    1.50    3.86
  -3  -4 -10   22.77    3.89
  -3  -4 -10   12.55    3.25
   3   4  10   12.41    3.00
   3   4  10   14.78    3.98
   3   4  10   14.23    3.02
  -3  -3   6    0.86    1.31
  -3  -3   6    1.14    1.67
   3   3  -6    1.14    1.43
  -3  -3   5    0.05    1.65
  -3  -3   5    0.62    1.19
  -3  -3   5    0.16    1.00
   3   3  -5   -0.01    0.90
   3   3  -5    0.40    0.96
  -3  -3   4    0.55    1.25
  -3  -3   4    0.82    2.76
  -3  -3   4    0.88    1.58
   3   3  -4    0.38    1.29
   3   3  -4    0.46    1.16
  -3  -3   3   -0.29    0.64
  -3  -3   3    0.30    0.65
  -3  -3   3   -0.47    0.55
   3   3  -3    0.28    0.43
   3   3  -3   -0.00    0.51
  -3  -3   2    4.26    2.07
  -3  -3   2    4.17    2.55
  -3  -3   2    4.89    4.20
   3   3  -2    6.86    2.67
  -3  -3   1  106.66   10.40
  -3  -3   1   99.32    9.24
  -3  -3   1  112.80   12.68
  -3  -3   1   92.71    9.51
  -3  -3   1   93.05    9.56
  -3  -3   1   96.07    9.12
   3   3  -1   91.02    9.92
   3   3  -1  104.10    9.69
   3   3  -1   87.17    7.68
  -3  -3   0  287.39   24.69
  -3  -3   0  213.95   19.82
  -3  -3   0  310.25   25.99
  -3  -3   0  292.99   30.72
  -3  -3   0  261.89   24.76
   3   3   0  340.94   30.49
   3   3   0  274.82   23.48
  -3  -3  -1  201.03   19.51
  -3  -3  -1  145.44   12.68
  -3  -3  -1  188.66   15.21
  -3  -3  -1  152.73   10.03
  -3  -3  -1  180.11   17.15
  -3  -3  -1  153.26   10.01
   3   3   1  191.04   17.35
   3   3   1  202.81   19.01
   3   3   1  179.70   14.82
  -3  -3  -2   41.24    3.35
  -3  -3  -2   43.33    2.84
  -3  -3  -2   66.24    8.50
  -3  -3  -2   52.28    7.75
  -3  -3  -2   49.31    4.42
  -3  -3  -2   47.40    3.14
  -3  -3  -2   58.05    5.29
   3   3   2   61.84    5.68
   3   3   2   65.19    7.90
   3   3   2   46.40    4.00
  -3  -3  -3    6.95    1.13
  -3  -3  -3    3.19    2.47
  -3  -3  -3    6.91    1.81
  -3  -3  -3    4.40    3.04
  -3  -3  -3    6.36    1.86
  -3  -3  -3    7.81    3.31
  -3  -3  -3    8.88    2.19
   3   3   3    6.39    1.83
   3   3   3    9.35    3.61
   3   3   3    7.74    1.92
  -3  -3  -4   40.30    7.45
  -3  -3  -4   49.73    8.18
  -3  -3  -4   39.34    4.39
  -3  -3  -4   43.38    5.28
  -3  -3  -4   44.32    4.81
  -3  -3  -4   43.29    5.31
  -3  -3  -4   47.98    4.23
   3   3   4   43.10    4.46
   3   3   4   42.74    8.59
   3   3   4   48.48    5.39
  -3  -3  -5    2.95    1.99
  -3  -3  -5    4.34    1.46
  -3  -3  -5    3.95    2.67
  -3  -3  -5    5.14    2.30
  -3  -3  -5    2.80    1.68
  -3  -3  -5    4.29    1.91
   3   3   5    3.01    1.80
   3   3   5    3.20    3.45
   3   3   5    4.42    2.40
  -3  -3  -6    4.97    1.51
  -3  -3  -6    3.64    3.54
  -3  -3  -6    5.25    2.02
  -3  -3  -6    4.92    2.06
  -3  -3  -6    3.92    2.40
   3   3   6    4.61    2.30
  -3  -3  -7    4.07    3.04
  -3  -3  -7    3.93    2.69
  -3  -3  -7    4.60    2.04
   3   3   7    3.08    4.04
   3   3   7    2.92    3.45
   3   3   7    3.99    2.63
  -3  -3  -8   18.00    4.64
  -3  -3  -8   20.43    4.24
   3   3   8   13.33    3.51
   3   3   8   17.79    5.07
   3   3   8   18.40    4.78
  -3  -3  -9    0.60    1.26
  -3  -3  -9    0.49    2.61
   3   3   9    0.60    1.27
   3   3   9    0.48    1.27
   3   3   9    0.43    1.74
  -3  -3 -10    1.82    1.48
  -3  -3 -10    2.33    2.20
   3   3  10    0.41    1.15
   3   3  10    1.24    1.73
   3   3  10    1.28    2.34
  -3  -2   7   -0.25    0.93
  -3  -2   6    0.21    5.28
  -3  -2   6    9.83    3.08
  -3  -2   6    9.19    2.75
   3   2  -6    9.00    2.52
   3   2  -6    9.40    3.53
  -3  -2   5   13.84    4.09
  -3  -2   5   14.73    4.45
  -3  -2   5   15.55    4.47
   3   2  -5   16.47    4.06
   3   2  -5   15.80    3.45
  -3  -2   4   33.12    6.18
  -3  -2   4   35.48    9.91
  -3  -2   4   34.79    6.31
   3   2  -4   32.94    5.10
   3   2  -4   36.74    6.01
  -3  -2   3    0.57    1.10
  -3  -2   3    0.74    1.42
  -3  -2   3    0.05    1.98
  -3  -2   3    0.69    2.53
   3   2  -3    0.80    1.04
  -3  -2   2    6.58    2.60
  -3  -2   2    6.35    2.34
  -3  -2   2    6.24    2.53
  -3  -2   2    7.28    2.00
   3   2  -2    4.44    2.64
  -3  -2   1  300.79   28.03
  -3  -2   1  372.57   33.38
  -3  -2   1  352.27   28.36
  -3  -2   1  353.14   31.96
  -3  -2   1  428.53   39.51
  -3  -2   1  343.65   29.09
   3   2  -1  417.00   35.70
   3   2  -1  415.79   34.51
   3   2  -1  389.78   34.18
   3   2  -1  323.88   26.82
  -3  -2   0  730.59   68.34
  -3  -2   0  478.53   47.61
  -3  -2   0  753.30   70.60
  -3  -2   0  828.99   79.13
  -3  -2   0  756.25   71.78
   3   2   0  731.06   68.72
   3   2   0  689.08   66.04
  -3  -2  -1 1260.57  131.00
  -3  -2  -1 1030.54  101.05
  -3  -2  -1 1104.92  113.43
  -3  -2  -1 1061.68  113.89
  -3  -2  -1 1013.69  103.62
  -3  -2  -1 1048.69  111.53
   3   2   1  825.67   88.93
   3   2   1 1065.54  109.60
  -3  -2  -2   64.57    4.69
  -3  -2  -2   74.26    6.93
  -3  -2  -2   56.97    5.25
  -3  -2  -2   48.88    3.93
  -3  -2  -2   54.01    3.29
  -3  -2  -2   54.24    2.30
  -3  -2  -2   56.05    3.92
  -3  -2  -2   69.28    6.31
   3   2   2   66.21    9.08
   3   2   2   68.49    9.05
  -3  -2  -3    0.89    1.00
  -3  -2  -3    1.81    1.08
  -3  -2  -3    1.36    1.23
  -3  -2  -3    1.47    1.46
  -3  -2  -3    1.73    0.87
  -3  -2  -3    0.56    0.28
  -3  -2  -3    1.64    0.86
  -3  -2  -3    1.83    1.02
   3   2   3    1.40    0.95
   3   2   3    1.62    1.22
  -3  -2  -4   47.98    7.21
  -3  -2  -4   47.25    4.56
  -3  -2  -4   36.73    4.05
  -3  -2  -4   35.53    3.40
  -3  -2  -4   57.08    5.94
  -3  -2  -4   33.25    2.76
  -3  -2  -4   46.30    5.05
  -3  -2  -4   58.37    5.73
   3   2   4   51.87    5.45
   3   2   4   46.13    4.27
  -3  -2  -5    7.35    2.66
  -3  -2  -5    6.08    1.68
  -3  -2  -5    6.47    1.86
  -3  -2  -5    5.87    2.00
  -3  -2  -5    5.00    1.62
   3   2   5    5.66    3.80
   3   2   5    6.19    2.15
   3   2   5    6.65    1.64
  -3  -2  -6  125.93   17.75
  -3  -2  -6  146.10   11.86
  -3  -2  -6  112.49   10.24
  -3  -2  -6  113.68   11.43
   3   2   6  120.10   12.73
   3   2   6  110.34   15.60
  -3  -2  -7   26.79    4.33
  -3  -2  -7   25.68    5.33
  -3  -2  -7   22.66    7.64
   3   2   7   18.92    4.02
   3   2   7   20.78    7.81
   3   2   7   23.31    8.29
  -3  -2  -8    2.24    1.90
  -3  -2  -8    1.51    1.20
  -3  -2  -8    3.58    2.30
   3   2   8    1.71    1.63
   3   2   8    2.11    4.08
   3   2   8    2.74    3.68
  -3  -2  -9   -0.01    0.68
  -3  -2  -9    0.08    1.01
   3   2   9    0.02    0.50
   3   2   9    0.13    0.71
   3   2   9   -0.26    1.41
  -3  -2 -10  368.93   40.43
  -3  -2 -10  495.65   45.52
   3   2  10  383.16   42.03
   3   2  10  387.65   40.54
  -3  -1   7    5.96    1.94
  -3  -1   7   10.60    2.61
  -3  -1   7   13.18    2.91
   3   1  -7   12.83    3.78
  -3  -1   6   10.65    3.39
  -3  -1   6   12.84    3.99
  -3  -1   6   12.04    5.64
   3   1  -6   12.69    3.06
   3   1  -6   13.41    2.62
  -3  -1   5   24.46    4.56
  -3  -1   5   19.58    5.09
  -3  -1   5   15.29    3.78
  -3  -1   5   18.44    7.25
   3   1  -5   19.21    6.62
  -3  -1   4 1111.63  116.94
  -3  -1   4  879.82  109.41
  -3  -1   4  794.42   96.70
  -3  -1   4  904.63  104.06
   3   1  -4  901.35   99.11
  -3  -1   3   11.83    2.79
  -3  -1   3   14.76    3.55
  -3  -1   3   11.56    2.64
  -3  -1   3   14.76    3.43
  -3  -1   3   14.32    2.60
   3   1  -3   12.63    2.53
  -3  -1   2   69.48    9.01
  -3  -1   2   59.74    9.69
  -3  -1   2   53.30    5.22
  -3  -1   2   56.44    5.05
  -3  -1   2   54.89    6.18
   3   1  -2   70.07    6.43
   3   1  -2   56.13    5.55
   3   1  -2   51.82    4.93
  -3  -1   1  159.59   13.03
  -3  -1   1  180.51   14.91
  -3  -1   1  114.74    8.28
  -3  -1   1  171.13   15.01
  -3  -1   1  145.37   12.04
  -3  -1   1  136.98   11.11
   3   1  -1  130.30   11.90
   3   1  -1  157.05   15.30
  -3  -1   0   73.41    6.67
  -3  -1   0   53.32    5.64
  -3  -1   0   64.00    6.29
  -3  -1   0   60.69    3.10
  -3  -1   0   59.25    4.76
  -3  -1   0   64.54    4.58
  -3  -1   0   55.23    4.12
  -3  -1  -1   12.58    2.99
  -3  -1  -1   12.18    2.70
  -3  -1  -1   10.91    1.36
  -3  -1  -1   15.75    4.74
  -3  -1  -1    8.74    1.73
  -3  -1  -1   10.82    1.34
  -3  -1  -1    9.28    1.77
  -3  -1  -2   97.18    7.71
  -3  -1  -2   78.97    5.98
  -3  -1  -2   89.82   10.25
  -3  -1  -2   82.66    6.66
  -3  -1  -2   80.13    5.36
  -3  -1  -2   90.66    7.21
  -3  -1  -2   80.89    4.30
  -3  -1  -2   98.53   11.15
  -3  -1  -3    2.39    0.40
  -3  -1  -3    2.74    1.44
  -3  -1  -3    3.39    1.13
  -3  -1  -3    4.16    1.28
  -3  -1  -3    3.67    1.33
  -3  -1  -3    2.02    1.30
  -3  -1  -3    3.37    0.82
  -3  -1  -3    2.00    1.63
   3   1   3    3.17    1.43
  -3  -1  -4  124.31   10.95
  -3  -1  -4  129.27    9.70
  -3  -1  -4  106.76    9.25
  -3  -1  -4  117.27    9.26
  -3  -1  -4  120.19   10.14
  -3  -1  -4  120.11    9.13
   3   1   4  130.01   11.56
   3   1   4  141.74   11.85
  -3  -1  -5   11.59    2.67
  -3  -1  -5    6.80    3.06
  -3  -1  -5    9.45    3.31
  -3  -1  -5    8.52    2.59
  -3  -1  -5    8.22    2.38
   3   1   5    5.87    1.93
   3   1   5    7.29    2.43
   3   1   5    8.58    3.77
   3   1   5    9.01    2.30
  -3  -1  -6    3.69    2.90
  -3  -1  -6    1.77    1.28
  -3  -1  -6    2.46    2.12
  -3  -1  -6    2.41    1.30
   3   1   6    1.63    1.33
   3   1   6    2.94    1.84
   3   1   6    2.72    3.31
  -3  -1  -7   20.25    6.41
  -3  -1  -7   30.18    7.58
  -3  -1  -7   12.98    3.21
  -3  -1  -7   17.52    3.17
   3   1   7   21.38    5.30
   3   1   7   18.75    4.83
  -3  -1  -8    6.99    2.82
  -3  -1  -8    8.79    4.12
  -3  -1  -8    2.48    2.42
  -3  -1  -8    5.62    1.94
   3   1   8    4.13    2.77
   3   1   8    5.79    3.40
  -3  -1  -9  198.26   22.16
  -3  -1  -9  128.73   16.50
  -3  -1  -9  234.28   20.15
   3   1   9  188.69   20.76
   3   1   9  179.65   18.93
  -3  -1 -10  192.63   15.08
   3   1  10  114.54   11.66
   3   1  10  118.67   14.13
  -3   0   7   10.14    3.32
  -3   0   7    8.54    2.61
   3   0  -7   11.29    4.72
  -3   0   6   16.87    3.40
  -3   0   6   13.52    4.55
  -3   0   6   13.12    5.92
   3   0  -6   14.22    3.78
  -3   0   5  656.46   68.22
  -3   0   5  679.72   75.56
  -3   0   5  678.55   79.67
   3   0  -5  653.05   68.63
  -3   0   4   30.14    4.59
  -3   0   4   31.35    6.32
  -3   0   4   29.36    5.15
   3   0  -4   31.09    7.19
  -3   0   3    8.36    2.24
  -3   0   3    7.58    2.73
  -3   0   3    2.35    2.31
  -3   0   3    7.64    3.55
  -3   0   3    4.03    1.63
   3   0  -3    5.19    1.77
  -3   0   2   38.58    6.23
  -3   0   2   34.99    4.72
  -3   0   2   24.21    3.49
  -3   0   2   25.79    2.28
  -3   0   2   22.60    3.25
  -3   0   2   30.26    3.39
   3   0  -2   32.07    3.95
  -3   0   1   81.06    6.90
  -3   0   1   85.91    7.78
  -3   0   1   76.89    5.98
  -3   0   1   71.14    4.48
  -3   0   1   70.56    4.43
  -3   0   1  104.20    5.76
  -3   0   1   90.80    8.92
  -3   0   1   84.31    7.18
   3   0  -1   88.24    7.79
  -3   0   0   57.22    5.72
  -3   0   0   53.86    4.61
  -3   0   0   59.60    5.72
  -3   0   0   56.42    4.04
  -3   0   0   44.27    3.93
  -3   0   0   53.16    4.57
  -3   0  -1  114.54   11.18
  -3   0  -1  134.27   12.17
  -3   0  -1  107.63   10.08
  -3   0  -1  105.96    9.59
  -3   0  -1  103.09   10.07
  -3   0  -1  102.31    9.74
  -3   0  -2    4.85    1.05
  -3   0  -2    4.27    0.64
  -3   0  -2    5.51    1.53
  -3   0  -2    7.06    1.41
  -3   0  -2    6.70    1.24
  -3   0  -2    5.67    1.53
  -3   0  -2    5.78    1.23
  -3   0  -3  107.08    9.97
  -3   0  -3  106.09    7.43
  -3   0  -3  117.88    8.45
  -3   0  -3  120.03   12.52
  -3   0  -3  123.43    9.90
  -3   0  -3  109.48   11.19
   3   0   3  101.40    8.68
  -3   0  -4  671.98   59.65
  -3   0  -4  467.68   45.50
  -3   0  -4  525.25   47.81
  -3   0  -4  439.43   40.54
  -3   0  -4  567.34   51.47
   3   0   4  674.54   62.99
   3   0   4  562.37   51.19
   3   0   4  480.73   45.02
  -3   0  -5  139.63   12.13
  -3   0  -5  133.70   12.86
  -3   0  -5  122.92   10.56
  -3   0  -5  118.67   10.29
   3   0   5  115.64   15.22
   3   0   5  122.42   12.27
  -3   0  -6  192.56   18.56
  -3   0  -6  163.02   15.02
  -3   0  -6  182.60   18.38
  -3   0  -6  163.20   14.67
   3   0   6  152.72   20.16
   3   0   6  157.85   16.55
  -3   0  -7    6.27    2.40
  -3   0  -7    6.76    3.10
  -3   0  -7    9.73    4.14
  -3   0  -7    7.64    2.63
   3   0   7    6.00    4.28
   3   0   7    5.84    4.80
  -3   0  -8    0.30    0.99
  -3   0  -8    0.18    1.09
  -3   0  -8    0.14    1.00
  -3   0  -8    0.14    0.77
   3   0   8    0.39    1.48
   3   0   8   -0.04    1.08
  -3   0  -9   20.09    3.39
  -3   0  -9   11.61    3.20
  -3   0  -9   22.46    3.47
   3   0   9   13.64    5.12
   3   0   9   13.79    3.71
  -3   1   8   52.03    6.36
   3  -1  -8   67.45    9.49
  -3   1   7    4.66    2.71
   3  -1  -7    4.71    2.09
  -3   1   6   17.57    3.14
  -3   1   6   16.17    4.88
   3  -1  -6   19.64    4.28
  -3   1   5   82.84   11.53
  -3   1   5   68.24   10.72
   3  -1  -5   71.93   13.03
  -3   1   4    3.86    3.15
  -3   1   4    3.98    3.61
  -3   1   4    1.93    1.39
   3  -1  -4    3.82    2.92
  -3   1   3   53.81    6.53
  -3   1   3   49.99    6.38
  -3   1   3   43.12    6.03
  -3   1   3   53.27    5.72
  -3   1   2    1.57    1.36
  -3   1   2    1.19    1.27
  -3   1   2    1.03    1.03
  -3   1   2    1.17    0.79
   3  -1  -2    1.57    1.24
   3  -1  -2    0.90    1.09
  -3   1   1   35.55    6.38
  -3   1   1   26.72    2.55
  -3   1   1   26.51    3.34
  -3   1   1   32.84    3.24
  -3   1   1   30.78    3.26
  -3   1   0    0.55    0.74
  -3   1   0    0.17    0.91
  -3   1   0    0.15    0.61
  -3   1   0    0.57    0.37
  -3   1   0    0.13    0.36
  -3   1   0    0.19    0.76
  -3   1  -1    2.16    1.32
  -3   1  -1    1.93    1.21
  -3   1  -1    2.95    0.73
  -3   1  -1    3.03    1.26
  -3   1  -1    0.91    0.80
  -3   1  -1    2.88    0.65
  -3   1  -1    1.99    0.42
  -3   1  -2  127.24   12.53
  -3   1  -2  150.85   12.02
  -3   1  -2  163.21   10.61
  -3   1  -2  157.84   12.44
  -3   1  -2  151.63   12.07
  -3   1  -2  127.82   10.21
  -3   1  -2  148.18   10.66
  -3   1  -3  122.82   10.29
  -3   1  -3  101.37    7.46
  -3   1  -3  106.18    9.65
  -3   1  -3   91.50   11.06
  -3   1  -3   89.00    7.44
   3  -1   3   88.21    9.32
  -3   1  -4   26.24    4.21
  -3   1  -4   25.15    3.95
  -3   1  -4   22.98    5.14
  -3   1  -4   35.53    3.96
   3  -1   4   24.32    3.86
   3  -1   4   26.76    7.26
   3  -1   4   23.67    3.69
  -3   1  -5  227.23   21.30
  -3   1  -5  232.28   20.57
  -3   1  -5  228.09   22.62
  -3   1  -5  235.71   21.69
   3  -1   5  216.26   21.36
  -3   1  -6  105.23   10.47
  -3   1  -6   76.98   10.53
  -3   1  -6   96.27    9.68
  -3   1  -6   81.61    9.35
   3  -1   6   70.70    9.09
   3  -1   6   67.18   12.29
  -3   1  -7    1.42    1.44
  -3   1  -7    1.45    2.96
  -3   1  -7    1.58    1.44
  -3   1  -7    0.58    1.40
   3  -1   7    0.31    2.42
   3  -1   7    0.79    2.55
  -3   1  -8    3.60    1.57
  -3   1  -8    2.00    1.93
  -3   1  -8    4.22    1.83
   3  -1   8    1.08    1.78
   3  -1   8    1.96    2.82
   3  -1   8    2.70    1.77
  -3   1  -9    2.29    2.66
  -3   1  -9    5.55    2.94
   3  -1   9    2.34    1.42
  -3   2   8   29.62    5.05
   3  -2  -8   30.18    3.99
  -3   2   7   18.48    7.22
   3  -2  -7   22.04    6.65
  -3   2   6    6.04    2.41
  -3   2   6    6.41    3.52
   3  -2  -6    7.35    2.87
  -3   2   5   21.64    8.40
  -3   2   5   23.32    4.61
   3  -2  -5   26.22    4.77
  -3   2   4    4.98    2.37
  -3   2   4    2.72    2.20
  -3   2   4    3.46    2.65
  -3   2   3    7.97    2.74
  -3   2   3    6.47    2.44
  -3   2   3    9.93    4.13
   3  -2  -3    6.01    2.51
  -3   2   2   37.65    5.08
  -3   2   2   28.96    4.38
  -3   2   2   49.62    5.53
   3  -2  -2   48.26    5.94
   3  -2  -2   27.90    3.71
   3  -2  -2   35.11    4.39
  -3   2   1   32.49    6.63
  -3   2   1   24.34    4.45
  -3   2   1   33.68    5.56
  -3   2   1   31.09    3.65
   3  -2  -1   41.79    6.89
  -3   2   0    8.70    2.31
  -3   2   0   10.95    1.97
  -3   2   0   10.06    2.19
  -3   2   0    6.61    1.30
  -3   2  -1    5.83    1.63
  -3   2  -1    8.51    1.97
  -3   2  -1    6.42    2.31
  -3   2  -1   10.90    3.67
  -3   2  -1    6.39    1.02
  -3   2  -2  675.96   69.06
  -3   2  -2  796.43   80.59
  -3   2  -2  656.06   61.85
  -3   2  -2  695.85   68.76
  -3   2  -2  604.89   59.64
   3  -2   2  665.53   65.58
  -3   2  -3    3.61    3.27
  -3   2  -3    1.49    2.70
  -3   2  -3    2.99    1.83
  -3   2  -3    2.98    2.33
  -3   2  -4   18.07    3.65
  -3   2  -4   12.57    3.77
  -3   2  -4   14.83    4.27
  -3   2  -4   12.48    3.40
   3  -2   4    7.61    3.30
  -3   2  -5    9.08    2.54
  -3   2  -5    4.84    1.94
  -3   2  -5    4.57    2.48
  -3   2  -5    3.61    2.56
   3  -2   5    2.27    1.62
  -3   2  -6    0.58    0.87
  -3   2  -6    0.62    1.70
  -3   2  -6   -0.12    1.15
   3  -2   6   -0.03    1.40
   3  -2   6   -0.12    1.20
  -3   2  -7   12.35    2.47
  -3   2  -7   16.34    3.45
  -3   2  -7   12.48    4.22
   3  -2   7    8.13    2.56
   3  -2   7    9.90    3.25
  -3   2  -8    0.16    0.64
  -3   2  -8    0.07    0.60
   3  -2   8    0.13    0.81
   3  -2   8   -0.22    0.45
  -3   3   8   19.95    3.84
   3  -3  -8   21.46    4.78
  -3   3   7    4.01    2.42
   3  -3  -7    6.93    2.50
  -3   3   6   -0.10    0.68
  -3   3   6   -0.09    0.89
   3  -3  -6    0.22    1.41
  -3   3   5    2.19    3.27
  -3   3   5    0.99    3.62
   3  -3  -5    2.15    1.94
  -3   3   4   27.36    5.26
  -3   3   4   21.73    4.42
  -3   3   4   29.17    4.62
   3  -3  -4   21.64    5.25
  -3   3   3   69.63   12.25
  -3   3   3   60.11   10.09
  -3   3   3   90.63   11.45
   3  -3  -3   75.16   11.33
  -3   3   2   46.59    6.46
  -3   3   2   60.14    5.98
   3  -3  -2   44.64    5.49
  -3   3   1    0.02    0.83
  -3   3   1    0.06    0.69
  -3   3   1    0.28    0.83
  -3   3   0   47.55    5.85
  -3   3   0   60.68    5.79
  -3   3   0   47.29    5.80
  -3   3   0   52.48    4.67
   3  -3   0   40.09    4.28
  -3   3  -1   57.84    7.92
  -3   3  -1   57.58    8.54
  -3   3  -1   63.20    9.69
  -3   3  -1   46.98    4.44
   3  -3   1   38.67    5.15
  -3   3  -2  475.93   54.68
  -3   3  -2  619.85   61.73
  -3   3  -2  489.59   48.14
  -3   3  -2  456.67   43.34
  -3   3  -2  453.70   44.54
  -3   3  -3   46.12    5.92
  -3   3  -3   40.12    6.34
  -3   3  -3   58.95    8.45
  -3   3  -3   46.11    6.50
  -3   3  -4    0.83    1.78
  -3   3  -4    0.41    1.01
  -3   3  -4    0.31    1.45
   3  -3   4    0.30    1.39
  -3   3  -5    0.51    1.12
  -3   3  -5    0.51    1.59
  -3   3  -5    0.77    1.99
   3  -3   5    0.50    2.60
  -3   3  -6    1.67    1.63
  -3   3  -6    1.16    2.06
  -3   3  -6    1.74    2.58
   3  -3   6    1.71    2.00
  -3   3  -7    0.75    1.87
  -3   3  -7    0.26    1.61
   3  -3   7    0.27    1.67
  -3   3  -8   14.36    2.46
  -3   3  -8    8.65    2.40
  -3   4   7   -0.03    0.58
   3  -4  -7    0.07    0.54
  -3   4   6    1.26    1.61
  -3   4   6    1.06    1.60
   3  -4  -6    2.12    1.71
  -3   4   5   34.70    7.69
  -3   4   5   35.58    6.03
   3  -4  -5   44.03    6.07
  -3   4   4    5.10    2.79
  -3   4   4    5.39    4.51
   3  -4  -4    6.55    2.21
  -3   4   3    6.73    5.39
  -3   4   3   10.99    3.00
   3  -4  -3    9.56    3.50
  -3   4   2  361.03   40.40
  -3   4   2  353.66   33.20
   3  -4  -2  318.26   33.50
  -3   4   1  141.23   16.49
  -3   4   1  197.61   19.29
  -3   4   1  183.23   17.68
   3  -4  -1  131.88   13.76
  -3   4   0   24.23    7.01
  -3   4   0   35.16    7.08
  -3   4   0   33.79    4.77
  -3   4   0   24.27    3.71
   3  -4   0   21.11    3.21
  -3   4  -1   21.38    5.68
  -3   4  -1   19.88    3.80
  -3   4  -1   24.30    4.68
  -3   4  -1   22.06    3.86
   3  -4   1   16.99    4.00
  -3   4  -2   15.76    7.10
  -3   4  -2   19.46    5.64
  -3   4  -2   17.17    4.45
  -3   4  -2   18.21    5.10
   3  -4   2   13.64    6.28
  -3   4  -3    4.13    2.04
  -3   4  -3    4.28    2.50
  -3   4  -3    2.98    3.66
   3  -4   3    3.85    4.34
  -3   4  -4    0.21    0.80
  -3   4  -4    0.37    0.93
  -3   4  -4    0.05    1.86
   3  -4   4   -0.16    1.23
  -3   4  -5    5.92    3.32
  -3   4  -5    7.28    4.75
  -3   4  -5    6.00    2.52
   3  -4   5    5.65    2.97
  -3   4  -6    3.53    1.97
  -3   4  -6    4.78    2.22
   3  -4   6    3.57    2.23
  -3   4  -7   11.40    2.94
  -3   4  -7   14.07    3.41
   3  -4   7   11.49    2.64
   3  -5  -7    1.29    1.80
  -3   5   6    0.07    0.86
   3  -5  -6    0.41    0.89
  -3   5   5   -0.04    0.61
   3  -5  -5   -0.01    0.56
   3  -5  -5    0.27    0.68
  -3   5   4    8.93    3.50
  -3   5   4   13.84    3.23
   3  -5  -4   10.27    3.22
  -3   5   3  511.98   64.75
  -3   5   3  845.11   84.93
   3  -5  -3  571.88   65.83
  -3   5   2  206.98   27.25
  -3   5   2  260.96   23.95
   3  -5  -2  213.16   25.07
  -3   5   1    0.66    1.42
  -3   5   1    0.46    1.31
  -3   5   1    0.60    2.23
   3  -5  -1    0.18    1.01
  -3   5   0   24.54    5.38
  -3   5   0   41.09    6.47
  -3   5   0   28.75    5.44
   3  -5   0   30.50    4.93
  -3   5  -1    0.22    1.39
  -3   5  -1    0.17    1.05
  -3   5  -1   -0.02    1.16
  -3   5  -1    0.40    1.84
   3  -5   1    0.19    1.49
  -3   5  -2    2.77    2.79
  -3   5  -2    3.66    3.57
  -3   5  -2    3.98    2.51
  -3   5  -2    4.44    2.48
   3  -5   2    2.95    2.15
  -3   5  -3    1.16    2.19
  -3   5  -3    2.25    3.43
  -3   5  -3    1.88    3.16
   3  -5   3    1.56    1.81
  -3   5  -4   58.31    6.69
  -3   5  -4   49.60    7.53
  -3   5  -4   56.95    6.59
   3  -5   4   47.56   10.93
  -3   5  -5   47.23   10.38
  -3   5  -5   59.21    8.67
   3  -5   5   41.64    8.75
  -3   6   6   56.27    6.15
   3  -6  -6   77.65    9.60
  -3   6   5   -0.03    0.57
   3  -6  -5    0.15    1.07
   3  -6  -5    0.14    0.56
  -3   6   4   12.13    3.58
  -3   6   4   13.91    2.65
   3  -6  -4   12.37    3.12
  -3   6   3    3.15    2.65
  -3   6   3    5.59    1.92
   3  -6  -3    6.37    4.08
  -3   6   2    9.76    4.46
  -3   6   2   11.46    3.38
   3  -6  -2   10.11    3.89
  -3   6   1    3.48    2.58
  -3   6   1    3.01    2.93
   3  -6  -1    2.43    1.99
   3  -6  -1    4.37    2.60
  -3   6   0    4.90    4.64
  -3   6   0    7.27    2.83
   3  -6   0    0.33    3.47
   3  -6   0    7.16    2.83
  -3   6  -1    2.56    1.95
  -3   6  -1    1.87    1.85
  -3   6  -1    3.20    1.89
   3  -6   1    1.62    1.71
   3  -6   1    2.34    1.92
  -3   6  -2    4.99    4.16
  -3   6  -2    9.20    2.76
  -3   6  -2    8.94    2.47
  -3   6  -2    9.68    2.95
   3  -6   2    1.02    4.98
  -3   6  -3    8.31    2.43
  -3   6  -3    7.86    2.13
  -3   6  -3    7.20    3.98
   3  -6   3    5.59    4.18
  -3   6  -4    0.61    1.12
  -3   6  -4    0.88    1.14
   3  -6   4    1.26    1.22
  -3   7   5   35.22    5.93
   3  -7  -5   46.42    7.42
  -3   7   4    1.47    1.73
  -3   7   4   -0.06    0.77
   3  -7  -4    0.80    1.50
  -3   7   3   10.58    3.30
  -3   7   3   16.94    2.72
   3  -7  -3   11.42    2.96
  -3   7   2    1.66    1.57
  -3   7   2    0.10    1.94
   3  -7  -2    1.68    2.08
  -3   7   1    6.23    3.23
  -3   7   1    9.62    2.65
   3  -7  -1    5.35    1.83
   3  -7  -1    8.59    4.27
  -3   7   0    8.94    3.14
  -3   7   0    9.04    2.11
   3  -7   0    2.84    2.28
   3  -7   0   11.20    2.91
  -3   7  -1   -0.13    0.70
  -3   7  -1   -0.03    0.52
   3  -7   1   -0.00    0.99
   3  -7   1   -0.08    0.69
  -3   7  -2   13.69    3.62
   3  -7   2   18.28    2.86
  -4  -9  -3    0.21    1.10
  -4  -9  -3   -0.20    0.72
  -4  -9  -4   23.58    4.86
  -4  -9  -4   41.79    5.29
  -4  -9  -5    0.62    1.03
  -4  -9  -5    1.82    1.99
  -4  -9  -6   75.62    8.05
  -4  -8   0    1.86    1.32
  -4  -8   0    0.53    1.04
   4   8   0    0.81    0.97
  -4  -8  -1   -0.40    0.52
  -4  -8  -1    0.50    0.73
   4   8   1    0.06    0.50
  -4  -8  -2    0.27    0.95
  -4  -8  -2    0.20    1.23
   4   8   2    0.45    1.36
  -4  -8  -3   19.13    4.11
  -4  -8  -3   43.35    8.21
   4   8   3   16.48    5.05
  -4  -8  -4    2.11    2.16
  -4  -8  -4    2.89    2.12
  -4  -8  -5   47.89    7.79
  -4  -8  -5   85.51    9.32
   4   8   5   52.26    7.16
  -4  -8  -6    5.98    2.48
  -4  -8  -6    7.71    2.54
   4   8   6    5.73    2.04
  -4  -8  -7   19.61    3.21
  -4  -8  -7   26.56    4.12
  -4  -8  -7   15.85    2.70
   4   8   7   27.01    6.13
  -4  -8  -8    2.22    2.38
  -4  -8  -8    4.05    1.18
   4   8   8    4.93    1.57
   4   8   8    6.38    2.30
  -4  -7   2    5.76    1.99
   4   7  -2    2.33    1.78
  -4  -7   1    1.69    2.22
  -4  -7   1   10.03    3.03
   4   7  -1    8.54    2.60
  -4  -7   0    6.43    2.05
  -4  -7   0   13.59    3.77
  -4  -7   0    8.70    2.70
   4   7   0    6.91    4.79
  -4  -7  -1   49.92    8.46
  -4  -7  -1   54.79    7.64
  -4  -7  -1  110.18   16.40
   4   7   1   62.70   11.28
  -4  -7  -2  551.40   61.36
  -4  -7  -2  711.36   72.33
  -4  -7  -2  503.78   57.56
   4   7   2  636.53   68.80
  -4  -7  -3    2.05    1.83
  -4  -7  -3    3.61    3.62
   4   7   3    1.30    2.08
   4   7   3    1.23    1.59
  -4  -7  -4    0.55    1.59
  -4  -7  -4    0.85    2.61
   4   7   4    0.44    2.51
  -4  -7  -5   -0.05    1.37
  -4  -7  -5   -0.01    2.43
   4   7   5    0.67    1.05
  -4  -7  -6    1.15    1.41
  -4  -7  -6    1.05    2.27
   4   7   6    0.95    1.56
  -4  -7  -7    8.30    5.41
  -4  -7  -7   11.08    4.56
  -4  -7  -7   18.06    3.94
  -4  -7  -7   10.35    2.61
   4   7   7   11.66    3.18
  -4  -7  -8   19.63    7.32
  -4  -7  -8   23.69    4.25
  -4  -7  -8   19.73    5.58
   4   7   8   18.21    6.49
  -4  -7  -9    3.91    2.95
  -4  -7  -9    0.96    2.00
   4   7   9    3.59    2.92
   4   7   9    3.36    2.98
  -4  -6   3    8.98    2.23
  -4  -6   3    9.41    2.26
   4   6  -3   13.77    2.76
  -4  -6   2    5.63    2.58
  -4  -6   2    6.07    2.51
   4   6  -2    6.96    2.67
  -4  -6   1    7.92    2.57
  -4  -6   1   14.86    3.80
  -4  -6   1   12.51    3.53
   4   6  -1   12.86    3.65
  -4  -6   0   91.19   15.47
  -4  -6   0   88.66   17.03
  -4  -6   0  135.46   11.96
  -4  -6   0  119.97   18.31
   4   6   0  100.71   12.15
  -4  -6  -1  279.66   37.74
  -4  -6  -1  404.68   38.83
  -4  -6  -1  340.96   33.11
  -4  -6  -1  277.16   34.04
   4   6   1  285.64   29.58
  -4  -6  -2  131.64   13.98
  -4  -6  -2  191.75   19.95
  -4  -6  -2  206.87   20.43
  -4  -6  -2  122.10   14.82
   4   6   2  138.61   15.03
  -4  -6  -3   34.72    7.10
  -4  -6  -3   32.67    7.16
  -4  -6  -3   29.89    5.80
  -4  -6  -3   26.19    8.80
   4   6   3   23.27    4.21
  -4  -6  -4   30.49    5.24
  -4  -6  -4   33.47   10.21
  -4  -6  -4   41.15    5.35
  -4  -6  -4   47.13   10.64
  -4  -6  -5    7.95    3.00
  -4  -6  -5    3.26    3.61
  -4  -6  -5    5.77    3.17
   4   6   5    5.53    6.16
  -4  -6  -6    4.18    2.33
  -4  -6  -6    7.19    2.91
  -4  -6  -6    7.90    2.49
  -4  -6  -6    5.50    2.12
   4   6   6    5.15    2.52
  -4  -6  -7    2.41    3.28
  -4  -6  -7    2.35    3.54
  -4  -6  -7    1.70    1.53
  -4  -6  -7    1.72    1.45
  -4  -6  -7    2.77    1.67
   4   6   7    2.79    2.45
  -4  -6  -8    0.47    1.42
  -4  -6  -8    0.00    1.44
  -4  -6  -8    0.47    1.01
   4   6   8    0.83    1.45
   4   6   8    0.86    1.38
   4   6   8    0.22    1.64
  -4  -6  -9   25.32    5.41
  -4  -6  -9   21.68    6.83
   4   6   9   15.09    2.85
   4   6   9   18.13    3.69
   4   6   9   17.94    3.87
  -4  -6 -10    2.98    1.56
  -4  -6 -10    1.99    1.43
   4   6  10    2.59    1.57
   4   6  10    3.26    1.98
  -4  -5   4   19.12    6.16
  -4  -5   4   14.32    2.94
   4   5  -4   18.52    3.15
  -4  -5   3   56.89    7.97
  -4  -5   3   52.30    7.10
   4   5  -3   71.52   11.64
  -4  -5   2   30.19    8.98
  -4  -5   2   31.10    6.97
  -4  -5   2   29.86    8.29
   4   5  -2   34.68    9.27
  -4  -5   1   11.54    4.00
  -4  -5   1   12.54    4.59
  -4  -5   1   11.26    3.59
   4   5  -1   13.20    3.88
  -4  -5   0    0.85    1.31
  -4  -5   0    0.64    1.30
  -4  -5   0    0.62    1.30
  -4  -5   0    0.11    1.41
   4   5   0    0.54    1.36
  -4  -5  -1   55.15    8.15
  -4  -5  -1   76.59   10.80
  -4  -5  -1   68.16   11.55
  -4  -5  -1   50.32   11.25
   4   5   1   52.34    6.94
  -4  -5  -2   43.65    6.78
  -4  -5  -2   69.03    9.91
  -4  -5  -2   58.53    7.97
  -4  -5  -2   54.82    7.05
   4   5   2   48.49    6.18
  -4  -5  -3   10.12    2.45
  -4  -5  -3    6.48    2.70
  -4  -5  -3   10.16    3.95
  -4  -5  -3   11.53    4.88
   4   5   3    4.98    3.11
  -4  -5  -4   14.15    3.74
  -4  -5  -4   13.13    3.97
  -4  -5  -4   12.11    3.00
  -4  -5  -4   19.43    6.04
  -4  -5  -5    1.28    1.58
  -4  -5  -5    1.20    1.80
  -4  -5  -5    1.70    1.31
  -4  -5  -5    0.91    1.23
   4   5   5    1.85    2.41
  -4  -5  -6    5.70    4.25
  -4  -5  -6    5.06    2.10
  -4  -5  -6    3.53    2.74
  -4  -5  -6    5.82    2.37
  -4  -5  -6    3.58    2.39
   4   5   6    5.07    5.07
  -4  -5  -7   39.13    8.22
  -4  -5  -7   49.58    7.36
  -4  -5  -7   47.08    6.20
  -4  -5  -7   35.23    8.01
  -4  -5  -7   38.81    7.24
   4   5   7   41.72   12.13
  -4  -5  -8    0.21    0.77
  -4  -5  -8    0.02    1.34
  -4  -5  -8   -0.03    1.84
   4   5   8    0.29    1.82
   4   5   8    0.02    1.03
   4   5   8    0.25    1.00
  -4  -5  -9    7.44    3.14
  -4  -5  -9    9.27    4.16
   4   5   9    6.59    2.50
   4   5   9    6.28    4.45
   4   5   9    7.27    2.83
  -4  -5 -10    4.73    3.17
  -4  -5 -10    2.84    3.09
   4   5  10    3.97    2.97
   4   5  10    5.50    2.45
   4   5  10    3.09    1.43
  -4  -4   5    2.34    1.58
   4   4  -5    1.75    1.14
  -4  -4   4    1.30    1.37
  -4  -4   4    0.64    1.52
  -4  -4   4   -0.04    1.15
   4   4  -4    0.98    1.89
  -4  -4   3  171.62   22.32
  -4  -4   3  186.70   21.11
  -4  -4   3  169.65   24.04
   4   4  -3  177.12   17.84
  -4  -4   2   14.87    4.17
  -4  -4   2   14.66    4.32
  -4  -4   2   16.52    5.08
   4   4  -2   16.23    4.52
  -4  -4   1    8.85    5.70
  -4  -4   1   10.23    2.99
  -4  -4   1    6.68    3.01
   4   4  -1    9.20    5.43
  -4  -4   0   91.73    9.55
  -4  -4   0   73.49    7.95
  -4  -4   0  114.47   14.33
  -4  -4   0  101.33   15.10
   4   4   0   86.65    9.06
  -4  -4  -1    6.22    2.89
  -4  -4  -1    5.11    2.19
  -4  -4  -1    7.26    2.46
  -4  -4  -1    5.14    2.01
   4   4   1    4.82    3.41
  -4  -4  -2   29.55    4.27
  -4  -4  -2   17.51    3.44
  -4  -4  -2   23.37    4.06
  -4  -4  -2   24.49    4.00
   4   4   2   17.92    4.33
  -4  -4  -3   29.02    6.40
  -4  -4  -3   28.36    4.45
  -4  -4  -3   23.21    4.81
  -4  -4  -3   29.01    4.14
  -4  -4  -4   30.89    4.64
  -4  -4  -4   22.99    2.92
  -4  -4  -4   34.43    5.35
  -4  -4  -4   23.59    4.03
  -4  -4  -4   35.24    4.47
  -4  -4  -4   24.86    3.70
  -4  -4  -5    0.06    0.67
  -4  -4  -5   -0.10    0.74
  -4  -4  -5   -0.04    0.59
  -4  -4  -5    0.07    0.52
  -4  -4  -5    0.18    0.69
  -4  -4  -6   29.17    5.55
  -4  -4  -6   26.03    4.36
  -4  -4  -6   33.69    5.39
  -4  -4  -6   30.91    7.43
  -4  -4  -6   36.00    4.49
   4   4   6   30.83    6.14
  -4  -4  -7   19.86    7.80
  -4  -4  -7   19.49    4.01
  -4  -4  -7   22.92    5.33
  -4  -4  -7   18.88    4.11
  -4  -4  -7   18.34    3.49
   4   4   7   20.05    8.26
  -4  -4  -8   88.94    9.60
  -4  -4  -8   74.99   15.01
  -4  -4  -8  101.88    9.50
   4   4   8   71.69   10.01
   4   4   8   67.81   10.14
   4   4   8   74.05   10.17
  -4  -4  -9   33.73    5.84
  -4  -4  -9   42.27    7.37
   4   4   9   26.73    6.92
   4   4   9   34.46    9.65
   4   4   9   34.73    6.02
  -4  -4 -10    8.06    3.99
  -4  -4 -10   11.70    3.54
   4   4  10    5.49    1.91
   4   4  10    7.34    2.79
   4   4  10    7.04    2.20
  -4  -3   5    0.00    0.76
  -4  -3   5    0.05    0.49
  -4  -3   5    0.02    0.60
   4   3  -5    0.15    0.60
  -4  -3   4    6.38    2.45
  -4  -3   4    0.08    4.11
  -4  -3   4    8.31    3.44
   4   3  -4    8.08    2.73
  -4  -3   3    3.01    2.61
  -4  -3   3    4.31    4.82
  -4  -3   3    2.84    2.19
   4   3  -3    4.04    2.25
  -4  -3   2    2.48    2.39
  -4  -3   2    2.29    1.91
  -4  -3   2    3.06    4.36
   4   3  -2    3.28    2.49
  -4  -3   1    1.30    1.62
  -4  -3   1    1.14    1.76
  -4  -3   1    0.57    1.33
  -4  -3   1    1.96    1.85
  -4  -3   0   11.09    2.77
  -4  -3   0   11.53    2.45
  -4  -3   0    6.49    1.72
  -4  -3   0    9.12    2.27
  -4  -3   0   10.73    3.11
  -4  -3  -1    2.18    1.45
  -4  -3  -1    4.96    3.03
  -4  -3  -1    2.83    2.20
  -4  -3  -1    2.64    1.41
  -4  -3  -1    3.08    3.59
  -4  -3  -2    3.42    1.52
  -4  -3  -2    2.16    1.59
  -4  -3  -2    1.59    1.75
  -4  -3  -2    2.70    2.87
   4   3   2    2.39    2.84
   4   3   2    2.96    1.52
   4   3   2    2.85    1.31
  -4  -3  -3   28.53    4.81
  -4  -3  -3   39.69    4.77
  -4  -3  -3   38.24    4.75
  -4  -3  -3   39.67    5.40
  -4  -3  -3   43.94    4.64
   4   3   3   43.59    7.99
   4   3   3   42.20    4.98
  -4  -3  -4   19.06    3.60
  -4  -3  -4   20.47    3.48
  -4  -3  -4   23.05    4.06
  -4  -3  -4   22.79    3.54
  -4  -3  -4   15.76    3.07
  -4  -3  -5   28.74    4.40
  -4  -3  -5   44.56    8.40
  -4  -3  -5   37.53    6.63
  -4  -3  -5   27.82    4.28
  -4  -3  -5   28.38    4.49
  -4  -3  -6    1.55    1.46
  -4  -3  -6    1.15    1.15
  -4  -3  -6    0.81    1.18
  -4  -3  -6    0.94    0.94
  -4  -3  -6    1.00    1.42
   4   3   6    0.42    1.14
  -4  -3  -7  143.01   16.56
  -4  -3  -7  176.11   15.70
  -4  -3  -7  141.35   15.34
  -4  -3  -7  194.47   20.89
   4   3   7  155.33   17.81
   4   3   7  137.49   16.50
  -4  -3  -8  100.08   12.21
  -4  -3  -8  102.78   10.07
  -4  -3  -8  124.79   14.28
   4   3   8   93.89   11.04
   4   3   8  103.34   17.61
   4   3   8  107.73   13.73
  -4  -3  -9   28.71    5.32
  -4  -3  -9   36.18    6.15
  -4  -3  -9   41.72    5.42
   4   3   9   30.46    5.85
   4   3   9   24.60    6.94
   4   3   9   31.72    6.96
  -4  -3 -10    0.74    1.01
  -4  -3 -10    0.50    0.84
   4   3  10    0.02    1.72
   4   3  10    0.50    1.06
  -4  -2   6   42.00    5.47
  -4  -2   6   33.14    6.04
   4   2  -6   54.52    6.23
  -4  -2   5  120.15   13.89
  -4  -2   5  118.20   13.74
   4   2  -5  112.61   11.71
   4   2  -5  130.03   12.28
  -4  -2   4    3.52    2.39
  -4  -2   4    2.75    2.64
   4   2  -4    2.65    1.68
   4   2  -4    5.46    2.61
  -4  -2   3   44.18    8.53
  -4  -2   3   33.93    9.46
  -4  -2   3   35.16    6.73
   4   2  -3   30.69    4.65
  -4  -2   2   94.50   15.19
  -4  -2   2   79.95    8.58
  -4  -2   2   94.14   11.29
  -4  -2   2  103.29   10.31
  -4  -2   1    2.84    2.43
  -4  -2   1    2.74    1.74
  -4  -2   1    1.14    1.15
  -4  -2   1    2.27    1.86
  -4  -2   0    9.17    2.24
  -4  -2   0   10.45    3.14
  -4  -2   0    7.73    2.83
  -4  -2   0    5.88    2.50
  -4  -2   0    8.85    2.65
   4   2   0    8.85    2.36
  -4  -2  -1   59.67    5.09
  -4  -2  -1   78.90    7.76
  -4  -2  -1   68.19    9.47
  -4  -2  -1   43.88    4.65
  -4  -2  -1   50.74    5.12
  -4  -2  -2    0.88    0.87
  -4  -2  -2    1.02    0.71
  -4  -2  -2    2.29    1.41
  -4  -2  -2    1.73    1.05
  -4  -2  -2    0.93    1.62
  -4  -2  -2    1.14    1.15
  -4  -2  -3    2.94    1.01
  -4  -2  -3    2.19    1.34
  -4  -2  -3    2.95    1.77
  -4  -2  -3    3.50    2.86
  -4  -2  -3    1.56    0.98
  -4  -2  -4 2354.64  334.67
  -4  -2  -4 3023.85  417.36
  -4  -2  -4 2681.19  374.66
  -4  -2  -4 2883.12  405.59
  -4  -2  -4 2377.65  333.98
   4   2   4 3078.92  424.77
  -4  -2  -5   65.01   10.12
  -4  -2  -5   71.82    9.49
  -4  -2  -5   65.28    7.04
  -4  -2  -5   53.90    4.48
  -4  -2  -5   58.44    5.70
   4   2   5   70.32    8.38
  -4  -2  -6   35.81    4.76
  -4  -2  -6   26.76    3.23
  -4  -2  -6   28.32    5.07
  -4  -2  -6   24.58    4.66
   4   2   6   25.72    4.48
   4   2   6   25.33    4.57
  -4  -2  -7    5.64    2.85
  -4  -2  -7    5.79    2.23
  -4  -2  -7    7.66    2.54
   4   2   7    4.68    3.79
   4   2   7    4.73    2.75
   4   2   7    4.72    5.11
  -4  -2  -8    1.32    1.82
  -4  -2  -8    0.83    2.55
  -4  -2  -8    2.32    1.61
   4   2   8    1.19    2.08
   4   2   8    0.53    3.56
  -4  -2  -9    0.95    2.14
  -4  -2  -9    1.07    1.24
  -4  -2  -9    0.39    0.99
   4   2   9    1.50    1.44
   4   2   9    0.78    1.57
  -4  -2 -10   43.84    8.16
  -4  -2 -10   56.54    7.53
   4   2  10   37.53    5.62
  -4  -1   6    1.03    1.28
  -4  -1   6    1.61    2.69
   4   1  -6    0.21    2.26
   4   1  -6    2.35    1.17
  -4  -1   5    0.70    1.53
  -4  -1   5    0.60    1.63
   4   1  -5    0.95    1.22
   4   1  -5    1.00    1.50
  -4  -1   4   14.39    3.42
  -4  -1   4   13.21    7.26
  -4  -1   4   15.37    4.49
   4   1  -4   16.36    3.65
  -4  -1   3   11.29    3.15
  -4  -1   3    8.82    4.05
  -4  -1   3    8.55    3.57
   4   1  -3    9.50    4.24
  -4  -1   2   39.33    5.43
  -4  -1   2   33.04    9.65
  -4  -1   2   25.14    7.30
   4   1  -2   27.01    5.60
  -4  -1   1    1.52    1.16
  -4  -1   1    1.10    1.21
  -4  -1   1    1.07    1.86
   4   1  -1    0.15    0.69
  -4  -1   0   39.47    6.67
  -4  -1   0   33.78    4.43
  -4  -1   0   39.13    4.79
  -4  -1   0   33.08    3.42
  -4  -1  -1   94.06    8.36
  -4  -1  -1  120.88    9.91
  -4  -1  -1  114.17    7.25
  -4  -1  -1  106.32    8.83
  -4  -1  -1  122.39    9.03
  -4  -1  -1  110.84    9.06
  -4  -1  -2   42.90    4.94
  -4  -1  -2   44.88    5.05
  -4  -1  -2   36.88    3.72
  -4  -1  -2   39.75    4.23
  -4  -1  -2   38.24    5.48
  -4  -1  -2   43.56    4.60
  -4  -1  -3 2929.75  427.06
  -4  -1  -3 3043.55  444.49
  -4  -1  -3 3447.60  503.90
  -4  -1  -3 3309.10  473.45
  -4  -1  -3 2868.65  411.78
  -4  -1  -4  701.14   72.11
  -4  -1  -4  547.80   53.73
  -4  -1  -4  598.48   62.29
  -4  -1  -4  515.86   50.98
   4   1   4  729.86   77.35
  -4  -1  -5    6.13    2.04
  -4  -1  -5    5.63    1.93
  -4  -1  -5    3.37    3.20
  -4  -1  -5    6.03    2.09
   4   1   5    2.92    1.22
  -4  -1  -6   21.98    6.71
  -4  -1  -6   21.01    5.76
  -4  -1  -6   21.02    4.64
   4   1   6   15.97    4.41
  -4  -1  -7    2.49    2.09
  -4  -1  -7    4.40    2.92
  -4  -1  -7    5.00    1.93
   4   1   7    3.27    2.49
  -4  -1  -8   18.91    3.99
  -4  -1  -8   20.21    4.13
  -4  -1  -8   23.45    3.87
   4   1   8   17.28    4.54
   4   1   8   12.99    5.59
  -4  -1  -9    6.28    3.92
  -4  -1  -9    8.61    3.53
  -4  -1  -9    5.01    1.88
   4   1   9    5.19    2.23
  -4  -1 -10   11.28    2.90
   4   1  10    6.90    2.03
  -4   0   6    0.26    1.08
   4   0  -6    0.39    1.32
   4   0  -6    0.24    0.94
  -4   0   5    0.15    0.86
  -4   0   5    0.40    1.22
  -4   0   5    0.12    1.27
   4   0  -5    0.02    0.84
  -4   0   4   21.54    6.66
  -4   0   4   20.81    4.31
  -4   0   4   24.15    9.83
   4   0  -4   23.56    4.22
  -4   0   3  125.37   11.93
  -4   0   3  100.51   17.50
  -4   0   3   85.10    9.88
   4   0  -3   99.55   10.19
  -4   0   2  281.05   26.34
  -4   0   2  252.38   25.59
  -4   0   2  294.56   27.47
  -4   0   2  230.07   26.21
  -4   0   1  118.09   11.31
  -4   0   1  124.14   11.05
  -4   0   1  117.09   14.60
  -4   0   1  156.35   15.62
  -4   0   0  448.43   40.31
  -4   0   0  400.09   35.75
  -4   0   0  370.42   34.25
  -4   0   0  432.51   38.94
  -4   0  -1   17.87    2.62
  -4   0  -1   29.15    3.92
  -4   0  -1   21.83    4.00
  -4   0  -1   28.54    4.29
  -4   0  -1   26.10    3.60
  -4   0  -1   26.71    4.84
  -4   0  -2   18.27    3.42
  -4   0  -2   30.15    3.42
  -4   0  -2   28.97    3.00
  -4   0  -2   27.24    3.04
  -4   0  -2   21.70    2.70
  -4   0  -2   26.07    4.36
  -4   0  -3  333.98   27.76
  -4   0  -3  281.01   21.94
  -4   0  -3  250.55   21.73
  -4   0  -3  288.81   24.17
  -4   0  -3  259.38   22.62
  -4   0  -4   47.73    7.33
  -4   0  -4   32.32    4.04
  -4   0  -4   43.10    4.84
  -4   0  -4   39.23    6.91
  -4   0  -5    3.07    1.72
  -4   0  -5    2.41    1.24
  -4   0  -5    1.33    1.43
  -4   0  -5    1.87    1.52
   4   0   5    2.27    1.75
  -4   0  -6    1.06    2.62
  -4   0  -6    1.14    1.50
  -4   0  -6    0.66    1.37
  -4   0  -6    2.26    1.34
   4   0   6    0.98    1.66
  -4   0  -7   26.19    4.95
  -4   0  -7   14.43    4.09
  -4   0  -7   18.96    4.16
  -4   0  -7   24.51    6.31
   4   0   7   15.30    4.10
  -4   0  -8    0.74    1.02
  -4   0  -8    0.16    0.99
  -4   0  -8    0.37    1.01
  -4   0  -8    0.18    1.00
   4   0   8    0.40    0.97
  -4   0  -9    6.23    1.78
  -4   0  -9    2.40    1.34
  -4   0  -9    6.50    1.85
   4   0   9    5.02    1.90
   4   0   9    4.68    1.73
  -4   1   7    0.36    0.94
   4  -1  -7    0.21    1.16
  -4   1   6   -0.12    0.60
  -4   1   6   -0.21    1.69
   4  -1  -6   -0.03    0.75
  -4   1   5    0.32    0.94
  -4   1   5    0.08    2.38
   4  -1  -5    0.32    1.77
  -4   1   4    1.16    1.55
  -4   1   4    0.59    1.84
   4  -1  -4    1.16    1.40
  -4   1   3    0.19    1.20
  -4   1   3    0.61    1.23
  -4   1   3    0.29    1.22
  -4   1   2    5.49    2.50
  -4   1   2    2.13    3.72
  -4   1   2    3.53    1.96
  -4   1   1  263.84   27.02
  -4   1   1  227.23   25.16
  -4   1   1  302.62   28.71
  -4   1   0  253.72   26.39
  -4   1   0  226.55   23.26
  -4   1   0  214.52   17.78
  -4   1   0  219.62   18.17
  -4   1  -1   16.72    3.18
  -4   1  -1   28.09    4.88
  -4   1  -1   20.57    2.51
  -4   1  -1   19.42    2.97
  -4   1  -2   36.51    4.28
  -4   1  -2   56.95    7.57
  -4   1  -2   52.75    7.25
  -4   1  -2   46.56    4.90
  -4   1  -3   10.38    2.57
  -4   1  -3    5.69    3.21
  -4   1  -3    5.49    1.93
  -4   1  -3    2.38    2.20
  -4   1  -4    9.51    4.11
  -4   1  -4    7.96    1.66
  -4   1  -4    5.99    2.34
  -4   1  -4    5.80    2.18
   4  -1   4    5.21    3.06
  -4   1  -5    0.27    0.89
  -4   1  -5   -0.08    0.91
  -4   1  -5    0.30    0.93
  -4   1  -5    0.14    0.62
   4  -1   5   -0.02    1.18
  -4   1  -6    3.35    3.89
  -4   1  -6    2.37    2.02
  -4   1  -6    1.86    2.05
  -4   1  -6    2.83    1.53
   4  -1   6    1.57    1.70
  -4   1  -7   15.12    3.65
  -4   1  -7    8.47    3.30
  -4   1  -7   11.08    2.96
  -4   1  -7    3.79    5.30
   4  -1   7    7.25    2.54
  -4   1  -8    5.08    3.09
  -4   1  -8    4.72    2.01
  -4   1  -8    9.61    3.60
   4  -1   8    3.37    1.86
   4  -1   8    4.40    3.68
  -4   1  -9    5.04    1.32
  -4   1  -9    1.21    1.02
   4  -1   9    0.33    0.92
  -4   2   7    1.20    1.38
   4  -2  -7    1.97    1.15
  -4   2   6    0.74    0.99
  -4   2   6    0.70    1.51
   4  -2  -6    1.29    1.96
  -4   2   5    3.64    3.81
  -4   2   5    4.13    4.49
   4  -2  -5    6.51    2.66
  -4   2   4  184.38   23.42
  -4   2   4  142.45   17.70
   4  -2  -4  170.16   17.43
  -4   2   3   17.16    4.64
  -4   2   3   16.14    3.97
  -4   2   3   17.23    3.74
  -4   2   2   52.83    7.59
  -4   2   2   35.33    5.57
  -4   2   2   53.16    8.68
  -4   2   1   43.59    6.52
  -4   2   1   41.74    5.14
  -4   2   1   52.77    8.21
  -4   2   0   29.78    4.96
  -4   2   0   36.12    6.69
  -4   2   0   47.68    5.78
  -4   2  -1    0.63    0.92
  -4   2  -1    0.46    1.43
  -4   2  -1    0.28    0.95
  -4   2  -1    0.15    1.03
  -4   2  -2    0.22    0.64
  -4   2  -2    0.21    0.84
  -4   2  -2    0.23    0.87
  -4   2  -2    0.09    0.72
  -4   2  -3    0.52    0.90
  -4   2  -3    0.29    1.05
  -4   2  -3    0.00    0.90
  -4   2  -4   61.79    5.84
  -4   2  -4   71.94    9.97
  -4   2  -4   48.70    6.92
  -4   2  -4   56.91    7.60
  -4   2  -5  121.90   15.50
  -4   2  -5   71.06    9.72
  -4   2  -5   96.76   12.11
  -4   2  -5   97.93   12.00
  -4   2  -6   11.72    2.84
  -4   2  -6    9.79    3.33
  -4   2  -6   16.90    5.13
  -4   2  -6   11.95    3.80
  -4   2  -7    9.02    2.34
  -4   2  -7    4.83    2.57
  -4   2  -7   10.13    2.49
   4  -2   7    6.26    3.01
  -4   2  -8    5.70    2.01
  -4   2  -8    9.56    1.89
   4  -2   8    6.11    2.20
  -4   3   6   13.91    4.27
  -4   3   6   10.12    4.77
   4  -3  -6   17.11    4.97
  -4   3   5   16.01    3.79
  -4   3   5   13.87    4.08
   4  -3  -5   17.83    3.81
  -4   3   4   71.26   10.42
  -4   3   4   58.07   12.38
  -4   3   4  106.96   12.70
  -4   3   3   11.20    5.88
  -4   3   3   17.43    4.23
  -4   3   2   27.09    5.77
  -4   3   2   32.15    5.12
   4  -3  -2   26.45    4.61
  -4   3   1    3.73    2.37
  -4   3   1    2.77    3.07
  -4   3   1    3.99    2.03
  -4   3   0   24.49    4.85
  -4   3   0   33.70    6.98
  -4   3   0   38.23    5.88
  -4   3  -1    0.03    2.04
  -4   3  -1    0.33    0.99
  -4   3  -1    0.48    1.14
  -4   3  -2    1.49    1.79
  -4   3  -2    2.75    1.92
  -4   3  -2    4.28    3.86
   4  -3   2    3.01    1.87
  -4   3  -3    8.80    2.98
  -4   3  -3    7.15    5.27
   4  -3   3    5.32    2.81
  -4   3  -4    1.33    1.66
  -4   3  -4    1.21    3.02
  -4   3  -4    0.92    1.15
   4  -3   4    1.08    1.77
  -4   3  -5    0.63    1.19
  -4   3  -5    1.09    1.40
  -4   3  -5    0.55    1.48
   4  -3   5    0.62    2.63
  -4   3  -6  268.49   26.18
  -4   3  -6  147.59   16.96
  -4   3  -6  188.24   18.02
   4  -3   6  178.40   25.96
  -4   3  -7   61.86    5.63
  -4   3  -7   54.28    7.23
  -4   3  -7   63.06    7.58
   4  -3   7   53.07    7.11
  -4   4   6    2.43    1.37
   4  -4  -6    4.28    1.91
  -4   4   5   22.16    6.96
   4  -4  -5   30.63    4.82
  -4   4   4    6.43    5.51
  -4   4   4    8.89    3.51
  -4   4   3    1.76    2.34
  -4   4   3    2.47    2.02
   4  -4  -3    2.45    1.44
  -4   4   2   25.22    8.98
  -4   4   2   25.20    4.92
   4  -4  -2   27.20    5.28
  -4   4   1    2.64    3.94
  -4   4   1    3.05    2.13
  -4   4   1    4.01    2.14
  -4   4   0    7.16    5.81
  -4   4   0   14.40    4.22
  -4   4   0   19.56    4.59
  -4   4  -1   11.38    4.20
  -4   4  -1   15.80    5.93
  -4   4  -1   17.44    6.69
  -4   4  -2    0.06    1.00
  -4   4  -2   -0.02    0.81
   4  -4   2   -0.04    0.63
  -4   4  -3    5.03    2.19
  -4   4  -3    5.79    4.64
   4  -4   3    3.70    2.46
  -4   4  -4   38.38    4.75
  -4   4  -4   32.87    5.97
  -4   4  -4   24.16    3.97
   4  -4   4   26.03    5.57
  -4   4  -5  470.44   43.81
  -4   4  -5  400.04   42.75
  -4   4  -5  435.12   42.97
   4  -4   5  355.49   38.71
  -4   4  -6  233.66   22.25
  -4   4  -6  184.02   19.48
  -4   4  -6  225.75   23.98
   4  -4   6  175.51   18.17
  -4   5   5   10.39    2.92
   4  -5  -5   13.59    2.94
  -4   5   4    6.53    2.43
  -4   5   4   10.65    3.01
   4  -5  -4    5.62    2.82
  -4   5   3   13.15    4.16
  -4   5   3   15.37    3.54
   4  -5  -3   12.10    2.98
  -4   5   2    0.28    1.94
  -4   5   2    0.29    0.99
   4  -5  -2    0.12    1.08
  -4   5   1   74.27   15.44
  -4   5   1  118.78   11.50
   4  -5  -1   96.01   15.90
  -4   5   0   17.37    4.39
  -4   5   0   28.12    5.02
  -4   5   0   21.92    4.06
  -4   5  -1    4.32    4.37
  -4   5  -1    9.67    3.53
  -4   5  -1    5.33    4.86
  -4   5  -2  119.19   15.91
  -4   5  -2   93.15   14.58
   4  -5   2   70.53    8.47
  -4   5  -3    0.43    1.00
  -4   5  -3    0.10    1.09
  -4   5  -3    0.08    0.77
   4  -5   3    0.65    0.95
  -4   5  -4   24.84    5.69
  -4   5  -4   18.77    5.85
  -4   5  -4   16.04    2.78
   4  -5   4   16.24    3.36
  -4   5  -5   41.08    5.26
   4  -5   5   39.95    5.32
  -4   6   4    0.39    1.65
   4  -6  -4    0.27    0.77
  -4   6   3    5.58    2.73
  -4   6   3    9.70    3.34
   4  -6  -3    5.58    1.99
  -4   6   2   11.51    3.49
  -4   6   2   11.96    2.60
   4  -6  -2   12.47    3.02
  -4   6   1   22.83    5.03
  -4   6   1   39.11    5.74
   4  -6  -1   32.37    5.74
  -4   6   0   -0.22    1.42
  -4   6   0    0.18    0.77
   4  -6   0    0.43    1.03
  -4   6  -1   32.15    7.41
  -4   6  -1   42.56    5.30
   4  -6   1   55.26    6.90
  -4   6  -2   11.76    3.35
   4  -6   2   11.84    3.12
  -4   6  -3   21.92    3.96
   4  -6   3   19.91    3.27
  -4   7   2   33.49    5.03
  -4   7   2   39.15    5.42
   4  -7  -2   35.27    4.26
  -4   7   1    0.86    1.92
  -4   7   1    0.97    0.86
   4  -7  -1    1.76    1.03
  -4   7   0    6.80    1.52
  -4   7   0    0.19    0.96
   4  -7   0    0.59    1.22
  -5  -8  -1   69.35   10.03
  -5  -8  -2    3.35    3.61
  -5  -8  -2    6.07    2.26
  -5  -8  -3    6.81    3.99
  -5  -8  -3    7.77    3.62
   5   8   3    3.39    1.09
  -5  -8  -4   30.34    5.04
  -5  -8  -4   57.42    8.94
   5   8   4   24.29    5.07
  -5  -8  -5    0.10    0.86
  -5  -8  -5    0.01    0.64
   5   8   5    0.18    0.66
  -5  -8  -6    4.67    2.37
  -5  -8  -6    4.50    2.02
   5   8   6    2.40    2.02
  -5  -8  -7    5.65    3.07
  -5  -8  -7   10.49    2.54
   5   8   7    7.10    3.84
   5   8   8    0.80    0.93
   5   8   8    0.81    1.11
  -5  -7   0    4.11    1.45
  -5  -7   0    5.94    1.82
  -5  -7   0    0.99    1.10
   5   7   0    6.09    1.88
  -5  -7  -1    0.95    1.14
  -5  -7  -1    1.44    1.40
  -5  -7  -1    0.47    1.38
   5   7   1    1.44    2.33
  -5  -7  -2   16.48    6.58
  -5  -7  -2   24.03    6.76
  -5  -7  -2   21.14    4.79
  -5  -7  -2   18.00    4.16
   5   7   2   15.13    3.59
  -5  -7  -3    9.42    3.64
  -5  -7  -3    8.38    2.69
  -5  -7  -3   13.37    5.70
  -5  -7  -3   10.17    2.78
  -5  -7  -4    8.79    3.91
  -5  -7  -4   11.01    4.20
  -5  -7  -4    9.68    3.27
   5   7   4   11.61    4.04
  -5  -7  -5   23.98    4.53
  -5  -7  -5   17.57    3.29
  -5  -7  -5   11.52    3.85
   5   7   5   15.73    4.55
  -5  -7  -6    3.91    2.02
  -5  -7  -6    2.91    1.55
  -5  -7  -6    3.57    4.15
   5   7   6    2.34    3.06
  -5  -7  -7    0.39    0.88
  -5  -7  -7    0.29    1.04
  -5  -7  -7    0.24    0.69
   5   7   7    0.58    1.26
  -5  -7  -8   11.70    2.43
  -5  -7  -8   20.40    4.47
   5   7   8   24.33    4.21
   5   7   8   10.73    3.56
   5   7   8   20.10    3.79
  -5  -7  -9   95.30   10.10
   5   7   9  143.69   13.46
   5   7   9  134.65   13.02
  -5  -6   2    0.31    0.61
  -5  -6   2    0.82    0.97
   5   6  -2    0.81    1.72
  -5  -6   1   12.12    3.34
  -5  -6   1   14.31    3.42
   5   6  -1   14.14    5.24
  -5  -6   0    9.34    3.34
  -5  -6   0   13.98    4.43
  -5  -6   0   11.73    3.87
   5   6   0    9.55    3.10
  -5  -6  -1    1.09    1.18
  -5  -6  -1   -0.04    1.29
  -5  -6  -1    1.03    2.46
  -5  -6  -1    0.82    1.50
   5   6   1    1.09    1.43
  -5  -6  -2    6.24    4.45
  -5  -6  -2   10.86    2.46
  -5  -6  -2    6.84    3.16
  -5  -6  -2    8.69    3.40
   5   6   2    6.16    2.68
  -5  -6  -3    0.93    1.56
  -5  -6  -3    1.52    1.81
  -5  -6  -3    1.15    3.32
  -5  -6  -3    1.60    1.80
  -5  -6  -4   27.59    5.69
  -5  -6  -4   27.58    4.66
  -5  -6  -4   31.26    8.36
  -5  -6  -4   23.56    9.73
  -5  -6  -5   39.57   11.07
  -5  -6  -5   56.60    6.79
  -5  -6  -5   62.25    8.33
   5   6   5   56.87   10.62
  -5  -6  -6   61.65    9.46
  -5  -6  -6   55.65    7.55
  -5  -6  -6   74.86    8.59
   5   6   6   60.21   14.63
  -5  -6  -7    3.21    3.74
  -5  -6  -7    5.21    3.60
  -5  -6  -7    7.80    2.73
  -5  -6  -7    6.27    2.59
   5   6   7    7.67    3.04
  -5  -6  -8    3.61    1.90
  -5  -6  -8    5.20    3.26
   5   6   8    4.58    2.17
   5   6   8    3.73    2.15
   5   6   8    3.98    2.19
  -5  -6  -9   14.79    2.97
   5   6   9   19.91    3.64
   5   6   9   16.25    3.29
   5   6   9   17.60    3.19
  -5  -5   3    2.06    1.42
   5   5  -3    1.37    1.45
  -5  -5   2    0.04    1.87
  -5  -5   2   -0.31    0.62
  -5  -5   2    0.02    1.13
   5   5  -2   -0.08    0.91
  -5  -5   1    0.63    2.81
  -5  -5   1    1.47    1.36
  -5  -5   1   -0.00    1.09
   5   5  -1    0.79    1.34
  -5  -5   0    1.30    1.58
  -5  -5   0    1.59    1.46
  -5  -5   0    0.01    1.24
   5   5   0    0.96    1.44
  -5  -5  -1    5.78    2.41
  -5  -5  -1    3.09    4.35
  -5  -5  -1    7.05    3.04
  -5  -5  -1    6.02    5.16
   5   5   1    5.47    2.65
  -5  -5  -2    2.93    2.05
  -5  -5  -2    2.95    3.90
  -5  -5  -2    2.52    1.69
  -5  -5  -2    3.69    3.47
   5   5   2    1.67    2.69
  -5  -5  -3   25.57    4.57
  -5  -5  -3   19.31    4.23
  -5  -5  -3   19.57    5.13
  -5  -5  -3   27.71    4.91
  -5  -5  -4   18.07    4.19
  -5  -5  -4   15.83    3.74
  -5  -5  -4   13.39    3.71
  -5  -5  -4   13.30    3.95
  -5  -5  -5  360.82   37.65
  -5  -5  -5  409.59   42.60
  -5  -5  -5  311.70   32.04
  -5  -5  -5  411.52   43.33
  -5  -5  -6   19.03    6.57
  -5  -5  -6   18.21    4.03
  -5  -5  -6   14.17    5.54
  -5  -5  -6   25.12    7.23
   5   5   6   19.73    5.49
  -5  -5  -7    7.01    5.15
  -5  -5  -7   11.41    2.84
  -5  -5  -7   10.22    3.07
  -5  -5  -7   10.07    3.20
   5   5   7    9.42    3.61
  -5  -5  -8    6.04    2.19
  -5  -5  -8    5.57    2.19
   5   5   8    5.26    2.44
   5   5   8    5.59    2.87
   5   5   8    4.50    2.67
  -5  -5  -9    2.17    1.36
  -5  -5  -9    1.16    1.07
   5   5   9    2.30    1.39
   5   5   9    1.25    2.37
   5   5   9    0.24    1.69
  -5  -5 -10    2.80    2.73
   5   5  10    2.00    1.26
  -5  -4   4    1.24    2.02
   5   4  -4    1.07    1.90
  -5  -4   3    0.76    1.07
  -5  -4   3    0.72    1.71
   5   4  -3    1.04    1.35
  -5  -4   2    0.97    3.16
  -5  -4   2    1.19    1.49
   5   4  -2    0.88    2.40
  -5  -4   1    0.38    1.69
  -5  -4   1    0.05    0.59
  -5  -4   1   -0.21    0.77
   5   4  -1   -0.07    0.78
  -5  -4   0    0.69    1.67
  -5  -4   0    0.20    2.23
  -5  -4   0    0.33    0.83
   5   4   0    0.32    1.80
  -5  -4  -1   37.19    5.34
  -5  -4  -1   32.74    5.13
  -5  -4  -1   33.55    6.18
  -5  -4  -1   26.78    4.97
   5   4   1   33.44    8.31
  -5  -4  -2  120.41   13.21
  -5  -4  -2  121.05   16.85
  -5  -4  -2   87.75   15.05
  -5  -4  -2  103.50   12.93
   5   4   2   84.67    9.15
  -5  -4  -3   27.17    4.90
  -5  -4  -3   24.26    4.40
  -5  -4  -3   17.14    4.03
  -5  -4  -3   24.48    5.86
  -5  -4  -4    3.58    4.18
  -5  -4  -4    4.45    2.77
  -5  -4  -4    4.20    3.49
  -5  -4  -4    5.56    2.38
  -5  -4  -5   12.95    6.04
  -5  -4  -5   19.05    4.78
  -5  -4  -5   16.03    3.53
  -5  -4  -5   12.06    3.01
  -5  -4  -6    5.85    2.48
  -5  -4  -6    6.26    2.35
  -5  -4  -6    7.73    2.77
  -5  -4  -6    5.77    2.26
   5   4   6    5.91    3.32
  -5  -4  -7    0.02    0.72
  -5  -4  -7    0.40    1.17
  -5  -4  -7   -0.10    0.79
   5   4   7    0.22    0.77
   5   4   7   -0.14    0.71
  -5  -4  -8    1.19    2.14
  -5  -4  -8    1.23    1.44
   5   4   8    0.47    1.40
   5   4   8    1.20    1.81
   5   4   8    1.69    1.53
  -5  -4  -9    2.70    3.67
  -5  -4  -9    3.36    1.52
   5   4   9    2.20    1.55
   5   4   9    2.10    3.27
   5   4   9    3.05    3.63
  -5  -4 -10    6.25    2.03
   5   4  10    5.24    2.08
  -5  -3   4    4.72    2.14
  -5  -3   4    5.77    4.62
   5   3  -4    6.98    2.09
  -5  -3   3    6.35    3.21
  -5  -3   3    8.36    2.91
   5   3  -3    8.69    4.58
  -5  -3   2   13.93    4.59
  -5  -3   2   14.84    6.81
   5   3  -2   19.10    4.86
  -5  -3   1   12.31    4.16
  -5  -3   1   14.41    4.47
   5   3  -1   15.67    4.55
  -5  -3   0    1.19    1.60
  -5  -3   0    1.57    2.22
  -5  -3   0    1.34    1.87
  -5  -3  -1  201.26   20.34
  -5  -3  -1  245.20   22.79
  -5  -3  -1  163.90   16.30
  -5  -3  -1  206.32   19.58
  -5  -3  -2  453.35   48.68
  -5  -3  -2  353.72   35.63
  -5  -3  -2  402.62   43.69
   5   3   2  366.76   35.06
  -5  -3  -3  313.08   34.41
  -5  -3  -3  313.82   34.60
  -5  -3  -3  347.34   38.75
  -5  -3  -4    9.67    4.93
  -5  -3  -4    9.53    4.53
  -5  -3  -4   10.11    4.57
  -5  -3  -5    6.06    2.04
  -5  -3  -5    5.91    2.49
  -5  -3  -5    9.07    2.57
  -5  -3  -5    6.82    4.44
  -5  -3  -6   17.21    3.78
  -5  -3  -6   16.00    4.16
  -5  -3  -6   14.65    3.50
   5   3   6   15.51    4.59
  -5  -3  -7    9.53    2.83
  -5  -3  -7    7.78    3.28
  -5  -3  -7    6.86    2.85
   5   3   7    8.39    3.28
  -5  -3  -8   20.51    3.43
  -5  -3  -8   23.62    5.20
   5   3   8   16.86    6.10
   5   3   8   18.46    5.09
  -5  -3  -9    0.88    1.35
  -5  -3  -9    1.13    1.04
   5   3   9    0.70    1.64
  -5  -3 -10    0.97    1.32
   5   3  10    1.11    1.19
  -5  -2   5   12.27    4.62
  -5  -2   5   14.53    2.91
   5   2  -5   15.64    2.47
  -5  -2   4    7.45    3.04
  -5  -2   4    6.35    2.44
   5   2  -4   10.36    2.62
  -5  -2   3    3.09    2.29
  -5  -2   3    3.22    2.51
  -5  -2   3    5.88    4.61
  -5  -2   2  364.05   40.63
  -5  -2   2  519.38   50.24
  -5  -2   2  483.37   52.89
  -5  -2   1   14.70    4.11
  -5  -2   1   17.31    3.69
  -5  -2   1   14.88    6.09
  -5  -2   0   84.68    8.44
  -5  -2   0   85.44   10.80
  -5  -2   0   80.27    9.03
  -5  -2  -1    0.30    0.79
  -5  -2  -1    0.29    1.14
  -5  -2  -1    0.33    1.83
  -5  -2  -2    0.33    1.06
  -5  -2  -2    0.20    1.68
  -5  -2  -2    0.45    0.95
  -5  -2  -2    0.47    0.82
  -5  -2  -3    0.45    1.33
  -5  -2  -3    0.07    1.72
  -5  -2  -3    0.11    1.19
  -5  -2  -4   42.19    4.74
  -5  -2  -4   47.45    6.03
  -5  -2  -4   44.15    7.85
  -5  -2  -4   46.32    7.99
  -5  -2  -5    7.80    2.91
  -5  -2  -5    9.29    4.46
  -5  -2  -5    6.64    2.66
   5   2   5    5.12    3.01
  -5  -2  -6   24.09    4.82
  -5  -2  -6   22.31    4.13
  -5  -2  -6   18.30    4.43
   5   2   6   12.85    4.57
  -5  -2  -7    5.28    4.68
  -5  -2  -7    2.78    3.21
   5   2   7    3.63    2.68
  -5  -2  -8    3.19    2.01
  -5  -2  -8    1.13    2.88
   5   2   8    2.29    2.10
  -5  -2  -9    1.42    1.66
  -5  -2  -9    1.30    1.30
   5   2   9    1.16    2.56
  -5  -2 -10    2.17    1.54
   5   2  10    1.83    1.34
  -5  -1   5    4.11    1.44
  -5  -1   5    6.58    2.13
   5   1  -5    9.32    2.04
  -5  -1   4    0.11    2.99
  -5  -1   4    4.30    2.25
  -5  -1   4    5.95    2.73
   5   1  -4    2.45    1.41
  -5  -1   3  718.71   82.32
  -5  -1   3  958.67  100.93
  -5  -1   3  806.31  100.75
   5   1  -3  749.99   81.27
  -5  -1   2   47.30   10.90
  -5  -1   2   74.29    8.65
  -5  -1   2   51.48   12.85
  -5  -1   1    1.62    1.67
  -5  -1   1    1.15    1.72
  -5  -1   1    0.81    1.99
  -5  -1   0   51.68    6.32
  -5  -1   0   47.52    6.22
  -5  -1   0   48.38    5.98
  -5  -1  -1   41.96    7.42
  -5  -1  -1   39.08    5.17
  -5  -1  -1   41.79    8.16
  -5  -1  -2   30.30    3.59
  -5  -1  -2   34.99    7.21
  -5  -1  -2   36.62    5.20
  -5  -1  -2   30.65    3.82
  -5  -1  -3    3.80    1.58
  -5  -1  -3    2.12    1.49
  -5  -1  -3    2.40    1.54
  -5  -1  -3    1.89    1.45
  -5  -1  -4    1.67    2.26
  -5  -1  -4    0.53    1.06
  -5  -1  -4    0.73    1.25
  -5  -1  -4    1.50    1.20
  -5  -1  -5   94.59    9.89
  -5  -1  -5   79.99    8.70
  -5  -1  -5   61.78   11.10
  -5  -1  -6  146.09   15.62
  -5  -1  -6  158.26   14.65
   5   1   6  114.08   13.57
  -5  -1  -7   25.13    5.12
  -5  -1  -7   18.18    5.70
   5   1   7   14.40    4.03
  -5  -1  -8   52.47    6.78
  -5  -1  -8   56.65    6.92
   5   1   8   45.95    6.88
  -5  -1  -9    2.16    1.68
  -5  -1  -9    1.04    0.82
  -5  -1  -9    0.91    2.02
   5   1   9    1.48    1.25
  -5   0   5   21.30    3.48
  -5   0   5   13.85    4.27
   5   0  -5   10.61    2.45
  -5   0   4    7.59    2.44
  -5   0   4    5.39    3.01
   5   0  -4    5.60    3.89
  -5   0   3  131.23   16.76
  -5   0   3   90.65   12.12
   5   0  -3  108.34   14.48
  -5   0   2    0.08    0.90
  -5   0   2    0.22    0.89
   5   0  -2   -0.15    1.05
  -5   0   1   16.48    3.83
  -5   0   1   13.20    4.40
  -5   0   1   10.96    4.04
  -5   0   0    0.39    1.61
  -5   0   0    0.51    0.84
  -5   0   0    0.10    0.69
  -5   0  -1    0.22    0.79
  -5   0  -1    0.20    0.79
  -5   0  -1    0.24    0.76
  -5   0  -1    0.28    0.81
  -5   0  -2   12.78    2.26
  -5   0  -2   10.20    2.04
  -5   0  -2    9.66    3.02
  -5   0  -2   10.81    1.92
  -5   0  -3    2.10    1.30
  -5   0  -3    1.39    1.12
  -5   0  -3    0.77    1.68
  -5   0  -3    0.73    1.01
  -5   0  -4   51.47    6.14
  -5   0  -4   30.92    4.44
  -5   0  -4   24.60    4.01
  -5   0  -5    0.36    1.62
  -5   0  -5    0.34    0.99
   5   0   5    0.00    0.91
  -5   0  -6    8.96    2.96
  -5   0  -6    6.82    2.66
   5   0   6    5.41    2.62
  -5   0  -7  162.23   16.73
  -5   0  -7  142.20   19.32
   5   0   7  113.64   13.33
  -5   0  -8   50.16    8.14
  -5   0  -8   41.30    5.70
   5   0   8   27.43    4.53
  -5   0  -9    2.07    1.08
   5   0   9    1.55    1.31
  -5   1   5   43.14    7.17
  -5   1   5   36.51    9.80
   5  -1  -5   37.69    4.87
  -5   1   4    0.06    1.55
  -5   1   4    0.10    0.99
   5  -1  -4    0.30    0.85
  -5   1   3   22.99    4.67
  -5   1   3   15.21    4.58
   5  -1  -3   18.15    3.91
  -5   1   2    1.12    1.82
  -5   1   2    1.20    1.54
  -5   1   2    0.84    2.84
  -5   1   1    5.17    2.47
  -5   1   1    4.55    2.39
  -5   1   1    4.85    3.83
  -5   1   0   37.15    6.10
  -5   1   0   54.89    9.92
  -5   1  -1   10.35    4.08
  -5   1  -1   12.98    2.44
  -5   1  -1   17.35    4.35
  -5   1  -2    1.55    1.42
  -5   1  -2    2.22    2.45
  -5   1  -2    0.52    1.51
  -5   1  -3    6.18    3.19
  -5   1  -3    5.16    2.06
  -5   1  -3    4.66    1.84
  -5   1  -4  231.79   24.04
  -5   1  -4  181.17   23.35
  -5   1  -4  194.01   19.11
  -5   1  -5    0.58    1.32
  -5   1  -5    0.25    1.82
  -5   1  -5    0.48    2.17
  -5   1  -6   26.33    4.54
  -5   1  -6   12.86    3.78
  -5   1  -6   20.39    7.32
  -5   1  -7   14.77    2.96
  -5   1  -7   10.27    3.01
  -5   1  -7   16.65    3.82
  -5   1  -8    0.43    0.95
  -5   1  -8    0.42    0.66
   5  -1   8    1.02    1.93
  -5   2   5   17.52    4.94
  -5   2   5   12.45    3.52
   5  -2  -5   16.15    3.03
  -5   2   4    0.87    2.71
  -5   2   4    1.51    1.53
   5  -2  -4    2.14    2.60
  -5   2   3    0.47    1.49
  -5   2   3    0.48    1.87
   5  -2  -3    0.67    1.16
  -5   2   2   17.23    7.39
  -5   2   2   21.93    6.81
  -5   2   1   23.30    7.51
  -5   2   1   39.78    7.90
  -5   2   0    9.40    3.04
  -5   2   0   11.52    2.74
  -5   2   0   18.82    5.96
  -5   2  -1    2.39    1.97
  -5   2  -1    3.22    2.76
  -5   2  -1    2.81    1.65
  -5   2  -2   57.69    6.43
  -5   2  -2   55.67    6.48
  -5   2  -2   30.45    4.66
  -5   2  -3   77.71    8.51
  -5   2  -3   45.87    6.57
  -5   2  -3   53.23    7.09
  -5   2  -4  303.02   28.14
  -5   2  -4  230.98   25.37
  -5   2  -4  217.06   23.06
  -5   2  -5   22.03    4.22
  -5   2  -5   13.96    4.13
  -5   2  -5   14.44    4.15
  -5   2  -6    0.51    1.17
  -5   2  -6    0.47    1.19
   5  -2   6    0.28    1.38
  -5   2  -7    1.11    1.32
  -5   2  -7    0.64    1.13
   5  -2   7    1.45    1.50
  -5   3   5    0.59    1.72
   5  -3  -5    1.12    1.22
  -5   3   4    0.81    2.25
   5  -3  -4    0.91    1.23
  -5   3   3   41.25    7.11
  -5   3   3   54.22    7.68
  -5   3   2   11.40    4.13
  -5   3   2   13.95    3.72
  -5   3   1    3.60    2.35
  -5   3   1    7.87    2.62
   5  -3  -1    5.32    3.56
  -5   3   0  102.05   13.95
  -5   3   0  124.25   18.03
  -5   3   0  139.15   13.42
  -5   3  -1   30.25    8.95
  -5   3  -1   41.57    6.13
  -5   3  -1   47.03    8.55
  -5   3  -2   22.52    6.88
  -5   3  -2   25.43    4.99
  -5   3  -3   69.09   10.65
  -5   3  -3   53.00    7.33
   5  -3   3   46.06    6.94
  -5   3  -4   10.13    2.89
  -5   3  -4    7.11    5.29
   5  -3   4    6.24    3.15
  -5   3  -5    0.26    0.87
  -5   3  -5   -0.03    1.01
   5  -3   5    0.36    1.10
  -5   3  -6    0.19    0.53
  -5   3  -6   -0.20    0.65
   5  -3   6    0.03    0.73
  -5   4   4    0.78    1.36
   5  -4  -4    1.03    1.21
  -5   4   3    4.09    3.76
  -5   4   3    4.13    4.17
  -5   4   2   11.01    3.10
  -5   4   2   15.91    3.59
   5  -4  -2    9.32    3.49
  -5   4   1  416.85   51.39
  -5   4   1  618.87   61.41
   5  -4  -1  486.86   55.51
  -5   4   0  194.09   24.16
  -5   4   0  268.87   25.22
  -5   4  -1    0.57    2.21
  -5   4  -1    1.08    1.63
  -5   4  -1    1.01    1.35
  -5   4  -2   12.97    3.72
  -5   4  -2   11.85    3.95
  -5   4  -3    0.10    1.80
  -5   4  -3    0.44    1.05
   5  -4   3    0.03    1.39
  -5   4  -4    2.11    1.44
  -5   4  -4    1.69    2.74
   5  -4   4    1.37    2.55
  -5   4  -5   -0.02    0.72
  -5   4  -5    0.13    1.28
   5  -4   5    0.31    0.73
  -5   5   3    0.02    0.74
  -5   5   3    0.21    0.83
  -5   5   2   57.70   10.75
  -5   5   2  122.31   10.63
   5  -5  -2   58.33    8.49
  -5   5   1   29.37    7.36
  -5   5   1   66.83    9.61
   5  -5  -1   47.09   10.05
  -5   5   0    8.21    3.28
  -5   5   0   18.21    3.78
   5  -5   0   10.62    3.22
  -5   5  -1   -0.17    0.48
  -5   5  -1    0.15    0.54
   5  -5   1    0.00    0.60
  -5   5  -2    2.04    1.57
  -5   5  -2    1.51    1.36
  -5   5  -3    0.26    0.73
  -5   5  -3   -0.43    1.43
  -5   5  -4    6.21    2.16
  -5   6   1    1.88    2.15
  -5   6   1    2.63    1.35
   5  -6  -1    2.14    1.06
  -5   6   0    2.21    1.94
   5  -6   0    1.88    1.29
  -6  -8  -4  225.32   23.22
  -6  -8  -4  271.47   24.99
   6   8   4  210.75   17.87
  -6  -8  -5   10.72    2.15
  -6  -8  -5    0.41    1.35
   6   8   5    0.47    1.20
  -6  -8  -6    3.15    1.50
  -6  -8  -6    4.81    1.36
   6   8   6    3.06    1.73
  -6  -7  -1    6.77    1.76
  -6  -7  -2   92.43    7.47
  -6  -7  -2   48.44    6.75
  -6  -7  -2   65.44    6.54
  -6  -7  -2   62.27    6.86
  -6  -7  -3  295.87   36.01
  -6  -7  -3  389.75   39.86
  -6  -7  -3  318.17   29.49
  -6  -7  -4   92.39   11.87
  -6  -7  -4  102.63    9.87
  -6  -7  -4  130.36   15.79
   6   7   4  114.87   14.16
  -6  -7  -5   11.24    3.75
  -6  -7  -5   13.29    4.34
  -6  -7  -5   10.83    2.58
   6   7   5   12.68    3.75
  -6  -7  -6   10.58    2.92
  -6  -7  -6   16.09    3.12
  -6  -7  -6   15.05    2.81
   6   7   6   10.73    4.67
  -6  -7  -7    2.96    1.56
  -6  -7  -7    2.51    1.31
  -6  -7  -7    2.01    1.30
   6   7   7    3.38    2.09
  -6  -7  -8    7.69    2.71
   6   7   8    7.04    2.35
   6   7   8    6.43    1.67
  -6  -6   0   17.95    3.39
  -6  -6   0   22.81    4.54
   6   6   0   17.73    3.22
  -6  -6  -1    0.42    0.89
  -6  -6  -1    0.48    1.30
  -6  -6  -1    0.18    1.14
   6   6   1    0.07    0.81
  -6  -6  -2   15.11    3.21
  -6  -6  -2   12.41    5.35
  -6  -6  -2   15.08    3.13
  -6  -6  -2   16.19    4.09
  -6  -6  -3  114.03   14.31
  -6  -6  -3   76.05    9.20
  -6  -6  -3   81.47   10.93
  -6  -6  -3   99.43    9.83
  -6  -6  -4   27.40    7.48
  -6  -6  -4   21.81    5.57
  -6  -6  -4   27.11    4.43
  -6  -6  -4   31.71    4.83
  -6  -6  -5    6.54    5.34
  -6  -6  -5    5.33    3.73
  -6  -6  -5    6.11    2.23
   6   6   5    6.58    4.02
  -6  -6  -6    2.54    3.10
  -6  -6  -6    2.87    1.67
  -6  -6  -6    0.00    2.61
   6   6   6    3.36    2.41
  -6  -6  -7    0.34    0.88
  -6  -6  -7    0.56    0.86
   6   6   7    0.03    1.06
   6   6   7    0.00    0.82
  -6  -6  -8   -0.05    1.19
   6   6   8    0.12    0.86
   6   6   8    0.35    0.82
   6   6   9   11.54    3.89
   6   6   9   12.90    3.98
  -6  -5   1  124.80   17.39
  -6  -5   1  150.61   17.13
   6   5  -1  144.07   13.61
  -6  -5   0   25.11    4.82
  -6  -5   0   33.05    4.48
   6   5   0   25.64    6.37
  -6  -5  -1   15.12    5.11
  -6  -5  -1    8.70    3.21
   6   5   1    7.27    4.38
  -6  -5  -2   30.60    5.60
  -6  -5  -2   40.87    5.76
  -6  -5  -2   26.04    5.34
  -6  -5  -3    0.47    1.36
  -6  -5  -3    0.41    1.35
  -6  -5  -3    0.13    1.10
  -6  -5  -4   18.11    6.81
  -6  -5  -4   13.68    4.36
  -6  -5  -4   15.14    5.68
  -6  -5  -5   17.39    4.26
  -6  -5  -5   23.06    4.13
  -6  -5  -5   19.09    4.55
  -6  -5  -6    2.21    1.81
  -6  -5  -6    1.69    1.89
   6   5   6    3.01    2.41
  -6  -5  -7    0.01    1.69
  -6  -5  -7    0.38    1.04
   6   5   7    0.25    1.09
  -6  -5  -8    1.27    1.18
  -6  -5  -8    0.80    0.94
   6   5   8    1.01    1.56
   6   5   8    1.16    1.17
  -6  -5  -9    2.01    1.35
  -6  -5  -9    2.17    2.09
   6   5   9    1.48    2.06
   6   5   9    3.20    1.61
  -6  -4   2   39.07    5.52
  -6  -4   2   34.20    6.02
   6   4  -2   39.30    5.23
  -6  -4   1    1.44    1.81
  -6  -4   1    1.66    1.59
   6   4  -1    0.70    1.29
  -6  -4   0   -0.26    1.05
  -6  -4   0   -0.12    0.96
   6   4   0    0.55    0.91
  -6  -4  -1    4.85    2.88
  -6  -4  -1    8.87    3.09
   6   4   1    4.91    2.46
  -6  -4  -2    2.09    2.14
  -6  -4  -2    3.38    2.09
  -6  -4  -2    1.26    2.35
  -6  -4  -3   -0.17    1.93
  -6  -4  -3    0.41    1.27
  -6  -4  -3    0.13    0.88
  -6  -4  -4   -0.04    0.76
  -6  -4  -4   -0.26    1.40
  -6  -4  -4   -0.05    0.91
  -6  -4  -5   15.73    4.25
  -6  -4  -5   18.59    3.98
  -6  -4  -5   21.39    4.29
  -6  -4  -6    2.71    1.95
  -6  -4  -6    1.52    2.04
   6   4   6    2.64    2.20
  -6  -4  -7   21.92    3.84
  -6  -4  -7   34.07    7.07
  -6  -4  -7   32.81    5.48
   6   4   7   26.06    5.22
  -6  -4  -8    2.13    2.66
  -6  -4  -8    2.90    1.60
   6   4   8    3.11    2.16
   6   4   8    1.77    2.53
  -6  -4  -9   65.75    7.66
  -6  -4  -9   88.30   10.22
   6   4   9   67.84   12.84
  -6  -3   3   60.15    7.30
  -6  -3   3   59.15    6.48
   6   3  -3   79.52    7.35
  -6  -3   2    0.30    2.16
  -6  -3   2    0.62    2.19
   6   3  -2    0.89    2.11
  -6  -3   1   21.25    7.95
  -6  -3   1   26.57    8.47
   6   3  -1   23.37    4.27
  -6  -3   0   51.48    7.36
  -6  -3   0   55.92    8.70
   6   3   0   75.59    9.59
  -6  -3  -1    0.33    1.15
  -6  -3  -1    0.18    1.89
   6   3   1    0.29    1.15
  -6  -3  -2    0.30    1.49
  -6  -3  -2    0.04    0.90
  -6  -3  -3    6.92    2.85
  -6  -3  -3    5.20    2.14
  -6  -3  -3    5.69    4.35
  -6  -3  -4    0.44    1.25
  -6  -3  -4    0.78    1.24
  -6  -3  -4    0.46    1.26
  -6  -3  -5    1.71    1.97
  -6  -3  -5    3.64    3.39
  -6  -3  -5    3.54    2.10
  -6  -3  -6  398.91   40.27
  -6  -3  -6  409.98   42.30
  -6  -3  -6  453.02   48.76
   6   3   6  372.60   40.21
  -6  -3  -7   12.68    3.54
  -6  -3  -7   13.03    3.09
  -6  -3  -7   11.43    3.38
   6   3   7    8.65    3.14
  -6  -3  -8   24.13    5.94
  -6  -3  -8   20.05    4.02
   6   3   8   17.66    4.45
  -6  -3  -9   19.87    3.41
  -6  -3  -9   20.31    3.25
   6   3   9   18.76    6.60
  -6  -2   3    0.14    0.83
  -6  -2   3    0.62    1.07
   6   2  -3    0.26    0.95
  -6  -2   2   12.71    3.78
  -6  -2   2   13.47    6.60
   6   2  -2   16.62    4.28
  -6  -2   1    4.74    2.45
  -6  -2   1    3.73    2.67
  -6  -2   1    3.31    4.32
  -6  -2   0    7.61    2.49
  -6  -2   0    5.95    4.52
  -6  -2   0    6.75    3.28
  -6  -2  -1    6.05    1.99
  -6  -2  -1    6.87    2.59
  -6  -2  -1    6.38    2.63
  -6  -2  -2   35.33    8.84
  -6  -2  -2   35.97    6.56
  -6  -2  -3   14.55    3.63
  -6  -2  -3   13.87    5.41
  -6  -2  -3   12.77    3.02
  -6  -2  -4    1.33    2.82
  -6  -2  -4    2.32    2.89
  -6  -2  -4    4.44    3.26
  -6  -2  -5 1318.22  162.29
  -6  -2  -5 1262.29  145.64
  -6  -2  -5 1082.24  129.75
   6   2   5 1071.48  132.64
  -6  -2  -6  279.83   27.10
  -6  -2  -6  298.94   27.69
  -6  -2  -6  232.37   24.25
  -6  -2  -7    1.25    1.41
  -6  -2  -7    1.52    2.65
   6   2   7    1.16    1.68
  -6  -2  -8    2.17    2.38
  -6  -2  -8    1.36    1.30
   6   2   8    1.27    2.51
  -6  -2  -9    2.82    1.76
  -6  -2  -9    1.75    1.37
   6   2   9    2.02    1.39
  -6  -1   4   -0.11    0.55
   6   1  -4    0.14    0.50
  -6  -1   3    0.20    0.95
  -6  -1   3    0.13    0.91
  -6  -1   2   13.91    3.21
  -6  -1   2   10.86    3.74
  -6  -1   1   96.16    9.58
  -6  -1   1   75.56   10.08
  -6  -1   0  114.08   10.89
  -6  -1   0   99.12   11.56
  -6  -1   0   66.44    7.97
  -6  -1  -1   26.17    3.90
  -6  -1  -1   22.09    4.16
  -6  -1  -1   21.94    4.40
  -6  -1  -2  150.91   13.92
  -6  -1  -2  138.34   15.79
  -6  -1  -3   15.19    4.56
  -6  -1  -3   13.84    2.69
  -6  -1  -4   43.88    4.63
  -6  -1  -4   45.09    7.95
  -6  -1  -4   39.13    5.55
  -6  -1  -5  290.18   26.45
  -6  -1  -5  268.15   24.61
  -6  -1  -5  209.63   21.77
  -6  -1  -6   11.15    3.43
  -6  -1  -6    9.88    3.10
   6   1   6    7.26    3.10
  -6  -1  -7    4.36    2.46
  -6  -1  -7    2.46    3.13
   6   1   7    3.04    2.01
  -6  -1  -8    0.19    0.60
  -6  -1  -8   -0.05    0.62
   6   1   8   -0.17    0.97
  -6  -1  -9    1.77    0.99
  -6  -1  -9    0.86    1.16
  -6   0   4    0.63    0.86
  -6   0   4   -0.11    0.78
  -6   0   3    0.71    1.86
  -6   0   3    0.60    1.16
  -6   0   2   12.41    3.13
  -6   0   2    7.04    3.36
  -6   0   1   17.90    3.99
  -6   0   1   13.58    3.93
  -6   0   0    3.59    2.30
  -6   0   0    3.35    1.98
  -6   0  -1  144.08   17.65
  -6   0  -3   31.56    3.97
  -6   0  -3   17.93    3.17
  -6   0  -4    6.09    2.16
  -6   0  -4    3.74    1.98
  -6   0  -5    3.10    1.63
  -6   0  -5    2.34    2.77
  -6   0  -6    5.53    2.06
  -6   0  -6    4.63    2.51
  -6   0  -7    0.07    0.61
  -6   0  -7    0.00    1.27
  -6   0  -8    8.92    3.90
  -6   0  -8    8.10    2.57
  -6   1   4    0.40    0.78
  -6   1   4    0.15    1.13
  -6   1   3   12.44    2.87
  -6   1   3    7.08    2.41
   6  -1  -3    9.80    2.31
  -6   1   2  115.25   11.82
  -6   1   2   71.27   11.94
   6  -1  -2   87.24    9.07
  -6   1   1   11.99    3.48
  -6   1   1   13.52    3.42
  -6   1   0   48.06   11.02
  -6   1   0   60.64    7.15
  -6   1  -1   53.80    7.12
  -6   1  -1   78.78    7.73
  -6   1  -2    1.10    1.06
  -6   1  -2    0.93    1.39
  -6   1  -3    8.39    2.36
  -6   1  -3    4.48    1.81
  -6   1  -4    0.59    1.15
  -6   1  -4    0.46    1.12
  -6   1  -5    4.20    3.03
  -6   1  -5    1.81    1.84
  -6   1  -6   29.88    6.89
  -6   1  -6   20.67    7.01
  -6   1  -7   34.42    4.82
   6  -1   7   23.65    5.12
  -6   2   4    8.04    1.97
  -6   2   3   29.01    7.69
   6  -2  -3   32.17    4.58
  -6   2   2   44.58    6.65
   6  -2  -2   52.74    6.25
  -6   2   1    2.17    1.86
  -6   2   1    2.53    1.64
  -6   2   0    2.20    3.76
  -6   2   0    5.80    2.14
  -6   2  -1    3.34    1.69
  -6   2  -1    2.34    3.17
  -6   2  -2   25.26    6.61
  -6   2  -2   23.79    4.08
  -6   2  -3    0.05    0.77
  -6   2  -3    0.33    0.76
  -6   2  -4    0.35    1.56
  -6   2  -4    0.41    1.05
   6  -2   4    0.24    1.03
  -6   2  -5   10.77    2.68
  -6   2  -5    6.90    3.94
   6  -2   5    7.82    3.07
  -6   2  -6    4.20    2.15
  -6   2  -6    0.58    0.97
   6  -2   6    1.05    1.36
  -6   3   3   48.35    6.30
   6  -3  -3   54.09    7.82
  -6   3   2    5.16    2.59
   6  -3  -2    0.68    1.25
  -6   3   1    0.02    0.92
  -6   3   1    0.02    0.86
  -6   3   0   12.32    3.23
  -6   3   0   17.37    3.07
  -6   3  -1    0.08    0.36
  -6   3  -1   -0.40    0.80
  -6   3  -2    0.70    1.46
  -6   3  -2    1.07    1.09
  -6   3  -3   10.49    2.72
  -6   3  -3    7.24    2.40
  -6   3  -4    0.18    0.65
  -6   3  -4   -0.14    0.88
  -6   3  -5   11.86    2.47
  -6   3  -5    7.94    3.77
  -6   4   2    3.56    2.66
   6  -4  -2    3.46    1.50
  -6   4   1    6.81    2.14
  -6   4   1    7.95    2.10
  -6   4   0    0.02    0.37
  -6   4   0   -0.01    0.43
  -6   4  -1   67.70    7.40
   6  -4   1   55.89   10.19
  -6   4  -2    1.58    1.47
   6  -4   2    1.20    1.27
  -6   4  -3    5.13    1.79
  -6   4  -3    3.94    1.52
  -7  -7  -5    0.22    0.59
  -7  -7  -5    1.09    1.02
   7   7   5   -0.24    0.68
  -7  -6  -2    0.48    1.04
  -7  -6  -2    0.74    0.93
  -7  -6  -3   -0.11    1.14
  -7  -6  -3    0.11    0.64
  -7  -6  -3   -0.16    0.40
  -7  -6  -4    6.82    1.70
  -7  -6  -4    1.44    1.43
   7   6   4    0.12    2.84
  -7  -6  -5    1.31    2.11
  -7  -6  -5    1.14    1.17
   7   6   5    1.13    3.08
  -7  -6  -6    1.55    1.44
  -7  -6  -6    2.77    1.46
   7   6   6    1.56    1.45
  -7  -6  -7  140.29   13.14
  -7  -6  -7  180.82   15.94
   7   6   7  151.66   15.43
  -7  -5  -1   -0.00    0.53
  -7  -5  -1    0.19    1.15
  -7  -5  -2    2.04    1.70
  -7  -5  -2    3.28    2.73
  -7  -5  -3    4.49    1.84
  -7  -5  -3    3.01    1.64
  -7  -5  -3    1.05    1.11
  -7  -5  -4   44.96    9.12
  -7  -5  -4   36.12    4.89
  -7  -5  -4   25.30    4.24
  -7  -5  -5    1.35    2.29
  -7  -5  -5    2.16    1.65
   7   5   5    1.80    2.32
  -7  -5  -6   23.93    4.12
  -7  -5  -6   28.12    4.47
   7   5   6   21.11    7.43
  -7  -5  -7   26.12    5.97
  -7  -5  -7   25.93    6.39
   7   5   7   18.19    5.87
  -7  -5  -8   -0.05    0.44
   7   5   8    0.19    0.62
  -7  -4   0    8.69    2.57
  -7  -4   0    6.25    2.63
  -7  -4  -1   14.46    3.38
  -7  -4  -1    9.59    3.44
  -7  -4  -2    4.08    2.17
  -7  -4  -2    5.47    3.54
  -7  -4  -3  100.19   14.08
  -7  -4  -3   86.91    9.37
  -7  -4  -4  183.18   17.60
  -7  -4  -4  125.67   13.28
  -7  -4  -4  151.32   14.42
  -7  -4  -5   82.90   12.12
  -7  -4  -5   73.13   10.90
   7   4   5   69.27    9.95
  -7  -4  -6    5.12    1.87
  -7  -4  -6    2.88    2.19
   7   4   6    3.17    2.94
  -7  -4  -7    6.66    2.38
  -7  -4  -7    7.55    2.14
   7   4   7    5.68    2.24
  -7  -4  -8    9.55    2.25
   7   4   8    6.57    2.66
  -7  -3   1    0.96    1.12
  -7  -3   1    0.72    1.04
   7   3  -1    0.83    0.90
  -7  -3   0  124.23   12.18
  -7  -3   0  113.30   12.23
   7   3   0  125.26   11.88
  -7  -3  -1    4.13    2.08
  -7  -3  -1    4.09    4.14
  -7  -3  -2   80.80    8.59
  -7  -3  -2   56.06    7.13
  -7  -3  -3   29.68    6.60
  -7  -3  -3   27.19    4.18
  -7  -3  -4    7.34    2.86
  -7  -3  -4    6.81    2.34
  -7  -3  -4    4.56    3.34
  -7  -3  -5    4.03    1.70
  -7  -3  -5    1.54    1.75
   7   3   5    1.95    2.26
  -7  -3  -6   14.39    4.27
  -7  -3  -6   11.45    3.14
  -7  -3  -7    2.55    1.05
  -7  -3  -7    5.25    1.87
   7   3   7    5.30    1.99
  -7  -3  -8    0.60    0.64
  -7  -3  -8    1.31    0.95
   7   3   8    0.52    1.09
  -7  -2   2    0.11    1.09
   7   2  -2    0.10    0.61
  -7  -2   1  635.55   69.39
   7   2  -1  738.92   73.84
  -7  -2   0   64.63   10.48
  -7  -2   0   39.78    5.06
   7   2   0   81.33    8.06
  -7  -2  -1    0.22    0.96
  -7  -2  -1    0.24    1.31
  -7  -2  -2   21.51    3.96
  -7  -2  -2   14.33    3.11
  -7  -2  -3   10.40    2.63
  -7  -2  -3    9.12    4.12
  -7  -2  -4    7.37    2.44
  -7  -2  -4    7.36    1.91
  -7  -2  -5    4.76    2.74
  -7  -2  -5    2.23    1.82
  -7  -2  -6    0.42    1.12
   7   2   6    1.02    1.24
  -7  -2  -7   27.11    3.32
  -7  -2  -7   40.16    4.54
   7   2   7   28.40    6.62
  -7  -2  -8   25.66    4.72
  -7  -2  -8   33.43    4.31
  -7  -1   2   59.68    6.67
   7   1  -2  109.54   12.25
  -7  -1   1  183.78   15.54
  -7  -1   1  125.70   13.13
  -7  -1   0    0.14    0.77
  -7  -1   0    0.16    1.17
  -7  -1  -1    0.02    0.88
  -7  -1  -4    5.09    1.57
  -7  -1  -5    0.10    1.05
  -7  -1  -6    0.30    1.79
  -7  -1  -6    1.82    1.28
  -7  -1  -7    7.17    2.98
  -7  -1  -7    5.67    2.25
  -7   0   2    4.96    1.84
  -7   0   1    5.81    1.63
  -7   0   1    3.42    1.24
  -7   0   0    2.17    2.03
  -7   0  -5   18.20    2.72
  -7   0  -5   12.02    4.72
  -7   0  -6   53.62    5.39
  -7   0  -6   45.74    5.75
  -7   0  -7    2.41    1.08
   7   0   7    0.50    1.39
  -7   1   2    1.27    0.93
  -7   1   1    0.22    0.64
  -7   1   0    3.47    2.09
  -7   1  -4   17.62    2.61
  -7   1  -5   48.37    6.98
  -7   1  -6  122.11   12.31
  -7   2   1   20.30    2.63
  -7   2   0    6.71    1.48
  -7   2  -1    1.24    1.24
  -7   2  -2   12.46    2.24
  -7   2  -3    0.60    0.71
  -7   2  -3    0.93    0.58
  -7   2  -4   18.09    2.86
  -8  -4  -3    0.54    0.74
  -8  -4  -3    0.25    1.17
  -8  -4  -4    0.97    1.57
  -8  -4  -5    0.54    0.83
  -8  -4  -6    5.29    1.36
  -8  -4  -6   -0.08    1.08
  -8  -3  -2   -0.03    0.42
  -8  -3  -3    3.49    1.17
  -8  -3  -3    2.24    1.86
  -8  -3  -4    9.49    3.00
  -8  -3  -5    0.26    0.58
  -8  -3  -6    0.07    0.40
;

_shelx_hkl_checksum   74938

#==============================================================================
#     End of CIF
#==============================================================================
