# Supplementary material for: Charge Polarity Control in Organic Transistors of Mixed and Segregated Complexes Based on Diaminonaphthalene and Pyrene
Source: ACS Appl Mater Interfaces. 2023 Sep 15;15(38):45201–11. doi: 10.1021/acsami.3c10583 (PMC10540136; doi:10.1021/acsami.3c10583)
Supplement: Supplementary file 2 — am3c10583_si_002.zip [file am3c10583_si_002.zip › cif/23DAN-DMTCNQ.cif]

data_global
_audit_creation_date                               2022-12-20
_audit_creation_method                            'by CrystalStructure 4.3'
_audit_update_record                               ?

#==============================================================================
# PROCESSING SUMMARY (IUCr Office Use Only)

_journal_date_recd_electronic                      ?
_journal_date_from_coeditor                        ?
_journal_date_accepted                             ?
_journal_coeditor_code                             ?

#==============================================================================
# SUBMISSION DETAILS

_publ_contact_author_name                         'ENTER NAME'
_publ_contact_author_email                        'ENTER EMAIL ADDRESS'
_publ_contact_author_fax                          'ENTER FAX NUMBER'
_publ_contact_author_phone                        'ENTER PHONE NUMBER'
_publ_contact_letter
;
    ENTER TEXT OF LETTER
;
_publ_requested_journal                           'ENTER JOURNAL NAME HERE'
_publ_requested_category
                                               'CHOOSE FI FM FO CI CM CO or AD'
_publ_requested_coeditor_name                      ?

#==============================================================================
# TITLE AND AUTHOR LIST

_publ_section_title
;
    ENTER SECTION TITLE
;
_publ_section_title_footnote
;
    ENTER FOOTNOTE TO TITLE OF PAPER
;
loop_
_publ_author_name
_publ_author_footnote
_publ_author_address
' FIRST AUTHORS NAME '
;
  FIRST AUTHORS FOOTNOTES
;
;
  FIRST AUTHORS ADDRESS
;
_publ_section_synopsis
;
    ENTER SYNOPSIS
;

#==============================================================================
# TEXT

_publ_section_abstract
;
    ENTER ABSTRACT
;
_publ_section_comment
;
    ENTER TEXT
;
_publ_section_references
;
    ENTER OTHER REFERENCES

    Rigaku (2019). CrystalStructure. Version 4.3. 
    Rigaku Corporation, Tokyo, Japan.

    Sheldrick, G. M. (2014). Acta Cryst. (2014). A70, C1437.
    SHELXT Version 2018/2

    Sheldrick, G.M. (2008) SHELXL Version 2018/1, Acta Cryst. A64, 112-122.

;
_publ_section_figure_captions
;
    ENTER FIGURE CAPTIONS
;
_publ_section_exptl_prep
;
    ENTER COMPOUND PREPARATION DETAILS
;
_publ_section_exptl_refinement
;
    ENTER SPECIAL DETAILS OF THE REFINEMENT
;

#==============================================================================
data_Cytidine_(Rigaku_Master_for_Mo)

#==============================================================================
# CHEMICAL DATA

_chemical_formula_sum                             'C24 H18 N6'
_chemical_formula_moiety                          'C24 H18 N6'
_chemical_formula_weight                           390.45
_chemical_melting_point                            ?

#==============================================================================
# CRYSTAL DATA
_space_group_crystal_system                        triclinic
_space_group_name_H-M_alt                         'P -1'
_space_group_name_Hall                            '-P 1'
_space_group_IT_number                             2
loop_
_space_group_symop_id
_space_group_symop_operation_xyz
1   '+X,+Y,+Z'
2   '-X,-Y,-Z'
#------------------------------------------------------------------------------
_cell_length_a                                     8.886(8)
_cell_length_b                                     9.274(9)
_cell_length_c                                     13.192(3)
_cell_angle_alpha                                  105.26(4)
_cell_angle_beta                                   100.57(4)
_cell_angle_gamma                                  101.34(7)
_cell_volume                                       996.1(14)
_cell_formula_units_Z                              2
_cell_measurement_reflns_used                      48
_cell_measurement_theta_min                        15.28
_cell_measurement_theta_max                        17.48
_cell_measurement_temperature                      298
#------------------------------------------------------------------------------
_exptl_crystal_description                         prismatic
_exptl_crystal_colour                              colorless
_exptl_crystal_size_max                            0.200
_exptl_crystal_size_mid                            0.200
_exptl_crystal_size_min                            0.200
_exptl_crystal_density_diffrn                      1.302
_exptl_crystal_density_meas                        ?
_exptl_crystal_density_method                     'not measured'
_exptl_crystal_F_000                               408.00
_exptl_absorpt_coefficient_mu                      0.081
_exptl_absorpt_correction_type                     none

#==============================================================================
# EXPERIMENTAL DATA

_diffrn_ambient_temperature                        298
_diffrn_radiation_type                            'Mo K\a'
_diffrn_radiation_wavelength                       0.71069
_diffrn_measurement_device_type                   'Rigaku AFC7R'
_diffrn_measurement_method                         \w-2\q
_diffrn_reflns_number                              5101
_diffrn_reflns_av_unetI/netI                       0.1373
_diffrn_reflns_av_R_equivalents                    0.1604
_diffrn_reflns_theta_max                           26.500
_diffrn_reflns_theta_min                           2.564
_diffrn_reflns_theta_full                          25.240
_diffrn_measured_fraction_theta_max                0.998
_diffrn_measured_fraction_theta_full               0.998
_diffrn_reflns_Laue_measured_fraction_max          0.998
_diffrn_reflns_Laue_measured_fraction_full         0.998
_diffrn_reflns_point_group_measured_fraction_max   0.998
_diffrn_reflns_point_group_measured_fraction_full  0.998
_diffrn_reflns_limit_h_min                        -6
_diffrn_reflns_limit_h_max                         11
_diffrn_reflns_limit_k_min                        -11
_diffrn_reflns_limit_k_max                         11
_diffrn_reflns_limit_l_min                        -16
_diffrn_reflns_limit_l_max                         16
_diffrn_standards_number                           3
_diffrn_standards_interval_count                   150
_diffrn_standards_decay_%                          1.604
_reflns_number_total                               4130
_reflns_number_gt                                  2438
_reflns_threshold_expression                       F^2^>2.0\s(F^2^)
_reflns_Friedel_coverage          0.000
_reflns_Friedel_fraction_max      .
_reflns_Friedel_fraction_full     .

#==============================================================================
# REFINEMENT DATA

_refine_special_details
;
    Refinement was performed using all reflections. The weighted 
    R-factor (wR) and goodness of fit (S) are based on F^2^.
    R-factor (gt) are based on F. The threshold expression of
    F^2^ > 2.0 sigma(F^2^) is used only for calculating R-factor (gt).
;
_refine_ls_structure_factor_coef                   Fsqd
_refine_ls_R_factor_all                            0.1128
_refine_ls_R_factor_gt                             0.0585
_refine_ls_wR_factor_ref                           0.1857
_refine_ls_wR_factor_gt                            0.1487
_refine_ls_number_restraints                       0
_refine_ls_hydrogen_treatment                      refxyz
_refine_ls_number_reflns                           4130
_refine_ls_number_parameters                       343
_refine_ls_goodness_of_fit_ref                     0.922
_refine_ls_weighting_scheme                        calc
_refine_ls_weighting_details
           'w = 1/[\s^2^(Fo^2^)+(0.0890P)^2^+0.2782P] where P=(Fo^2^+2Fc^2^)/3'
_atom_sites_solution_hydrogens                     geom
_atom_sites_solution_primary                       direct
_atom_sites_solution_secondary                     difmap
_refine_ls_shift/su_max                            0.007
_refine_diff_density_max                           0.20
_refine_diff_density_min                          -0.30
_refine_ls_extinction_method                       none
_refine_ls_extinction_coef                         ?

loop_
_atom_type_symbol
_atom_type_description
_atom_type_scat_dispersion_real
_atom_type_scat_dispersion_imag
_atom_type_scat_source
  'C' 'C'  0.0033 0.0016 
;
International Tables for Crystallography
(Vol. C, Tables 4.2.6.8 and 6.1.1.4)
;
  'H' 'H'  0.0000 0.0000 
;
International Tables for Crystallography
(Vol. C, Table 6.1.1.4)
;
  'N' 'N'  0.0061 0.0033 
;
International Tables for Crystallography
(Vol. C, Tables 4.2.6.8 and 6.1.1.4)
;

#==============================================================================
# ATOMIC COORDINATES AND THERMAL PARAMETERS

loop_
 _atom_site_label
 _atom_site_type_symbol
 _atom_site_fract_x
 _atom_site_fract_y
 _atom_site_fract_z
 _atom_site_U_iso_or_equiv
 _atom_site_adp_type
 _atom_site_occupancy
 _atom_site_site_symmetry_order  
 _atom_site_calc_flag
 _atom_site_refinement_flags_posn
 _atom_site_refinement_flags_adp
 _atom_site_refinement_flags_occupancy
 _atom_site_disorder_assembly
 _atom_site_disorder_group
N1 N -0.1822(3) 0.7493(4) 0.8184(3) 0.0708(7) Uani 1 1 d . . . . .
N2 N -0.0442(3) 0.5158(3) 0.8425(2) 0.0618(7) Uani 1 1 d . . . . .
N3 N 0.1940(3) 0.9169(3) 0.3551(3) 0.0729(8) Uani 1 1 d . . . . .
N4 N 0.4735(3) 0.6136(4) 0.4005(3) 0.0793(9) Uani 1 1 d . . . . .
N5 N 0.1460(3) 0.2796(4) 0.9007(3) 0.0804(9) Uani 1 1 d . . . . .
N6 N 0.5919(4) 0.4505(3) 0.8678(3) 0.0824(9) Uani 1 1 d . . . . .
C1 C -0.0366(3) 0.7478(3) 0.7902(2) 0.0483(6) Uani 1 1 d . . . . .
C2 C 0.0371(3) 0.8562(3) 0.7517(2) 0.0521(6) Uani 1 1 d . . . . .
C3 C 0.1846(3) 0.8553(3) 0.7254(2) 0.0475(6) Uani 1 1 d . . . . .
C4 C 0.2613(4) 0.9646(3) 0.6819(2) 0.0617(7) Uani 1 1 d . . . . .
C5 C 0.4027(4) 0.9577(4) 0.6555(3) 0.0696(9) Uani 1 1 d . . . . .
C6 C 0.4731(4) 0.8419(4) 0.6713(3) 0.0679(8) Uani 1 1 d . . . . .
C7 C 0.4033(3) 0.7335(4) 0.7132(2) 0.0565(7) Uani 1 1 d . . . . .
C8 C 0.2575(3) 0.7369(3) 0.7415(2) 0.0443(5) Uani 1 1 d . . . . .
C9 C 0.1796(3) 0.6267(3) 0.7832(2) 0.0455(6) Uani 1 1 d . . . . .
C10 C 0.0365(3) 0.6292(3) 0.8073(2) 0.0442(5) Uani 1 1 d . . . . .
C11 C 0.1938(3) 0.8110(3) 0.3834(2) 0.0494(6) Uani 1 1 d . . . . .
C12 C 0.3548(3) 0.6410(3) 0.4084(2) 0.0531(7) Uani 1 1 d . . . . .
C13 C 0.2089(3) 0.6789(3) 0.4178(2) 0.0416(5) Uani 1 1 d . . . . .
C14 C 0.1018(3) 0.5942(2) 0.45743(18) 0.0360(5) Uani 1 1 d . . . . .
C15 C 0.1410(3) 0.4656(3) 0.48823(19) 0.0394(5) Uani 1 1 d . . . . .
C16 C 0.0495(3) 0.3739(3) 0.52908(19) 0.0386(5) Uani 1 1 d . . . . .
C17 C 0.1052(4) 0.2457(4) 0.5599(3) 0.0585(8) Uani 1 1 d . . . . .
C18 C 0.2685(3) 0.2574(3) 0.9124(2) 0.0570(7) Uani 1 1 d . . . . .
C19 C 0.5243(3) 0.3511(3) 0.8912(2) 0.0574(7) Uani 1 1 d . . . . .
C20 C 0.4269(3) 0.2374(3) 0.9234(2) 0.0474(6) Uani 1 1 d . . . . .
C21 C 0.4686(3) 0.1212(3) 0.95954(18) 0.0395(5) Uani 1 1 d . . . . .
C22 C 0.6222(3) 0.0872(3) 0.96479(18) 0.0410(5) Uani 1 1 d . . . . .
C23 C 0.6473(3) -0.0276(3) 1.00450(19) 0.0426(5) Uani 1 1 d . . . . .
C24 C 0.7500(3) 0.1717(4) 0.9245(3) 0.0558(7) Uani 1 1 d . . . . .
H25 H -0.220(5) 0.818(5) 0.793(3) 0.083(11) Uiso 1 1 d . . . . .
H26 H -0.252(9) 0.641(9) 0.797(6) 0.19(3) Uiso 1 1 d . . . . .
H27 H 0.008(4) 0.435(5) 0.852(3) 0.080(10) Uiso 1 1 d . . . . .
H28 H -0.108(6) 0.548(6) 0.882(4) 0.129(18) Uiso 1 1 d . . . . .
H29 H -0.007(3) 0.931(3) 0.739(2) 0.050(7) Uiso 1 1 d . . . . .
H30 H 0.207(4) 1.039(4) 0.669(3) 0.066(9) Uiso 1 1 d . . . . .
H31 H 0.455(4) 1.036(4) 0.629(3) 0.075(10) Uiso 1 1 d . . . . .
H32 H 0.579(4) 0.840(4) 0.659(3) 0.070(9) Uiso 1 1 d . . . . .
H33 H 0.446(4) 0.646(4) 0.723(2) 0.063(8) Uiso 1 1 d . . . . .
H34 H 0.236(4) 0.546(4) 0.799(2) 0.058(8) Uiso 1 1 d . . . . .
H35 H 0.240(3) 0.440(3) 0.481(2) 0.046(7) Uiso 1 1 d . . . . .
H36 H 0.749(4) -0.045(3) 1.013(2) 0.049(7) Uiso 1 1 d . . . . .
H37 H 0.787(3) 0.281(4) 0.973(3) 0.055(8) Uiso 1 1 d . . . . .
H38 H 0.712(3) 0.158(3) 0.847(3) 0.057(8) Uiso 1 1 d . . . . .
H39 H 0.842(5) 0.129(4) 0.939(3) 0.085(11) Uiso 1 1 d . . . . .
H40 H 0.037(4) 0.152(5) 0.521(3) 0.071(10) Uiso 1 1 d . . . . .
H41 H 0.109(4) 0.247(4) 0.633(3) 0.075(10) Uiso 1 1 d . . . . .
H42 H 0.207(5) 0.253(5) 0.552(3) 0.092(12) Uiso 1 1 d . . . . .

loop_
 _atom_site_aniso_label
 _atom_site_aniso_U_11
 _atom_site_aniso_U_22
 _atom_site_aniso_U_33
 _atom_site_aniso_U_23
 _atom_site_aniso_U_13
 _atom_site_aniso_U_12
N1 0.0588(15) 0.0806(19) 0.093(2) 0.0329(16) 0.0332(14) 0.0417(15)
N2 0.0611(15) 0.0616(15) 0.0811(18) 0.0346(13) 0.0358(13) 0.0230(12)
N3 0.0728(17) 0.0721(17) 0.104(2) 0.0572(16) 0.0427(15) 0.0257(13)
N4 0.0570(15) 0.095(2) 0.111(2) 0.0438(18) 0.0488(16) 0.0347(14)
N5 0.0626(17) 0.086(2) 0.116(2) 0.0526(19) 0.0300(16) 0.0382(15)
N6 0.091(2) 0.0692(18) 0.108(2) 0.0487(17) 0.0469(18) 0.0190(15)
C1 0.0504(14) 0.0500(14) 0.0492(14) 0.0123(11) 0.0157(11) 0.0244(11)
C2 0.0664(17) 0.0460(14) 0.0519(15) 0.0173(12) 0.0135(12) 0.0304(13)
C3 0.0596(15) 0.0408(13) 0.0406(13) 0.0116(10) 0.0105(11) 0.0132(11)
C4 0.083(2) 0.0463(16) 0.0539(17) 0.0203(13) 0.0103(14) 0.0118(14)
C5 0.073(2) 0.069(2) 0.0569(18) 0.0264(16) 0.0122(15) -0.0112(16)
C6 0.0540(16) 0.086(2) 0.0580(18) 0.0244(16) 0.0171(13) -0.0014(15)
C7 0.0462(14) 0.0665(18) 0.0603(17) 0.0228(14) 0.0167(12) 0.0146(13)
C8 0.0450(13) 0.0449(13) 0.0434(12) 0.0135(10) 0.0113(10) 0.0129(10)
C9 0.0489(14) 0.0422(13) 0.0538(14) 0.0190(11) 0.0179(11) 0.0202(11)
C10 0.0467(13) 0.0426(13) 0.0477(13) 0.0151(11) 0.0158(10) 0.0166(10)
C11 0.0451(13) 0.0519(15) 0.0632(16) 0.0276(13) 0.0261(11) 0.0144(11)
C12 0.0475(14) 0.0573(16) 0.0680(17) 0.0277(13) 0.0309(12) 0.0174(12)
C13 0.0415(12) 0.0413(12) 0.0490(13) 0.0177(10) 0.0203(10) 0.0128(10)
C14 0.0349(11) 0.0354(11) 0.0406(12) 0.0119(9) 0.0147(9) 0.0102(8)
C15 0.0351(11) 0.0385(11) 0.0524(13) 0.0153(10) 0.0193(10) 0.0176(9)
C16 0.0353(11) 0.0362(11) 0.0504(13) 0.0167(10) 0.0154(10) 0.0144(9)
C17 0.0461(15) 0.0519(17) 0.098(2) 0.0404(17) 0.0294(15) 0.0239(13)
C18 0.0547(16) 0.0574(16) 0.0709(18) 0.0316(14) 0.0217(13) 0.0200(13)
C19 0.0596(16) 0.0569(16) 0.0671(18) 0.0280(14) 0.0256(14) 0.0197(13)
C20 0.0447(13) 0.0532(15) 0.0498(14) 0.0191(12) 0.0203(11) 0.0133(11)
C21 0.0403(12) 0.0443(13) 0.0355(11) 0.0117(10) 0.0155(9) 0.0096(10)
C22 0.0390(12) 0.0484(13) 0.0371(12) 0.0121(10) 0.0183(9) 0.0081(10)
C23 0.0335(11) 0.0520(14) 0.0462(13) 0.0148(11) 0.0186(10) 0.0121(10)
C24 0.0433(14) 0.072(2) 0.0635(18) 0.0325(16) 0.0275(13) 0.0123(13)

#==============================================================================
_computing_data_collection                         WinAFC
_computing_cell_refinement                         WinAFC
_computing_data_reduction                          WinAFC
_computing_structure_solution
                                      'SHELXT Version 2018/2 (Sheldrick, 2014)'
_computing_structure_refinement
                                      'SHELXL Version 2018/1 (Sheldrick, 2008)'
_computing_publication_material
                                          'CrystalStructure 4.3 (Rigaku, 2019)'
_computing_molecular_graphics                     'CrystalStructure 4.3'

#==============================================================================
# MOLECULAR GEOMETRY

_geom_special_details
;
 All esds (except the esd in the dihedral angle between two l.s. planes)
 are estimated using the full covariance matrix.  The cell esds are taken
 into account individually in the estimation of esds in distances, angles
 and torsion angles; correlations between esds in cell parameters are only
 used when they are defined by crystal symmetry.  An approximate (isotropic)
 treatment of cell esds is used for estimating esds involving l.s. planes.
;

loop_
 _geom_bond_atom_site_label_1
 _geom_bond_atom_site_label_2
 _geom_bond_distance
 _geom_bond_site_symmetry_2
 _geom_bond_publ_flag
N1 C1 1.412(4) . ?
N1 H25 0.88(4) . ?
N1 H26 1.01(8) . ?
N2 C10 1.385(3) . ?
N2 H27 0.98(4) . ?
N2 H28 0.88(5) . ?
N3 C11 1.139(3) . ?
N4 C12 1.150(4) . ?
N5 C18 1.138(4) . ?
N6 C19 1.143(4) . ?
C1 C2 1.352(4) . ?
C1 C10 1.428(3) . ?
C2 C3 1.417(4) . ?
C2 H29 0.90(3) . ?
C3 C4 1.414(4) . ?
C3 C8 1.422(3) . ?
C4 C5 1.372(5) . ?
C4 H30 0.95(3) . ?
C5 C6 1.387(5) . ?
C5 H31 0.96(4) . ?
C6 C7 1.369(4) . ?
C6 H32 0.99(3) . ?
C7 C8 1.416(4) . ?
C7 H33 0.99(3) . ?
C8 C9 1.409(3) . ?
C9 C10 1.370(3) . ?
C9 H34 1.02(3) . ?
C11 C13 1.434(3) . ?
C12 C13 1.426(3) . ?
C13 C14 1.379(3) . ?
C14 C15 1.441(3) . ?
C14 C16 1.464(3) 2_566 ?
C15 C16 1.343(3) . ?
C15 H35 0.97(3) . ?
C16 C17 1.495(3) . ?
C17 H40 0.91(4) . ?
C17 H41 0.95(4) . ?
C17 H42 0.92(4) . ?
C18 C20 1.442(4) . ?
C19 C20 1.432(4) . ?
C20 C21 1.374(3) . ?
C21 C23 1.444(3) 2_657 ?
C21 C22 1.454(3) . ?
C22 C23 1.343(3) . ?
C22 C24 1.508(3) . ?
C23 H36 0.94(3) . ?
C24 H37 1.00(3) . ?
C24 H38 0.98(3) . ?
C24 H39 0.99(4) . ?

loop_
 _geom_angle_atom_site_label_1
 _geom_angle_atom_site_label_2
 _geom_angle_atom_site_label_3
 _geom_angle
 _geom_angle_site_symmetry_1
 _geom_angle_site_symmetry_3
 _geom_angle_publ_flag
C1 N1 H25 107(2) . . ?
C1 N1 H26 111(4) . . ?
H25 N1 H26 118(5) . . ?
C10 N2 H27 116(2) . . ?
C10 N2 H28 113(3) . . ?
H27 N2 H28 124(4) . . ?
C2 C1 N1 122.7(2) . . ?
C2 C1 C10 119.6(2) . . ?
N1 C1 C10 117.7(2) . . ?
C1 C2 C3 122.2(2) . . ?
C1 C2 H29 121.7(18) . . ?
C3 C2 H29 116.0(18) . . ?
C4 C3 C2 123.2(3) . . ?
C4 C3 C8 118.4(3) . . ?
C2 C3 C8 118.4(2) . . ?
C5 C4 C3 121.3(3) . . ?
C5 C4 H30 123(2) . . ?
C3 C4 H30 116(2) . . ?
C4 C5 C6 120.0(3) . . ?
C4 C5 H31 120(2) . . ?
C6 C5 H31 120(2) . . ?
C7 C6 C5 120.8(3) . . ?
C7 C6 H32 117.7(19) . . ?
C5 C6 H32 121.3(19) . . ?
C6 C7 C8 120.8(3) . . ?
C6 C7 H33 124.1(18) . . ?
C8 C7 H33 115.0(18) . . ?
C9 C8 C7 123.0(2) . . ?
C9 C8 C3 118.3(2) . . ?
C7 C8 C3 118.7(2) . . ?
C10 C9 C8 122.3(2) . . ?
C10 C9 H34 119.8(17) . . ?
C8 C9 H34 117.9(17) . . ?
C9 C10 N2 122.2(2) . . ?
C9 C10 C1 119.1(2) . . ?
N2 C10 C1 118.6(2) . . ?
N3 C11 C13 174.4(3) . . ?
N4 C12 C13 178.4(3) . . ?
C14 C13 C12 120.9(2) . . ?
C14 C13 C11 127.0(2) . . ?
C12 C13 C11 112.05(19) . . ?
C13 C14 C15 118.1(2) . . ?
C13 C14 C16 124.5(2) . 2_566 ?
C15 C14 C16 117.42(19) . 2_566 ?
C16 C15 C14 124.8(2) . . ?
C16 C15 H35 114.8(15) . . ?
C14 C15 H35 120.4(15) . . ?
C15 C16 C14 117.79(19) . 2_566 ?
C15 C16 C17 119.6(2) . . ?
C14 C16 C17 122.6(2) 2_566 . ?
C16 C17 H40 111(2) . . ?
C16 C17 H41 115(2) . . ?
H40 C17 H41 102(3) . . ?
C16 C17 H42 108(2) . . ?
H40 C17 H42 113(3) . . ?
H41 C17 H42 106(3) . . ?
N5 C18 C20 175.9(3) . . ?
N6 C19 C20 173.2(3) . . ?
C21 C20 C19 128.0(2) . . ?
C21 C20 C18 121.4(2) . . ?
C19 C20 C18 110.6(2) . . ?
C20 C21 C23 117.8(2) . 2_657 ?
C20 C21 C22 124.3(2) . . ?
C23 C21 C22 117.9(2) 2_657 . ?
C23 C22 C21 117.6(2) . . ?
C23 C22 C24 119.6(2) . . ?
C21 C22 C24 122.8(2) . . ?
C22 C23 C21 124.5(2) . 2_657 ?
C22 C23 H36 117.8(16) . . ?
C21 C23 H36 117.6(16) 2_657 . ?
C22 C24 H37 107.7(16) . . ?
C22 C24 H38 110.4(17) . . ?
H37 C24 H38 116(2) . . ?
C22 C24 H39 106(2) . . ?
H37 C24 H39 104(3) . . ?
H38 C24 H39 112(3) . . ?

loop_
 _geom_torsion_atom_site_label_1
 _geom_torsion_atom_site_label_2
 _geom_torsion_atom_site_label_3
 _geom_torsion_atom_site_label_4
 _geom_torsion
 _geom_torsion_site_symmetry_1
 _geom_torsion_site_symmetry_2
 _geom_torsion_site_symmetry_3
 _geom_torsion_site_symmetry_4
 _geom_torsion_publ_flag
N1 C1 C2 C3 178.9(3) . . . . ?
C10 C1 C2 C3 1.2(4) . . . . ?
C1 C2 C3 C4 177.9(3) . . . . ?
C1 C2 C3 C8 -0.8(4) . . . . ?
C2 C3 C4 C5 -178.7(3) . . . . ?
C8 C3 C4 C5 0.0(4) . . . . ?
C3 C4 C5 C6 0.1(5) . . . . ?
C4 C5 C6 C7 0.0(5) . . . . ?
C5 C6 C7 C8 -0.1(5) . . . . ?
C6 C7 C8 C9 178.9(3) . . . . ?
C6 C7 C8 C3 0.1(4) . . . . ?
C4 C3 C8 C9 -179.0(2) . . . . ?
C2 C3 C8 C9 -0.2(4) . . . . ?
C4 C3 C8 C7 -0.1(4) . . . . ?
C2 C3 C8 C7 178.7(3) . . . . ?
C7 C8 C9 C10 -178.1(3) . . . . ?
C3 C8 C9 C10 0.7(4) . . . . ?
C8 C9 C10 N2 176.3(3) . . . . ?
C8 C9 C10 C1 -0.3(4) . . . . ?
C2 C1 C10 C9 -0.7(4) . . . . ?
N1 C1 C10 C9 -178.5(3) . . . . ?
C2 C1 C10 N2 -177.4(3) . . . . ?
N1 C1 C10 N2 4.8(4) . . . . ?
C12 C13 C14 C15 -0.6(4) . . . . ?
C11 C13 C14 C15 -179.5(2) . . . . ?
C12 C13 C14 C16 179.2(2) . . . 2_566 ?
C11 C13 C14 C16 0.3(4) . . . 2_566 ?
C13 C14 C15 C16 179.3(2) . . . . ?
C16 C14 C15 C16 -0.5(4) 2_566 . . . ?
C14 C15 C16 C14 0.5(4) . . . 2_566 ?
C14 C15 C16 C17 -178.8(3) . . . . ?
C19 C20 C21 C23 175.2(3) . . . 2_657 ?
C18 C20 C21 C23 -5.3(4) . . . 2_657 ?
C19 C20 C21 C22 -4.2(4) . . . . ?
C18 C20 C21 C22 175.2(2) . . . . ?
C20 C21 C22 C23 178.4(2) . . . . ?
C23 C21 C22 C23 -1.1(4) 2_657 . . . ?
C20 C21 C22 C24 -3.6(4) . . . . ?
C23 C21 C22 C24 176.9(2) 2_657 . . . ?
C21 C22 C23 C21 1.2(4) . . . 2_657 ?
C24 C22 C23 C21 -176.9(2) . . . 2_657 ?

loop_
_geom_hbond_atom_site_label_D
_geom_hbond_atom_site_label_H
_geom_hbond_atom_site_label_A
_geom_hbond_site_symmetry_D
_geom_hbond_site_symmetry_H
_geom_hbond_site_symmetry_A
_geom_hbond_distance_DA
_geom_hbond_distance_DH
_geom_hbond_distance_HA
_geom_hbond_angle_DHA
_geom_hbond_publ_flag
N1 H26 N2 . . . 2.749(5) 1.01(7) 2.43(9) 97(5) no
N2 H28 N1 . . . 2.749(5) 0.88(6) 2.39(6) 105(5) no

#==============================================================================
# Additional structures and associated data_? identifiers
# should be added at this point if there is more than one 
# structure analysis in the CIF.

_shelx_res_file
;
TITL Cytidine (Rigaku Master for Mo)
    shelxl.res
    created by SHELXL-2018/1 at 16:04:26 on 20-Dec-2022
CELL  0.71069 8.88580 9.27410 13.19230 105.26000 100.56600 101.34100
ZERR  2 0.00000 0.00000 0.00000 0.00000 0.00000 0.00000
LATT 1
SFAC C H N
UNIT 48 36 12
SHEL 99999.000000 0.796384
L.S. 10
FMAP 2
PLAN 25
WPDB -2
HTAB
BOND $H
CONF
LIST 4
TEMP 25.0
ACTA
SIZE 0.200 0.200 0.200
WGHT    0.089000    0.278200
FVAR       0.47112
N1    3   -0.182238    0.749253    0.818366    11.00000    0.05879    0.08057 =
         0.09320    0.03293    0.03317    0.04167
N2    3   -0.044157    0.515836    0.842499    11.00000    0.06106    0.06156 =
         0.08110    0.03459    0.03580    0.02297
N3    3    0.193995    0.916894    0.355080    11.00000    0.07281    0.07211 =
         0.10360    0.05718    0.04271    0.02572
N4    3    0.473520    0.613598    0.400465    11.00000    0.05697    0.09486 =
         0.11140    0.04379    0.04875    0.03469
N5    3    0.145977    0.279600    0.900687    11.00000    0.06259    0.08648 =
         0.11639    0.05263    0.02996    0.03820
N6    3    0.591917    0.450527    0.867810    11.00000    0.09083    0.06918 =
         0.10834    0.04868    0.04686    0.01896
C1    1   -0.036566    0.747830    0.790182    11.00000    0.05045    0.04996 =
         0.04922    0.01235    0.01573    0.02436
C2    1    0.037125    0.856233    0.751737    11.00000    0.06643    0.04596 =
         0.05188    0.01728    0.01346    0.03041
C3    1    0.184647    0.855302    0.725393    11.00000    0.05961    0.04080 =
         0.04061    0.01158    0.01047    0.01320
C4    1    0.261312    0.964567    0.681867    11.00000    0.08289    0.04631 =
         0.05390    0.02027    0.01028    0.01180
C5    1    0.402666    0.957723    0.655501    11.00000    0.07266    0.06885 =
         0.05685    0.02644    0.01215   -0.01123
C6    1    0.473074    0.841885    0.671323    11.00000    0.05399    0.08558 =
         0.05800    0.02445    0.01709   -0.00138
C7    1    0.403272    0.733468    0.713193    11.00000    0.04617    0.06647 =
         0.06030    0.02283    0.01668    0.01459
C8    1    0.257546    0.736923    0.741502    11.00000    0.04502    0.04486 =
         0.04340    0.01345    0.01127    0.01285
C9    1    0.179636    0.626660    0.783183    11.00000    0.04890    0.04223 =
         0.05385    0.01897    0.01791    0.02023
C10   1    0.036483    0.629195    0.807281    11.00000    0.04675    0.04262 =
         0.04771    0.01507    0.01580    0.01659
C11   1    0.193834    0.810951    0.383434    11.00000    0.04515    0.05191 =
         0.06317    0.02758    0.02610    0.01436
C12   1    0.354763    0.641002    0.408442    11.00000    0.04749    0.05725 =
         0.06804    0.02770    0.03091    0.01742
C13   1    0.208940    0.678889    0.417757    11.00000    0.04149    0.04126 =
         0.04900    0.01773    0.02033    0.01282
C14   1    0.101804    0.594222    0.457433    11.00000    0.03486    0.03539 =
         0.04056    0.01190    0.01472    0.01020
C15   1    0.140967    0.465574    0.488234    11.00000    0.03511    0.03853 =
         0.05239    0.01526    0.01934    0.01762
C16   1    0.049452    0.373861    0.529079    11.00000    0.03533    0.03624 =
         0.05042    0.01670    0.01536    0.01441
C17   1    0.105159    0.245706    0.559882    11.00000    0.04608    0.05193 =
         0.09770    0.04035    0.02940    0.02391
C18   1    0.268494    0.257411    0.912403    11.00000    0.05465    0.05741 =
         0.07091    0.03163    0.02168    0.02004
C19   1    0.524328    0.351060    0.891203    11.00000    0.05959    0.05688 =
         0.06715    0.02800    0.02555    0.01973
C20   1    0.426948    0.237377    0.923380    11.00000    0.04472    0.05317 =
         0.04984    0.01908    0.02028    0.01330
C21   1    0.468623    0.121235    0.959538    11.00000    0.04034    0.04426 =
         0.03550    0.01167    0.01551    0.00955
C22   1    0.622216    0.087232    0.964786    11.00000    0.03896    0.04839 =
         0.03714    0.01208    0.01829    0.00809
C23   1    0.647318   -0.027593    1.004505    11.00000    0.03349    0.05203 =
         0.04621    0.01477    0.01859    0.01215
C24   1    0.749982    0.171671    0.924548    11.00000    0.04333    0.07230 =
         0.06348    0.03245    0.02747    0.01228
H25   2   -0.219703    0.817717    0.793392    11.00000    0.08265
H26   2   -0.252146    0.640926    0.796724    11.00000    0.19225
H27   2    0.008138    0.435218    0.851548    11.00000    0.08014
H28   2   -0.108022    0.548109    0.881814    11.00000    0.12853
H29   2   -0.006769    0.930674    0.738732    11.00000    0.04959
H30   2    0.206504    1.038889    0.669155    11.00000    0.06608
H31   2    0.455251    1.036405    0.629140    11.00000    0.07508
H32   2    0.579473    0.840464    0.659296    11.00000    0.06990
H33   2    0.446291    0.645692    0.723459    11.00000    0.06290
H34   2    0.235644    0.545767    0.798785    11.00000    0.05782
H35   2    0.240240    0.440196    0.481075    11.00000    0.04606
H36   2    0.748701   -0.044620    1.013168    11.00000    0.04863
H37   2    0.787298    0.281172    0.973387    11.00000    0.05529
H38   2    0.712356    0.157844    0.847154    11.00000    0.05665
H39   2    0.842178    0.128624    0.939271    11.00000    0.08483
H40   2    0.037325    0.151594    0.520831    11.00000    0.07121
H41   2    0.108925    0.246913    0.632670    11.00000    0.07488
H42   2    0.207068    0.253099    0.552247    11.00000    0.09170
HKLF 4


REM  Cytidine (Rigaku Master for Mo)
REM R1 =  0.0585 for    2438 Fo > 4sig(Fo)  and  0.1128 for all    4130 data
REM    343 parameters refined using      0 restraints

END

WGHT      0.0743      0.0986

REM Instructions for potential hydrogen bonds
EQIV $3 x-1, y, z
HTAB N1 N6_$3
HTAB N2 N5
HTAB N2 N6_$3

REM Highest difference peak  0.203,  deepest hole -0.299,  1-sigma level  0.062
Q1    1   0.6547  0.0706  1.0290  11.00000  0.05    0.20
Q2    1   0.1998  0.3794  0.4169  11.00000  0.05    0.18
Q3    1   0.7350  0.0524  1.0927  11.00000  0.05    0.17
Q4    1   0.7587  0.1821  1.1025  11.00000  0.05    0.17
Q5    1   0.8183  0.2194  1.0871  11.00000  0.05    0.17
Q6    1   0.1878  0.6972  0.9022  11.00000  0.05    0.17
Q7    1   0.1055  0.4956  0.4426  11.00000  0.05    0.15
Q8    1   0.1700  0.4840  0.7471  11.00000  0.05    0.15
Q9    1   0.4295  0.1320  0.8875  11.00000  0.05    0.15
Q10   1   0.3039  0.3864  0.3545  11.00000  0.05    0.15
Q11   1   0.5252  0.7502  0.5844  11.00000  0.05    0.15
Q12   1  -0.0525  0.3358  0.4999  11.00000  0.05    0.15
Q13   1   0.1539  0.3295  0.6792  11.00000  0.05    0.15
Q14   1   0.8493  0.1275  1.0921  11.00000  0.05    0.15
Q15   1   0.0537  0.7762  0.2467  11.00000  0.05    0.14
Q16   1   0.3754  0.5430  0.3603  11.00000  0.05    0.14
Q17   1   0.6503  0.2225  1.0858  11.00000  0.05    0.14
Q18   1   0.0305  0.7240  0.8313  11.00000  0.05    0.14
Q19   1   0.8887  0.2741  1.0736  11.00000  0.05    0.14
Q20   1   0.6029 -0.0141  0.9168  11.00000  0.05    0.14
Q21   1   0.2978  0.7627  0.8831  11.00000  0.05    0.14
Q22   1   0.4074  0.4179  0.3373  11.00000  0.05    0.14
Q23   1   0.3711  1.0127  0.5179  11.00000  0.05    0.14
Q24   1   0.4042  0.6028  0.6696  11.00000  0.05    0.14
Q25   1   0.0563  0.8750  0.2202  11.00000  0.05    0.14
;

_shelx_res_checksum   96416

_shelx_hkl_file
;
   2   0   0    6.74    0.31
   3   0   0  258.19    1.46
  -3   0   0  393.21    1.79
   4   0   0   18.14    0.56
  -4   0   0   25.89    0.67
   5   0   0   95.21    1.23
  -5   0   0  146.44    1.53
   6   0   0   -0.12    0.49
  -6   0   0   -0.47    0.55
   7   0   0    7.05    0.48
   8   0   0    0.77    0.41
   9   0   0    5.19    0.53
  10   0   0    2.87    0.53
  11   0   0   -0.74    0.96
  12   0  -1    0.40    0.63
  11   0  -1    2.35    0.57
  10   0  -1    5.19    0.56
   9   0  -1    5.27    0.52
   8   0  -1    4.36    0.44
   7   0  -1   23.99    0.91
  -6   0   1   17.28    0.75
   6   0  -1   12.00    0.65
  -5   0   1    0.94    0.28
   5   0  -1    0.27    0.45
  -4   0   1   11.94    0.54
   4   0  -1    7.33    0.47
  -3   0   1  113.53    0.98
   3   0  -1   79.15    0.84
   2   0  -1   23.07    0.41
   1   0  -1  705.65    1.39
   1   0   1   79.73    0.55
   2   0   1    2.30    0.20
  -2   0  -1    2.89    0.22
   3   0   1   90.96    0.94
  -3   0  -1  143.83    1.16
   4   0   1    9.62    0.50
  -4   0  -1   14.77    0.58
   5   0   1   24.69    0.75
  -5   0  -1   37.15    0.92
   6   0   1    7.63    0.61
   7   0   1   -1.01    0.64
   8   0   1   13.80    0.95
   9   0   1    0.02    0.83
  10   0   1    3.50    0.57
  11   0   1    0.46    0.95
  12   0  -2    3.10    0.68
  11   0  -2    0.07    1.00
  10   0  -2    1.84    0.53
   9   0  -2   13.56    0.98
   8   0  -2   39.29    1.21
   7   0  -2   29.56    0.95
  -6   0   2    0.42    0.53
   6   0  -2    0.75    0.50
  -5   0   2   17.42    0.67
   5   0  -2   11.54    0.59
  -4   0   2   43.99    0.79
   4   0  -2   34.34    0.69
  -3   0   2   57.78    0.75
   3   0  -2   45.03    0.68
  -2   0   2   87.03    0.74
   2   0  -2   85.54    0.73
   1   0  -2  273.10    1.04
   0   0   2    0.59    0.10
   0   0  -2    0.80    0.11
   1   0   2   60.35    0.60
   2   0   2   67.12    0.75
  -2   0  -2  101.79    0.91
   3   0   2   62.69    0.84
  -3   0  -2  101.58    1.05
   4   0   2  163.22    1.48
  -4   0  -2  258.14    1.85
   5   0   2  120.70    1.48
  -5   0  -2  200.98    1.88
   6   0   2    2.70    0.32
   7   0   2    0.61    0.61
   8   0   2    0.46    0.75
   9   0   2    2.61    0.50
  10   0   2   -0.14    0.91
  11   0   2    0.46    0.97
  12   0  -3   -1.22    1.17
  11   0  -3   10.89    0.83
  10   0  -3   -0.15    0.87
   9   0  -3    3.42    0.48
   8   0  -3    0.98    0.42
   7   0  -3    3.71    0.41
  -6   0   3   60.78    1.15
   6   0  -3   47.46    1.04
  -5   0   3   22.46    0.72
   5   0  -3   18.81    0.67
  -4   0   3   83.73    1.04
   4   0  -3   71.04    0.95
  -3   0   3   70.90    0.84
   3   0  -3   74.37    0.86
  -2   0   3  214.95    1.21
   2   0  -3  253.13    1.31
   1   0  -3  264.85    1.21
   0   0   3    0.21    0.28
   0   0  -3    0.24    0.29
   1   0   3 2242.41    3.83
  -1   0  -3 3438.04    4.74
   2   0   3   44.44    0.70
  -2   0  -3   66.35    0.83
   3   0   3    4.32    0.42
  -3   0  -3    6.41    0.48
   4   0   3   27.06    0.74
  -4   0  -3   45.59    0.93
   5   0   3    1.22    0.31
  -5   0  -3    2.56    0.35
   6   0   3   25.26    0.91
   7   0   3    3.95    0.40
   8   0   3    6.89    0.61
   9   0   3    0.04    0.78
  10   0   3    3.49    0.55
  11   0   3   -0.41    1.02
  12   0  -4   -0.13    1.06
  11   0  -4    0.96    1.00
  10   0  -4    2.38    0.53
   9   0  -4    0.35    0.79
   8   0  -4    5.30    0.48
   7   0  -4    5.37    0.51
  -6   0   4    7.67    0.65
   6   0  -4    6.59    0.44
  -5   0   4   27.44    0.77
   5   0  -4   22.87    0.74
  -4   0   4   42.20    0.81
   4   0  -4   42.35    0.80
  -3   0   4   36.57    0.68
   3   0  -4   43.19    0.73
  -2   0   4   27.08    0.55
   2   0  -4   35.62    0.62
  -1   0   4    7.47    0.37
   1   0  -4   10.31    0.42
   0   0   4    8.12    0.40
   0   0  -4   11.84    0.47
   1   0   4  646.36    2.35
  -1   0  -4 1008.84    2.92
   2   0   4   13.05    0.51
  -2   0  -4   20.02    0.60
   3   0   4   86.56    1.11
  -3   0  -4  136.37    1.40
   4   0   4   54.01    1.02
  -4   0  -4   82.87    1.25
   5   0   4    3.35    0.33
   6   0   4    3.43    0.37
   7   0   4    0.22    0.68
   8   0   4    0.74    0.74
   9   0   4    0.07    0.88
  10   0   4    1.79    0.58
  12   0  -5    4.59    0.69
  11   0  -5    6.23    0.64
  10   0  -5    1.98    0.51
   9   0  -5    9.17    0.92
   8   0  -5   23.54    1.08
   7   0  -5  204.98    2.21
  -6   0   5   35.23    1.00
   6   0  -5   32.25    0.96
  -5   0   5    0.51    0.26
   5   0  -5   -1.21    0.49
  -4   0   5   19.61    0.65
   4   0  -5   20.81    0.66
  -3   0   5    1.92    0.22
   3   0  -5    2.53    0.24
  -2   0   5   38.60    0.68
   2   0  -5   52.89    0.78
  -1   0   5    5.19    0.40
   1   0  -5    6.76    0.44
   0   0   5   -0.37    0.36
   0   0  -5    0.21    0.38
   1   0   5  112.08    1.14
  -1   0  -5  177.48    1.42
   2   0   5   22.07    0.65
  -2   0  -5   34.05    0.78
   3   0   5   17.79    0.66
  -3   0  -5   27.32    0.81
   4   0   5    3.94    0.38
  -4   0  -5    6.46    0.62
   5   0   5   35.11    1.02
   6   0   5   24.43    1.02
   7   0   5    1.11    0.40
   8   0   5    0.99    0.73
   9   0   5    0.82    0.86
  10   0   5    0.27    0.99
  12   0  -6    0.39    1.18
  11   0  -6    1.25    1.01
  10   0  -6    1.90    0.55
   9   0  -6    3.65    0.50
   8   0  -6    0.44    0.79
   7   0  -6    1.73    0.45
   6   0  -6   79.03    1.38
  -5   0   6    0.54    0.48
   5   0  -6    0.22    0.49
  -4   0   6   36.59    0.84
   4   0  -6   43.03    0.89
  -3   0   6    0.91    0.23
   3   0  -6    1.41    0.25
  -2   0   6   53.57    0.85
   2   0  -6   73.76    0.99
  -1   0   6   99.12    1.10
   1   0  -6  143.50    1.29
   0   0   6    8.72    0.48
   0   0  -6   13.47    0.55
   1   0   6   27.32    0.71
  -1   0  -6   41.83    0.87
   2   0   6    6.48    0.52
  -2   0  -6    9.73    0.64
   3   0   6   25.45    0.81
  -3   0  -6   40.43    0.97
   4   0   6    5.16    0.44
   5   0   6    0.38    0.60
   6   0   6    3.00    0.43
   7   0   6   -0.71    0.75
   8   0   6    2.39    0.49
   9   0   6   -0.51    0.89
  10   0   6   -0.23    1.02
  12   0  -7    1.08    0.66
  11   0  -7    0.38    1.03
  10   0  -7    6.24    0.58
   9   0  -7   -0.34    0.83
   8   0  -7   33.74    1.25
   7   0  -7   70.43    1.49
   6   0  -7    0.25    0.67
  -5   0   7   50.94    1.10
   5   0  -7   57.70    1.15
  -4   0   7    4.00    0.36
   4   0  -7    5.82    0.56
  -3   0   7    6.07    0.52
   3   0  -7   10.29    0.57
  -2   0   7   59.86    0.98
   2   0  -7   81.53    1.14
  -1   0   7    2.25    0.26
   1   0  -7    3.77    0.35
   0   0   7    7.44    0.54
   0   0  -7   11.57    0.61
   1   0   7   19.84    0.71
  -1   0  -7   31.45    0.84
   2   0   7   22.70    0.80
  -2   0  -7   32.42    0.94
   3   0   7    8.87    0.69
   4   0   7   11.94    0.75
   5   0   7    4.62    0.41
   6   0   7   -0.37    0.70
   7   0   7   -0.45    0.78
   8   0   7    1.18    0.86
   9   0   7    1.58    0.56
  11   0  -8   -0.59    1.08
  10   0  -8    3.90    0.58
   9   0  -8    0.33    0.80
   8   0  -8    1.79    0.50
   7   0  -8    4.18    0.49
   6   0  -8   61.26    1.34
   5   0  -8    2.24    0.37
  -4   0   8    3.29    0.31
   4   0  -8    3.29    0.35
  -3   0   8    7.65    0.58
   3   0  -8   12.11    0.66
  -2   0   8   10.12    0.57
   2   0  -8   13.96    0.68
  -1   0   8   11.15    0.58
   1   0  -8   14.22    0.67
   0   0   8    2.01    0.28
   0   0  -8    2.66    0.33
   1   0   8   13.12    0.67
  -1   0  -8   21.02    0.82
   2   0   8    1.41    0.31
   3   0   8    0.58    0.39
   4   0   8    1.22    0.37
   5   0   8    0.26    0.66
   6   0   8    0.88    0.68
   7   0   8    0.69    0.81
   8   0   8   -1.48    0.97
   9   0   8    0.68    0.68
  11   0  -9    1.68    0.63
  10   0  -9    3.09    0.58
   9   0  -9    1.25    0.51
   8   0  -9   14.49    1.08
   7   0  -9   13.28    0.94
   6   0  -9    5.29    0.50
   5   0  -9   37.59    1.10
   4   0  -9    9.71    0.68
  -3   0   9   12.56    0.69
   3   0  -9   18.36    0.81
  -2   0   9    0.53    0.51
   2   0  -9    1.74    0.34
  -1   0   9    1.32    0.29
   1   0  -9    1.59    0.33
   0   0   9   -0.05    0.49
   0   0  -9    0.68    0.57
   1   0   9    0.59    0.30
   2   0   9    1.86    0.35
   3   0   9    0.48    0.62
   4   0   9   -0.10    0.64
   5   0   9    0.81    0.39
   6   0   9    1.21    0.81
   7   0   9    1.27    0.85
   8   0   9    0.54    0.54
  11   0 -10    0.57    1.10
  10   0 -10    0.22    0.98
   9   0 -10   -0.48    0.94
   8   0 -10    5.04    0.56
   7   0 -10   -0.11    0.90
   6   0 -10   56.49    1.49
   5   0 -10    7.68    0.58
   4   0 -10    1.53    0.38
   3   0 -10    5.23    0.40
   2   0 -10   46.08    1.14
   1   0 -10   -0.02    0.65
   0   0  10    1.02    0.33
   0   0 -10    0.84    0.66
   1   0  10    0.32    0.56
   2   0  10    0.28    0.62
   3   0  10    2.68    0.42
   4   0  10    0.39    0.51
   5   0  10    0.00    0.72
   6   0  10   -0.97    0.80
   7   0  10    0.85    0.89
   8   0  10    1.03    0.76
  11   0 -11    0.53    0.80
  10   0 -11   -0.69    1.11
   9   0 -11    1.57    0.54
   8   0 -11    0.72    0.93
   7   0 -11    0.43    0.84
   6   0 -11   21.15    1.14
   5   0 -11   -0.32    0.78
   4   0 -11    5.18    0.45
   3   0 -11    7.93    0.56
   2   0 -11    9.79    0.87
   1   0 -11   19.43    0.94
   0   0  11    0.81    0.66
   0   0 -11    1.69    0.41
   1   0  11    2.65    0.38
   2   0  11   -0.13    0.72
   3   0  11   -0.38    0.72
   4   0  11    0.12    0.78
   5   0  11   -1.39    0.79
   6   0  11    0.14    0.85
   7   0  11    1.35    0.94
  10   0 -12    8.66    0.73
   9   0 -12    0.73    0.71
   8   0 -12   -1.14    0.97
   7   0 -12    0.10    0.93
   6   0 -12   -0.86    0.89
   5   0 -12    0.46    0.87
   4   0 -12    0.51    0.80
   3   0 -12    0.70    0.73
   2   0 -12   12.86    0.94
   1   0 -12    6.85    0.62
   0   0  12    0.79    0.37
   0   0 -12    1.01    0.80
   1   0  12    0.36    0.65
   2   0  12    2.63    0.45
   3   0  12   -0.78    0.79
   4   0  12    0.59    0.80
   5   0  12    0.46    0.86
   6   0  12   -0.81    0.96
  10   0 -13    1.13    0.68
   9   0 -13    1.18    1.00
   8   0 -13    2.32    0.61
   7   0 -13    0.75    0.94
   6   0 -13    3.85    0.57
   5   0 -13   20.35    1.28
   4   0 -13    8.01    0.71
   3   0 -13    4.77    0.51
   2   0 -13   -0.17    0.80
   1   0 -13    2.07    0.49
   0   0  13    0.99    0.76
   0   0 -13    2.33    0.49
   1   0  13    1.47    0.43
   2   0  13    0.45    0.76
   3   0  13    0.62    0.78
   4   0  13    1.02    0.54
   5   0  13    0.87    0.64
   9   0 -14    0.06    1.11
   8   0 -14   -0.24    1.05
   7   0 -14    2.56    0.58
   6   0 -14   -0.79    0.92
   5   0 -14   17.46    1.33
   4   0 -14    1.55    0.57
   3   0 -14    0.07    0.86
   2   0 -14    1.55    0.49
   1   0 -14   -1.15    0.84
   0   0  14    1.62    0.44
   0   0 -14    0.11    0.91
   1   0  14    0.47    0.83
   2   0  14    1.03    0.50
   3   0  14    0.57    0.83
   4   0  14    1.94    0.52
   5   0  14   -0.66    0.96
   9   0 -15    5.73    0.76
   8   0 -15    0.07    1.05
   7   0 -15    0.15    1.03
   6   0 -15    0.44    0.94
   5   0 -15    4.28    0.65
   4   0 -15    4.39    0.66
   3   0 -15    0.24    0.94
   2   0 -15   -0.08    0.66
   1   0 -15    0.95    0.91
   0   0  15    1.02    0.89
   0   0 -15    3.13    0.56
   1   0  15   -1.18    0.91
   2   0  15    0.41    0.87
   3   0  15    0.78    0.90
   8   0 -16   -0.45    1.12
   7   0 -16    0.17    1.01
   6   0 -16    0.26    1.01
   5   0 -16    0.80    0.61
   4   0 -16    2.82    0.68
   3   0 -16    0.54    1.05
   2   0 -16   -0.28    0.98
   1   0 -16    0.18    0.58
   0   0  16    1.87    0.52
   0   0 -16    0.15    1.10
   1   0  16    0.16    1.03
   2   0  16    1.08    0.94
   6   0 -17    0.92    1.08
   5   0 -17    1.19    1.10
   4   0 -17    9.43    0.94
   3   0 -17   -2.27    1.16
   2   0 -17   -0.08    1.08
   1   0 -17   -1.51    1.12
   0   0  17   -1.21    1.01
   0   0 -17   -0.09    1.11
   1   1 -18    1.24    1.09
   2   1 -18    0.66    1.10
   3   1 -18   -0.96    1.19
   4   1 -18   -0.98    1.22
   1  -1  17   -0.45    0.93
   0   1 -17    0.07    1.05
   0  -1  17   -1.17    0.94
   1   1 -17    0.84    1.02
   2   1 -17    1.08    1.03
   3   1 -17    3.16    0.67
   4   1 -17    0.43    1.08
   5   1 -17    0.27    1.04
   6   1 -17   -0.20    1.08
   3  -1  16    0.58    0.92
   2  -1  16    0.42    0.89
   1  -1  16    1.29    0.96
   0   1 -16    1.22    0.59
   0  -1  16    0.14    0.88
   1   1 -16   -1.22    0.98
   2   1 -16    0.07    1.06
   3   1 -16    0.58    1.04
   4   1 -16    6.46    0.69
   5   1 -16    3.35    0.62
   6   1 -16    0.30    1.08
   7   1 -16   -0.28    1.03
   8   1 -16    1.54    0.64
   4  -1  15   -0.44    1.01
   3  -1  15    0.26    0.62
   2  -1  15   -0.03    0.87
   1  -1  15   -0.10    0.82
   0   1 -15   -1.35    0.97
   0  -1  15    0.68    0.82
   1   1 -15    0.53    0.90
   2   1 -15    2.29    0.50
   3   1 -15    7.96    0.61
   4   1 -15    2.45    0.65
   5   1 -15    2.15    0.61
   6   1 -15    0.38    1.03
   7   1 -15    0.64    0.98
   8   1 -15    3.24    0.62
   9   1 -15    0.08    1.13
   5  -1  14    1.51    0.56
   4  -1  14    0.60    0.97
   3  -1  14    0.69    0.89
   2  -1  14   -0.74    0.82
   1  -1  14    0.97    0.80
   0   1 -14    5.28    0.57
   0  -1  14    3.63    0.50
   1   1 -14   -0.28    0.87
   2   1 -14   -0.62    0.83
   3   1 -14    0.31    0.87
   4   1 -14   24.62    1.33
   5   1 -14    6.38    0.64
   6   1 -14   -1.31    0.95
   7   1 -14    2.79    0.58
   8   1 -14    0.24    1.01
   9   1 -14    0.07    1.10
   6  -1  13    1.08    0.94
   5  -1  13   -0.03    0.92
   4  -1  13    0.90    0.50
   3  -1  13    0.99    0.45
   2  -1  13    3.59    0.49
   1  -1  13    5.80    0.47
   0   1 -13    2.59    0.53
   0  -1  13    2.46    0.44
   1   1 -13    6.37    0.62
   2   1 -13    0.92    0.78
   3   1 -13   -0.42    0.78
   4   1 -13    4.16    0.55
   5   1 -13    3.54    0.59
   6   1 -13    2.90    0.54
   7   1 -13   -1.11    0.91
   8   1 -13   -0.65    0.98
   9   1 -13   -0.37    1.09
  10   1 -13   -0.13    1.12
   7  -1  12    0.22    1.01
   6  -1  12    0.48    0.91
   5  -1  12   -0.20    0.90
   4  -1  12    0.13    0.83
   3  -1  12    3.02    0.47
   2  -1  12    0.41    0.49
   1  -1  12    1.24    0.38
   0   1 -12    9.69    0.90
   0  -1  12    6.89    0.56
   1   1 -12    1.66    0.41
   2   1 -12    0.55    0.71
   3   1 -12    0.32    0.74
   4   1 -12   11.64    0.97
   5   1 -12   23.30    1.27
   6   1 -12    2.04    0.52
   7   1 -12    1.93    0.51
   8   1 -12    3.41    0.57
   9   1 -12   11.71    0.87
  10   1 -12   -0.69    1.10
   7  -1  11    1.22    0.91
   6  -1  11   -0.93    0.88
   5  -1  11   -0.06    0.82
   4  -1  11    6.35    0.63
   3  -1  11    0.67    0.80
   2  -1  11   10.86    0.82
   1  -1  11    1.72    0.38
   0   1 -11   -1.67    0.71
   0  -1  11   -0.38    0.58
   1   1 -11    0.35    0.67
   2   1 -11    7.38    0.54
   3   1 -11    3.52    0.43
   4   1 -11    0.08    0.73
   5   1 -11   53.35    1.46
   6   1 -11   10.85    1.04
   7   1 -11    0.84    0.89
   8   1 -11    1.04    0.52
   9   1 -11   -0.35    0.96
  10   1 -11    0.55    1.09
  11   1 -11   -0.48    1.11
   8  -1  10   -1.24    1.02
   7  -1  10   -0.17    0.93
   6  -1  10    2.45    0.48
   5  -1  10    0.68    0.54
   4  -1  10    4.62    0.47
   3  -1  10    0.86    0.66
   2  -1  10    1.70    0.36
   1  -1  10   19.55    0.84
   0   1 -10   11.74    0.81
   0  -1  10    9.07    0.71
   1   1 -10   -0.08    0.63
   2   1 -10    0.58    0.61
   3   1 -10   39.41    1.06
   4   1 -10   -0.75    0.63
   5   1 -10   33.47    1.21
   6   1 -10   13.07    1.07
   7   1 -10    4.96    0.51
   8   1 -10    7.56    0.68
   9   1 -10   -1.68    0.94
  10   1 -10    3.53    0.62
  11   1 -10   -0.75    1.08
   9  -1   9    0.25    1.05
   8  -1   9    3.43    0.63
   7  -1   9    0.72    0.85
   6  -1   9   -0.17    0.77
   5  -1   9   -0.47    0.69
   4  -1   9    3.43    0.41
   3  -1   9   12.24    0.79
   2  -1   9    2.21    0.33
   1  -1   9    0.04    0.50
   0   1  -9    5.10    0.46
   0  -1   9    4.32    0.40
   1   1  -9   49.95    1.08
  -1  -1   9   34.31    0.95
   2   1  -9   45.65    1.05
  -2  -1   9   33.77    0.91
   3   1  -9    0.70    0.55
  -3  -1   9   -0.33    0.51
   4   1  -9    0.30    0.41
   5   1  -9    4.48    0.44
   6   1  -9    6.49    0.60
   7   1  -9   10.02    0.95
   8   1  -9    0.87    0.82
   9   1  -9   -0.73    0.91
  10   1  -9   19.95    1.33
  11   1  -9    1.20    1.12
   9  -1   8   -1.36    1.07
   8  -1   8    0.55    0.97
   7  -1   8    4.48    0.52
   6  -1   8    0.94    0.70
   5  -1   8    1.28    0.36
   4  -1   8   -0.27    0.60
   3  -1   8   -0.30    0.57
  -2   1  -8   -1.03    0.55
   2  -1   8   -0.29    0.48
  -1   1  -8   31.54    0.88
   1  -1   8   20.92    0.74
   0   1  -8    0.34    0.50
   0  -1   8   -0.61    0.46
   1   1  -8   84.55    1.21
  -1  -1   8   61.00    1.05
   2   1  -8   26.52    0.80
  -2  -1   8   20.42    0.72
   3   1  -8   26.34    0.81
  -3  -1   8   20.46    0.72
   4   1  -8   20.69    0.78
  -4  -1   8   17.80    0.73
   5   1  -8   -0.19    0.61
   6   1  -8   33.78    1.14
   7   1  -8    9.92    0.91
   8   1  -8    0.67    0.83
   9   1  -8    4.44    0.52
  10   1  -8    1.19    0.97
  11   1  -8    0.43    1.08
  10  -1   7    0.70    0.97
   9  -1   7   -0.55    0.92
   8  -1   7    4.47    0.54
   7  -1   7    1.41    0.45
   6  -1   7    0.84    0.38
   5  -1   7    0.87    0.60
   4  -1   7   -0.46    0.56
  -3   1  -7   72.40    1.27
   3  -1   7   49.73    1.08
  -2   1  -7    2.33    0.31
   2  -1   7    1.39    0.28
  -1   1  -7    6.50    0.55
   1  -1   7    4.01    0.34
   0   1  -7    0.65    0.51
   0  -1   7    0.94    0.26
   1   1  -7    3.87    0.35
  -1  -1   7    3.13    0.31
   2   1  -7  216.00    1.72
  -2  -1   7  164.65    1.52
   3   1  -7    0.22    0.44
  -3  -1   7    0.34    0.41
   4   1  -7    3.92    0.38
  -4  -1   7    4.28    0.36
   5   1  -7    1.70    0.33
  -5  -1   7    1.10    0.32
   6   1  -7  127.60    1.77
   7   1  -7    4.72    0.49
   8   1  -7    3.83    0.47
   9   1  -7    0.25    0.82
  10   1  -7    0.46    0.95
  11   1  -7    1.26    1.04
  10  -1   6   -0.58    0.98
   9  -1   6    1.04    0.89
   8  -1   6    1.12    0.48
   7  -1   6    0.67    0.74
   6  -1   6    5.95    0.53
   5  -1   6   -0.83    0.57
  -4   1  -6   -0.13    0.54
   4  -1   6    0.24    0.49
  -3   1  -6   11.10    0.67
   3  -1   6    8.36    0.55
  -2   1  -6    2.50    0.27
   2  -1   6    0.94    0.25
  -1   1  -6   23.91    0.66
   1  -1   6   16.12    0.56
   0  -1   6   33.69    0.72
   1   1  -6    4.00    0.29
  -1  -1   6    3.16    0.28
   2   1  -6   12.75    0.56
  -2  -1   6    9.92    0.50
   3   1  -6   44.34    0.82
  -3  -1   6   37.01    0.79
   4   1  -6   12.14    0.59
  -4  -1   6    9.75    0.58
   5   1  -6   33.04    0.90
  -5  -1   6   36.23    0.91
   6   1  -6   -0.15    0.64
   7   1  -6   32.94    1.16
   8   1  -6    9.53    0.93
   9   1  -6   -0.48    0.86
  10   1  -6   -1.45    0.96
  11   1  -6    6.46    0.62
  12   1  -6    0.08    1.09
  10  -1   5    0.97    0.89
   9  -1   5   -0.61    0.62
   8  -1   5    2.63    0.48
   7  -1   5    0.94    0.41
   6  -1   5    0.73    0.58
   5  -1   5    1.61    0.31
  -4   1  -5   24.59    0.79
   4  -1   5   14.49    0.67
  -3   1  -5    0.00    0.44
   3  -1   5    0.12    0.39
  -2   1  -5   12.80    0.55
   2  -1   5    8.91    0.50
  -1   1  -5   12.70    0.51
   1  -1   5    8.45    0.45
   0   1  -5   72.66    0.87
   0  -1   5   52.34    0.75
   1   1  -5   74.70    0.86
  -1  -1   5   59.02    0.78
   2   1  -5  116.22    1.10
  -2  -1   5   98.88    1.02
   3   1  -5   55.53    0.85
  -3  -1   5   51.07    0.85
   4   1  -5   19.58    0.67
  -4  -1   5   20.99    0.68
   5   1  -5   15.95    0.69
  -5  -1   5   18.75    0.74
   6   1  -5   42.90    1.06
   7   1  -5    3.98    0.45
   8   1  -5   12.54    0.90
   9   1  -5   -0.44    0.80
  10   1  -5   -0.76    0.94
  11   1  -5    3.02    0.60
  12   1  -5    0.12    1.12
  11  -1   4    0.25    1.01
  10  -1   4    0.42    0.91
   9  -1   4    3.00    0.51
   8  -1   4    0.62    0.78
   7  -1   4    0.58    0.65
   6  -1   4   -0.67    0.61
  -5   1  -4    4.05    0.35
   5  -1   4    2.84    0.30
  -4   1  -4   40.91    0.90
   4  -1   4   25.54    0.74
  -3   1  -4   41.74    0.82
   3  -1   4   26.95    0.69
  -2   1  -4   53.12    0.81
   2  -1   4   36.56    0.68
  -1   1  -4  338.38    1.64
   1  -1   4  233.98    1.38
   0   1  -4   -0.40    0.32
   0  -1   4    0.37    0.31
   1   1  -4  116.70    0.94
  -1  -1   4   99.61    0.88
   2   1  -4  480.53    1.97
  -2  -1   4  449.28    1.91
   3   1  -4  148.21    1.24
  -3  -1   4  162.52    1.31
   4   1  -4    0.36    0.40
  -4  -1   4    0.45    0.24
   5   1  -4   75.31    1.14
  -5  -1   4   91.26    1.28
   6   1  -4   -0.67    0.55
  -6  -1   4    0.07    0.59
   7   1  -4  149.60    1.95
   8   1  -4   17.52    1.04
   9   1  -4    1.55    0.47
  10   1  -4    4.36    0.52
  11   1  -4   -0.90    0.98
  12   1  -4   -0.29    1.09
  11  -1   3    0.30    0.98
  10  -1   3   -0.14    0.89
   9  -1   3    0.36    0.78
   8  -1   3    6.86    0.57
   7  -1   3    0.70    0.65
   6  -1   3    9.46    0.72
  -5   1  -3    0.45    0.38
   5  -1   3    0.43    0.47
  -4   1  -3   30.35    0.78
   4  -1   3   18.56    0.64
  -3   1  -3  246.73    1.65
   3  -1   3  162.88    1.33
  -2   1  -3   24.58    0.55
   2  -1   3   15.82    0.48
  -1   1  -3  223.35    1.20
   1  -1   3  158.67    1.02
   0   1  -3  425.04    1.50
   0  -1   3  330.10    1.32
   1   1  -3  208.54    1.09
  -1  -1   3  194.49    1.06
   2   1  -3  417.65    1.72
  -2  -1   3  452.39    1.78
   3   1  -3   -0.10    0.33
  -3  -1   3    0.18    0.24
   4   1  -3   82.89    1.04
  -4  -1   3  109.41    1.18
   5   1  -3    0.46    0.44
  -5  -1   3    1.29    0.27
   6   1  -3   60.55    1.15
  -6  -1   3   81.10    1.34
   7   1  -3    0.88    0.41
   8   1  -3   10.77    0.95
   9   1  -3    2.10    0.46
  10   1  -3    0.56    0.86
  11   1  -3    1.29    1.05
  11  -1   2    0.69    0.98
  10  -1   2    1.12    0.90
   9  -1   2   -0.24    0.78
   8  -1   2    0.17    0.69
   7  -1   2   12.36    0.78
   6  -1   2   17.61    0.78
  -5   1  -2  173.05    1.71
   5  -1   2  112.16    1.39
  -4   1  -2   18.11    0.63
   4  -1   2   10.94    0.53
  -3   1  -2  243.03    1.53
   3  -1   2  167.22    1.27
  -2   1  -2    0.96    0.18
   2  -1   2    0.64    0.17
   1  -1   2  233.92    1.06
   0   1  -2   36.27    0.41
   0  -1   2   30.30    0.38
   1   1  -2   82.96    0.63
   2   1  -2   72.21    0.72
  -2  -1   2   95.02    0.81
   3   1  -2    8.96    0.41
  -3  -1   2   11.38    0.46
   4   1  -2    0.34    0.37
  -4  -1   2    0.50    0.23
   5   1  -2   -0.38    0.42
  -5  -1   2   -0.08    0.46
   6   1  -2   22.80    0.84
  -6  -1   2   31.77    0.96
   7   1  -2   90.68    1.57
   8   1  -2   26.01    1.14
   9   1  -2    2.35    0.48
  10   1  -2    0.68    0.83
  11   1  -2    4.64    0.62
  11  -1   1    0.96    0.99
  10  -1   1    4.45    0.56
   9  -1   1    1.48    0.47
   8  -1   1    0.43    0.68
   7  -1   1    1.49    0.34
  -6   1  -1    0.23    0.58
   6  -1   1    0.37    0.51
  -5   1  -1   30.96    0.80
   5  -1   1   20.60    0.71
  -4   1  -1  141.64    1.32
   4  -1   1   94.87    1.09
  -3   1  -1  282.02    1.54
   3  -1   1  197.64    1.30
  -2   1  -1   59.42    0.64
   2  -1   1   43.31    0.56
   1  -1   1  704.36    1.57
   1   1  -1  144.40    0.76
   2   1  -1  199.46    1.12
  -2  -1   1  292.09    1.35
   3   1  -1    1.98    0.19
  -3  -1   1    2.70    0.26
   4   1  -1   47.52    0.82
  -4  -1   1   71.54    0.98
   5   1  -1    6.87    0.51
  -5  -1   1   11.27    0.61
   6   1  -1   12.05    0.71
   7   1  -1   13.08    0.81
   8   1  -1   10.66    0.68
   9   1  -1    2.45    0.47
  10   1  -1    1.61    0.52
  11   1  -1    0.73    0.58
  12  -1   0    0.70    1.01
  11  -1   0    1.33    0.96
  10  -1   0    3.86    0.53
   9  -1   0   -0.16    0.76
   8  -1   0   10.77    0.85
   7  -1   0    1.39    0.35
  -6   1   0   37.55    0.96
   6  -1   0   27.47    0.84
  -5   1   0    4.64    0.39
   5  -1   0    3.28    0.30
  -4   1   0  151.68    1.33
   4  -1   0  105.52    1.11
  -3   1   0  114.94    0.99
   3  -1   0   87.31    0.88
   2  -1   0   23.33    0.43
   1  -1   0 1249.65    1.97
   1   1   0    0.15    0.20
   2   1   0  515.52    1.83
  -2  -1   0  775.67    2.24
   3   1   0   15.42    0.48
  -3  -1   0   24.62    0.58
   4   1   0   26.06    0.67
  -4  -1   0   41.49    0.81
   5   1   0   25.89    0.76
  -5  -1   0   42.53    0.94
   6   1   0   21.05    0.81
   7   1   0    1.75    0.38
   8   1   0    1.12    0.81
   9   1   0    0.51    0.84
  10   1   0    0.18    0.92
  11   1   0    5.25    0.67
  12  -1  -1   -0.93    1.04
  11  -1  -1    1.22    0.55
  10  -1  -1    2.50    0.53
   9  -1  -1    0.75    0.86
   8  -1  -1   13.63    0.88
   7  -1  -1    0.24    0.40
  -6   1   1    0.75    0.53
   6  -1  -1    0.18    0.51
  -5   1   1  370.93    2.29
   5  -1  -1  271.61    1.94
   4  -1  -1  525.17    2.34
  -3   1   1  309.12    1.55
   3  -1  -1  267.16    1.46
   2  -1  -1    0.63    0.15
   1  -1  -1   46.32    0.45
   0   1   1    0.38    0.10
   0  -1  -1    0.39    0.10
   1   1   1  277.28    1.19
   2   1   1   82.41    0.82
  -2  -1  -1  127.77    1.00
   3   1   1   25.27    0.61
  -3  -1  -1   41.66    0.73
   4   1   1   -0.87    0.38
  -4  -1  -1    0.26    0.42
   5   1   1   11.12    0.63
  -5  -1  -1   18.45    0.76
   6   1   1   -0.37    0.54
   7   1   1   19.45    0.95
   8   1   1   12.23    0.95
   9   1   1   15.77    1.13
  10   1   1    1.35    0.93
  11   1   1    0.12    1.08
  12  -1  -2    2.52    0.62
  11  -1  -2    0.94    0.63
  10  -1  -2    8.80    0.68
   9  -1  -2   -0.25    0.79
   8  -1  -2   20.02    0.97
   7  -1  -2    7.20    0.68
  -6   1   2   84.84    1.29
   6  -1  -2   65.36    1.16
  -5   1   2    5.54    0.40
   5  -1  -2    4.82    0.36
  -4   1   2    0.38    0.42
   4  -1  -2    0.35    0.42
  -3   1   2  179.41    1.24
   3  -1  -2  187.42    1.27
  -2   1   2    6.14    0.33
   2  -1  -2    6.32    0.35
   1  -1  -2  264.31    1.15
   0   1   2   22.40    0.44
   0  -1  -2   34.07    0.52
   1   1   2 1463.15    3.04
  -1  -1  -2 2282.11    3.79
   2   1   2   25.31    0.56
  -2  -1  -2   37.94    0.66
   3   1   2    9.46    0.47
  -3  -1  -2   15.94    0.57
   4   1   2    3.68    0.33
  -4  -1  -2    6.76    0.53
   5   1   2    9.14    0.62
  -5  -1  -2   14.62    0.72
   6   1   2   -0.54    0.56
   7   1   2   10.77    0.84
   8   1   2    1.02    0.44
   9   1   2    3.20    0.56
  10   1   2    1.77    0.52
  11   1   2    0.83    1.03
  12  -1  -3   -0.51    1.17
  11  -1  -3    0.02    0.98
  10  -1  -3   -0.22    0.90
   9  -1  -3    7.64    0.62
   8  -1  -3    4.09    0.44
   7  -1  -3   23.31    0.91
  -6   1   3    3.20    0.34
   6  -1  -3    3.39    0.32
  -5   1   3   90.87    1.23
   5  -1  -3   84.12    1.15
  -4   1   3  155.97    1.38
   4  -1  -3  158.51    1.37
  -3   1   3  427.03    1.96
   3  -1  -3  513.01    2.14
  -2   1   3    2.45    0.23
   2  -1  -3    3.23    0.25
  -1   1   3  115.10    0.90
   1  -1  -3  173.44    1.09
   0   1   3 6519.34   17.53
   0  -1  -3 9999.00   21.70
   1   1   3  221.59    1.37
  -1  -1  -3  355.73    1.73
   2   1   3    0.90    0.20
  -2  -1  -3    1.45    0.23
   3   1   3    1.17    0.23
  -3  -1  -3    2.25    0.26
   4   1   3    6.80    0.50
  -4  -1  -3    9.47    0.63
   5   1   3   28.95    0.88
   6   1   3   -0.09    0.59
   7   1   3    0.32    0.69
   8   1   3   -0.68    0.80
   9   1   3    0.23    0.91
  10   1   3    0.75    0.98
  12  -1  -4   -0.31    1.13
  11  -1  -4    5.81    0.60
  10  -1  -4   11.27    1.04
   9  -1  -4    0.99    0.81
   8  -1  -4   19.78    1.03
   7  -1  -4    3.14    0.41
  -6   1   4   42.53    1.02
   6  -1  -4   41.25    0.98
  -5   1   4    9.17    0.58
   5  -1  -4    9.96    0.58
  -4   1   4   39.01    0.82
   4  -1  -4   45.53    0.86
  -3   1   4  143.49    1.25
   3  -1  -4  182.19    1.39
  -2   1   4   26.22    0.57
   2  -1  -4   36.89    0.66
  -1   1   4   30.41    0.59
   1  -1  -4   45.02    0.71
   1   1   4    3.04    0.30
  -1  -1  -4    4.96    0.35
   2   1   4   20.18    0.61
  -2  -1  -4   31.60    0.73
   3   1   4    5.11    0.50
  -3  -1  -4    9.29    0.59
   4   1   4    6.41    0.57
  -4  -1  -4    9.29    0.66
   5   1   4    9.81    0.69
   6   1   4    1.23    0.36
   7   1   4   -0.18    0.71
   8   1   4    6.78    0.64
   9   1   4    0.45    0.92
  10   1   4    3.51    0.60
  12  -1  -5    4.07    0.71
  11  -1  -5   -0.55    1.01
  10  -1  -5    3.05    0.51
   9  -1  -5    4.39    0.50
   8  -1  -5   26.87    1.12
   7  -1  -5   12.08    0.84
  -6   1   5    0.79    0.33
   6  -1  -5    1.21    0.35
  -5   1   5    0.86    0.28
   5  -1  -5    0.67    0.29
  -4   1   5   55.92    0.95
   4  -1  -5   68.72    1.06
  -3   1   5   13.01    0.54
   3  -1  -5   17.49    0.61
  -2   1   5   19.43    0.56
   2  -1  -5   28.85    0.66
  -1   1   5   52.38    0.80
   1  -1  -5   77.99    0.96
   0   1   5   18.39    0.60
   0  -1  -5   30.65    0.73
   1   1   5    4.36    0.38
  -1  -1  -5    6.90    0.63
   2   1   5  133.42    1.41
  -2  -1  -5  209.59    1.76
   3   1   5    8.77    0.57
  -3  -1  -5   12.56    0.68
   4   1   5   29.40    0.89
   5   1   5   24.95    0.96
   6   1   5    0.75    0.70
   7   1   5    1.04    0.79
   8   1   5   -0.67    0.84
   9   1   5   -1.08    0.94
  10   1   5   -0.30    1.03
  12  -1  -6    1.97    0.72
  11  -1  -6    9.17    0.87
  10  -1  -6   -1.84    0.94
   9  -1  -6    2.23    0.48
   8  -1  -6    1.21    0.47
   7  -1  -6   10.86    0.80
   6  -1  -6   86.09    1.42
  -5   1   6    1.39    0.29
   5  -1  -6    1.57    0.31
  -4   1   6   26.92    0.77
   4  -1  -6   35.16    0.87
  -3   1   6   67.09    1.03
   3  -1  -6   95.63    1.18
  -2   1   6    1.14    0.24
   2  -1  -6    2.34    0.26
  -1   1   6   60.91    0.94
   1  -1  -6   92.92    1.13
   0   1   6    6.80    0.53
   0  -1  -6   10.49    0.61
   2   1   6  111.50    1.43
  -2  -1  -6  172.49    1.77
   3   1   6    0.64    0.53
  -3  -1  -6    1.66    0.34
   4   1   6    0.23    0.57
   5   1   6    6.41    0.49
   6   1   6    8.98    0.89
   7   1   6   -0.05    0.85
   8   1   6   -0.65    0.91
   9   1   6    0.54    0.90
  12  -1  -7    1.16    1.26
  11  -1  -7   -0.12    1.11
  10  -1  -7    7.80    0.72
   9  -1  -7    0.57    0.86
   8  -1  -7    0.95    0.45
   7  -1  -7    5.76    0.50
   6  -1  -7    7.94    0.77
  -5   1   7   32.22    0.94
   5  -1  -7   40.95    1.04
  -4   1   7    0.85    0.27
   4  -1  -7    0.44    0.55
  -3   1   7   20.15    0.68
   3  -1  -7   27.49    0.81
  -2   1   7    1.54    0.24
   2  -1  -7    1.99    0.28
  -1   1   7    1.10    0.25
   1  -1  -7   -0.44    0.53
   0   1   7   24.24    0.76
   0  -1  -7   38.62    0.95
   1   1   7   76.86    1.31
  -1  -1  -7  119.99    1.64
   2   1   7    1.59    0.34
  -2  -1  -7    1.68    0.41
   3   1   7    6.06    0.46
   4   1   7    8.83    0.75
   5   1   7   -0.88    0.66
   6   1   7    2.48    0.45
   7   1   7   -0.66    0.86
   8   1   7   -0.99    0.90
   9   1   7    1.02    0.71
  12  -1  -8    7.75    0.79
  11  -1  -8    1.61    0.65
  10  -1  -8    3.20    0.57
   9  -1  -8    4.59    0.55
   8  -1  -8    1.23    0.49
   7  -1  -8  162.55    2.20
   6  -1  -8    8.82    0.79
   5  -1  -8   -0.02    0.64
  -4   1   8    8.04    0.62
   4  -1  -8   10.55    0.71
  -3   1   8   20.36    0.75
   3  -1  -8   30.80    0.91
  -2   1   8    1.69    0.28
   2  -1  -8    2.57    0.31
  -1   1   8    4.19    0.31
   1  -1  -8    5.65    0.44
   0   1   8   -1.03    0.55
   0  -1  -8    0.20    0.62
   1   1   8   18.58    0.81
   2   1   8   16.49    0.81
   3   1   8   -0.61    0.66
   4   1   8    1.71    0.39
   5   1   8    8.53    0.63
   6   1   8    9.53    0.70
   7   1   8   -0.87    0.91
   8   1   8    0.07    0.87
  11  -1  -9    0.81    1.08
  10  -1  -9    3.60    0.58
   9  -1  -9    2.19    0.53
   8  -1  -9    1.06    0.97
   7  -1  -9    7.73    0.59
   6  -1  -9   43.40    1.28
   5  -1  -9    0.67    0.38
   4  -1  -9    0.74    0.61
   3  -1  -9   -0.58    0.59
   2  -1  -9   11.80    0.73
   1  -1  -9   15.83    0.80
   0   1   9    0.00    0.54
   0  -1  -9    0.54    0.35
   1   1   9    0.80    0.64
   2   1   9   16.48    0.89
   3   1   9   16.35    0.96
   4   1   9    2.87    0.43
   5   1   9   -1.17    0.77
   6   1   9    0.13    0.84
   7   1   9    0.39    0.61
   8   1   9    0.78    0.67
  11  -1 -10   -0.41    1.13
  10  -1 -10    2.32    0.59
   9  -1 -10   -0.11    0.88
   8  -1 -10   13.34    1.07
   7  -1 -10   14.85    1.08
   6  -1 -10   -0.64    0.86
   5  -1 -10   12.59    0.90
   4  -1 -10    1.45    0.38
   3  -1 -10    1.59    0.36
   2  -1 -10   -1.17    0.67
   1  -1 -10    0.32    0.68
   0   1  10    4.87    0.48
   0  -1 -10    8.72    0.80
   1   1  10    0.57    0.62
   2   1  10   15.87    0.93
   3   1  10    0.44    0.73
   4   1  10    3.17    0.45
   5   1  10    0.31    0.86
   6   1  10    1.09    0.79
   7   1  10   -1.24    0.93
  11  -1 -11    1.48    1.16
  10  -1 -11    1.31    0.62
   9  -1 -11    1.89    0.57
   8  -1 -11    1.28    0.54
   7  -1 -11   -0.47    0.92
   6  -1 -11   59.30    1.60
   5  -1 -11    0.45    0.46
   4  -1 -11   -1.17    0.74
   3  -1 -11   -0.20    0.71
   2  -1 -11    6.80    0.56
   1  -1 -11   -0.99    0.74
   0   1  11    0.18    0.63
   0  -1 -11   -1.09    0.76
   1   1  11    2.95    0.42
   2   1  11    0.17    0.74
   3   1  11    2.17    0.45
   4   1  11    0.97    0.78
   5   1  11   -1.03    0.86
   6   1  11    0.07    0.90
   7   1  11    0.79    0.97
  10  -1 -12    0.69    1.12
   9  -1 -12   -0.63    0.98
   8  -1 -12    5.87    0.64
   7  -1 -12    0.94    0.68
   6  -1 -12    0.39    0.69
   5  -1 -12   21.20    1.18
   4  -1 -12    4.18    0.49
   3  -1 -12    3.87    0.47
   2  -1 -12    0.02    0.77
   1  -1 -12    1.57    0.45
   0   1  12   -0.87    0.68
   0  -1 -12    0.91    0.74
   1   1  12    0.27    0.73
   2   1  12    0.92    0.76
   3   1  12   -1.17    0.84
   4   1  12   -0.38    0.83
   5   1  12    0.63    0.83
   6   1  12   -0.41    0.94
  10  -1 -13   -1.42    1.14
   9  -1 -13   -0.31    1.09
   8  -1 -13    2.03    0.60
   7  -1 -13    1.67    0.56
   6  -1 -13    7.47    0.61
   5  -1 -13    4.05    0.60
   4  -1 -13    0.71    0.83
   3  -1 -13    5.29    0.52
   2  -1 -13    7.57    0.64
   1  -1 -13   -1.57    0.88
   0   1  13   -1.17    0.75
   0  -1 -13   -0.07    0.81
   1   1  13    0.06    0.80
   2   1  13   -0.22    0.79
   3   1  13   -0.83    0.89
   4   1  13    0.78    0.89
   5   1  13   -0.37    0.94
   9  -1 -14   -0.43    1.20
   8  -1 -14    1.18    1.04
   7  -1 -14   -1.41    1.01
   6  -1 -14    2.86    0.65
   5  -1 -14    1.23    1.05
   4  -1 -14    0.84    0.65
   3  -1 -14    0.14    0.91
   2  -1 -14    0.23    0.92
   1  -1 -14    2.13    0.57
   0   1  14    0.86    0.59
   0  -1 -14    0.59    0.95
   1   1  14   -0.68    0.82
   2   1  14    0.32    0.84
   3   1  14    0.78    0.50
   4   1  14   -0.77    1.00
   8  -1 -15   -0.07    1.10
   7  -1 -15    0.11    0.98
   6  -1 -15    1.43    1.04
   5  -1 -15    0.89    1.04
   4  -1 -15    2.69    0.62
   3  -1 -15   -0.82    1.00
   2  -1 -15    3.13    0.59
   1  -1 -15    1.40    0.94
   0   1  15    0.64    0.87
   0  -1 -15   -1.61    1.01
   1   1  15    1.29    0.87
   2   1  15    0.50    0.91
   3   1  15    0.66    0.94
   7  -1 -16   -0.09    1.09
   6  -1 -16    1.54    1.05
   5  -1 -16    3.36    0.68
   4  -1 -16    4.81    0.72
   3  -1 -16   -2.70    1.04
   2  -1 -16    1.26    1.04
   1  -1 -16    1.23    1.05
   0   1  16   -1.97    0.94
   0  -1 -16    0.54    1.07
   1   1  16   -0.04    0.91
   5  -1 -17    2.63    0.71
   4  -1 -17   -0.36    1.18
   3  -1 -17    1.15    1.08
   2  -1 -17   -1.81    1.12
   1  -1 -17   -0.36    1.09
   0   2 -18    2.08    0.66
   0  -2  18    1.12    1.01
   1   2 -18    0.39    1.10
   2   2 -18   -0.04    1.10
   3   2 -18    1.20    1.10
   4   2 -18    1.17    1.08
   5   2 -18    0.25    1.09
   2  -2  17   -1.43    0.96
   1  -2  17    0.64    0.91
   0   2 -17   -0.56    1.02
   0  -2  17   -0.83    0.89
   1   2 -17    1.90    0.62
   2   2 -17    0.15    1.07
   3   2 -17    0.71    1.08
   4   2 -17   -0.49    0.99
   5   2 -17    0.01    1.13
   6   2 -17    0.20    1.02
   7   2 -17    0.99    1.07
   3  -2  16   -1.30    0.94
   2  -2  16    0.37    0.89
   1  -2  16    0.39    0.91
   0   2 -16    1.07    0.94
   0  -2  16    0.51    0.87
   1   2 -16   -0.71    0.95
   2   2 -16    0.68    0.96
   3   2 -16    2.53    0.58
   4   2 -16    5.18    0.65
   5   2 -16   -1.44    0.99
   6   2 -16    0.85    1.07
   7   2 -16   -0.24    1.03
   8   2 -16    2.40    0.63
   4  -2  15    1.15    0.54
   3  -2  15    1.07    0.86
   2  -2  15    0.48    0.87
   1  -2  15    1.11    0.84
   0   2 -15   -0.77    0.92
   0  -2  15    0.74    0.58
   1   2 -15    0.67    0.50
   2   2 -15    0.59    0.85
   3   2 -15    0.64    0.65
   4   2 -15   13.21    1.18
   5   2 -15    4.32    0.58
   6   2 -15    0.68    0.98
   7   2 -15    0.68    0.99
   8   2 -15    0.62    1.07
   9   2 -15    0.81    0.64
   5  -2  14    1.21    0.61
   4  -2  14   -1.86    0.91
   3  -2  14   -0.04    0.83
   2  -2  14   -0.60    0.79
   1  -2  14    0.15    0.81
   0   2 -14    2.68    0.53
   0  -2  14    1.77    0.47
   1   2 -14   -0.25    0.81
   2   2 -14    0.96    0.75
   3   2 -14   -0.22    0.84
   4   2 -14   -0.27    0.96
   5   2 -14   -1.94    0.95
   6   2 -14   -0.71    0.89
   7   2 -14   -1.08    0.93
   8   2 -14    1.65    0.58
   9   2 -14    0.05    1.10
   6  -2  13    0.30    1.05
   5  -2  13    8.24    0.73
   4  -2  13   -0.13    0.81
   3  -2  13    1.89    0.45
   2  -2  13   -0.31    0.73
   1  -2  13    1.72    0.42
   0   2 -13   10.92    0.97
   0  -2  13    8.37    0.61
   1   2 -13    0.56    0.77
   2   2 -13    6.18    0.58
   3   2 -13    2.69    0.47
   4   2 -13   22.78    1.17
   5   2 -13   14.37    1.11
   6   2 -13    2.42    0.53
   7   2 -13    0.18    0.86
   8   2 -13   -0.25    0.97
   9   2 -13   10.11    0.87
  10   2 -13    0.09    1.06
   7  -2  12   -0.58    1.00
   6  -2  12    5.30    0.62
   5  -2  12    0.56    0.90
   4  -2  12    3.09    0.50
   3  -2  12    0.43    0.74
   2  -2  12    3.40    0.44
   1  -2  12    0.01    0.46
   0   2 -12   -0.84    0.82
   0  -2  12   -1.47    0.72
   1   2 -12    9.81    0.83
   2   2 -12    3.08    0.43
   3   2 -12    6.09    0.54
   4   2 -12    2.56    0.49
   5   2 -12   14.23    1.11
   6   2 -12   -0.47    0.89
   7   2 -12   -0.15    0.86
   8   2 -12    0.62    0.92
   9   2 -12    1.43    1.04
  10   2 -12   -2.21    1.11
   8  -2  11    0.25    1.05
   7  -2  11    1.40    1.03
   6  -2  11   -0.07    0.92
   5  -2  11   -0.40    0.81
   4  -2  11   10.05    0.93
   3  -2  11    3.40    0.44
   2  -2  11    1.86    0.39
   1  -2  11   -0.16    0.67
   0   2 -11   31.87    1.09
   0  -2  11   25.72    0.96
   1   2 -11    1.55    0.41
   2   2 -11   -0.01    0.64
   3   2 -11   -0.60    0.65
   4   2 -11   20.42    1.04
   5   2 -11   34.78    1.27
   6   2 -11    1.19    0.47
   7   2 -11    7.07    0.64
   8   2 -11    0.53    0.90
   9   2 -11    1.31    0.58
  10   2 -11    1.46    1.09
   8  -2  10    6.70    0.68
   7  -2  10    0.82    0.92
   6  -2  10    2.99    0.53
   5  -2  10    0.68    0.72
   4  -2  10    5.43    0.46
   3  -2  10    2.27    0.38
   2  -2  10   16.67    0.86
   1  -2  10    5.97    0.46
   0   2 -10    3.89    0.40
   0  -2  10    3.15    0.35
   1   2 -10   76.17    1.36
   2   2 -10   -0.30    0.57
   3   2 -10    6.02    0.48
   4   2 -10    3.10    0.40
   5   2 -10   35.14    1.22
   6   2 -10   17.99    1.08
   7   2 -10    5.50    0.51
   8   2 -10    1.65    0.50
   9   2 -10   -0.62    0.91
  10   2 -10    4.30    0.63
  11   2 -10   -0.38    1.04
   9  -2   9    2.14    0.66
   8  -2   9    0.93    0.99
   7  -2   9   -0.04    0.85
   6  -2   9    4.22    0.51
   5  -2   9   -0.02    0.68
   4  -2   9    2.38    0.39
   3  -2   9   15.36    0.82
   2  -2   9    0.48    0.55
  -1   2  -9    3.58    0.35
   1  -2   9    1.97    0.31
   0   2  -9    1.71    0.35
   0  -2   9    2.49    0.31
   1   2  -9    5.32    0.45
  -1  -2   9    3.68    0.33
   2   2  -9    4.10    0.35
  -2  -2   9    2.87    0.31
   3   2  -9   18.47    0.78
  -3  -2   9   15.12    0.74
   4   2  -9    0.51    0.58
   5   2  -9   63.38    1.38
   6   2  -9   16.45    1.00
   7   2  -9    4.36    0.49
   8   2  -9    4.50    0.52
   9   2  -9    3.66    0.56
  10   2  -9    0.91    0.58
  11   2  -9   -1.42    1.08
   9  -2   8    0.06    1.02
   8  -2   8    6.91    0.62
   7  -2   8    1.30    0.48
   6  -2   8    0.75    0.78
   5  -2   8    2.72    0.40
   4  -2   8   15.52    0.84
   3  -2   8   34.36    0.98
  -2   2  -8   49.15    1.08
   2  -2   8   33.87    0.92
  -1   2  -8    2.72    0.34
   1  -2   8    1.45    0.30
   0   2  -8   30.38    0.82
   0  -2   8   24.71    0.73
   1   2  -8    1.49    0.30
  -1  -2   8    1.47    0.28
   2   2  -8   17.64    0.70
  -2  -2   8   14.81    0.65
   3   2  -8    3.06    0.31
  -3  -2   8    3.16    0.30
   4   2  -8   -0.04    0.53
  -4  -2   8    0.70    0.49
   5   2  -8   76.05    1.41
   6   2  -8   81.33    1.55
   7   2  -8    1.73    0.46
   8   2  -8    2.75    0.48
   9   2  -8    0.73    0.60
  10   2  -8    0.34    1.04
  11   2  -8    0.46    1.13
  10  -2   7    0.12    0.94
   9  -2   7    1.18    0.95
   8  -2   7    0.41    0.91
   7  -2   7    3.08    0.48
   6  -2   7    7.58    0.55
   5  -2   7   -0.38    0.57
   4  -2   7    0.71    0.32
  -3   2  -7   -0.62    0.58
   3  -2   7    0.56    0.30
  -2   2  -7   29.57    0.82
   2  -2   7   20.42    0.71
  -1   2  -7  235.41    1.86
   1  -2   7  166.91    1.57
   0   2  -7   16.77    0.65
   0  -2   7   13.68    0.60
   1   2  -7   36.97    0.82
  -1  -2   7   29.38    0.75
   2   2  -7   11.38    0.63
  -2  -2   7   11.64    0.57
   3   2  -7  100.68    1.28
  -3  -2   7   91.40    1.24
   4   2  -7   31.60    0.85
  -4  -2   7   30.34    0.84
   5   2  -7    9.49    0.71
   6   2  -7   13.04    0.92
   7   2  -7   17.04    1.01
   8   2  -7    7.25    0.63
   9   2  -7   -0.33    0.89
  10   2  -7    1.72    0.58
  11   2  -7    1.34    1.11
  10  -2   6    1.08    0.89
   9  -2   6    1.81    0.51
   8  -2   6   19.51    1.18
   7  -2   6    4.61    0.48
   6  -2   6    2.75    0.38
   5  -2   6    0.07    0.55
  -4   2  -6   -0.04    0.55
   4  -2   6    0.45    0.49
  -3   2  -6   86.11    1.24
   3  -2   6   61.24    1.08
  -2   2  -6    0.64    0.25
   2  -2   6    0.16    0.29
  -1   2  -6    8.14    0.53
   1  -2   6    5.40    0.47
   0   2  -6   25.54    0.65
   0  -2   6   21.12    0.58
   1   2  -6  103.72    1.12
  -1  -2   6   88.81    1.06
   2   2  -6  274.54    1.81
  -2  -2   6  251.50    1.75
   3   2  -6   20.32    0.65
  -3  -2   6   20.89    0.67
   4   2  -6   14.45    0.63
  -4  -2   6   14.75    0.65
   5   2  -6    1.93    0.32
  -5  -2   6    2.39    0.35
   6   2  -6   48.34    1.21
   7   2  -6   31.21    1.16
   8   2  -6    0.93    0.78
   9   2  -6    3.61    0.51
  10   2  -6   13.41    1.22
  11   2  -6    1.71    0.58
  11  -2   5    0.66    1.00
  10  -2   5   -0.43    0.94
   9  -2   5    4.14    0.53
   8  -2   5    0.71    0.85
   7  -2   5   18.98    0.99
   6  -2   5    4.97    0.47
   5  -2   5    0.92    0.28
  -4   2  -5    0.80    0.28
   4  -2   5    1.08    0.25
  -3   2  -5   11.92    0.60
   3  -2   5    7.80    0.54
  -2   2  -5   26.90    0.67
   2  -2   5   20.10    0.58
  -1   2  -5  116.52    1.12
   1  -2   5   85.77    0.97
   0   2  -5    4.03    0.39
   0  -2   5    2.82    0.26
   1   2  -5   34.03    0.66
  -1  -2   5   30.35    0.62
   2   2  -5   43.49    0.76
  -2  -2   5   42.80    0.75
   3   2  -5   49.90    0.85
  -3  -2   5   55.75    0.90
   4   2  -5    6.68    0.48
  -4  -2   5    7.55    0.53
   5   2  -5    9.58    0.63
  -5  -2   5   13.72    0.69
   6   2  -5   20.87    0.94
   7   2  -5   63.51    1.45
   8   2  -5    0.50    0.51
   9   2  -5    9.21    0.66
  10   2  -5    1.26    0.52
  11   2  -5    0.05    1.00
  11  -2   4    0.48    0.99
  10  -2   4    0.57    0.90
   9  -2   4   -0.47    0.81
   8  -2   4    5.66    0.50
   7  -2   4    1.88    0.41
   6  -2   4    3.89    0.36
  -5   2  -4    6.14    0.44
   5  -2   4    4.38    0.37
  -4   2  -4    4.72    0.38
   4  -2   4    3.44    0.33
  -3   2  -4  167.59    1.47
   3  -2   4  117.33    1.22
  -2   2  -4    0.29    0.25
   2  -2   4    0.40    0.36
  -1   2  -4    5.37    0.38
   1  -2   4    3.68    0.26
   0   2  -4   31.29    0.58
   0  -2   4   27.40    0.55
   1   2  -4   90.51    0.89
  -1  -2   4   87.77    0.88
   2   2  -4  266.47    1.57
  -2  -2   4  295.17    1.65
   3   2  -4    1.54    0.23
  -3  -2   4    2.03    0.23
   4   2  -4   54.45    0.94
  -4  -2   4   73.03    1.08
   5   2  -4    6.31    0.57
  -5  -2   4    7.79    0.61
   6   2  -4   91.31    1.46
   7   2  -4   30.89    1.08
   8   2  -4    2.60    0.45
   9   2  -4    1.04    0.80
  10   2  -4    1.39    0.93
  11   2  -4    1.14    1.06
  11  -2   3   -0.23    1.00
  10  -2   3   -1.67    0.88
   9  -2   3    1.03    0.48
   8  -2   3    0.33    0.77
   7  -2   3    5.39    0.42
   6  -2   3    9.48    0.68
  -5   2  -3   -0.06    0.49
   5  -2   3    0.38    0.46
  -4   2  -3    3.26    0.27
   4  -2   3    1.67    0.25
  -3   2  -3  100.16    1.10
   3  -2   3   71.41    0.92
  -2   2  -3  136.94    1.11
   2  -2   3  103.20    0.97
  -1   2  -3  529.91    1.90
   1  -2   3  429.99    1.72
   0   2  -3  165.16    1.04
   0  -2   3  163.92    1.04
   1   2  -3   53.54    0.67
  -1  -2   3   61.58    0.70
   2   2  -3   37.57    0.64
  -2  -2   3   50.45    0.73
   3   2  -3   92.97    1.02
  -3  -2   3  124.81    1.18
   4   2  -3   34.38    0.77
  -4  -2   3   49.51    0.90
   5   2  -3   10.04    0.61
  -5  -2   3   15.08    0.70
   6   2  -3    2.84    0.35
   7   2  -3   14.60    0.97
   8   2  -3    2.67    0.47
   9   2  -3    0.10    0.82
  10   2  -3    0.78    0.86
  11   2  -3    4.71    0.64
  11  -2   2    1.41    0.96
  10  -2   2   -0.91    0.88
   9  -2   2    1.41    0.46
   8  -2   2   27.94    1.12
   7  -2   2    8.37    0.78
   6  -2   2   -0.51    0.53
  -5   2  -2   15.74    0.68
   5  -2   2    9.44    0.60
  -4   2  -2   58.71    0.93
   4  -2   2   39.36    0.77
  -3   2  -2   11.80    0.48
   3  -2   2    9.19    0.44
  -2   2  -2    6.11    0.37
   2  -2   2    4.89    0.35
  -1   2  -2   21.34    0.44
   1  -2   2   19.40    0.42
   0   2  -2   82.85    0.70
   0  -2   2   96.91    0.75
   1   2  -2   99.69    0.82
  -1  -2   2  136.54    0.95
   2   2  -2  106.04    0.95
  -2  -2   2  156.06    1.14
   3   2  -2    0.02    0.34
  -3  -2   2    0.25    0.26
   4   2  -2   26.22    0.68
  -4  -2   2   40.63    0.84
   5   2  -2   13.42    0.65
  -5  -2   2   17.62    0.74
   6   2  -2   50.60    1.13
   7   2  -2    1.11    0.74
   8   2  -2   36.74    1.26
   9   2  -2    0.81    0.85
  10   2  -2   -0.10    0.92
  11   2  -2    3.06    0.61
  12  -2   1    1.11    1.08
  11  -2   1    0.46    1.00
  10  -2   1   -0.80    0.88
   9  -2   1    0.27    0.77
   8  -2   1    0.41    0.72
   7  -2   1    2.46    0.35
  -6   2  -1   17.55    0.80
   6  -2   1   14.35    0.68
  -5   2  -1    0.13    0.48
   5  -2   1    0.35    0.44
  -4   2  -1   81.06    1.04
   4  -2   1   59.45    0.88
  -3   2  -1    3.90    0.27
   3  -2   1    3.21    0.26
  -2   2  -1  504.15    1.82
   2  -2   1  458.64    1.74
   1  -2   1  297.81    1.24
   0   2  -1    8.10    0.31
   0  -2   1   12.99    0.34
   1   2  -1   29.57    0.50
  -1  -2   1   43.81    0.57
   2   2  -1   92.45    0.90
  -2  -2   1  138.39    1.08
   3   2  -1  125.79    1.18
  -3  -2   1  194.81    1.45
   4   2  -1    2.38    0.24
  -4  -2   1    3.81    0.34
   5   2  -1    5.62    0.39
  -5  -2   1    9.21    0.63
   6   2  -1   -0.01    0.41
   7   2  -1  122.59    1.89
   8   2  -1    0.33    0.79
   9   2  -1    0.45    0.86
  10   2  -1    1.24    0.92
  11   2  -1   -0.47    1.01
  12  -2   0    0.56    1.10
  11  -2   0   -0.35    0.88
  10  -2   0    1.03    0.50
   9  -2   0   -0.85    0.77
   8  -2   0   10.11    0.84
   7  -2   0    1.63    0.33
  -6   2   0   11.16    0.69
   6  -2   0    9.50    0.62
  -5   2   0    0.67    0.48
   5  -2   0    1.16    0.26
  -4   2   0  111.79    1.17
   4  -2   0   91.20    1.06
  -3   2   0  547.78    2.15
   3  -2   0  499.42    2.05
  -2   2   0   10.70    0.37
   2  -2   0   10.73    0.39
   1  -2   0  149.41    0.90
   0   2   0  161.47    0.93
   0  -2   0  288.88    1.23
   1   2   0   -0.13    0.27
  -1  -2   0    0.38    0.29
   2   2   0  201.07    1.32
  -2  -2   0  297.45    1.60
   3   2   0    4.24    0.41
  -3  -2   0    6.73    0.45
   4   2   0   13.90    0.59
  -4  -2   0   21.28    0.69
   5   2   0    1.30    0.28
  -5  -2   0    2.64    0.31
   6   2   0   19.89    0.87
   7   2   0    3.12    0.44
   8   2   0   17.61    1.05
   9   2   0   -0.92    0.84
  10   2   0    0.78    0.89
  11   2   0   -0.45    1.03
  12  -2  -1    2.54    0.61
  11  -2  -1    0.60    0.86
  10  -2  -1    2.72    0.51
   9  -2  -1    0.31    0.77
   8  -2  -1    2.47    0.40
   7  -2  -1    8.41    0.70
  -6   2   1    6.54    0.63
   6  -2  -1    5.89    0.41
  -5   2   1  165.67    1.57
   5  -2  -1  135.16    1.41
  -4   2   1   56.56    0.88
   4  -2  -1   52.97    0.84
  -3   2   1  494.58    2.06
   3  -2  -1  534.21    2.14
  -2   2   1   24.95    0.50
   2  -2  -1   32.60    0.55
  -1   2   1   66.44    0.67
   1  -2  -1   99.45    0.80
   0   2   1   87.70    0.76
   0  -2  -1  150.06    0.98
   1   2   1   21.91    0.49
  -1  -2  -1   31.90    0.57
   2   2   1    7.09    0.42
  -2  -2  -1   11.92    0.48
   3   2   1    0.28    0.21
  -3  -2  -1    0.16    0.41
   4   2   1    0.52    0.39
  -4  -2  -1    1.15    0.27
   5   2   1    0.35    0.47
  -5  -2  -1    0.30    0.51
   6   2   1    7.01    0.48
   7   2   1   27.76    1.13
   8   2   1    6.65    0.66
   9   2   1    0.15    0.85
  10   2   1    0.84    0.68
  11   2   1   -0.54    1.11
  12  -2  -2   -0.11    1.03
  11  -2  -2    1.37    0.54
  10  -2  -2    5.61    0.54
   9  -2  -2    2.51    0.47
   8  -2  -2    0.54    0.66
   7  -2  -2    2.47    0.37
  -6   2   2    0.65    0.51
   6  -2  -2    0.27    0.30
  -5   2   2   14.12    0.65
   5  -2  -2   14.33    0.64
  -4   2   2   17.84    0.61
   4  -2  -2   19.60    0.63
  -3   2   2  122.21    1.10
   3  -2  -2  146.98    1.20
  -2   2   2   10.90    0.41
   2  -2  -2   15.92    0.46
  -1   2   2   16.78    0.45
   1  -2  -2   25.60    0.52
   0   2   2  381.72    1.67
   0  -2  -2  572.86    2.04
   1   2   2   79.89    0.88
  -1  -2  -2  123.59    1.08
   2   2   2   85.85    1.00
  -2  -2  -2  130.54    1.21
   3   2   2    0.95    0.22
  -3  -2  -2    1.07    0.25
   4   2   2    4.16    0.34
  -4  -2  -2    6.09    0.57
   5   2   2    2.69    0.31
   6   2   2    4.95    0.48
   7   2   2    4.03    0.47
   8   2   2    8.60    0.71
   9   2   2    0.09    0.92
  10   2   2    1.34    0.58
  12  -2  -3    0.34    1.06
  11  -2  -3    0.20    0.91
  10  -2  -3   -0.10    0.88
   9  -2  -3    2.42    0.49
   8  -2  -3    2.60    0.43
   7  -2  -3    0.42    0.59
  -6   2   3   27.18    0.88
   6  -2  -3   26.21    0.86
  -5   2   3   22.25    0.74
   5  -2  -3   24.40    0.75
  -4   2   3  100.62    1.17
   4  -2  -3  119.09    1.27
  -3   2   3  160.79    1.31
   3  -2  -3  223.55    1.53
  -2   2   3   83.77    0.90
   2  -2  -3  126.44    1.09
  -1   2   3    4.99    0.39
   1  -2  -3    7.09    0.43
   0   2   3    0.04    0.41
   0  -2  -3    0.66    0.27
   1   2   3   27.62    0.64
  -1  -2  -3   43.19    0.77
   2   2   3   75.46    1.01
  -2  -2  -3  118.81    1.25
   3   2   3    5.54    0.51
  -3  -2  -3    9.46    0.61
   4   2   3    8.10    0.59
  -4  -2  -3   13.31    0.71
   5   2   3    5.31    0.45
   6   2   3   11.02    0.81
   7   2   3    0.23    0.75
   8   2   3    0.72    0.81
   9   2   3    0.96    0.95
  10   2   3    1.34    1.04
  12  -2  -4   -0.76    1.09
  11  -2  -4    1.17    0.97
  10  -2  -4    2.89    0.52
   9  -2  -4   -0.46    0.82
   8  -2  -4   20.85    1.04
   7  -2  -4    2.25    0.37
  -6   2   4   11.55    0.70
   6  -2  -4   13.92    0.73
  -5   2   4   54.40    1.02
   5  -2  -4   60.59    1.07
  -4   2   4  292.05    2.00
   4  -2  -4  372.30    2.22
  -3   2   4  131.03    1.26
   3  -2  -4  186.54    1.49
  -2   2   4   11.22    0.49
   2  -2  -4   19.73    0.58
  -1   2   4    1.94    0.22
   1  -2  -4    3.51    0.30
   0   2   4   16.89    0.55
   0  -2  -4   27.74    0.67
   1   2   4   50.25    0.87
  -1  -2  -4   76.10    1.06
   2   2   4   13.15    0.58
  -2  -2  -4   20.92    0.69
   3   2   4    1.13    0.26
  -3  -2  -4    1.79    0.31
   4   2   4    0.65    0.29
   5   2   4    2.26    0.34
   6   2   4   -0.10    0.63
   7   2   4    4.22    0.50
   8   2   4    0.38    0.88
   9   2   4    5.03    0.62
  10   2   4    1.72    0.60
  12  -2  -5    6.43    0.72
  11  -2  -5    0.69    0.91
  10  -2  -5   10.31    0.74
   9  -2  -5    0.93    0.48
   8  -2  -5   20.98    1.04
   7  -2  -5    9.76    0.78
   6  -2  -5   25.74    0.89
  -5   2   5   11.19    0.65
   5  -2  -5   13.43    0.69
  -4   2   5   12.75    0.61
   4  -2  -5   16.22    0.71
  -3   2   5    1.48    0.25
   3  -2  -5    2.30    0.29
  -2   2   5   31.66    0.71
   2  -2  -5   48.09    0.84
  -1   2   5   49.62    0.84
   1  -2  -5   73.52    1.01
   0   2   5   -1.71    0.48
   0  -2  -5   -1.33    0.54
   1   2   5  762.36    3.24
   2   2   5    0.23    0.48
  -2  -2  -5   -0.65    0.58
   3   2   5   -0.04    0.45
  -3  -2  -5   -0.01    0.57
   4   2   5   -0.01    0.53
   5   2   5    1.36    0.38
   6   2   5    0.93    0.41
   7   2   5    0.33    0.81
   8   2   5    0.45    0.89
   9   2   5   -0.07    1.00
  12  -2  -6    1.52    1.24
  11  -2  -6    1.68    0.57
  10  -2  -6    1.96    0.54
   9  -2  -6    2.39    0.49
   8  -2  -6    3.55    0.48
   7  -2  -6    5.77    0.54
   6  -2  -6    8.30    0.78
  -5   2   6   13.41    0.65
   5  -2  -6   14.96    0.77
  -4   2   6   29.10    0.84
   4  -2  -6   37.73    0.94
  -3   2   6   67.34    1.09
   3  -2  -6  101.81    1.31
  -2   2   6   10.46    0.58
   2  -2  -6   18.42    0.68
  -1   2   6   37.38    0.84
   1  -2  -6   55.71    0.99
   0   2   6  602.32    2.96
   0  -2  -6  953.61    3.73
   1   2   6   63.20    1.24
  -1  -2  -6  102.43    1.54
   2   2   6    2.67    0.33
  -2  -2  -6    4.90    0.48
   3   2   6    3.29    0.34
   4   2   6    2.69    0.35
   5   2   6    2.89    0.42
   6   2   6    1.63    0.43
   7   2   6    0.19    0.79
   8   2   6    0.04    0.93
   9   2   6   -0.44    1.04
  12  -2  -7    3.33    0.75
  11  -2  -7    3.55    0.64
  10  -2  -7    6.09    0.60
   9  -2  -7   -0.71    0.85
   8  -2  -7    9.28    0.68
   7  -2  -7    7.55    0.61
   6  -2  -7   25.84    1.00
   5  -2  -7    0.30    0.59
  -4   2   7   18.79    0.77
   4  -2  -7   26.49    0.89
  -3   2   7   64.30    1.14
   3  -2  -7   97.68    1.38
  -2   2   7   24.60    0.74
   2  -2  -7   36.77    0.93
  -1   2   7    7.55    0.60
   1  -2  -7   11.84    0.70
   0   2   7   34.62    1.03
   0  -2  -7   56.12    1.32
   1   2   7    2.10    0.36
  -1  -2  -7    3.30    0.44
   2   2   7   16.23    0.80
   3   2   7   -0.05    0.59
   4   2   7    1.66    0.37
   5   2   7    1.49    0.43
   6   2   7    2.00    0.45
   7   2   7   -0.66    0.89
   8   2   7    0.89    1.00
  12  -2  -8    4.62    0.79
  11  -2  -8    2.99    0.66
  10  -2  -8    3.23    0.57
   9  -2  -8    3.57    0.51
   8  -2  -8    3.32    0.51
   7  -2  -8    3.83    0.50
   6  -2  -8    2.41    0.42
   5  -2  -8    2.59    0.38
   4  -2  -8    5.46    0.49
   3  -2  -8    6.09    0.50
  -2   2   8    0.33    0.48
   2  -2  -8    0.69    0.57
  -1   2   8   19.22    0.81
   1  -2  -8   30.64    0.97
   0   2   8   13.90    0.76
   0  -2  -8   23.62    0.96
   1   2   8    0.21    0.66
   2   2   8   94.69    1.63
   3   2   8   -0.07    0.63
   4   2   8    5.80    0.44
   5   2   8    2.71    0.45
   6   2   8   -0.09    0.82
   7   2   8    1.23    0.52
   8   2   8   -0.84    0.96
  11  -2  -9    7.10    0.75
  10  -2  -9    0.55    1.03
   9  -2  -9    2.15    0.51
   8  -2  -9    1.18    0.89
   7  -2  -9    8.27    0.68
   6  -2  -9   32.52    1.19
   5  -2  -9    0.94    0.73
   4  -2  -9    4.79    0.42
   3  -2  -9   30.32    1.01
   2  -2  -9   -0.47    0.65
   1  -2  -9    8.85    0.79
   0   2   9    1.97    0.37
   0  -2  -9    2.67    0.43
   1   2   9   94.57    1.64
   2   2   9   57.23    1.47
   3   2   9    1.29    0.41
   4   2   9   -0.19    0.75
   5   2   9    3.46    0.48
   6   2   9    1.28    0.51
   7   2   9    0.00    0.95
  11  -2 -10    4.64    0.73
  10  -2 -10    6.62    0.65
   9  -2 -10    0.10    0.94
   8  -2 -10   -2.06    0.91
   7  -2 -10    6.86    0.59
   6  -2 -10   26.62    1.20
   5  -2 -10   15.58    0.97
   4  -2 -10    5.48    0.54
   3  -2 -10    0.67    0.71
   2  -2 -10    6.34    0.54
   1  -2 -10    0.56    0.67
   0   2  10    2.56    0.41
   0  -2 -10    4.66    0.48
   1   2  10    0.89    0.82
   2   2  10    1.06    0.74
   3   2  10   -0.05    0.76
   4   2  10   -0.51    0.79
   5   2  10   -0.40    0.81
   6   2  10    0.34    0.88
   7   2  10   -0.85    1.00
  11  -2 -11    2.65    0.71
  10  -2 -11    3.03    0.63
   9  -2 -11    2.43    0.58
   8  -2 -11   -0.66    0.95
   7  -2 -11   42.57    1.57
   6  -2 -11    1.81    0.54
   5  -2 -11    0.10    0.80
   4  -2 -11    0.44    0.76
   3  -2 -11   11.79    0.93
   2  -2 -11    0.55    0.53
   1  -2 -11    1.49    0.44
   0   2  11    0.61    0.70
   0  -2 -11   -0.12    0.82
   1   2  11    0.22    0.80
   2   2  11    3.88    0.51
   3   2  11    1.13    0.47
   4   2  11    1.13    0.85
   5   2  11    0.56    0.95
   6   2  11    0.92    1.02
  10  -2 -12    2.96    0.68
   9  -2 -12    1.53    0.61
   8  -2 -12    0.22    1.01
   7  -2 -12    8.06    0.68
   6  -2 -12   15.81    1.17
   5  -2 -12    1.43    0.51
   4  -2 -12    0.94    0.81
   3  -2 -12    0.11    0.82
   2  -2 -12    2.24    0.51
   1  -2 -12    2.64    0.51
   0   2  12   -0.16    0.73
   0  -2 -12    0.61    0.57
   1   2  12   -1.44    0.80
   2   2  12    3.93    0.55
   3   2  12   12.28    1.17
   4   2  12    1.08    0.84
   5   2  12   -0.58    0.97
  10  -2 -13   -0.32    1.17
   9  -2 -13    0.66    1.11
   8  -2 -13    1.07    1.05
   7  -2 -13    1.93    0.61
   6  -2 -13    1.45    1.08
   5  -2 -13    9.36    0.75
   4  -2 -13    0.69    0.86
   3  -2 -13    0.25    0.88
   2  -2 -13   -0.26    0.91
   1  -2 -13    1.43    0.53
   0   2  13    0.01    0.86
   0  -2 -13    1.15    0.95
   1   2  13    0.49    0.83
   2   2  13    1.92    0.55
   3   2  13    0.22    0.91
   4   2  13    0.16    0.88
   9  -2 -14    1.78    0.66
   8  -2 -14    0.88    1.10
   7  -2 -14   -0.62    1.11
   6  -2 -14   22.79    1.44
   5  -2 -14   -0.11    1.07
   4  -2 -14    1.17    0.95
   3  -2 -14    0.78    0.90
   2  -2 -14    3.50    0.57
   1  -2 -14    0.75    0.92
   0   2  14   -0.10    0.82
   0  -2 -14   -0.48    1.01
   1   2  14    0.61    0.90
   2   2  14   -0.12    0.94
   3   2  14    0.32    0.98
   8  -2 -15    1.57    0.66
   7  -2 -15    0.54    1.03
   6  -2 -15   -1.74    1.16
   5  -2 -15    5.34    0.69
   4  -2 -15    0.85    1.01
   3  -2 -15    0.53    0.98
   2  -2 -15    1.35    1.01
   1  -2 -15   -1.52    0.99
   0   2  15   -0.04    0.87
   0  -2 -15    1.34    1.04
   1   2  15   -0.39    0.92
   2   2  15   -0.64    0.90
   7  -2 -16    0.00    1.19
   6  -2 -16    0.72    1.09
   5  -2 -16    0.69    1.22
   4  -2 -16   -0.61    1.12
   3  -2 -16    0.15    1.11
   2  -2 -16   -0.12    1.09
   1  -2 -16   -1.29    1.05
   0   2  16    0.79    0.53
   0  -2 -16    0.51    1.10
   0   3 -18   -2.56    1.24
   0  -3  18    0.09    1.10
   1   3 -18    1.60    1.19
   2   3 -18    5.68    0.75
   3   3 -18    0.99    1.11
   4   3 -18    0.44    1.08
   5   3 -18   -0.78    1.14
   2  -3  17    0.48    0.99
   1  -3  17   -0.42    1.00
   0   3 -17    9.24    0.72
   0  -3  17    6.31    0.65
   1   3 -17    3.50    0.65
   2   3 -17    3.73    0.68
   3   3 -17    0.98    0.74
   4   3 -17    1.47    0.60
   5   3 -17    0.12    0.99
   6   3 -17    1.19    1.04
   4  -3  16   -1.49    0.99
   3  -3  16    1.73    0.55
   2  -3  16   -0.22    0.95
   1  -3  16   -0.17    0.92
   0   3 -16   -0.62    1.05
   0  -3  16   -1.41    0.93
   1   3 -16   13.70    1.24
   2   3 -16    1.47    0.58
   3   3 -16    2.22    0.58
   4   3 -16    2.02    0.59
   5   3 -16    0.99    0.98
   6   3 -16    0.33    0.94
   7   3 -16    0.77    1.01
   5  -3  15   -1.22    0.99
   4  -3  15    0.20    0.90
   3  -3  15   -2.33    0.91
   2  -3  15    0.84    0.48
   1  -3  15    0.30    0.84
   0   3 -15    3.53    0.61
   0  -3  15    3.18    0.51
   1   3 -15   -0.78    0.94
   2   3 -15    0.91    0.92
   3   3 -15    1.33    0.91
   4   3 -15    4.43    0.57
   5   3 -15    1.14    0.51
   6   3 -15   -0.59    0.96
   7   3 -15   -0.76    1.03
   8   3 -15    1.20    1.02
   6  -3  14    0.32    0.58
   5  -3  14    0.90    0.65
   4  -3  14   -0.10    0.85
   3  -3  14    0.26    0.82
   2  -3  14   -0.61    0.79
   1  -3  14    0.33    0.80
   0   3 -14    1.37    0.50
   0  -3  14    0.84    0.56
   1   3 -14    9.19    0.70
   2   3 -14   -0.46    0.87
   3   3 -14    0.60    0.82
   4   3 -14   -0.19    0.89
   5   3 -14    7.82    0.71
   6   3 -14   -1.44    0.91
   7   3 -14   -0.18    0.94
   8   3 -14    0.85    1.04
   9   3 -14    0.90    0.77
   7  -3  13    0.87    0.58
   6  -3  13    2.65    0.60
   5  -3  13    2.99    0.57
   4  -3  13   -0.38    0.84
   3  -3  13   -0.33    0.76
   2  -3  13    0.99    0.74
   1  -3  13    0.11    0.73
   0   3 -13    0.23    0.77
   0  -3  13   -0.31    0.71
   1   3 -13   -1.13    0.84
   2   3 -13    0.76    0.43
   3   3 -13   -0.26    0.82
   4   3 -13   10.26    1.01
   5   3 -13    1.56    0.50
   6   3 -13    9.55    0.73
   7   3 -13    2.46    0.54
   8   3 -13    2.69    0.57
   9   3 -13   -0.22    1.08
   7  -3  12    1.39    1.08
   6  -3  12    0.85    0.71
   5  -3  12    1.04    0.87
   4  -3  12    1.52    0.44
   3  -3  12    1.78    0.44
   2  -3  12    0.66    0.65
   1  -3  12    3.76    0.42
   0   3 -12   -0.84    0.76
   0  -3  12    0.92    0.68
   1   3 -12   -0.05    0.65
   2   3 -12   -0.60    0.71
   3   3 -12   -0.22    0.69
   4   3 -12   26.04    1.14
   5   3 -12    3.91    0.51
   6   3 -12   -0.05    0.82
   7   3 -12    0.24    0.79
   8   3 -12    1.10    0.53
   9   3 -12    0.12    1.08
  10   3 -12    0.24    1.04
   8  -3  11    1.55    1.07
   7  -3  11    0.97    0.58
   6  -3  11   11.08    1.09
   5  -3  11    4.76    0.54
   4  -3  11    1.63    0.41
   3  -3  11    0.17    0.65
   2  -3  11    2.30    0.40
   1  -3  11    0.87    0.37
   0   3 -11    8.23    0.55
   0  -3  11    6.40    0.50
   1   3 -11   -0.56    0.65
   2   3 -11    6.40    0.53
   3   3 -11    5.27    0.52
   4   3 -11    0.51    0.52
   5   3 -11   -1.12    0.81
   6   3 -11    2.35    0.46
   7   3 -11   -0.06    0.81
   8   3 -11   -0.77    0.88
   9   3 -11    0.04    1.00
  10   3 -11    1.01    1.04
   9  -3  10    3.67    0.67
   8  -3  10   -0.45    1.01
   7  -3  10   11.92    1.13
   6  -3  10    0.76    0.52
   5  -3  10   18.64    1.09
   4  -3  10   -0.42    0.71
   3  -3  10    2.47    0.39
   2  -3  10    0.82    0.57
   1  -3  10    0.71    0.32
   0   3 -10   29.21    0.97
   0  -3  10   24.16    0.88
   1   3 -10    9.29    0.76
   2   3 -10    7.50    0.49
   3   3 -10    7.57    0.50
   4   3 -10   13.62    0.87
   5   3 -10   30.58    1.17
   6   3 -10    1.08    0.72
   7   3 -10    2.81    0.49
   8   3 -10    0.84    0.85
   9   3 -10   20.85    1.32
  10   3 -10   -1.00    1.08
   9  -3   9    1.44    1.06
   8  -3   9    4.68    0.60
   7  -3   9   -0.35    0.90
   6  -3   9   18.94    1.11
   5  -3   9    0.46    0.74
   4  -3   9    4.54    0.42
   3  -3   9    7.27    0.66
   2  -3   9   24.30    0.88
   1  -3   9    0.18    0.47
   0   3  -9   -0.40    0.60
   0  -3   9   -1.31    0.58
   1   3  -9   48.88    1.07
  -1  -3   9   41.24    0.99
   2   3  -9   20.88    0.81
  -2  -3   9   18.73    0.76
   3   3  -9    6.16    0.61
   4   3  -9   -0.24    0.62
   5   3  -9   25.35    1.09
   6   3  -9    2.38    0.47
   7   3  -9    8.36    0.63
   8   3  -9   -0.17    0.84
   9   3  -9    0.71    0.66
  10   3  -9    0.34    1.07
  11   3  -9    0.50    1.00
  10  -3   8    0.99    1.04
   9  -3   8    0.78    1.06
   8  -3   8    1.25    0.98
   7  -3   8   11.48    1.04
   6  -3   8    0.00    0.79
   5  -3   8    2.53    0.40
   4  -3   8   24.10    0.93
   3  -3   8    2.70    0.34
  -2   3  -8    8.97    0.67
   2  -3   8    6.48    0.43
  -1   3  -8    8.62    0.65
   1  -3   8    7.59    0.56
   0   3  -8  109.88    1.39
   0  -3   8   89.70    1.27
   1   3  -8   11.29    0.71
  -1  -3   8    9.38    0.66
   2   3  -8    2.05    0.30
  -2  -3   8    1.74    0.29
   3   3  -8    3.05    0.32
  -3  -3   8    3.66    0.31
   4   3  -8    1.48    0.33
   5   3  -8   43.36    1.19
   6   3  -8    6.97    0.59
   7   3  -8    3.80    0.46
   8   3  -8    0.48    0.84
   9   3  -8    3.72    0.55
  10   3  -8    1.56    0.58
  11   3  -8   -0.61    1.04
  10  -3   7   -0.43    0.95
   9  -3   7    2.99    0.60
   8  -3   7   28.22    1.36
   7  -3   7    4.07    0.50
   6  -3   7   13.31    0.92
   5  -3   7    1.83    0.35
   4  -3   7   19.63    0.81
  -3   3  -7   13.85    0.74
   3  -3   7    8.49    0.65
  -2   3  -7   33.52    0.86
   2  -3   7   25.31    0.78
  -1   3  -7   -0.16    0.42
   1  -3   7   -0.18    0.42
   0   3  -7    4.25    0.36
   0  -3   7    2.82    0.28
   1   3  -7  358.48    2.26
  -1  -3   7  320.49    2.15
   2   3  -7    7.77    0.55
  -2  -3   7    6.94    0.54
   3   3  -7    2.14    0.29
  -3  -3   7    2.72    0.28
   4   3  -7    2.76    0.31
  -4  -3   7    2.95    0.31
   5   3  -7   47.67    1.18
   6   3  -7   59.95    1.38
   7   3  -7   11.78    0.95
   8   3  -7    0.46    0.78
   9   3  -7    2.64    0.54
  10   3  -7    6.57    0.65
  11   3  -7   -0.12    1.04
  10  -3   6   -0.61    0.92
   9  -3   6    0.82    0.94
   8  -3   6    3.53    0.55
   7  -3   6    4.70    0.51
   6  -3   6   21.05    0.96
   5  -3   6    0.05    0.57
  -4   3  -6    1.25    0.32
   4  -3   6    1.47    0.30
  -3   3  -6  121.22    1.48
   3  -3   6   87.47    1.26
  -2   3  -6   10.06    0.57
   2  -3   6    6.07    0.52
  -1   3  -6   28.07    0.71
   1  -3   6   21.87    0.64
   0   3  -6   35.56    0.75
   0  -3   6   30.28    0.69
   1   3  -6   -0.49    0.45
  -1  -3   6    0.62    0.42
   2   3  -6   46.07    0.88
  -2  -3   6   48.19    0.90
   3   3  -6   43.76    0.90
  -3  -3   6   49.67    0.95
   4   3  -6    1.01    0.28
  -4  -3   6    1.31    0.27
   5   3  -6   27.88    0.96
   6   3  -6   25.46    1.06
   7   3  -6    0.22    0.73
   8   3  -6   -0.35    0.75
   9   3  -6   -0.18    0.84
  10   3  -6    0.46    1.01
  11   3  -6    1.47    1.08
  11  -3   5    0.96    1.03
  10  -3   5    0.10    0.94
   9  -3   5    1.99    0.51
   8  -3   5    7.39    0.71
   7  -3   5    8.88    0.63
   6  -3   5    2.96    0.40
   5  -3   5    6.78    0.64
  -4   3  -5   14.21    0.67
   4  -3   5    8.90    0.61
  -3   3  -5  202.76    1.76
   3  -3   5  153.60    1.53
  -2   3  -5  144.34    1.39
   2  -3   5  116.83    1.24
  -1   3  -5    9.49    0.48
   1  -3   5    7.99    0.46
   0   3  -5   68.48    0.90
   0  -3   5   64.21    0.88
   1   3  -5   56.01    0.86
  -1  -3   5   57.39    0.86
   2   3  -5   10.05    0.53
  -2  -3   5   10.51    0.55
   3   3  -5    4.86    0.48
  -3  -3   5    5.56    0.50
   4   3  -5    1.74    0.27
  -4  -3   5    2.11    0.29
   5   3  -5   30.62    0.94
   6   3  -5   98.03    1.63
   7   3  -5    9.76    0.89
   8   3  -5   -1.34    0.79
   9   3  -5    2.96    0.51
  10   3  -5   -2.98    1.01
  11   3  -5    2.73    0.63
  11  -3   4   -0.64    1.02
  10  -3   4    0.41    0.89
   9  -3   4    0.75    0.85
   8  -3   4    4.30    0.52
   7  -3   4   22.53    1.07
   6  -3   4   28.07    0.99
  -5   3  -4   -0.27    0.53
   5  -3   4    0.26    0.48
  -4   3  -4    7.41    0.58
   4  -3   4    5.44    0.52
  -3   3  -4   -0.40    0.45
   3  -3   4    0.57    0.41
  -2   3  -4  186.80    1.44
   2  -3   4  157.32    1.33
  -1   3  -4  424.07    2.00
   1  -3   4  377.25    1.89
   0   3  -4   17.75    0.52
   0  -3   4   18.09    0.52
   1   3  -4  238.57    1.53
  -1  -3   4  262.94    1.60
   2   3  -4   90.03    1.04
  -2  -3   4  112.16    1.16
   3   3  -4  127.80    1.32
  -3  -3   4  169.64    1.52
   4   3  -4   37.40    0.87
  -4  -3   4   52.08    1.00
   5   3  -4    0.03    0.54
  -5  -3   4    1.21    0.33
   6   3  -4    0.71    0.73
   7   3  -4   39.80    1.30
   8   3  -4    1.98    0.47
   9   3  -4    1.80    0.52
  10   3  -4    1.71    0.57
  11   3  -4    3.89    0.65
  11  -3   3    1.11    1.01
  10  -3   3   -0.04    0.86
   9  -3   3   -0.65    0.82
   8  -3   3   20.56    1.09
   7  -3   3   25.00    1.06
   6  -3   3   18.73    0.84
  -5   3  -3    0.86    0.29
   5  -3   3    0.22    0.34
  -4   3  -3   14.99    0.61
   4  -3   3   11.50    0.55
  -3   3  -3   96.85    1.11
   3  -3   3   76.39    0.98
  -2   3  -3   12.60    0.51
   2  -3   3   11.77    0.48
  -1   3  -3   81.69    0.89
   1  -3   3   81.37    0.88
   0   3  -3   27.78    0.57
   0  -3   3   31.40    0.59
   1   3  -3    1.27    0.20
  -1  -3   3    1.62    0.22
   2   3  -3  434.55    2.11
  -2  -3   3  618.44    2.51
   3   3  -3   42.95    0.82
  -3  -3   3   61.05    0.95
   4   3  -3   35.41    0.82
  -4  -3   3   53.02    0.99
   5   3  -3    1.11    0.29
  -5  -3   3    1.49    0.33
   6   3  -3   36.67    1.08
   7   3  -3   26.49    1.18
   8   3  -3    0.49    0.73
   9   3  -3    1.12    0.84
  10   3  -3    1.97    0.56
  11   3  -3   -0.73    1.10
  11  -3   2   -0.44    0.97
  10  -3   2   -0.22    0.86
   9  -3   2    4.56    0.50
   8  -3   2    0.29    0.75
   7  -3   2   34.26    1.06
   6  -3   2   64.12    1.21
  -5   3  -2    0.58    0.44
   5  -3   2    0.06    0.43
  -4   3  -2    8.10    0.51
   4  -3   2    5.85    0.48
  -3   3  -2    3.03    0.24
   3  -3   2    2.04    0.24
  -2   3  -2  274.70    1.56
   2  -3   2  278.74    1.57
  -1   3  -2  179.19    1.19
   1  -3   2  198.21    1.26
   0   3  -2   51.61    0.69
   0  -3   2   69.72    0.78
   1   3  -2    9.83    0.43
  -1  -3   2   14.23    0.48
   2   3  -2   52.56    0.80
  -2  -3   2   76.86    0.96
   3   3  -2   13.15    0.54
  -3  -3   2   19.31    0.65
   4   3  -2    0.50    0.24
  -4  -3   2   -0.48    0.48
   5   3  -2    5.88    0.51
  -5  -3   2    6.96    0.62
   6   3  -2    6.59    0.52
   7   3  -2   86.35    1.70
   8   3  -2    0.84    0.92
   9   3  -2    3.26    0.51
  10   3  -2    1.11    0.94
  11   3  -2   -1.34    1.08
  12  -3   1    1.41    0.65
  11  -3   1   -0.09    0.55
  10  -3   1    0.57    0.57
   9  -3   1   -0.44    0.78
   8  -3   1    5.02    0.46
   7  -3   1   -0.06    0.69
  -6   3  -1   14.71    0.77
   6  -3   1   10.64    0.70
  -5   3  -1    6.66    0.56
   5  -3   1    5.45    0.51
  -4   3  -1    0.28    0.38
   4  -3   1    0.18    0.38
  -3   3  -1   25.85    0.61
   3  -3   1   25.02    0.60
  -2   3  -1   -0.11    0.34
   2  -3   1   -0.43    0.35
  -1   3  -1  158.75    1.11
   1  -3   1  208.30    1.27
   0   3  -1   80.59    0.82
   0  -3   1  128.72    1.02
   1   3  -1   29.44    0.59
  -1  -3   1   45.57    0.69
   2   3  -1   31.61    0.67
  -2  -3   1   46.51    0.78
   3   3  -1   12.63    0.54
  -3  -3   1   17.66    0.64
   4   3  -1   39.08    0.89
  -4  -3   1   62.79    1.09
   5   3  -1    7.77    0.62
   6   3  -1   18.73    0.87
   7   3  -1   16.09    1.06
   8   3  -1   -0.69    0.88
   9   3  -1    1.50    0.49
  10   3  -1    1.07    0.87
  12  -3   0    3.89    0.68
  11  -3   0    0.98    0.68
  10  -3   0    0.93    0.78
   9  -3   0    0.01    0.80
   8  -3   0    0.32    0.71
   7  -3   0   17.58    0.90
  -6   3   0    0.79    0.34
   6  -3   0    0.81    0.57
  -5   3   0    0.08    0.45
   5  -3   0    0.24    0.44
  -4   3   0   17.77    0.59
   4  -3   0   16.45    0.58
  -3   3   0   40.67    0.72
   3  -3   0   45.19    0.75
  -2   3   0  104.42    0.98
   2  -3   0  138.33    1.11
  -1   3   0  599.76    2.13
   1  -3   0  898.88    2.60
   0   3   0    5.70    0.38
   0  -3   0   10.51    0.43
   1   3   0   99.49    0.99
  -1  -3   0  146.27    1.18
   2   3   0    1.50    0.22
  -2  -3   0    2.68    0.24
   3   3   0  114.24    1.27
  -3  -3   0  167.39    1.54
   4   3   0   22.51    0.74
  -4  -3   0   33.40    0.88
   5   3   0    0.50    0.29
   6   3   0    0.56    0.63
   7   3   0    3.83    0.50
   8   3   0    0.66    0.89
   9   3   0   -0.77    0.90
  10   3   0    0.59    0.95
  12  -3  -1    0.40    1.10
  11  -3  -1    5.35    0.61
  10  -3  -1   -0.10    0.83
   9  -3  -1    0.06    0.71
   8  -3  -1   77.16    1.54
   7  -3  -1    1.64    0.38
  -6   3   1   -0.14    0.58
   6  -3  -1    0.48    0.53
  -5   3   1    0.15    0.44
   5  -3  -1   -0.11    0.44
  -4   3   1    5.27    0.47
   4  -3  -1    6.16    0.47
  -3   3   1   28.35    0.64
   3  -3  -1   36.74    0.70
  -2   3   1   -0.25    0.32
   2  -3  -1    0.34    0.36
  -1   3   1  177.21    1.24
   1  -3  -1  284.11    1.55
   0   3   1    4.02    0.36
   0  -3  -1    6.48    0.42
   1   3   1   20.32    0.55
  -1  -3  -1   28.41    0.63
   2   3   1    0.34    0.37
  -2  -3  -1    1.74    0.23
   3   3   1   10.78    0.55
  -3  -3  -1   16.12    0.65
   4   3   1    8.05    0.58
  -4  -3  -1   14.09    0.68
   5   3   1    0.08    0.52
   6   3   1   33.33    1.08
   7   3   1    1.20    0.48
   8   3   1   39.98    1.53
   9   3   1   -1.50    0.96
  10   3   1    1.08    0.96
  12  -3  -2    2.43    0.63
  11  -3  -2    1.11    0.54
  10  -3  -2    1.24    0.85
   9  -3  -2   -0.12    0.75
   8  -3  -2    0.14    0.77
   7  -3  -2    5.32    0.50
  -6   3   2   25.91    0.86
   6  -3  -2   24.02    0.85
  -5   3   2   11.80    0.63
   5  -3  -2   13.24    0.64
  -4   3   2   35.43    0.76
   4  -3  -2   41.87    0.84
  -3   3   2    0.16    0.37
   3  -3  -2   -0.25    0.42
  -2   3   2   73.76    0.89
   2  -3  -2  114.40    1.10
  -1   3   2   16.31    0.49
   1  -3  -2   23.22    0.58
   0   3   2    0.34    0.33
   0  -3  -2    0.23    0.20
   1   3   2    9.52    0.45
  -1  -3  -2   13.50    0.53
   2   3   2    0.10    0.38
  -2  -3  -2    0.71    0.24
   3   3   2   13.10    0.63
  -3  -3  -2   20.60    0.71
   4   3   2    1.32    0.28
  -4  -3  -2    1.49    0.32
   5   3   2    0.72    0.31
   6   3   2    0.98    0.38
   7   3   2   48.66    1.47
   8   3   2    3.66    0.58
   9   3   2    0.32    0.93
  10   3   2    0.41    0.57
  12  -3  -3    0.14    1.08
  11  -3  -3    4.56    0.60
  10  -3  -3    2.03    0.51
   9  -3  -3    0.38    0.56
   8  -3  -3    7.03    0.59
   7  -3  -3    1.32    0.37
  -6   3   3    0.80    0.31
   6  -3  -3    0.62    0.57
  -5   3   3   -0.19    0.48
   5  -3  -3    0.39    0.30
  -4   3   3   66.56    1.03
   4  -3  -3   84.07    1.14
  -3   3   3   98.61    1.14
   3  -3  -3  139.11    1.33
  -2   3   3   -0.18    0.35
   2  -3  -3    0.00    0.40
  -1   3   3    5.22    0.43
   1  -3  -3    8.11    0.47
   0   3   3    0.14    0.26
   0  -3  -3    1.08    0.23
   1   3   3    7.35    0.48
  -1  -3  -3   11.09    0.56
   2   3   3   11.39    0.57
  -2  -3  -3   17.76    0.67
   3   3   3    2.66    0.29
  -3  -3  -3    4.53    0.42
   4   3   3    4.98    0.41
   5   3   3    0.11    0.57
   6   3   3    5.92    0.54
   7   3   3    4.20    0.53
   8   3   3    9.25    0.76
   9   3   3   -0.59    0.99
  12  -3  -4    0.81    1.13
  11  -3  -4   -0.71    0.97
  10  -3  -4   -2.28    0.89
   9  -3  -4    3.31    0.48
   8  -3  -4    2.04    0.45
   7  -3  -4    3.14    0.41
   6  -3  -4   31.16    0.95
  -5   3   4   46.65    1.00
   5  -3  -4   59.91    1.12
  -4   3   4   35.33    0.85
   4  -3  -4   48.60    0.98
  -3   3   4  121.41    1.32
   3  -3  -4  175.87    1.56
  -2   3   4    4.69    0.44
   2  -3  -4    7.31    0.50
  -1   3   4    9.30    0.52
   1  -3  -4   14.09    0.59
   0   3   4   18.16    0.63
   0  -3  -4   27.34    0.75
   1   3   4    6.57    0.52
  -1  -3  -4    9.30    0.62
   2   3   4   -0.16    0.44
  -2  -3  -4   -0.31    0.48
   3   3   4    1.38    0.29
   4   3   4    1.10    0.32
   5   3   4    0.48    0.64
   6   3   4    4.05    0.44
   7   3   4   12.61    1.08
   8   3   4    1.37    0.94
   9   3   4    1.57    0.61
  12  -3  -5    0.64    1.11
  11  -3  -5    0.43    0.99
  10  -3  -5    2.24    0.51
   9  -3  -5    4.86    0.52
   8  -3  -5    6.79    0.60
   7  -3  -5   15.62    0.89
   6  -3  -5    0.62    0.61
  -5   3   5    1.01    0.29
   5  -3  -5    1.04    0.33
  -4   3   5    9.32    0.62
   4  -3  -5   11.37    0.70
  -3   3   5   21.36    0.71
   3  -3  -5   32.55    0.89
  -2   3   5    1.04    0.24
   2  -3  -5    1.39    0.27
  -1   3   5   -0.37    0.42
   1  -3  -5    0.31    0.48
   0   3   5   43.59    0.93
   0  -3  -5   68.63    1.15
   1   3   5   10.92    0.66
  -1  -3  -5   18.38    0.78
   2   3   5    2.96    0.31
  -2  -3  -5    5.23    0.45
   3   3   5    7.37    0.64
   4   3   5    0.76    0.55
   5   3   5    0.12    0.65
   6   3   5    1.03    0.42
   7   3   5    0.37    0.90
   8   3   5    3.68    0.60
   9   3   5    1.14    0.78
  12  -3  -6    1.76    1.25
  11  -3  -6   -0.32    1.00
  10  -3  -6    0.02    0.94
   9  -3  -6   11.48    1.05
   8  -3  -6    1.48    0.47
   7  -3  -6    0.61    0.70
   6  -3  -6   13.43    0.82
   5  -3  -6    7.72    0.71
  -4   3   6   24.48    0.84
   4  -3  -6   34.21    0.98
  -3   3   6   83.11    1.26
   3  -3  -6  122.00    1.52
  -2   3   6   19.15    0.71
   2  -3  -6   29.27    0.85
  -1   3   6    0.59    0.46
   1  -3  -6    0.24    0.55
   0   3   6   -0.32    0.55
   0  -3  -6   -1.83    0.65
   1   3   6    1.97    0.32
  -1  -3  -6    3.20    0.37
   2   3   6   -0.64    0.53
   3   3   6    0.05    0.59
   4   3   6    1.60    0.36
   5   3   6    0.59    0.65
   6   3   6    3.49    0.48
   7   3   6   -0.61    0.88
   8   3   6   -0.49    0.98
  12  -3  -7    2.43    0.69
  11  -3  -7    0.01    1.04
  10  -3  -7   -1.28    0.94
   9  -3  -7    0.25    0.90
   8  -3  -7    6.87    0.64
   7  -3  -7    6.31    0.59
   6  -3  -7    0.53    0.69
   5  -3  -7    2.40    0.38
   4  -3  -7   64.10    1.29
  -3   3   7   11.27    0.67
   3  -3  -7   15.48    0.83
  -2   3   7   12.60    0.68
   2  -3  -7   20.55    0.83
  -1   3   7    0.66    0.48
   1  -3  -7    0.04    0.59
   0   3   7   14.49    0.75
   0  -3  -7   22.28    0.91
   1   3   7    0.53    0.60
   2   3   7    1.71    0.35
   3   3   7    0.30    0.58
   4   3   7    1.01    0.37
   5   3   7    0.43    0.73
   6   3   7    0.04    0.83
   7   3   7    0.35    0.94
   8   3   7   -0.37    1.01
  11  -3  -8   -0.94    1.14
  10  -3  -8    3.89    0.59
   9  -3  -8    0.88    0.90
   8  -3  -8   14.58    1.05
   7  -3  -8    1.06    0.78
   6  -3  -8   -0.11    0.71
   5  -3  -8    9.19    0.81
   4  -3  -8    4.70    0.44
   3  -3  -8    4.19    0.41
   2  -3  -8   11.29    0.80
   1  -3  -8    8.31    0.77
   0   3   8    3.43    0.40
   0  -3  -8    6.18    0.57
   1   3   8  163.66    2.06
   2   3   8    3.25    0.44
   3   3   8   -1.17    0.69
   4   3   8   -0.50    0.73
   5   3   8    0.97    0.73
   6   3   8   -0.66    0.89
   7   3   8   -0.38    0.93
  11  -3  -9   -0.16    1.08
  10  -3  -9    1.57    0.59
   9  -3  -9    0.44    0.53
   8  -3  -9    0.14    0.90
   7  -3  -9    0.97    0.82
   6  -3  -9    2.07    0.46
   5  -3  -9    0.76    0.71
   4  -3  -9    0.52    0.78
   3  -3  -9   19.58    0.98
   2  -3  -9   17.05    0.94
   1  -3  -9    8.30    0.83
   0   3   9   46.95    1.26
   0  -3  -9   73.99    1.57
   1   3   9    1.44    1.01
   2   3   9    0.48    0.76
   3   3   9    0.09    0.71
   4   3   9   -0.19    0.76
   5   3   9    0.28    0.80
   6   3   9    0.22    0.86
   7   3   9   -0.28    1.01
  11  -3 -10    0.23    1.20
  10  -3 -10    1.14    0.60
   9  -3 -10   -0.65    0.94
   8  -3 -10    0.47    0.95
   7  -3 -10   10.22    0.77
   6  -3 -10    9.99    1.00
   5  -3 -10    0.48    0.76
   4  -3 -10    1.92    0.44
   3  -3 -10   22.16    1.10
   2  -3 -10   14.22    0.99
   1  -3 -10    1.99    0.47
   0   3  10    9.69    0.65
   0  -3 -10   12.85    1.17
   1   3  10    2.47    0.48
   2   3  10    2.07    0.49
   3   3  10   -0.31    0.81
   4   3  10   -0.54    0.84
   5   3  10    1.12    0.51
   6   3  10   -0.12    0.95
  10  -3 -11    3.23    0.67
   9  -3 -11    1.72    0.59
   8  -3 -11   -0.39    0.96
   7  -3 -11    0.93    1.01
   6  -3 -11    0.39    0.53
   5  -3 -11   -0.84    0.84
   4  -3 -11   -1.14    0.83
   3  -3 -11    1.42    0.50
   2  -3 -11    4.47    0.52
   1  -3 -11   10.13    0.97
   0   3  11    4.39    0.48
   0  -3 -11    6.31    0.59
   1   3  11   -0.79    0.82
   2   3  11   35.17    1.41
   3   3  11    4.82    0.56
   4   3  11    1.11    0.88
   5   3  11    0.81    0.90
  10  -3 -12    0.91    1.13
   9  -3 -12    1.41    0.60
   8  -3 -12    0.58    0.99
   7  -3 -12    2.23    0.62
   6  -3 -12    3.80    0.58
   5  -3 -12    0.07    0.89
   4  -3 -12   -0.38    0.83
   3  -3 -12    2.70    0.54
   2  -3 -12    1.23    0.85
   1  -3 -12   -0.31    0.86
   0   3  12    0.12    0.82
   0  -3 -12    1.21    0.54
   1   3  12   10.62    0.74
   2   3  12   12.23    1.19
   3   3  12    0.46    0.94
   4   3  12    1.24    0.87
   9  -3 -13    0.05    1.04
   8  -3 -13   -1.48    1.04
   7  -3 -13    0.99    1.06
   6  -3 -13   19.99    1.45
   5  -3 -13    2.82    0.61
   4  -3 -13    0.40    1.00
   3  -3 -13    0.35    0.86
   2  -3 -13    2.78    0.58
   1  -3 -13    0.81    0.94
   0   3  13   -1.47    0.88
   0  -3 -13    0.86    0.95
   1   3  13   -1.06    0.90
   2   3  13   -0.62    1.02
   3   3  13   -0.22    1.01
   8  -3 -14   -0.70    1.10
   7  -3 -14    4.92    0.70
   6  -3 -14    0.61    1.14
   5  -3 -14   -2.15    1.07
   4  -3 -14    0.17    0.93
   3  -3 -14    0.89    0.97
   2  -3 -14    0.27    1.04
   1  -3 -14   -0.45    0.98
   0   3  14    0.81    0.82
   0  -3 -14   -0.78    1.07
   1   3  14    0.42    0.91
   2   3  14   -0.32    1.03
   7  -3 -15    2.18    0.71
   6  -3 -15    2.97    0.70
   5  -3 -15    0.28    1.09
   4  -3 -15   -0.49    1.05
   3  -3 -15    0.96    0.98
   2  -3 -15   -0.09    1.08
   1  -3 -15   -0.12    1.08
   0   3  15   -0.27    0.95
   0  -3 -15   -1.10    1.10
   1   3  15   -1.03    1.01
   5  -3 -16    5.53    0.77
   4  -3 -16    0.55    1.06
   3  -3 -16   -0.66    1.09
   2  -3 -16   -1.14    1.15
   0   4 -18   -2.22    1.18
   0  -4  18    1.21    0.61
   1   4 -18   -1.04    1.14
   2   4 -18    2.43    0.66
   3   4 -18    0.24    1.06
   4   4 -18   -1.31    1.07
   2  -4  17    0.24    1.07
   1  -4  17    0.48    0.76
   0   4 -17    0.07    1.11
   0  -4  17   -1.43    1.01
   1   4 -17    4.34    0.66
   2   4 -17    0.32    0.75
   3   4 -17    0.44    1.07
   4   4 -17    0.93    0.96
   5   4 -17    0.63    0.56
   6   4 -17    1.08    1.10
   4  -4  16    0.82    0.96
   3  -4  16    0.85    0.98
   2  -4  16    4.52    0.64
   1  -4  16    0.77    0.69
   0   4 -16   12.20    0.92
   0  -4  16   10.72    0.80
   1   4 -16    0.68    1.19
   2   4 -16    0.73    0.77
   3   4 -16    6.67    0.66
   4   4 -16   -0.50    0.96
   5   4 -16    0.75    0.98
   6   4 -16   -0.01    1.03
   7   4 -16   -0.32    1.09
   5  -4  15    0.08    0.68
   4  -4  15    0.18    0.90
   3  -4  15    3.27    0.58
   2  -4  15    0.48    0.96
   1  -4  15    4.77    0.57
   0   4 -15    0.06    1.13
   0  -4  15    2.55    0.53
   1   4 -15   21.09    1.33
   2   4 -15   17.62    1.28
   3   4 -15   -0.97    0.94
   4   4 -15    0.95    0.54
   5   4 -15   -0.25    0.95
   6   4 -15    2.93    0.59
   7   4 -15    1.16    0.60
   8   4 -15    2.03    0.64
   6  -4  14    0.23    0.98
   5  -4  14   -0.45    0.89
   4  -4  14   -0.18    0.88
   3  -4  14   -0.23    0.86
   2  -4  14    6.96    0.69
   1  -4  14    0.18    0.84
   0   4 -14   21.73    1.22
   0  -4  14   13.22    1.12
   1   4 -14    2.02    0.61
   2   4 -14   19.23    1.22
   3   4 -14    1.09    0.87
   4   4 -14    2.44    0.54
   5   4 -14    2.52    0.52
   6   4 -14   -0.87    0.91
   7   4 -14   -1.16    0.96
   8   4 -14    1.45    0.98
   9   4 -14    0.60    0.79
   7  -4  13    0.21    0.98
   6  -4  13   -0.01    0.98
   5  -4  13    0.45    0.79
   4  -4  13    0.44    0.78
   3  -4  13    0.69    0.78
   2  -4  13   -2.13    0.84
   1  -4  13    3.85    0.48
   0   4 -13    0.41    0.81
   0  -4  13    0.86    0.45
   1   4 -13   42.68    1.44
   2   4 -13    3.30    0.51
   3   4 -13    6.40    0.64
   4   4 -13   12.17    1.04
   5   4 -13    0.57    0.88
   6   4 -13   -1.18    0.87
   7   4 -13   -0.66    0.90
   8   4 -13    1.01    0.98
   9   4 -13   -1.22    1.14
   7  -4  12    0.27    0.98
   6  -4  12    0.13    0.93
   5  -4  12    0.05    0.84
   4  -4  12   -0.17    0.77
   3  -4  12    0.19    0.73
   2  -4  12    0.61    0.72
   1  -4  12   -0.66    0.71
   0   4 -12    3.13    0.46
   0  -4  12    2.73    0.42
   1   4 -12   -2.44    0.84
   2   4 -12    4.05    0.47
   3   4 -12    1.32    0.44
   4   4 -12   11.88    0.96
   5   4 -12    2.41    0.49
   6   4 -12    1.15    0.78
   7   4 -12    4.36    0.52
   8   4 -12    0.97    0.93
   9   4 -12    5.88    0.68
   8  -4  11    1.36    0.62
   7  -4  11    0.00    1.01
   6  -4  11    0.07    0.92
   5  -4  11    1.04    0.85
   4  -4  11   -0.59    0.74
   3  -4  11    0.58    0.51
   2  -4  11    0.23    0.68
   1  -4  11    4.26    0.41
   0   4 -11    7.73    0.55
   0  -4  11    6.38    0.51
   1   4 -11   14.86    0.88
   2   4 -11   -0.60    0.66
   3   4 -11    1.01    0.39
   4   4 -11    2.25    0.43
   5   4 -11   12.84    0.98
   6   4 -11    2.05    0.48
   7   4 -11    1.86    0.48
   8   4 -11    1.06    0.87
   9   4 -11    0.67    0.71
  10   4 -11    1.24    1.13
   9  -4  10    1.56    1.05
   8  -4  10   -0.63    0.97
   7  -4  10    2.57    0.58
   6  -4  10    8.12    0.69
   5  -4  10    6.50    0.62
   4  -4  10   -0.77    0.71
   3  -4  10    0.46    0.60
   2  -4  10    1.27    0.36
   1  -4  10   10.69    0.74
   0   4 -10    0.42    0.60
   0  -4  10   -0.31    0.59
   1   4 -10    0.28    0.61
   2   4 -10    3.13    0.37
   3   4 -10    0.78    0.59
   4   4 -10   14.98    0.93
   5   4 -10    8.79    0.84
   6   4 -10   15.09    0.99
   7   4 -10    1.96    0.47
   8   4 -10    2.03    0.49
   9   4 -10    0.82    1.01
  10   4 -10   -0.15    1.08
   9  -4   9    2.00    0.61
   8  -4   9    0.48    0.94
   7  -4   9    3.04    0.53
   6  -4   9    0.90    0.48
   5  -4   9   10.68    0.92
   4  -4   9    0.73    0.67
   3  -4   9    3.29    0.37
   2  -4   9    0.35    0.31
   1  -4   9    9.16    0.65
   0   4  -9   -0.31    0.54
   0  -4   9   -0.21    0.52
   1   4  -9   -1.14    0.53
   2   4  -9    2.16    0.34
   3   4  -9    0.15    0.57
   4   4  -9   18.89    0.91
   5   4  -9    9.84    0.82
   6   4  -9    0.46    0.75
   7   4  -9    0.60    0.77
   8   4  -9   -0.77    0.83
   9   4  -9    1.38    0.99
  10   4  -9    0.27    1.01
  10  -4   8    0.99    1.08
   9  -4   8    1.29    0.95
   8  -4   8    3.55    0.58
   7  -4   8    3.73    0.55
   6  -4   8   38.38    1.33
   5  -4   8    7.63    0.57
   4  -4   8    4.05    0.38
   3  -4   8   -0.20    0.53
  -2   4  -8   17.39    0.78
   2  -4   8   13.65    0.69
  -1   4  -8    0.65    0.51
   1  -4   8   -0.14    0.49
   0   4  -8    4.24    0.39
   0  -4   8    3.18    0.31
   1   4  -8    4.83    0.42
  -1  -4   8    5.84    0.56
   2   4  -8   26.53    0.85
  -2  -4   8   25.94    0.84
   3   4  -8   26.34    0.89
   4   4  -8    0.46    0.59
   5   4  -8    0.07    0.68
   6   4  -8    9.66    0.87
   7   4  -8   -0.18    0.76
   8   4  -8    0.27    0.81
   9   4  -8    0.35    0.99
  10   4  -8    2.87    0.59
  10  -4   7    1.19    0.56
   9  -4   7    2.97    0.58
   8  -4   7    0.75    0.91
   7  -4   7   10.50    1.01
   6  -4   7    0.46    0.80
   5  -4   7   32.33    1.10
   4  -4   7    0.00    0.55
  -3   4  -7   15.91    0.74
   3  -4   7   13.18    0.71
  -2   4  -7    2.73    0.29
   2  -4   7    1.33    0.28
  -1   4  -7    3.87    0.30
   1  -4   7    3.50    0.28
   0   4  -7    3.93    0.35
   0  -4   7    3.73    0.35
   1   4  -7   69.28    1.13
  -1  -4   7   66.67    1.11
   2   4  -7    5.10    0.39
  -2  -4   7    6.12    0.56
   3   4  -7    1.31    0.29
  -3  -4   7    2.08    0.30
   4   4  -7    0.70    0.54
   5   4  -7   29.87    1.03
   6   4  -7    2.80    0.45
   7   4  -7    9.62    0.91
   8   4  -7    0.57    0.58
   9   4  -7   18.59    1.21
  10   4  -7    0.26    1.01
  10  -4   6    0.15    0.96
   9  -4   6    0.16    0.92
   8  -4   6   11.12    1.08
   7  -4   6    4.29    0.49
   6  -4   6   45.75    1.31
   5  -4   6    0.04    0.61
   4  -4   6    0.51    0.54
  -3   4  -6   24.46    0.80
   3  -4   6   18.38    0.73
  -2   4  -6   84.70    1.23
   2  -4   6   72.80    1.13
  -1   4  -6   13.96    0.61
   1  -4   6   12.21    0.58
   0   4  -6    4.59    0.34
   0  -4   6    4.75    0.34
   1   4  -6   92.03    1.19
  -1  -4   6   94.03    1.21
   2   4  -6   78.57    1.17
  -2  -4   6   87.17    1.21
   3   4  -6   10.23    0.60
  -3  -4   6   10.63    0.65
   4   4  -6    0.74    0.31
   5   4  -6    8.16    0.76
   6   4  -6   18.10    0.96
   7   4  -6    9.10    0.60
   8   4  -6    0.72    0.84
   9   4  -6   -0.34    0.90
  10   4  -6    1.15    1.05
  11  -4   5   -1.26    1.02
  10  -4   5    0.61    0.88
   9  -4   5    1.23    0.51
   8  -4   5    3.40    0.54
   7  -4   5   37.71    1.29
   6  -4   5    3.57    0.43
   5  -4   5   16.05    0.76
  -4   4  -5   35.13    0.93
   4  -4   5   26.72    0.84
  -3   4  -5   -0.67    0.45
   3  -4   5   -0.61    0.44
  -2   4  -5   -0.35    0.45
   2  -4   5    0.44    0.25
  -1   4  -5  132.12    1.32
   1  -4   5  124.69    1.28
   0   4  -5   86.03    1.07
   0  -4   5   87.18    1.07
   1   4  -5   37.07    0.80
  -1  -4   5   41.64    0.84
   2   4  -5   42.46    0.87
  -2  -4   5   52.61    0.96
   3   4  -5   19.30    0.68
  -3  -4   5   23.82    0.77
   4   4  -5    4.31    0.40
  -4  -4   5    6.61    0.59
   5   4  -5   22.55    0.88
   6   4  -5    9.51    0.86
   7   4  -5   -0.70    0.79
   8   4  -5    0.25    0.77
   9   4  -5    0.72    0.96
  10   4  -5   -1.12    1.06
  11  -4   4    1.87    0.58
  10  -4   4    0.72    0.63
   9  -4   4    1.29    0.51
   8  -4   4   43.42    1.44
   7  -4   4    9.36    0.88
   6  -4   4   26.28    1.00
   5  -4   4   17.34    0.75
  -4   4  -4   43.10    0.97
   4  -4   4   37.18    0.89
  -3   4  -4   13.03    0.63
   3  -4   4   10.50    0.56
  -2   4  -4   39.11    0.80
   2  -4   4   36.38    0.77
  -1   4  -4    5.05    0.43
   1  -4   4    4.26    0.32
   0   4  -4   12.32    0.51
   0  -4   4   13.81    0.55
   1   4  -4  294.96    1.87
  -1  -4   4  365.96    2.08
   2   4  -4   82.32    1.10
  -2  -4   4  108.59    1.25
   3   4  -4    3.28    0.29
  -3  -4   4    5.18    0.39
   4   4  -4    0.22    0.46
  -4  -4   4    0.15    0.51
   5   4  -4   15.49    0.76
   6   4  -4   53.60    1.31
   7   4  -4    5.57    0.50
   8   4  -4    2.45    0.48
   9   4  -4    1.54    0.54
  10   4  -4    5.49    0.61
  11  -4   3    0.73    0.96
  10  -4   3   -0.65    0.88
   9  -4   3    4.90    0.53
   8  -4   3    2.72    0.52
   7  -4   3   26.55    1.11
   6  -4   3   23.51    0.93
  -5   4  -3    3.39    0.34
   5  -4   3    3.39    0.32
  -4   4  -3    0.56    0.45
   4  -4   3    0.36    0.32
  -3   4  -3  176.99    1.56
   3  -4   3  164.47    1.48
  -2   4  -3  169.06    1.41
   2  -4   3  175.67    1.44
  -1   4  -3  109.88    1.11
   1  -4   3  122.15    1.17
   0   4  -3   33.29    0.68
   0  -4   3   43.41    0.76
   1   4  -3   83.24    1.03
  -1  -4   3  113.67    1.19
   2   4  -3   71.48    1.03
  -2  -4   3  101.41    1.22
   3   4  -3   12.13    0.59
  -3  -4   3   17.07    0.69
   4   4  -3    0.68    0.27
  -4  -4   3   -0.10    0.55
   5   4  -3    0.96    0.34
   6   4  -3    7.77    0.61
   7   4  -3   16.08    1.06
   8   4  -3   -0.75    0.83
   9   4  -3    2.10    0.52
  10   4  -3   -0.33    0.97
  11  -4   2    2.60    0.61
  10  -4   2   -1.84    0.91
   9  -4   2    3.86    0.50
   8  -4   2    0.48    0.58
   7  -4   2    8.18    0.63
   6  -4   2    5.34    0.51
  -5   4  -2   23.93    0.81
   5  -4   2   20.92    0.75
  -4   4  -2    0.97    0.26
   4  -4   2    0.72    0.25
  -3   4  -2  142.26    1.36
   3  -4   2  144.49    1.36
  -2   4  -2  145.61    1.29
   2  -4   2  168.61    1.37
  -1   4  -2    4.90    0.41
   1  -4   2    6.60    0.45
   0   4  -2    6.43    0.43
   0  -4   2    9.82    0.50
   1   4  -2   30.41    0.68
  -1  -4   2   45.80    0.82
   2   4  -2    1.41    0.26
  -2  -4   2    2.27    0.29
   3   4  -2    2.98    0.28
  -3  -4   2    4.53    0.39
   4   4  -2    4.31    0.38
  -4  -4   2    7.90    0.60
   5   4  -2    1.28    0.32
   6   4  -2   35.95    1.16
   7   4  -2    8.20    0.68
   8   4  -2    2.06    0.48
   9   4  -2    2.44    0.53
  10   4  -2   -0.73    1.00
  12  -4   1   -2.19    1.14
  11  -4   1    4.00    0.61
  10  -4   1    0.69    0.85
   9  -4   1    0.71    0.79
   8  -4   1    8.02    0.63
   7  -4   1   78.83    1.51
   6  -4   1   97.78    1.50
  -5   4  -1   -0.17    0.48
   5  -4   1    0.03    0.48
  -4   4  -1   21.54    0.68
   4  -4   1   23.09    0.70
  -3   4  -1   -0.20    0.40
   3  -4   1    0.21    0.28
  -2   4  -1  139.32    1.24
   2  -4   1  183.51    1.42
  -1   4  -1   97.25    1.03
   1  -4   1  138.16    1.21
   0   4  -1   51.76    0.79
   0  -4   1   81.61    0.97
   1   4  -1  122.20    1.21
  -1  -4   1  185.94    1.48
   2   4  -1   72.71    1.04
  -2  -4   1  104.12    1.24
   3   4  -1  137.94    1.50
  -3  -4   1  202.43    1.81
   4   4  -1    1.97    0.30
  -4  -4   1    3.39    0.34
   5   4  -1    7.01    0.68
   6   4  -1   -0.80    0.74
   7   4  -1   40.48    1.37
   8   4  -1   -1.19    0.87
   9   4  -1    1.00    0.90
  10   4  -1    0.80    1.05
  12  -4   0    3.82    0.68
  11  -4   0    1.39    1.04
  10  -4   0    0.75    0.87
   9  -4   0   -0.41    0.78
   8  -4   0    0.37    0.75
   7  -4   0   42.98    1.26
   6  -4   0   67.71    1.30
  -5   4   0    2.50    0.29
   5  -4   0    2.28    0.31
  -4   4   0   26.46    0.73
   4  -4   0   27.92    0.75
  -3   4   0   21.29    0.61
   3  -4   0   27.55    0.68
  -2   4   0   59.99    0.87
   2  -4   0   89.54    1.04
  -1   4   0    1.78    0.22
   1  -4   0    3.61    0.30
   0   4   0   -0.28    0.36
   0  -4   0    0.24    0.37
   1   4   0   11.74    0.51
  -1  -4   0   17.39    0.62
   2   4   0   79.07    1.11
  -2  -4   0  111.19    1.30
   3   4   0   11.45    0.62
  -3  -4   0   16.12    0.75
   4   4   0   17.56    0.77
   5   4   0    0.45    0.39
   6   4   0    5.28    0.45
   7   4   0    7.40    0.72
   8   4   0    3.80    0.59
   9   4   0    0.89    0.91
  10   4   0    0.46    0.56
  12  -4  -1    0.64    1.15
  11  -4  -1   -0.17    1.02
  10  -4  -1    0.50    0.88
   9  -4  -1    0.32    0.78
   8  -4  -1    1.16    0.42
   7  -4  -1   17.12    0.96
   6  -4  -1  160.73    1.87
  -5   4   1    0.70    0.30
   5  -4  -1    1.11    0.31
  -4   4   1    1.34    0.24
   4  -4  -1    1.94    0.26
  -3   4   1   -0.30    0.37
   3  -4  -1    0.30    0.39
  -2   4   1  130.09    1.25
   2  -4  -1  209.72    1.57
  -1   4   1   87.86    1.04
   1  -4  -1  140.23    1.29
   0   4   1   31.43    0.70
   0  -4  -1   55.10    0.88
   1   4   1    1.59    0.22
  -1  -4  -1    2.17    0.25
   2   4   1   30.56    0.77
  -2  -4  -1   42.14    0.91
   3   4   1   -0.24    0.48
  -3  -4  -1    0.52    0.52
   4   4   1    0.51    0.29
   5   4   1   -1.70    0.59
   6   4   1    0.83    0.40
   7   4   1   33.78    1.40
   8   4   1    8.89    0.78
   9   4   1   -0.62    0.96
  10   4   1    2.21    0.59
  12  -4  -2    1.63    1.18
  11  -4  -2    2.08    0.60
  10  -4  -2    0.13    0.85
   9  -4  -2    0.26    0.53
   8  -4  -2    3.87    0.45
   7  -4  -2   11.65    0.88
   6  -4  -2   51.67    1.20
  -5   4   2   -0.73    0.48
   5  -4  -2   -1.17    0.52
  -4   4   2    4.81    0.33
   4  -4  -2    5.68    0.53
  -3   4   2   -0.47    0.38
   3  -4  -2   -0.67    0.42
  -2   4   2   -0.13    0.38
   2  -4  -2    0.08    0.45
  -1   4   2   81.14    1.05
   1  -4  -2  127.54    1.29
   0   4   2    2.14    0.24
   0  -4  -2    4.33    0.32
   1   4   2    0.18    0.27
  -1  -4  -2    0.07    0.44
   2   4   2    1.98    0.27
  -2  -4  -2    2.63    0.31
   3   4   2   10.18    0.65
  -3  -4  -2   17.79    0.81
   4   4   2   25.93    0.94
   5   4   2    0.67    0.37
   6   4   2    0.67    0.71
   7   4   2    2.22    0.55
   8   4   2   -0.18    0.73
   9   4   2   -1.02    1.02
  12  -4  -3    6.05    0.69
  11  -4  -3    3.94    0.64
  10  -4  -3   -2.66    0.89
   9  -4  -3    0.46    0.75
   8  -4  -3    1.90    0.45
   7  -4  -3    1.50    0.42
   6  -4  -3    8.41    0.79
  -5   4   3    0.27    0.28
   5  -4  -3    0.70    0.56
  -4   4   3    3.88    0.35
   4  -4  -3    4.99    0.40
  -3   4   3    0.19    0.38
   3  -4  -3   -0.03    0.43
  -2   4   3    7.55    0.48
   2  -4  -3   11.76    0.58
  -1   4   3  107.95    1.25
   1  -4  -3  160.18    1.51
   0   4   3   -0.25    0.41
   0  -4  -3    0.36    0.27
   1   4   3   41.18    0.90
  -1  -4  -3   59.67    1.06
   2   4   3    2.11    0.29
  -2  -4  -3    2.76    0.34
   3   4   3   46.82    1.08
   4   4   3    0.99    0.34
   5   4   3    0.87    0.35
   6   4   3    0.92    0.42
   7   4   3    2.80    0.53
   8   4   3    0.82    1.09
   9   4   3    0.84    1.02
  12  -4  -4    1.32    1.17
  11  -4  -4    8.21    0.77
  10  -4  -4    0.68    0.61
   9  -4  -4   -0.04    0.79
   8  -4  -4   38.83    1.31
   7  -4  -4    5.05    0.46
   6  -4  -4    0.59    0.67
  -5   4   4   39.16    0.99
   5  -4  -4   56.63    1.18
  -4   4   4   -0.21    0.43
   4  -4  -4   -1.02    0.52
  -3   4   4    6.44    0.38
   3  -4  -4    9.97    0.62
  -2   4   4   -0.45    0.42
   2  -4  -4   -0.55    0.47
  -1   4   4  117.80    1.38
   1  -4  -4  173.16    1.67
   0   4   4    4.62    0.36
   0  -4  -4    6.56    0.58
   1   4   4    0.34    0.47
  -1  -4  -4   -0.16    0.55
   2   4   4    0.83    0.29
   3   4   4   -0.36    0.55
   4   4   4    1.79    0.35
   5   4   4    0.35    0.39
   6   4   4   10.07    0.91
   7   4   4    1.42    0.54
   8   4   4   21.98    1.46
   9   4   4    0.12    1.14
  12  -4  -5    5.17    0.71
  11  -4  -5    0.10    1.04
  10  -4  -5    0.12    0.94
   9  -4  -5   -2.30    0.88
   8  -4  -5    1.07    0.80
   7  -4  -5    6.13    0.58
   6  -4  -5    0.81    0.74
   5  -4  -5   11.79    0.76
  -4   4   5    3.80    0.38
   4  -4  -5    5.50    0.45
  -3   4   5    3.76    0.35
   3  -4  -5    4.71    0.41
  -2   4   5    1.37    0.27
   2  -4  -5    2.33    0.31
  -1   4   5   -0.31    0.49
   1  -4  -5    0.01    0.55
   0   4   5    2.27    0.30
   0  -4  -5    3.67    0.34
   1   4   5    6.08    0.59
   2   4   5    0.59    0.52
   3   4   5    0.77    0.31
   4   4   5    0.34    0.61
   5   4   5    1.81    0.41
   6   4   5    0.81    0.81
   7   4   5   13.56    1.16
   8   4   5    1.03    0.65
  12  -4  -6    1.44    1.17
  11  -4  -6    5.62    0.68
  10  -4  -6    0.13    0.91
   9  -4  -6   -0.63    0.89
   8  -4  -6    3.80    0.51
   7  -4  -6    5.78    0.49
   6  -4  -6    1.81    0.41
   5  -4  -6   12.57    0.82
   4  -4  -6   19.65    0.87
   3  -4  -6   12.29    0.73
   2  -4  -6   -0.51    0.55
   1  -4  -6    0.63    0.54
   0   4   6    6.91    0.63
   0  -4  -6   11.93    0.76
   1   4   6    0.12    0.54
   2   4   6   -0.62    0.58
   3   4   6   -0.02    0.62
   4   4   6    2.97    0.42
   5   4   6   -0.58    0.73
   6   4   6    2.31    0.48
   7   4   6    2.92    0.59
   8   4   6    3.55    0.64
  11  -4  -7    1.15    1.04
  10  -4  -7    1.08    0.99
   9  -4  -7    3.29    0.55
   8  -4  -7    0.35    0.88
   7  -4  -7    9.79    0.94
   6  -4  -7    3.02    0.43
   5  -4  -7   12.41    0.90
   4  -4  -7    3.91    0.42
   3  -4  -7   18.51    0.87
   2  -4  -7   -1.60    0.65
   1  -4  -7   -0.22    0.64
   0   4   7   -1.02    0.59
   0  -4  -7   -0.21    0.69
   1   4   7    4.90    0.48
   2   4   7    0.84    0.64
   3   4   7    1.70    0.39
   4   4   7   -0.51    0.71
   5   4   7    0.60    0.54
   6   4   7    0.92    0.51
   7   4   7    2.73    0.61
  11  -4  -8    0.54    1.09
  10  -4  -8    0.41    1.03
   9  -4  -8    2.65    0.56
   8  -4  -8    2.17    0.53
   7  -4  -8    4.40    0.51
   6  -4  -8    3.09    0.49
   5  -4  -8    0.94    0.44
   4  -4  -8   19.06    1.00
   3  -4  -8    2.90    0.43
   2  -4  -8    3.73    0.42
   1  -4  -8    0.67    0.69
   0   4   8    3.02    0.41
   0  -4  -8    4.80    0.48
   1   4   8    0.78    0.41
   2   4   8    0.89    0.40
   3   4   8    1.53    0.44
   4   4   8   -0.89    0.76
   5   4   8    0.04    0.79
   6   4   8    1.23    0.84
   7   4   8    0.70    0.93
  11  -4  -9   -1.79    1.13
  10  -4  -9    1.18    1.07
   9  -4  -9    3.59    0.61
   8  -4  -9    3.94    0.58
   7  -4  -9   -0.44    0.90
   6  -4  -9    0.54    0.81
   5  -4  -9   -0.14    0.80
   4  -4  -9    1.36    0.46
   3  -4  -9   40.14    1.27
   2  -4  -9    1.58    0.45
   1  -4  -9    0.29    0.74
   0   4   9    0.91    0.69
   0  -4  -9   -0.81    0.83
   1   4   9    1.42    0.41
   2   4   9   -0.25    0.78
   3   4   9    0.47    0.75
   4   4   9    0.93    0.81
   5   4   9   -1.01    0.86
   6   4   9    1.32    0.54
  11  -4 -10   -0.62    1.20
  10  -4 -10   -0.86    1.08
   9  -4 -10   -0.47    1.04
   8  -4 -10    0.84    1.01
   7  -4 -10    4.00    0.57
   6  -4 -10    1.11    0.88
   5  -4 -10    4.09    0.51
   4  -4 -10    3.88    0.51
   3  -4 -10   -0.59    0.87
   2  -4 -10    3.48    0.51
   1  -4 -10    0.62    0.86
   0   4  10    5.05    0.48
   0  -4 -10    7.93    0.73
   1   4  10   -0.12    0.79
   2   4  10    5.78    0.53
   3   4  10   -0.60    0.84
   4   4  10   -0.65    0.85
   5   4  10   -0.11    0.84
  10  -4 -11    1.47    1.07
   9  -4 -11   -1.13    1.02
   8  -4 -11    4.88    0.61
   7  -4 -11   -0.56    0.95
   6  -4 -11    1.57    0.55
   5  -4 -11    0.01    0.85
   4  -4 -11    0.62    0.50
   3  -4 -11    0.99    0.86
   2  -4 -11    1.03    0.51
   1  -4 -11    1.15    0.87
   0   4  11    0.27    0.81
   0  -4 -11    2.32    0.57
   1   4  11   24.32    1.27
   2   4  11    1.91    0.55
   3   4  11   -0.26    0.88
   4   4  11   -0.01    0.93
   9  -4 -12    1.20    1.05
   8  -4 -12    0.74    0.99
   7  -4 -12   -0.97    1.00
   6  -4 -12   -1.12    1.00
   5  -4 -12   -0.20    0.91
   4  -4 -12    0.13    0.62
   3  -4 -12    0.90    1.01
   2  -4 -12    7.95    0.77
   1  -4 -12    3.30    0.57
   0   4  12    3.91    0.57
   0  -4 -12    7.74    0.65
   1   4  12   -0.22    0.97
   2   4  12    0.21    0.65
   3   4  12    0.07    0.94
   9  -4 -13   -1.39    1.17
   8  -4 -13   -0.01    1.07
   7  -4 -13    2.29    0.66
   6  -4 -13    2.80    0.63
   5  -4 -13   -0.17    0.98
   4  -4 -13   -0.74    0.97
   3  -4 -13    1.75    0.61
   2  -4 -13    2.04    0.62
   1  -4 -13    1.20    1.03
   0   4  13    1.68    0.56
   0  -4 -13    4.00    0.65
   1   4  13    0.63    1.01
   2   4  13    0.20    1.01
   8  -4 -14   -1.36    1.11
   7  -4 -14    0.72    1.12
   6  -4 -14   -0.03    1.14
   5  -4 -14    0.82    1.10
   4  -4 -14    0.08    1.01
   3  -4 -14   -0.61    1.06
   2  -4 -14    2.20    0.64
   1  -4 -14    1.15    1.12
   0   4  14   -0.40    0.98
   0  -4 -14    1.04    1.17
   1   4  14    1.35    1.02
   6  -4 -15    0.29    1.13
   5  -4 -15   -0.13    1.17
   4  -4 -15    0.48    1.06
   3  -4 -15   -0.91    1.10
   2  -4 -15   -0.73    1.13
   1  -4 -15    0.72    0.76
   0   5 -18   -1.42    1.11
   0  -5  18   -0.73    1.05
   1   5 -18   -0.05    1.06
   2   5 -18    0.70    0.62
   3   5 -18   -0.05    1.01
   4   5 -18    0.58    1.04
   2  -5  17    0.92    1.17
   1  -5  17    0.96    1.01
   0   5 -17   -0.43    1.04
   0  -5  17   -0.31    0.94
   1   5 -17    0.03    1.05
   2   5 -17    1.56    0.60
   3   5 -17   -0.15    0.95
   4   5 -17    1.02    0.56
   5   5 -17    0.40    1.01
   6   5 -17   -0.74    1.16
   4  -5  16    1.56    0.58
   3  -5  16    7.45    0.72
   2  -5  16    4.27    0.66
   1  -5  16    0.98    0.55
   0   5 -16   -2.20    1.04
   0  -5  16   -0.18    0.92
   1   5 -16    3.91    0.61
   2   5 -16   -0.07    0.98
   3   5 -16   -1.02    1.06
   4   5 -16    0.14    0.98
   5   5 -16    0.04    0.98
   6   5 -16   -1.06    1.12
   7   5 -16    1.31    0.68
   5  -5  15    0.92    0.93
   4  -5  15    4.48    0.60
   3  -5  15    3.18    0.63
   2  -5  15    6.88    0.65
   1  -5  15    5.70    0.56
   0   5 -15    8.91    0.82
   0  -5  15    7.54    0.73
   1   5 -15    0.02    0.93
   2   5 -15    5.40    0.61
   3   5 -15    0.26    0.97
   4   5 -15    0.36    0.85
   5   5 -15    0.51    0.94
   6   5 -15    2.69    0.61
   7   5 -15   12.93    1.25
   6  -5  14    0.76    0.94
   5  -5  14   -0.08    0.93
   4  -5  14    0.92    0.53
   3  -5  14   -0.20    0.93
   2  -5  14   -0.91    0.95
   1  -5  14    0.21    0.82
   0   5 -14    4.30    0.61
   0  -5  14    3.71    0.56
   1   5 -14    5.90    0.60
   2   5 -14    1.33    0.94
   3   5 -14    1.34    0.93
   4   5 -14    0.13    0.86
   5   5 -14    0.10    0.88
   6   5 -14   -0.56    0.95
   7   5 -14   -0.51    1.05
   8   5 -14   -1.38    1.08
   7  -5  13    2.67    0.63
   6  -5  13    0.10    0.94
   5  -5  13    0.02    0.84
   4  -5  13    1.52    0.49
   3  -5  13    4.12    0.52
   2  -5  13   31.49    1.34
   1  -5  13    0.24    0.85
   0   5 -13   40.18    1.40
   0  -5  13   33.35    1.28
   1   5 -13   -0.76    1.04
   2   5 -13   -1.15    0.88
   3   5 -13   22.30    1.17
   4   5 -13    0.89    0.88
   5   5 -13   -0.35    0.84
   6   5 -13    0.25    0.63
   7   5 -13   -1.28    1.01
   8   5 -13   -0.52    1.01
   9   5 -13   -0.08    1.11
   7  -5  12   -1.14    0.98
   6  -5  12    1.20    0.83
   5  -5  12    0.49    0.79
   4  -5  12   -1.70    0.81
   3  -5  12    2.69    0.49
   2  -5  12   -1.11    0.84
   1  -5  12   24.22    1.13
   0   5 -12    9.23    0.69
   0  -5  12    7.72    0.65
   1   5 -12  117.03    1.99
   2   5 -12   31.45    1.25
   3   5 -12    0.56    0.82
   4   5 -12    1.74    0.47
   5   5 -12   -0.06    0.80
   6   5 -12    2.57    0.51
   7   5 -12    1.24    0.55
   8   5 -12    8.44    0.82
   9   5 -12   -0.20    1.15
   8  -5  11    0.34    0.69
   7  -5  11    0.91    0.63
   6  -5  11    0.75    0.84
   5  -5  11    0.48    0.74
   4  -5  11    0.95    0.73
   3  -5  11    0.41    0.68
   2  -5  11   15.19    0.97
   1  -5  11    2.94    0.45
   0   5 -11   15.45    0.94
   0  -5  11   10.80    0.89
   1   5 -11    1.16    0.94
   2   5 -11   51.93    1.38
   3   5 -11    1.05    0.71
   4   5 -11    6.97    0.50
   5   5 -11    5.33    0.49
   6   5 -11    0.10    0.78
   7   5 -11    1.04    0.87
   8   5 -11    4.03    0.57
   9   5 -11   -0.54    1.02
   9  -5  10    1.15    1.02
   8  -5  10    0.74    0.99
   7  -5  10    1.38    0.51
   6  -5  10    2.54    0.51
   5  -5  10   -0.12    0.74
   4  -5  10   -1.64    0.70
   3  -5  10   -0.05    0.68
   2  -5  10    0.11    0.67
   1  -5  10   27.81    1.01
   0   5 -10    5.51    0.52
   0  -5  10    4.26    0.41
   1   5 -10  123.64    1.79
   2   5 -10    4.14    0.45
   3   5 -10    5.41    0.46
   4   5 -10   49.91    1.33
   5   5 -10    7.23    0.57
   6   5 -10    0.71    0.76
   7   5 -10    1.31    0.49
   8   5 -10   -0.47    0.97
   9   5 -10   -0.19    1.02
   9  -5   9    1.16    1.01
   8  -5   9    0.47    0.93
   7  -5   9    0.05    0.62
   6  -5   9    0.99    0.46
   5  -5   9    6.18    0.59
   4  -5   9   -0.07    0.65
   3  -5   9    5.43    0.49
   2  -5   9    0.86    0.59
   1  -5   9   -1.30    0.63
   0   5  -9    4.70    0.45
   0  -5   9    3.88    0.38
   1   5  -9    0.02    0.67
   2   5  -9   29.02    1.00
   3   5  -9    1.92    0.35
   4   5  -9    4.97    0.45
   5   5  -9    7.52    0.60
   6   5  -9    1.43    0.43
   7   5  -9    4.32    0.51
   8   5  -9    0.88    0.89
   9   5  -9   10.30    0.81
  10   5  -9   -1.21    1.08
  10  -5   8    1.07    1.11
   9  -5   8    1.30    0.99
   8  -5   8    0.69    0.93
   7  -5   8    4.57    0.54
   6  -5   8    1.12    0.76
   5  -5   8    4.23    0.43
   4  -5   8    8.20    0.51
   3  -5   8    3.12    0.34
   2  -5   8    0.79    0.56
   1  -5   8   34.54    1.00
   0   5  -8    1.53    0.31
   0  -5   8    1.51    0.31
   1   5  -8    3.76    0.35
   2   5  -8    4.33    0.36
   3   5  -8    1.92    0.35
   4   5  -8   15.46    0.84
   5   5  -8   13.96    0.95
   6   5  -8    5.11    0.48
   7   5  -8    0.31    0.83
   8   5  -8    0.46    0.85
   9   5  -8    0.18    0.96
  10   5  -8   -0.01    1.06
  10  -5   7    0.09    1.07
   9  -5   7   -0.55    0.95
   8  -5   7    3.52    0.51
   7  -5   7    8.62    0.71
   6  -5   7   19.20    1.04
   5  -5   7    7.60    0.55
   4  -5   7    0.80    0.58
   3  -5   7   -0.09    0.50
  -2   5  -7   -0.46    0.51
   2  -5   7    0.31    0.49
  -1   5  -7   42.35    0.99
   1  -5   7   37.55    0.95
   0   5  -7    0.31    0.49
   0  -5   7   -0.05    0.50
   1   5  -7   -0.41    0.48
  -1  -5   7    0.61    0.48
   2   5  -7    3.73    0.32
  -2  -5   7    4.66    0.42
   3   5  -7    0.42    0.38
   4   5  -7   19.26    0.88
   5   5  -7    3.45    0.42
   6   5  -7   10.92    0.87
   7   5  -7    0.40    0.80
   8   5  -7    0.66    0.62
   9   5  -7    1.87    0.59
  10   5  -7    1.20    1.01
  10  -5   6    1.01    0.95
   9  -5   6    0.85    0.91
   8  -5   6   -1.00    0.86
   7  -5   6    2.49    0.49
   6  -5   6    0.85    0.78
   5  -5   6   27.45    1.01
   4  -5   6    0.43    0.52
  -3   5  -6   -0.55    0.51
   3  -5   6    0.40    0.49
  -2   5  -6   -1.02    0.47
   2  -5   6    0.40    0.45
  -1   5  -6    8.97    0.58
   1  -5   6    8.04    0.59
   0   5  -6    0.21    0.45
   0  -5   6   -0.08    0.46
   1   5  -6   11.49    0.63
  -1  -5   6   12.88    0.65
   2   5  -6   14.12    0.68
  -2  -5   6   15.95    0.72
   3   5  -6    0.77    0.53
   4   5  -6   10.39    0.73
   5   5  -6   15.30    0.89
   6   5  -6    0.12    0.68
   7   5  -6   -0.27    0.78
   8   5  -6    0.25    0.81
   9   5  -6    1.35    0.95
  10   5  -6    0.80    1.03
  11  -5   5    1.43    1.04
  10  -5   5    1.11    1.02
   9  -5   5    0.75    0.93
   8  -5   5    3.18    0.51
   7  -5   5    4.79    0.50
   6  -5   5   92.12    1.65
   5  -5   5    6.27    0.50
   4  -5   5    6.15    0.61
  -3   5  -5   -0.38    0.45
   3  -5   5    0.06    0.45
  -2   5  -5   11.21    0.61
   2  -5   5   11.28    0.60
  -1   5  -5    3.59    0.33
   1  -5   5    3.92    0.34
   0   5  -5    7.79    0.51
   0  -5   5    7.70    0.53
   1   5  -5   15.48    0.65
  -1  -5   5   17.45    0.72
   2   5  -5   11.48    0.64
  -2  -5   5   13.04    0.71
   3   5  -5   18.96    0.77
  -3  -5   5   25.87    0.88
   4   5  -5    0.61    0.55
   5   5  -5    7.24    0.54
   6   5  -5   15.36    0.92
   7   5  -5    1.35    0.44
   8   5  -5    0.38    0.77
   9   5  -5   -0.21    0.99
  10   5  -5    3.62    0.62
  11  -5   4   -0.46    1.03
  10  -5   4    0.81    0.94
   9  -5   4    0.56    0.87
   8  -5   4    0.75    0.57
   7  -5   4    0.98    0.46
   6  -5   4    3.65    0.45
   5  -5   4   64.50    1.28
  -4   5  -4    7.80    0.61
   4  -5   4    6.79    0.60
  -3   5  -4   23.91    0.75
   3  -5   4   22.88    0.74
  -2   5  -4    3.68    0.34
   2  -5   4    5.07    0.49
  -1   5  -4   21.82    0.67
   1  -5   4   23.09    0.70
   0   5  -4   14.77    0.58
   0  -5   4   16.62    0.63
   1   5  -4   45.77    0.91
  -1  -5   4   59.26    1.03
   2   5  -4    0.31    0.49
  -2  -5   4    1.56    0.30
   3   5  -4    0.30    0.49
  -3  -5   4    0.26    0.53
   4   5  -4    0.36    0.52
   5   5  -4   11.67    0.83
   6   5  -4    9.32    0.60
   7   5  -4    3.31    0.47
   8   5  -4    0.44    0.83
   9   5  -4    5.42    0.61
  10   5  -4   -0.04    1.05
  11  -5   3    0.62    1.02
  10  -5   3   -0.50    0.95
   9  -5   3    2.14    0.51
   8  -5   3    6.87    0.65
   7  -5   3   23.75    1.11
   6  -5   3   77.94    1.47
   5  -5   3    0.23    0.59
  -4   5  -3   41.59    0.96
   4  -5   3   40.70    0.96
  -3   5  -3    6.69    0.56
   3  -5   3    8.19    0.56
  -2   5  -3   43.85    0.86
   2  -5   3   52.49    0.94
  -1   5  -3   52.81    0.90
   1  -5   3   64.22    0.99
   0   5  -3    0.47    0.41
   0  -5   3    0.63    0.43
   1   5  -3   40.60    0.84
  -1  -5   3   55.10    0.99
   2   5  -3   50.64    1.00
  -2  -5   3   74.89    1.18
   3   5  -3   -0.15    0.50
  -3  -5   3    0.73    0.54
   4   5  -3    2.71    0.34
   5   5  -3    0.80    0.60
   6   5  -3    7.88    0.61
   7   5  -3    2.92    0.49
   8   5  -3    0.95    0.78
   9   5  -3    0.17    1.00
  10   5  -3    2.49    0.64
  11  -5   2    0.65    0.69
  10  -5   2   -0.11    0.93
   9  -5   2    1.44    0.50
   8  -5   2    5.80    0.52
   7  -5   2   87.48    1.64
   6  -5   2   16.04    0.92
  -5   5  -2   48.17    1.09
   5  -5   2   45.96    1.06
  -4   5  -2   15.36    0.67
   4  -5   2   13.80    0.67
  -3   5  -2    0.89    0.25
   3  -5   2    1.24    0.26
  -2   5  -2   13.85    0.61
   2  -5   2   18.40    0.66
  -1   5  -2  106.35    1.21
   1  -5   2  142.45    1.39
   0   5  -2   10.14    0.51
   0  -5   2   14.89    0.60
   1   5  -2    6.67    0.49
  -1  -5   2   10.40    0.59
   2   5  -2   92.17    1.28
  -2  -5   2  131.17    1.52
   3   5  -2    6.69    0.59
  -3  -5   2    9.38    0.71
   4   5  -2    4.73    0.42
   5   5  -2    6.72    0.53
   6   5  -2    3.61    0.47
   7   5  -2    5.36    0.53
   8   5  -2   -0.16    0.83
   9   5  -2    1.14    0.96
  10   5  -2    1.36    1.04
  12  -5   1    3.09    0.71
  11  -5   1    2.76    0.64
  10  -5   1    0.33    0.87
   9  -5   1    0.40    0.86
   8  -5   1   19.61    1.06
   7  -5   1   12.24    0.96
   6  -5   1   13.28    0.90
  -5   5  -1   61.77    1.19
   5  -5   1   63.17    1.19
  -4   5  -1   46.71    0.98
   4  -5   1   49.43    1.00
  -3   5  -1    5.97    0.50
   3  -5   1    8.50    0.57
  -2   5  -1   44.61    0.86
   2  -5   1   64.19    1.01
  -1   5  -1    0.48    0.38
   1  -5   1    0.16    0.43
   0   5  -1   21.74    0.64
   0  -5   1   32.07    0.78
   1   5  -1   22.63    0.70
  -1  -5   1   35.79    0.84
   2   5  -1   46.10    0.98
  -2  -5   1   67.97    1.15
   3   5  -1    8.39    0.62
  -3  -5   1   12.03    0.75
   4   5  -1    0.56    0.55
   5   5  -1    3.65    0.39
   6   5  -1   14.56    1.00
   7   5  -1   -0.92    0.88
   8   5  -1   -0.27    0.93
   9   5  -1    0.18    0.97
  12  -5   0    4.94    0.75
  11  -5   0    0.89    1.08
  10  -5   0    0.01    0.88
   9  -5   0   10.41    0.71
   8  -5   0    1.03    0.81
   7  -5   0   23.33    1.12
   6  -5   0   -0.43    0.74
  -5   5   0   16.65    0.75
   5  -5   0   19.62    0.78
  -4   5   0   -0.54    0.47
   4  -5   0    0.38    0.34
  -3   5   0   14.37    0.62
   3  -5   0   20.16    0.71
  -2   5   0  137.51    1.41
   2  -5   0  214.47    1.74
  -1   5   0   75.96    1.06
   1  -5   0  122.51    1.33
   0   5   0    0.21    0.41
   0  -5   0    0.46    0.45
   1   5   0   56.34    1.00
  -1  -5   0   81.10    1.20
   2   5   0   32.37    0.89
  -2  -5   0   42.96    1.01
   3   5   0   -0.22    0.52
   4   5   0    0.91    0.31
   5   5   0    0.02    0.62
   6   5   0    1.45    0.45
   7   5   0   16.44    1.16
   8   5   0   -0.27    0.94
   9   5   0    0.61    0.97
  12  -5  -1   -1.42    1.26
  11  -5  -1    4.14    0.65
  10  -5  -1    0.31    0.89
   9  -5  -1    5.22    0.52
   8  -5  -1   -1.17    0.78
   7  -5  -1    2.88    0.50
   6  -5  -1    1.05    0.77
  -5   5   1   45.70    1.07
   5  -5  -1   56.59    1.15
  -4   5   1   -0.10    0.46
   4  -5  -1    0.50    0.35
  -3   5   1   11.18    0.58
   3  -5  -1   17.71    0.69
  -2   5   1   26.77    0.73
   2  -5  -1   45.06    0.91
  -1   5   1   11.23    0.55
   1  -5  -1   19.10    0.71
   0   5   1   28.62    0.77
   0  -5  -1   48.79    0.95
   1   5   1    0.75    0.27
  -1  -5  -1    0.78    0.31
   2   5   1   -0.99    0.50
  -2  -5  -1   -0.83    0.57
   3   5   1    0.19    0.58
   4   5   1    3.17    0.37
   5   5   1   -0.07    0.64
   6   5   1    4.83    0.49
   7   5   1    3.18    0.58
   8   5   1    3.84    0.61
   9   5   1    0.25    1.02
  12  -5  -2    0.72    1.12
  11  -5  -2    8.63    0.81
  10  -5  -2    0.28    0.91
   9  -5  -2    1.06    0.48
   8  -5  -2    1.57    0.47
   7  -5  -2   68.88    1.53
   6  -5  -2  143.05    1.90
   5  -5  -2    2.78    0.37
  -4   5   2   31.77    0.84
   4  -5  -2   42.77    1.00
  -3   5   2   -0.40    0.44
   3  -5  -2   -0.58    0.49
  -2   5   2   24.98    0.74
   2  -5  -2   40.24    0.92
  -1   5   2    9.00    0.56
   1  -5  -2   13.69    0.68
   0   5   2   11.29    0.61
   0  -5  -2   20.93    0.75
   1   5   2   14.07    0.67
  -1  -5  -2   19.28    0.80
   2   5   2    5.60    0.44
   3   5   2   70.76    1.38
   4   5   2    0.37    0.62
   5   5   2    6.49    0.52
   6   5   2   -0.24    0.79
   7   5   2   14.30    1.23
   8   5   2   -0.14    1.00
   9   5   2    0.54    1.02
  12  -5  -3    2.77    0.69
  11  -5  -3   -0.22    1.11
  10  -5  -3    2.52    0.55
   9  -5  -3    0.88    0.60
   8  -5  -3    3.18    0.50
   7  -5  -3   26.34    1.11
   6  -5  -3   69.72    1.50
   5  -5  -3    6.48    0.52
  -4   5   3    2.88    0.30
   4  -5  -3    4.28    0.42
  -3   5   3    4.30    0.36
   3  -5  -3    5.95    0.44
  -2   5   3   15.32    0.65
   2  -5  -3   22.25    0.81
  -1   5   3   17.64    0.70
   1  -5  -3   26.91    0.85
   0   5   3    4.76    0.38
   0  -5  -3    8.03    0.59
   1   5   3    1.28    0.28
   2   5   3    3.22    0.34
   3   5   3    5.78    0.47
   4   5   3    1.98    0.38
   5   5   3    0.32    0.71
   6   5   3    0.18    0.77
   7   5   3    0.85    0.73
   8   5   3    6.41    0.70
  12  -5  -4    0.84    1.17
  11  -5  -4    0.89    1.05
  10  -5  -4    0.72    0.94
   9  -5  -4    1.21    0.85
   8  -5  -4   -1.18    0.81
   7  -5  -4    2.93    0.50
   6  -5  -4   57.09    1.41
   5  -5  -4    3.10    0.42
   4  -5  -4    2.12    0.36
  -3   5   4    0.60    0.48
   3  -5  -4    1.58    0.32
  -2   5   4    9.73    0.65
   2  -5  -4   16.19    0.76
  -1   5   4   21.75    0.77
   1  -5  -4   29.06    0.92
   0   5   4    2.02    0.29
   0  -5  -4    2.35    0.34
   1   5   4    7.31    0.64
   2   5   4    7.48    0.72
   3   5   4   -0.07    0.61
   4   5   4    0.46    0.66
   5   5   4    1.60    0.43
   6   5   4   -0.44    0.81
   7   5   4    7.88    0.78
   8   5   4    4.58    0.70
  12  -5  -5    4.48    0.74
  11  -5  -5    4.49    0.68
  10  -5  -5    1.19    0.95
   9  -5  -5    0.59    0.48
   8  -5  -5    2.86    0.49
   7  -5  -5   10.52    0.92
   6  -5  -5   69.68    1.52
   5  -5  -5   15.15    0.94
   4  -5  -5   -0.27    0.60
   3  -5  -5    0.81    0.60
   2  -5  -5    0.34    0.57
   1  -5  -5   20.50    0.88
   0   5   5    3.92    0.34
   0  -5  -5    5.50    0.49
   1   5   5    0.03    0.59
   2   5   5    0.75    0.61
   3   5   5    1.31    0.40
   4   5   5   20.89    1.05
   5   5   5   -0.35    0.76
   6   5   5    0.35    0.59
   7   5   5    1.30    0.95
  11  -5  -6    3.86    0.66
  10  -5  -6    0.75    0.71
   9  -5  -6    0.10    0.88
   8  -5  -6    0.21    0.81
   7  -5  -6    5.96    0.54
   6  -5  -6    6.15    0.55
   5  -5  -6   -0.07    0.76
   4  -5  -6    2.92    0.41
   3  -5  -6    0.67    0.62
   2  -5  -6    0.40    0.61
   1  -5  -6   12.27    0.83
   0   5   6   -0.40    0.59
   0  -5  -6    0.69    0.47
   1   5   6    9.55    0.72
   2   5   6    1.61    0.37
   3   5   6    6.48    0.57
   4   5   6    0.27    0.43
   5   5   6   -0.13    0.79
   6   5   6    0.90    0.89
   7   5   6    1.58    0.61
  11  -5  -7    3.75    0.71
  10  -5  -7    0.46    1.04
   9  -5  -7    0.95    0.90
   8  -5  -7    4.71    0.55
   7  -5  -7    7.21    0.67
   6  -5  -7    0.54    0.81
   5  -5  -7   52.50    1.44
   4  -5  -7    3.40    0.43
   3  -5  -7   -0.59    0.65
   2  -5  -7   -0.73    0.70
   1  -5  -7   31.90    1.11
   0   5   7    5.39    0.49
   0  -5  -7    7.39    0.58
   1   5   7   -1.49    0.62
   2   5   7   -1.64    0.68
   3   5   7    0.43    0.70
   4   5   7   -0.13    0.78
   5   5   7   -0.67    0.85
   6   5   7    1.90    0.54
  11  -5  -8    1.24    1.15
  10  -5  -8    0.85    1.05
   9  -5  -8    0.12    0.94
   8  -5  -8    0.72    0.64
   7  -5  -8    2.31    0.54
   6  -5  -8   -1.51    0.89
   5  -5  -8    0.38    0.61
   4  -5  -8    3.91    0.47
   3  -5  -8    1.79    0.43
   2  -5  -8   -0.71    0.71
   1  -5  -8    0.02    0.76
   0   5   8    1.23    0.40
   0  -5  -8    2.43    0.48
   1   5   8   -1.75    0.71
   2   5   8    0.83    0.72
   3   5   8   -0.75    0.75
   4   5   8   -0.61    0.83
   5   5   8    0.79    0.51
   6   5   8    1.19    1.01
  11  -5  -9    3.12    0.73
  10  -5  -9    1.12    0.63
   9  -5  -9    0.65    0.95
   8  -5  -9    0.46    1.00
   7  -5  -9    1.67    0.56
   6  -5  -9   -0.17    0.85
   5  -5  -9    9.49    0.74
   4  -5  -9    0.65    0.87
   3  -5  -9    0.95    0.48
   2  -5  -9    0.02    0.78
   1  -5  -9    0.97    0.79
   0   5   9    2.42    0.45
   0  -5  -9    4.09    0.53
   1   5   9   -0.32    0.75
   2   5   9    0.97    0.76
   3   5   9   -0.50    0.81
   4   5   9   -0.25    0.88
   5   5   9   -1.35    0.98
  10  -5 -10    0.60    1.15
   9  -5 -10    0.78    1.01
   8  -5 -10    1.37    0.97
   7  -5 -10    0.02    0.99
   6  -5 -10   -0.81    0.99
   5  -5 -10    2.15    0.55
   4  -5 -10    0.63    0.84
   3  -5 -10    4.49    0.53
   2  -5 -10    0.03    0.60
   1  -5 -10   -1.04    0.86
   0   5  10    0.86    0.46
   0  -5 -10    0.98    0.67
   1   5  10    0.05    0.78
   2   5  10    0.72    0.84
   3   5  10   -1.45    0.87
   4   5  10   -0.35    0.91
  10  -5 -11   -0.99    1.14
   9  -5 -11    0.64    0.76
   8  -5 -11    0.24    0.99
   7  -5 -11    0.93    1.01
   6  -5 -11    1.44    1.01
   5  -5 -11    0.72    0.95
   4  -5 -11    6.44    0.61
   3  -5 -11   -0.52    0.90
   2  -5 -11    2.53    0.55
   1  -5 -11   -1.42    0.92
   0   5  11    0.23    0.84
   0  -5 -11    1.86    0.57
   1   5  11   -0.08    0.88
   2   5  11   -1.91    0.89
   3   5  11   -1.36    0.96
   9  -5 -12   -0.51    1.11
   8  -5 -12    1.41    0.65
   7  -5 -12   -0.69    1.06
   6  -5 -12   -0.49    1.02
   5  -5 -12   -0.41    0.97
   4  -5 -12    1.87    0.57
   3  -5 -12    5.94    0.63
   2  -5 -12   -0.47    1.00
   1  -5 -12   -0.40    1.00
   0   5  12    0.57    0.88
   0  -5 -12   -0.84    1.03
   1   5  12    1.71    0.55
   2   5  12   -0.71    0.95
   8  -5 -13   -0.61    1.08
   7  -5 -13    1.20    1.11
   6  -5 -13    0.98    0.62
   5  -5 -13   -0.92    1.07
   4  -5 -13   -0.61    1.05
   3  -5 -13   -0.42    1.08
   2  -5 -13    0.27    1.06
   1  -5 -13   -0.09    1.02
   0   5  13    1.21    0.54
   0  -5 -13    0.81    1.12
   1   5  13    1.27    0.93
   6  -5 -14    1.61    1.13
   5  -5 -14    0.80    1.02
   4  -5 -14   -0.74    1.04
   3  -5 -14   -0.55    1.08
   2  -5 -14   -0.60    1.15
   1  -5 -14   -0.03    1.09
   1   6 -18   -0.81    1.04
   2   6 -18    0.62    1.03
   3   6 -18   -1.08    1.11
   2  -6  17   -0.09    1.02
   1  -6  17    0.84    0.94
   0   6 -17   -1.50    1.06
   0  -6  17   -1.04    0.99
   1   6 -17   -0.91    1.01
   2   6 -17   -0.95    1.00
   3   6 -17    1.84    0.62
   4   6 -17    1.15    1.02
   5   6 -17    0.56    0.78
   4  -6  16   -1.73    1.05
   3  -6  16    4.48    0.63
   2  -6  16   -0.12    1.02
   1  -6  16   -2.35    0.96
   0   6 -16   -1.00    0.96
   0  -6  16    0.14    0.88
   1   6 -16    1.01    0.54
   2   6 -16   -0.03    1.00
   3   6 -16    1.25    0.94
   4   6 -16   -0.93    0.99
   5   6 -16    0.65    1.02
   6   6 -16   -1.46    1.14
   5  -6  15    0.99    0.99
   4  -6  15   -0.84    1.01
   3  -6  15    0.68    1.03
   2  -6  15   -1.19    0.95
   1  -6  15    0.48    0.85
   0   6 -15    0.53    0.90
   0  -6  15   -1.45    0.86
   1   6 -15   -0.52    0.90
   2   6 -15    3.92    0.59
   3   6 -15   -0.66    0.91
   4   6 -15    0.24    0.91
   5   6 -15    2.93    0.58
   6   6 -15    0.55    0.61
   7   6 -15    6.95    0.74
   6  -6  14   -0.56    1.01
   5  -6  14   -0.18    0.96
   4  -6  14    0.53    1.00
   3  -6  14    2.05    0.57
   2  -6  14   16.82    1.24
   1  -6  14    0.44    0.86
   0   6 -14   -0.77    0.90
   0  -6  14    0.45    0.83
   1   6 -14    0.75    0.83
   2   6 -14    2.50    0.52
   3   6 -14   -1.53    0.89
   4   6 -14    0.04    0.85
   5   6 -14    1.12    0.89
   6   6 -14   -0.19    1.06
   7   6 -14    1.06    0.78
   7  -6  13    0.99    1.03
   6  -6  13    1.35    0.55
   5  -6  13    1.06    0.86
   4  -6  13    1.28    0.88
   3  -6  13   15.82    1.17
   2  -6  13   15.39    1.18
   1  -6  13    1.94    0.51
   0   6 -13    1.50    0.53
   0  -6  13    1.99    0.49
   1   6 -13    3.08    0.51
   2   6 -13   -0.03    0.80
   3   6 -13    7.31    0.69
   4   6 -13   -1.04    0.83
   5   6 -13    1.18    0.51
   6   6 -13    0.51    0.93
   7   6 -13    0.37    1.11
   8   6 -13    1.12    1.22
   7  -6  12    0.38    1.00
   6  -6  12    1.65    0.55
   5  -6  12    0.03    0.86
   4  -6  12    6.68    0.67
   3  -6  12    1.52    0.52
   2  -6  12   20.17    1.21
   1  -6  12   11.12    0.98
   0   6 -12   18.73    1.20
   0  -6  12   17.06    1.08
   1   6 -12   -0.05    0.77
   2   6 -12    3.13    0.49
   3   6 -12   10.20    0.95
   4   6 -12   -0.43    0.76
   5   6 -12    0.41    0.87
   6   6 -12    3.36    0.55
   7   6 -12   19.17    1.29
   8   6 -12    5.62    0.69
   8  -6  11   -0.32    0.92
   7  -6  11   -0.12    0.97
   6  -6  11    0.36    0.90
   5  -6  11    1.24    0.84
   4  -6  11    1.93    0.45
   3  -6  11    2.33    0.47
   2  -6  11    1.95    0.50
   1  -6  11   10.42    0.98
   0   6 -11   13.06    1.05
   0  -6  11   12.75    0.96
   1   6 -11   14.89    1.04
   2   6 -11    8.02    0.63
   3   6 -11    5.98    0.51
   4   6 -11    1.02    0.76
   5   6 -11    1.15    0.45
   6   6 -11   -0.59    0.89
   7   6 -11    1.59    0.57
   8   6 -11   -0.45    1.04
   9   6 -11    7.50    0.69
   9  -6  10   -0.17    1.02
   8  -6  10    0.22    0.93
   7  -6  10    5.27    0.58
   6  -6  10   -0.02    0.92
   5  -6  10    3.57    0.49
   4  -6  10    1.09    0.74
   3  -6  10    7.84    0.59
   2  -6  10   70.28    1.56
   1  -6  10    0.82    0.78
   0   6 -10   69.07    1.48
   0  -6  10   61.14    1.37
   1   6 -10    1.49    0.51
   2   6 -10    4.63    0.48
   3   6 -10   23.36    1.07
   4   6 -10    4.74    0.49
   5   6 -10   -0.56    0.76
   6   6 -10    1.41    0.48
   7   6 -10    0.29    0.95
   8   6 -10    1.94    0.58
   9   6 -10   -0.52    1.02
   9  -6   9   -0.77    1.05
   8  -6   9    1.44    0.52
   7  -6   9   -0.54    0.86
   6  -6   9    0.63    0.83
   5  -6   9    0.54    0.70
   4  -6   9    0.51    0.66
   3  -6   9    0.89    0.65
   2  -6   9   -1.18    0.75
   1  -6   9   88.58    1.57
   0   6  -9   17.89    0.96
   0  -6   9   17.77    0.92
   1   6  -9  269.70    2.57
   2   6  -9   26.11    1.04
   3   6  -9    2.40    0.42
   4   6  -9    0.16    0.51
   5   6  -9    0.09    0.73
   6   6  -9    1.59    0.48
   7   6  -9   -1.30    0.94
   8   6  -9   10.03    0.82
   9   6  -9    1.40    0.99
   9  -6   8    1.04    1.10
   8  -6   8   -0.16    0.89
   7  -6   8    0.74    0.60
   6  -6   8    1.15    0.44
   5  -6   8    0.26    0.69
   4  -6   8   -0.45    0.61
   3  -6   8    0.94    0.35
   2  -6   8    2.93    0.38
   1  -6   8    6.69    0.55
   0   6  -8    0.53    0.64
   0  -6   8   -1.48    0.66
   1   6  -8    1.90    0.47
   2   6  -8   99.29    1.61
   3   6  -8    0.35    0.45
   4   6  -8    9.84    0.88
   5   6  -8    9.77    0.92
   6   6  -8   -0.45    0.78
   7   6  -8    0.84    0.91
   8   6  -8    3.16    0.60
   9   6  -8   -1.24    1.01
  10  -6   7    1.27    1.12
   9  -6   7    1.07    0.91
   8  -6   7    0.46    0.92
   7  -6   7    2.69    0.50
   6  -6   7    6.81    0.51
   5  -6   7    1.19    0.41
   4  -6   7   -0.08    0.59
   3  -6   7    0.44    0.59
   2  -6   7   -0.11    0.57
   1  -6   7   63.42    1.25
   0   6  -7   43.23    1.05
   0  -6   7   41.57    1.06
   2   6  -7   -0.31    0.70
   3   6  -7   -0.23    0.60
   4   6  -7   65.99    1.44
   5   6  -7   15.97    0.96
   6   6  -7    1.09    0.45
   7   6  -7   -1.44    0.84
   8   6  -7    2.57    0.55
   9   6  -7   -2.37    1.06
  10  -6   6    5.44    0.66
   9  -6   6   -1.10    0.99
   8  -6   6    0.71    0.83
   7  -6   6    7.08    0.65
   6  -6   6   -1.47    0.75
   5  -6   6   30.13    1.09
   4  -6   6   -0.46    0.58
   3  -6   6    8.42    0.64
   2  -6   6   12.09    0.68
  -1   6  -6    8.10    0.65
   1  -6   6    7.12    0.68
   0   6  -6   24.92    0.87
   0  -6   6   28.14    0.88
   1   6  -6    0.44    0.59
   2   6  -6   76.57    1.36
   3   6  -6    0.36    0.55
   4   6  -6   -1.15    0.69
   5   6  -6    2.96    0.45
   6   6  -6    2.09    0.47
   7   6  -6    0.78    0.81
   8   6  -6    2.07    0.53
   9   6  -6    6.92    0.67
  11  -6   5    0.91    1.06
  10  -6   5    1.18    1.18
   9  -6   5    5.51    0.62
   8  -6   5   -0.02    0.83
   7  -6   5    2.99    0.48
   6  -6   5    1.36    0.41
   5  -6   5    7.04    0.54
   4  -6   5   17.06    0.84
   3  -6   5    0.04    0.51
  -2   6  -5    2.81    0.29
   2  -6   5    3.03    0.31
  -1   6  -5   31.72    0.90
   1  -6   5   36.80    0.92
   0   6  -5   15.50    0.72
   0  -6   5   18.63    0.78
   1   6  -5    1.85    0.32
  -1  -6   5    2.71    0.35
   2   6  -5   16.67    0.76
   3   6  -5    2.69    0.32
   4   6  -5   13.46    0.81
   5   6  -5   10.12    0.86
   6   6  -5    4.85    0.48
   7   6  -5    0.05    0.74
   8   6  -5   -0.10    0.95
   9   6  -5    0.69    0.97
  11  -6   4    1.08    1.02
  10  -6   4    3.51    0.61
   9  -6   4   -0.24    0.93
   8  -6   4    3.45    0.51
   7  -6   4    6.73    0.65
   6  -6   4   29.93    1.11
   5  -6   4   13.43    0.83
   4  -6   4    0.12    0.56
  -3   6  -4    0.45    0.48
   3  -6   4    1.03    0.29
  -2   6  -4    0.51    0.45
   2  -6   4    0.38    0.45
  -1   6  -4   15.12    0.68
   1  -6   4   17.68    0.72
   0   6  -4    2.00    0.29
   0  -6   4    2.77    0.32
   1   6  -4    6.33    0.59
  -1  -6   4    9.21    0.64
   2   6  -4   -0.32    0.53
   3   6  -4   -0.14    0.56
   4   6  -4    8.20    0.54
   5   6  -4   -0.17    0.71
   6   6  -4   10.75    0.91
   7   6  -4    0.68    0.82
   8   6  -4    2.31    0.55
   9   6  -4    1.20    0.58
  11  -6   3   -0.01    1.03
  10  -6   3   -0.29    0.92
   9  -6   3    1.69    0.51
   8  -6   3    0.49    0.80
   7  -6   3    0.61    0.74
   6  -6   3    0.33    0.78
   5  -6   3   30.44    1.02
   4  -6   3    0.00    0.56
  -3   6  -3   -0.18    0.48
   3  -6   3    0.16    0.50
  -2   6  -3    4.16    0.37
   2  -6   3    5.53    0.40
  -1   6  -3    8.04    0.57
   1  -6   3   10.34    0.61
   0   6  -3   -0.13    0.45
   0  -6   3   -0.77    0.51
   1   6  -3   20.09    0.77
  -1  -6   3   26.10    0.87
   2   6  -3    6.66    0.44
   3   6  -3    6.06    0.45
   4   6  -3    2.52    0.39
   5   6  -3    9.72    0.85
   6   6  -3    0.74    0.77
   7   6  -3    2.15    0.48
   8   6  -3   -0.22    0.88
   9   6  -3    0.38    0.99
  11  -6   2   -1.45    1.04
  10  -6   2    1.16    0.91
   9  -6   2   13.37    1.12
   8  -6   2   -0.27    0.81
   7  -6   2   -0.88    0.78
   6  -6   2  113.14    1.74
   5  -6   2    0.65    0.68
   4  -6   2    8.20    0.66
  -3   6  -2    1.32    0.28
   3  -6   2    1.41    0.30
  -2   6  -2   10.58    0.60
   2  -6   2   14.46    0.67
  -1   6  -2    1.97    0.26
   1  -6   2    2.88    0.30
   0   6  -2   15.48    0.67
   0  -6   2   22.41    0.78
   1   6  -2    0.74    0.29
  -1  -6   2   -0.51    0.57
   2   6  -2    1.42    0.31
   3   6  -2    1.57    0.33
   4   6  -2    2.06    0.38
   5   6  -2   12.80    0.94
   6   6  -2    8.61    0.67
   7   6  -2    0.82    0.79
   8   6  -2    0.68    0.94
   9   6  -2    0.80    1.01
  11  -6   1    0.25    1.05
  10  -6   1   -0.22    0.95
   9  -6   1   -0.21    0.91
   8  -6   1    0.22    0.82
   7  -6   1    4.99    0.51
   6  -6   1    2.53    0.45
   5  -6   1   83.85    1.47
  -4   6  -1    9.37    0.67
   4  -6   1   11.83    0.74
  -3   6  -1    1.40    0.28
   3  -6   1    2.01    0.31
  -2   6  -1    0.21    0.45
   2  -6   1    0.47    0.50
  -1   6  -1   16.82    0.67
   1  -6   1   26.20    0.81
   0   6  -1    3.27    0.28
   0  -6   1    3.88    0.34
   1   6  -1    1.66    0.29
  -1  -6   1    1.90    0.34
   2   6  -1    0.15    0.56
   3   6  -1    1.81    0.34
   4   6  -1    0.84    0.62
   5   6  -1    2.91    0.43
   6   6  -1    3.13    0.50
   7   6  -1   -0.03    0.85
   8   6  -1    0.50    0.91
   9   6  -1    0.86    0.99
  11  -6   0    3.47    0.65
  10  -6   0   -0.58    0.91
   9  -6   0    4.23    0.55
   8  -6   0    0.12    0.80
   7  -6   0   27.84    1.15
   6  -6   0   64.48    1.41
   5  -6   0    3.80    0.41
   4  -6   0   45.68    1.09
  -3   6   0    0.33    0.48
   3  -6   0    1.25    0.29
  -2   6   0    8.69    0.60
   2  -6   0   13.03    0.70
  -1   6   0    7.39    0.57
   1  -6   0   11.68    0.67
   0   6   0    7.16    0.58
   0  -6   0   11.69    0.71
   1   6   0    4.58    0.39
   2   6   0    4.13    0.36
   3   6   0    0.30    0.57
   4   6   0    2.07    0.39
   5   6   0   -0.12    0.71
   6   6   0    0.39    0.80
   7   6   0   -0.31    0.92
   8   6   0    1.01    0.94
  12  -6  -1    1.49    1.18
  11  -6  -1    1.23    1.14
  10  -6  -1    1.67    0.55
   9  -6  -1    4.10    0.55
   8  -6  -1   -1.73    0.82
   7  -6  -1   83.97    1.68
   6  -6  -1   19.87    0.99
   5  -6  -1   70.61    1.41
   4  -6  -1    0.94    0.35
  -3   6   1   -0.02    0.48
   3  -6  -1    0.70    0.52
  -2   6   1    5.32    0.38
   2  -6  -1    9.54    0.66
  -1   6   1   27.78    0.83
   1  -6  -1   43.63    1.04
   0   6   1    0.33    0.36
   0  -6  -1    1.65    0.32
   1   6   1    0.36    0.55
   2   6   1   37.09    1.04
   3   6   1   -0.14    0.59
   4   6   1    0.39    0.67
   5   6   1    0.71    0.72
   6   6   1    0.27    0.58
   7   6   1    4.98    0.58
   8   6   1    1.16    0.93
  12  -6  -2    1.81    0.67
  11  -6  -2    4.63    0.70
  10  -6  -2    0.49    0.99
   9  -6  -2    0.36    0.90
   8  -6  -2    0.25    0.58
   7  -6  -2    0.18    0.94
   6  -6  -2    0.54    0.79
   5  -6  -2   40.84    1.17
   4  -6  -2   46.08    1.09
   3  -6  -2    4.63    0.45
  -2   6   2   16.21    0.71
   2  -6  -2   28.04    0.92
   1  -6  -2    0.13    0.43
   0   6   2   13.80    0.70
   0  -6  -2   24.60    0.90
   1   6   2    0.35    0.55
   2   6   2    3.30    0.37
   3   6   2    2.27    0.40
   4   6   2    0.85    0.38
   5   6   2   -0.35    0.77
   6   6   2    1.08    0.87
   7   6   2   -0.76    0.99
   8   6   2   -0.44    1.05
  11  -6  -3    0.59    1.17
  10  -6  -3    4.94    0.58
   9  -6  -3    5.83    0.59
   8  -6  -3   -0.76    0.79
   7  -6  -3    2.19    0.52
   6  -6  -3   15.72    1.02
   5  -6  -3   12.17    0.89
   4  -6  -3    0.69    0.66
   3  -6  -3   -0.53    0.61
   2  -6  -3   33.32    1.00
   1  -6  -3   42.28    1.10
   0   6   3    1.59    0.32
   0  -6  -3    2.90    0.37
   1   6   3    3.54    0.36
   2   6   3    7.95    0.53
   3   6   3   -0.18    0.68
   4   6   3    0.11    0.73
   5   6   3   -0.43    0.81
   6   6   3   -0.30    0.84
   7   6   3    4.00    0.62
  11  -6  -4    2.16    0.66
  10  -6  -4   -0.17    0.99
   9  -6  -4    2.38    0.56
   8  -6  -4    0.88    0.86
   7  -6  -4   10.15    0.76
   6  -6  -4   11.57    1.04
   5  -6  -4   59.05    1.41
   4  -6  -4    1.87    0.40
   3  -6  -4   -0.13    0.62
   2  -6  -4    5.59    0.51
   1  -6  -4   16.45    0.85
   0   6   4    7.68    0.68
   0  -6  -4   11.28    0.78
   1   6   4    0.88    0.35
   2   6   4   -0.55    0.64
   3   6   4    1.47    0.43
   4   6   4    3.17    0.47
   5   6   4    0.78    0.76
   6   6   4    1.10    0.84
   7   6   4    0.33    1.04
  11  -6  -5    6.48    0.74
  10  -6  -5    1.20    0.98
   9  -6  -5    0.69    0.96
   8  -6  -5    0.11    0.88
   7  -6  -5    8.89    0.73
   6  -6  -5   72.43    1.66
   5  -6  -5    0.96    0.86
   4  -6  -5   21.84    1.01
   3  -6  -5    0.11    0.66
   2  -6  -5    5.24    0.52
   1  -6  -5    3.99    0.44
   0   6   5    5.35    0.49
   0  -6  -5    8.06    0.58
   1   6   5    0.36    0.61
   2   6   5   -0.05    0.48
   3   6   5   18.65    1.05
   4   6   5   -1.01    0.78
   5   6   5   -0.64    0.85
   6   6   5   -0.04    0.89
   7   6   5    1.57    1.14
  11  -6  -6    1.35    1.14
  10  -6  -6    4.81    0.63
   9  -6  -6   -0.20    0.95
   8  -6  -6    3.20    0.55
   7  -6  -6    4.41    0.57
   6  -6  -6   19.77    1.29
   5  -6  -6   28.68    1.22
   4  -6  -6    0.56    0.73
   3  -6  -6    1.05    0.72
   2  -6  -6    1.66    0.41
   1  -6  -6   14.90    0.98
   0   6   6    5.39    0.52
   0  -6  -6    8.96    0.85
   1   6   6    0.51    0.62
   2   6   6    0.37    0.71
   3   6   6    3.57    0.46
   4   6   6    0.53    0.81
   5   6   6    0.21    0.86
   6   6   6   -0.59    0.99
  11  -6  -7    0.31    1.26
  10  -6  -7   -1.15    1.16
   9  -6  -7    0.79    0.96
   8  -6  -7    0.78    0.94
   7  -6  -7    1.91    0.54
   6  -6  -7    1.11    0.56
   5  -6  -7   -1.41    0.98
   4  -6  -7    7.72    0.66
   3  -6  -7    1.03    0.44
   2  -6  -7    0.44    0.78
   1  -6  -7    4.35    0.50
   0   6   7   -0.34    0.68
   0  -6  -7    0.52    0.46
   1   6   7    2.01    0.42
   2   6   7    0.76    0.52
   3   6   7   -1.55    0.82
   4   6   7    0.92    0.85
   5   6   7    1.23    0.92
  10  -6  -8    2.10    0.66
   9  -6  -8   -0.42    0.98
   8  -6  -8    0.13    1.01
   7  -6  -8   -1.40    1.02
   6  -6  -8   20.13    1.30
   5  -6  -8   20.57    1.24
   4  -6  -8    1.27    0.49
   3  -6  -8    0.59    0.81
   2  -6  -8   -1.75    0.83
   1  -6  -8    1.96    0.50
   0   6   8    2.39    0.44
   0  -6  -8    2.88    0.52
   1   6   8    0.94    0.70
   2   6   8    0.46    0.46
   3   6   8   -0.21    0.83
   4   6   8    6.86    0.61
   5   6   8    0.70    0.89
  10  -6  -9    1.20    1.18
   9  -6  -9    1.37    1.05
   8  -6  -9   -0.46    1.03
   7  -6  -9    4.90    0.62
   6  -6  -9    0.38    1.03
   5  -6  -9    0.27    0.71
   4  -6  -9    8.00    0.74
   3  -6  -9    0.48    0.87
   2  -6  -9   -0.55    0.84
   1  -6  -9   -0.03    0.92
   0   6   9    1.03    0.86
   0  -6  -9    1.25    0.92
   1   6   9    2.99    0.50
   2   6   9   -0.29    0.82
   3   6   9    0.67    0.89
   4   6   9    0.16    0.91
   9  -6 -10    0.23    1.07
   8  -6 -10    1.32    1.06
   7  -6 -10    0.38    1.04
   6  -6 -10    0.42    1.02
   5  -6 -10    9.86    0.84
   4  -6 -10    4.14    0.61
   3  -6 -10   -0.97    0.89
   2  -6 -10   -0.35    0.84
   1  -6 -10    3.76    0.58
   0   6  10    0.61    0.89
   0  -6 -10    3.22    0.58
   1   6  10   -0.14    0.86
   2   6  10   -0.31    0.86
   3   6  10   -2.48    0.97
   9  -6 -11   -0.97    1.13
   8  -6 -11   -0.86    1.11
   7  -6 -11    0.01    1.03
   6  -6 -11   -2.06    1.10
   5  -6 -11    1.10    1.08
   4  -6 -11    3.87    0.64
   3  -6 -11    1.33    0.92
   2  -6 -11   -0.62    0.99
   1  -6 -11   -0.17    0.94
   0   6  11    0.41    0.86
   0  -6 -11    1.36    1.01
   1   6  11   -0.53    0.93
   2   6  11    0.60    0.85
   8  -6 -12   -0.77    1.13
   7  -6 -12    1.54    1.09
   6  -6 -12    0.98    0.77
   5  -6 -12    1.48    1.10
   4  -6 -12    1.33    1.03
   3  -6 -12    0.08    1.07
   2  -6 -12    0.30    0.97
   1  -6 -12    1.06    0.56
   0   6  12    0.71    0.93
   0  -6 -12    1.60    0.62
   1   6  12   -0.16    0.93
   6  -6 -13    0.83    1.13
   5  -6 -13    0.96    1.11
   4  -6 -13    1.31    1.09
   3  -6 -13    3.23    0.68
   2  -6 -13   -0.13    1.08
   1  -6 -13   -0.57    1.11
   1  -7  17   -0.57    0.91
   0   7 -17   -0.75    1.16
   0  -7  17    1.76    0.59
   1   7 -17   -1.18    0.98
   2   7 -17    1.30    0.57
   3   7 -17   -0.33    1.07
   4   7 -17    2.60    0.68
   3  -7  16    0.03    0.98
   2  -7  16    0.00    0.66
   1  -7  16    1.31    0.89
   0   7 -16    0.26    1.00
   0  -7  16   -1.33    0.95
   1   7 -16    0.92    0.94
   2   7 -16   -1.37    1.03
   3   7 -16    2.81    0.61
   4   7 -16    0.96    0.62
   5   7 -16   -1.74    1.09
   4  -7  15    0.01    0.99
   3  -7  15    0.85    0.98
   2  -7  15    0.43    0.87
   1  -7  15   -0.12    0.92
   0   7 -15    0.45    0.97
   0  -7  15   -0.82    0.88
   1   7 -15    0.79    0.89
   2   7 -15   -0.04    0.93
   3   7 -15   -0.91    1.02
   4   7 -15    3.09    0.60
   5   7 -15    4.43    0.65
   6   7 -15   -0.61    1.14
   5  -7  14   -0.24    0.96
   4  -7  14    1.10    0.87
   3  -7  14    1.34    0.55
   2  -7  14    0.29    0.87
   1  -7  14   -0.84    0.91
   0   7 -14    0.28    0.88
   0  -7  14   -0.14    0.83
   1   7 -14   -1.34    0.89
   2   7 -14    0.68    0.63
   3   7 -14    3.19    0.55
   4   7 -14    0.37    0.90
   5   7 -14    1.40    0.96
   6   7 -14    6.88    0.66
   7   7 -14    8.77    0.74
   6  -7  13    0.78    0.93
   5  -7  13   -1.07    0.94
   4  -7  13    0.73    0.62
   3  -7  13    7.80    0.72
   2  -7  13    1.09    0.91
   1  -7  13   -0.64    0.81
   0   7 -13    2.24    0.52
   0  -7  13    2.85    0.48
   1   7 -13    1.29    0.47
   2   7 -13    1.08    0.50
   3   7 -13    1.00    0.88
   4   7 -13    0.46    0.88
   5   7 -13    1.17    0.91
   6   7 -13   -0.10    1.03
   7   7 -13   -1.36    1.16
   7  -7  12    1.36    0.58
   6  -7  12    0.04    0.92
   5  -7  12    0.38    0.48
   4  -7  12    0.54    0.84
   3  -7  12    0.32    0.88
   2  -7  12    1.32    0.90
   1  -7  12    1.01    0.81
   0   7 -12    0.27    0.78
   0  -7  12    0.02    0.77
   1   7 -12   -0.29    0.77
   2   7 -12    6.38    0.53
   3   7 -12    1.15    0.48
   4   7 -12    1.33    0.48
   5   7 -12    4.16    0.51
   6   7 -12   -1.35    1.01
   7   7 -12    6.16    0.70
   8   7 -12   -0.98    1.22
   8  -7  11   -1.08    1.00
   7  -7  11    0.74    0.96
   6  -7  11    0.82    0.90
   5  -7  11   -0.64    0.87
   4  -7  11    5.13    0.51
   3  -7  11   -0.11    0.81
   2  -7  11   41.80    1.35
   1  -7  11   -0.37    0.78
   0   7 -11   -1.41    0.80
   0  -7  11    0.23    0.72
   1   7 -11    0.83    0.42
   2   7 -11    0.88    0.81
   3   7 -11    0.30    0.74
   4   7 -11    0.86    0.79
   5   7 -11    0.91    0.84
   6   7 -11    1.12    0.90
   7   7 -11    2.09    0.61
   8   7 -11   18.14    1.53
   8  -7  10   -0.65    0.94
   7  -7  10    0.68    0.92
   6  -7  10    2.24    0.53
   5  -7  10    0.30    0.80
   4  -7  10   -0.21    0.78
   3  -7  10   13.20    0.99
   2  -7  10   31.36    1.27
   1  -7  10    7.64    0.66
   0   7 -10    1.01    0.45
   0  -7  10    2.90    0.44
   1   7 -10    1.13    0.43
   2   7 -10    0.84    0.74
   3   7 -10   20.42    1.05
   4   7 -10    0.76    0.79
   5   7 -10    0.24    0.60
   6   7 -10    0.91    0.87
   7   7 -10    0.61    1.02
   8   7 -10    3.34    0.70
   9  -7   9    0.60    1.01
   8  -7   9    1.18    0.96
   7  -7   9   -0.45    0.93
   6  -7   9    7.94    0.65
   5  -7   9    0.68    0.75
   4  -7   9    9.14    0.65
   3  -7   9    1.24    0.43
   2  -7   9   14.71    1.00
   1  -7   9   19.53    1.03
   0   7  -9    7.17    0.57
   0  -7   9    6.48    0.59
   1   7  -9    9.82    0.93
   2   7  -9   -0.57    0.70
   3   7  -9   13.94    0.99
   4   7  -9   -0.19    0.74
   5   7  -9    2.37    0.45
   6   7  -9    0.72    0.88
   7   7  -9   15.13    1.22
   8   7  -9    0.73    0.65
   9  -7   8    0.19    1.04
   8  -7   8    0.69    0.89
   7  -7   8    0.53    0.84
   6  -7   8   10.54    0.87
   5  -7   8    2.72    0.45
   4  -7   8    1.40    0.41
   3  -7   8   15.08    0.90
   2  -7   8   12.97    0.94
   1  -7   8   60.62    1.44
   0   7  -8    5.47    0.45
   0  -7   8    5.67    0.47
   1   7  -8   32.88    1.12
   2   7  -8   10.02    0.86
   3   7  -8    6.25    0.58
   4   7  -8    0.46    0.76
   5   7  -8    0.40    0.75
   6   7  -8   -0.86    0.87
   7   7  -8    0.10    0.96
   8   7  -8   -0.58    1.05
  10  -7   7    0.71    1.12
   9  -7   7   -0.36    1.02
   8  -7   7    0.61    0.51
   7  -7   7    3.82    0.52
   6  -7   7    2.00    0.48
   5  -7   7   12.35    0.92
   4  -7   7    0.30    0.61
   3  -7   7    6.16    0.53
   2  -7   7   68.06    1.42
   1  -7   7    4.07    0.47
   0   7  -7   74.25    1.44
   0  -7   7   76.58    1.47
   1   7  -7    5.08    0.50
   2   7  -7   25.20    1.05
   3   7  -7   10.79    0.85
   4   7  -7    1.99    0.45
   5   7  -7    0.91    0.76
   6   7  -7    0.60    0.84
   7   7  -7    0.45    0.88
   8   7  -7    0.48    1.06
   9   7  -7    0.75    1.07
  10  -7   6    1.51    0.66
   9  -7   6    2.79    0.61
   8  -7   6   -0.43    0.87
   7  -7   6    2.86    0.51
   6  -7   6    0.15    0.78
   5  -7   6    1.37    0.42
   4  -7   6   -0.31    0.64
   3  -7   6    1.21    0.36
   2  -7   6    7.20    0.54
   1  -7   6  116.75    1.69
   0   7  -6   30.46    1.04
   0  -7   6   35.83    1.09
   1   7  -6  241.42    2.40
   2   7  -6    2.24    0.45
   3   7  -6    0.75    0.65
   4   7  -6    4.67    0.47
   5   7  -6    0.60    0.76
   6   7  -6    1.21    0.46
   7   7  -6   -0.53    0.90
   8   7  -6    4.36    0.64
   9   7  -6   -1.11    1.18
  10  -7   5    0.96    1.08
   9  -7   5   12.32    0.87
   8  -7   5   -0.39    0.86
   7  -7   5    1.12    0.79
   6  -7   5    2.09    0.45
   5  -7   5    2.42    0.41
   4  -7   5    0.17    0.60
   3  -7   5    0.70    0.57
   2  -7   5    5.22    0.48
   1  -7   5    0.89    0.38
   0   7  -5   13.93    0.81
   0  -7   5   15.72    0.89
   1   7  -5    5.78    0.57
   2   7  -5  139.14    1.91
   3   7  -5    0.07    0.69
   4   7  -5    8.59    0.84
   5   7  -5   14.23    1.07
   6   7  -5    0.66    0.79
   7   7  -5    1.96    0.51
   8   7  -5    2.03    0.58
  11  -7   4    0.86    1.12
  10  -7   4    0.67    1.11
   9  -7   4    1.78    0.57
   8  -7   4   -0.87    0.95
   7  -7   4    7.14    0.63
   6  -7   4    4.42    0.48
   5  -7   4    6.37    0.56
   4  -7   4    0.55    0.59
   3  -7   4    0.38    0.33
   2  -7   4    0.21    0.58
   1  -7   4   52.36    1.15
   0   7  -4   55.49    1.20
   0  -7   4   70.84    1.38
   1   7  -4  113.02    1.66
   2   7  -4    4.56    0.45
   3   7  -4    5.38    0.41
   4   7  -4   33.54    1.17
   5   7  -4   15.45    1.03
   6   7  -4    1.21    0.83
   7   7  -4   -0.74    0.87
   8   7  -4    1.46    1.00
  11  -7   3   -0.89    1.09
  10  -7   3    9.33    0.84
   9  -7   3    1.06    0.58
   8  -7   3    2.24    0.52
   7  -7   3    9.14    0.88
   6  -7   3    2.36    0.44
   5  -7   3   44.84    1.20
   4  -7   3    0.90    0.61
   3  -7   3    0.15    0.57
   2  -7   3   14.65    0.77
   1  -7   3    8.51    0.72
   0   7  -3   55.51    1.19
   0  -7   3   79.50    1.42
   1   7  -3    2.43    0.38
   2   7  -3   59.06    1.33
   3   7  -3    0.67    0.37
   4   7  -3    0.49    0.72
   5   7  -3   -1.26    0.79
   6   7  -3    2.48    0.50
   7   7  -3    1.13    0.83
   8   7  -3    0.88    0.69
  11  -7   2    0.96    1.06
  10  -7   2    1.46    1.01
   9  -7   2   11.15    0.82
   8  -7   2    0.88    0.86
   7  -7   2    0.25    0.55
   6  -7   2    3.04    0.48
   5  -7   2    8.95    0.86
   4  -7   2   13.85    0.79
   3  -7   2    3.09    0.35
   2  -7   2    2.92    0.35
   1  -7   2    3.00    0.36
   0   7  -2   19.76    0.86
   0  -7   2   31.17    1.02
   1   7  -2    6.29    0.49
   2   7  -2    5.59    0.52
   3   7  -2    8.20    0.74
   4   7  -2    2.01    0.43
   5   7  -2    4.96    0.51
   6   7  -2    4.25    0.53
   7   7  -2   -0.48    0.94
   8   7  -2    0.85    0.96
  11  -7   1    0.69    1.03
  10  -7   1    3.08    0.63
   9  -7   1    0.62    0.97
   8  -7   1    0.94    0.87
   7  -7   1    2.90    0.49
   6  -7   1   32.68    1.18
   5  -7   1   20.91    0.99
   4  -7   1    0.18    0.66
   3  -7   1    1.00    0.32
   2  -7   1    0.38    0.55
   1  -7   1    2.20    0.36
   0   7  -1    0.08    0.55
   0  -7   1   -0.48    0.67
   1   7  -1   10.59    0.76
   2   7  -1    0.48    0.65
   3   7  -1    1.32    0.38
   4   7  -1    1.38    0.41
   5   7  -1    0.70    0.47
   6   7  -1    9.65    0.75
   7   7  -1    0.75    0.65
   8   7  -1    0.80    0.71
  11  -7   0    0.87    0.75
  10  -7   0   -1.70    0.99
   9  -7   0    6.04    0.59
   8  -7   0    1.16    0.88
   7  -7   0    1.65    0.49
   6  -7   0    4.28    0.49
   5  -7   0   35.12    1.18
   4  -7   0    6.50    0.53
   3  -7   0   -0.22    0.59
   2  -7   0    3.41    0.36
   1  -7   0    7.96    0.68
   0   7   0    0.70    0.32
   0  -7   0    0.46    0.65
   1   7   0    2.67    0.38
   2   7   0    2.58    0.40
   3   7   0    4.41    0.43
   4   7   0    2.07    0.43
   5   7   0    3.27    0.51
   6   7   0    0.19    0.89
   7   7   0    2.04    0.54
   8   7   0   -1.14    0.98
  11  -7  -1    1.00    1.04
  10  -7  -1   -0.89    1.00
   9  -7  -1   11.12    1.09
   8  -7  -1    7.93    0.68
   7  -7  -1    2.53    0.50
   6  -7  -1   44.97    1.33
   5  -7  -1    5.30    0.50
   4  -7  -1   15.42    0.84
   3  -7  -1    1.35    0.36
   2  -7  -1   14.97    0.82
   1  -7  -1    0.68    0.63
   0   7   1    1.87    0.35
   0  -7  -1    3.29    0.42
   1   7   1   11.37    0.81
   2   7   1    1.51    0.41
   3   7   1    0.94    0.65
   4   7   1    0.17    0.78
   5   7   1    5.30    0.51
   6   7   1    2.91    0.55
   7   7   1    0.58    0.91
  11  -7  -2   -1.60    1.15
  10  -7  -2   -0.10    1.02
   9  -7  -2    0.76    0.91
   8  -7  -2   -1.25    0.91
   7  -7  -2    0.91    0.86
   6  -7  -2   10.58    0.70
   5  -7  -2   58.72    1.43
   4  -7  -2    1.87    0.42
   3  -7  -2    2.14    0.39
   2  -7  -2    0.30    0.59
   1  -7  -2    7.65    0.74
   0   7   2   -0.78    0.57
   0  -7  -2    0.26    0.67
   1   7   2    0.14    0.61
   2   7   2    2.40    0.39
   3   7   2    0.59    0.77
   4   7   2   -0.26    0.71
   5   7   2    0.56    0.83
   6   7   2   -1.73    0.91
   7   7   2   -0.03    1.00
  11  -7  -3    2.73    0.68
  10  -7  -3    1.42    0.95
   9  -7  -3    3.43    0.60
   8  -7  -3   -0.05    0.85
   7  -7  -3    8.60    0.73
   6  -7  -3   26.22    1.23
   5  -7  -3   10.05    0.97
   4  -7  -3   21.90    1.03
   3  -7  -3   -0.71    0.69
   2  -7  -3    2.50    0.41
   1  -7  -3    0.13    0.67
   0   7   3    3.50    0.38
   0  -7  -3    6.04    0.45
   1   7   3   -0.02    0.67
   2   7   3   -0.19    0.69
   3   7   3    0.37    0.74
   4   7   3    0.84    0.79
   5   7   3   -1.46    0.86
   6   7   3   -1.39    0.96
   7   7   3   -0.17    1.02
  11  -7  -4    2.92    0.70
  10  -7  -4    0.00    0.77
   9  -7  -4    1.44    1.07
   8  -7  -4    2.24    0.55
   7  -7  -4   24.12    1.25
   6  -7  -4    3.23    0.54
   5  -7  -4   38.05    1.29
   4  -7  -4    5.15    0.48
   3  -7  -4    2.10    0.42
   2  -7  -4   -0.41    0.71
   1  -7  -4   13.27    0.95
   0   7   4    0.46    0.59
   0  -7  -4    0.78    0.70
   1   7   4    0.23    0.67
   2   7   4    3.45    0.46
   3   7   4    0.63    0.81
   4   7   4   -1.60    0.79
   5   7   4    0.14    0.88
   6   7   4   -0.23    0.94
  11  -7  -5    5.09    0.73
  10  -7  -5    1.70    0.65
   9  -7  -5   -0.94    1.00
   8  -7  -5    0.81    0.91
   7  -7  -5   -1.17    1.00
   6  -7  -5    3.64    0.58
   5  -7  -5    1.02    0.51
   4  -7  -5   23.73    1.13
   3  -7  -5    2.39    0.44
   2  -7  -5    2.14    0.45
   1  -7  -5    0.84    0.79
   0   7   5    7.36    0.55
   0  -7  -5   11.25    0.91
   1   7   5    0.89    0.40
   2   7   5   -1.23    0.75
   3   7   5   -1.09    0.82
   4   7   5    0.17    0.85
   5   7   5    1.16    0.88
   6   7   5   -1.20    1.04
  11  -7  -6   -0.45    1.18
  10  -7  -6    4.90    0.68
   9  -7  -6    1.36    0.61
   8  -7  -6    0.30    0.93
   7  -7  -6    0.30    0.96
   6  -7  -6    2.43    0.60
   5  -7  -6    3.52    0.57
   4  -7  -6    4.54    0.54
   3  -7  -6   -0.29    0.83
   2  -7  -6   -0.01    0.78
   1  -7  -6   11.70    0.96
   0   7   6   -0.19    0.71
   0  -7  -6   -0.64    0.82
   1   7   6    0.06    0.72
   2   7   6    1.95    0.45
   3   7   6    0.07    0.81
   4   7   6    1.25    0.90
   5   7   6   -1.20    0.94
  10  -7  -7    1.32    0.67
   9  -7  -7    1.00    1.08
   8  -7  -7   -0.03    1.03
   7  -7  -7    2.98    0.61
   6  -7  -7    8.76    0.83
   5  -7  -7   27.16    1.34
   4  -7  -7    4.89    0.57
   3  -7  -7    0.74    0.85
   2  -7  -7   -0.45    0.85
   1  -7  -7    4.18    0.52
   0   7   7    0.44    0.44
   0  -7  -7    2.17    0.52
   1   7   7    0.91    0.45
   2   7   7    0.17    0.82
   3   7   7    0.41    0.61
   4   7   7    2.59    0.55
  10  -7  -8    1.14    0.66
   9  -7  -8    1.61    1.13
   8  -7  -8   -0.21    0.97
   7  -7  -8   -1.46    1.06
   6  -7  -8   16.62    1.33
   5  -7  -8   -0.30    1.08
   4  -7  -8    0.39    0.97
   3  -7  -8    0.75    0.53
   2  -7  -8    2.37    0.51
   1  -7  -8    0.97    0.93
   0   7   8    2.74    0.48
   0  -7  -8    4.44    0.57
   1   7   8   -0.17    0.83
   2   7   8    1.08    0.82
   3   7   8    1.39    0.94
   4   7   8    0.58    0.92
   9  -7  -9    0.09    1.12
   8  -7  -9    0.61    0.77
   7  -7  -9    0.25    1.04
   6  -7  -9    2.71    0.65
   5  -7  -9    9.76    0.88
   4  -7  -9    1.38    0.59
   3  -7  -9    0.90    0.55
   2  -7  -9    0.59    0.93
   1  -7  -9    2.43    0.58
   0   7   9    0.86    0.64
   0  -7  -9    2.44    0.61
   1   7   9   -1.49    0.89
   2   7   9    0.46    0.64
   3   7   9    0.87    0.97
   8  -7 -10    0.76    1.09
   7  -7 -10    1.19    1.13
   6  -7 -10    0.75    1.12
   5  -7 -10    0.82    1.13
   4  -7 -10    6.98    0.70
   3  -7 -10    0.13    0.99
   2  -7 -10   -0.14    0.96
   1  -7 -10    0.07    1.01
   0   7  10   -0.42    0.91
   0  -7 -10   -0.46    1.04
   1   7  10    0.93    0.86
   2   7  10   -0.83    0.94
   7  -7 -11    1.43    1.09
   6  -7 -11    1.35    1.16
   5  -7 -11    6.46    0.75
   4  -7 -11    0.51    1.11
   3  -7 -11    0.59    1.05
   2  -7 -11   -0.63    0.99
   1  -7 -11   -0.39    1.05
   0   7  11    0.68    0.89
   0  -7 -11   -0.21    1.04
   6  -7 -12   -0.24    1.19
   5  -7 -12   -0.05    1.18
   4  -7 -12    3.47    0.73
   3  -7 -12   -1.33    1.12
   2  -7 -12   -1.98    1.14
   0   8 -17    1.52    1.07
   0  -8  17    1.32    1.01
   1   8 -17   -0.20    1.04
   2   8 -17    0.17    1.06
   2  -8  16   -1.16    1.00
   1  -8  16   -1.85    1.01
   0   8 -16    1.16    0.60
   0  -8  16    1.20    1.00
   1   8 -16   -0.19    1.00
   2   8 -16   -1.09    1.03
   3   8 -16    1.31    1.05
   4   8 -16   -0.81    1.16
   4  -8  15    2.75    0.59
   3  -8  15   -0.16    0.96
   2  -8  15    0.37    0.93
   1  -8  15   -0.54    0.98
   0   8 -15    1.33    0.99
   0  -8  15   -0.18    0.92
   1   8 -15    1.24    0.54
   2   8 -15   -0.18    0.95
   3   8 -15    1.85    0.59
   4   8 -15    1.15    0.61
   5   8 -15    5.61    0.69
   5  -8  14   -0.77    0.98
   4  -8  14    0.42    0.94
   3  -8  14   -0.34    1.00
   2  -8  14    0.85    0.92
   1  -8  14    0.45    0.86
   0   8 -14    5.01    0.60
   0  -8  14    5.10    0.58
   1   8 -14    0.31    0.86
   2   8 -14   -0.62    0.96
   3   8 -14   -0.49    0.99
   4   8 -14    4.92    0.62
   5   8 -14    0.85    1.08
   6   8 -14    1.07    1.16
   6  -8  13   -0.69    1.02
   5  -8  13   -1.18    0.93
   4  -8  13    3.61    0.55
   3  -8  13   -1.66    0.93
   2  -8  13    0.39    0.79
   1  -8  13    1.74    0.50
   0   8 -13    0.22    0.87
   0  -8  13   -0.26    0.86
   1   8 -13    2.04    0.49
   2   8 -13    0.72    0.81
   3   8 -13    7.73    0.74
   4   8 -13    0.71    0.70
   5   8 -13   -0.51    1.04
   6   8 -13    1.50    1.03
   7  -8  12    0.17    1.04
   6  -8  12    1.11    0.96
   5  -8  12    0.68    0.88
   4  -8  12    0.25    0.86
   3  -8  12    0.28    0.84
   2  -8  12    0.01    0.83
   1  -8  12    0.88    0.45
   0   8 -12    1.19    0.49
   0  -8  12    0.48    0.80
   1   8 -12   -0.93    0.84
   2   8 -12    2.92    0.50
   3   8 -12    1.08    0.84
   4   8 -12    6.15    0.60
   5   8 -12    5.61    0.60
   6   8 -12   -0.22    0.97
   7   8 -12    0.46    1.10
   7  -8  11    2.23    0.60
   6  -8  11   -0.12    0.98
   5  -8  11    0.12    0.87
   4  -8  11    0.94    0.78
   3  -8  11    0.45    0.85
   2  -8  11   -1.65    0.85
   1  -8  11    0.20    0.82
   0   8 -11    0.62    0.45
   0  -8  11    1.15    0.77
   1   8 -11   -0.68    0.81
   2   8 -11    1.43    0.47
   3   8 -11    3.31    0.51
   4   8 -11    0.95    0.87
   5   8 -11    0.00    0.95
   6   8 -11    4.28    0.62
   7   8 -11    9.14    0.87
   8  -8  10    0.04    1.04
   7  -8  10    0.15    0.99
   6  -8  10    0.04    0.91
   5  -8  10    1.16    0.84
   4  -8  10    0.51    0.80
   3  -8  10    4.07    0.49
   2  -8  10    0.98    0.85
   1  -8  10    1.95    0.45
   0   8 -10   10.20    0.93
   0  -8  10    9.75    0.95
   1   8 -10    2.51    0.45
   2   8 -10    0.71    0.73
   3   8 -10    0.69    0.76
   4   8 -10    1.11    0.85
   5   8 -10    1.00    0.52
   6   8 -10    0.00    0.99
   7   8 -10   -1.01    1.14
   8  -8   9    0.12    0.93
   7  -8   9    4.81    0.58
   6  -8   9    0.14    0.91
   5  -8   9   -0.09    0.83
   4  -8   9   -0.25    0.82
   3  -8   9    1.73    0.43
   2  -8   9   -0.36    0.80
   1  -8   9   13.08    1.02
   0   8  -9    0.15    0.73
   0  -8   9    0.23    0.51
   1   8  -9   -0.41    0.71
   2   8  -9    0.96    0.83
   3   8  -9    1.88    0.47
   4   8  -9    1.01    0.50
   5   8  -9    2.53    0.52
   6   8  -9   -0.01    0.90
   7   8  -9    7.44    0.68
   8   8  -9    1.49    1.22
   9  -8   8    0.64    0.71
   8  -8   8   -0.57    1.01
   7  -8   8    1.19    0.89
   6  -8   8    1.94    0.51
   5  -8   8    0.12    0.80
   4  -8   8    7.17    0.62
   3  -8   8    0.76    0.75
   2  -8   8   39.47    1.30
   1  -8   8   -0.76    0.83
   0   8  -8    0.61    0.73
   0  -8   8    0.22    0.74
   1   8  -8    0.37    0.64
   2   8  -8   -0.74    0.74
   3   8  -8   -0.16    0.77
   4   8  -8    1.48    0.48
   5   8  -8    1.27    0.48
   6   8  -8    1.16    0.84
   7   8  -8   -1.47    1.04
   8   8  -8   14.26    1.37
   9  -8   7    4.25    0.62
   8  -8   7    0.15    0.95
   7  -8   7    0.82    0.85
   6  -8   7    2.86    0.49
   5  -8   7    2.24    0.48
   4  -8   7    1.35    0.42
   3  -8   7    6.42    0.59
   2  -8   7   35.67    1.21
   1  -8   7   20.73    1.04
   0   8  -7    2.08    0.42
   0  -8   7    3.35    0.44
   1   8  -7   -0.45    0.73
   2   8  -7    3.01    0.41
   3   8  -7   15.90    1.02
   4   8  -7    2.66    0.49
   5   8  -7    0.28    0.78
   6   8  -7   -0.54    0.92
   7   8  -7    0.99    0.57
   8   8  -7    5.65    0.70
  10  -8   6   -1.14    1.10
   9  -8   6   -1.52    1.00
   8  -8   6    3.20    0.54
   7  -8   6   -0.85    0.88
   6  -8   6    6.78    0.65
   5  -8   6    0.75    0.46
   4  -8   6   10.52    0.85
   3  -8   6    2.47    0.43
   2  -8   6    0.88    0.76
   1  -8   6   17.69    1.01
   0   8  -6    3.09    0.43
   0  -8   6    3.57    0.47
   1   8  -6   20.36    0.99
   2   8  -6    0.49    0.69
   3   8  -6    5.66    0.50
   4   8  -6   -0.45    0.73
   5   8  -6   -0.20    0.86
   6   8  -6    0.34    0.83
   7   8  -6    5.50    0.64
   8   8  -6    0.09    1.10
  10  -8   5    2.41    0.64
   9  -8   5   -1.01    1.02
   8  -8   5    0.78    0.90
   7  -8   5    0.30    0.82
   6  -8   5   12.87    1.04
   5  -8   5    6.16    0.49
   4  -8   5    0.62    0.65
   3  -8   5   13.40    0.91
   2  -8   5   16.27    0.96
   1  -8   5   89.37    1.65
   0   8  -5    0.54    0.40
   0  -8   5    0.75    0.55
   1   8  -5   26.22    1.10
   2   8  -5    5.02    0.48
   3   8  -5    1.56    0.43
   4   8  -5   -0.87    0.78
   5   8  -5   -0.20    0.84
   6   8  -5   -0.10    0.85
   7   8  -5   -0.52    0.99
   8   8  -5    0.17    1.07
  10  -8   4    1.54    1.05
   9  -8   4    1.13    0.58
   8  -8   4    4.74    0.57
   7  -8   4    1.69    0.48
   6  -8   4    1.04    0.46
   5  -8   4   15.62    0.98
   4  -8   4    2.66    0.42
   3  -8   4    4.89    0.43
   2  -8   4   29.82    1.11
   1  -8   4    2.15    0.47
   0   8  -4   64.77    1.40
   0  -8   4   83.74    1.59
   1   8  -4    6.31    0.51
   2   8  -4   37.50    1.27
   3   8  -4    3.29    0.45
   4   8  -4   -0.19    0.80
   5   8  -4    2.02    0.51
   6   8  -4    0.58    0.86
   7   8  -4   -2.14    0.96
   8   8  -4    0.89    0.75
  10  -8   3    2.31    0.63
   9  -8   3    5.65    0.61
   8  -8   3    0.83    0.51
   7  -8   3    2.22    0.49
   6  -8   3   -0.29    0.77
   5  -8   3    2.91    0.47
   4  -8   3    0.50    0.41
   3  -8   3    1.77    0.39
   2  -8   3   14.44    0.91
   1  -8   3   34.18    1.16
   0   8  -3   22.61    1.06
   0  -8   3   34.25    1.23
   1   8  -3   81.96    1.63
   2   8  -3    3.34    0.51
   3   8  -3    2.04    0.45
   4   8  -3    3.85    0.49
   5   8  -3   -0.63    0.89
   6   8  -3   -1.01    0.88
   7   8  -3   -1.17    0.98
  11  -8   2    1.43    0.65
  10  -8   2    0.59    1.09
   9  -8   2   19.74    1.28
   8  -8   2    3.77    0.56
   7  -8   2   -1.26    0.84
   6  -8   2    1.18    0.82
   5  -8   2   13.49    0.95
   4  -8   2   -0.29    0.69
   3  -8   2   -0.96    0.66
   2  -8   2    5.68    0.54
   1  -8   2    9.88    0.91
   0   8  -2   14.98    0.95
   0  -8   2   26.54    1.11
   1   8  -2   23.58    1.12
   2   8  -2   89.98    1.77
   3   8  -2   -0.02    0.81
   4   8  -2    2.18    0.48
   5   8  -2    9.21    0.75
   6   8  -2    0.53    0.85
   7   8  -2    1.75    0.54
  11  -8   1   -0.16    1.11
  10  -8   1   -0.26    1.11
   9  -8   1    0.28    1.06
   8  -8   1    0.69    0.93
   7  -8   1    1.01    0.87
   6  -8   1    0.56    0.77
   5  -8   1    6.41    0.53
   4  -8   1    1.63    0.43
   3  -8   1   -1.52    0.68
   2  -8   1    0.65    0.64
   1  -8   1   12.08    0.88
   0   8  -1   22.58    1.04
   0  -8   1   39.67    1.27
   1   8  -1   49.72    1.38
   2   8  -1    4.22    0.54
   3   8  -1   12.89    0.94
   4   8  -1    6.87    0.68
   5   8  -1    5.30    0.58
   6   8  -1   -0.76    0.99
   7   8  -1    1.35    0.98
  11  -8   0   -1.21    1.13
  10  -8   0    6.60    0.70
   9  -8   0    4.20    0.64
   8  -8   0    6.91    0.60
   7  -8   0    0.15    0.88
   6  -8   0    7.24    0.65
   5  -8   0   18.83    1.12
   4  -8   0    0.55    0.75
   3  -8   0   -0.74    0.68
   2  -8   0    2.04    0.42
   1  -8   0    1.46    0.43
   0   8   0   30.30    1.14
   0  -8   0   48.61    1.41
   1   8   0    9.70    0.62
   2   8   0   21.91    1.15
   3   8   0    1.73    0.49
   4   8   0   -0.27    0.83
   5   8   0    0.41    0.94
   6   8   0    1.37    0.94
   7   8   0   -2.32    1.05
  11  -8  -1   -0.39    1.16
  10  -8  -1    1.06    0.75
   9  -8  -1    6.46    0.66
   8  -8  -1    3.77    0.60
   7  -8  -1   -0.12    0.90
   6  -8  -1    2.16    0.52
   5  -8  -1   12.87    0.99
   4  -8  -1    9.79    0.65
   3  -8  -1    1.90    0.41
   2  -8  -1    0.92    0.73
   1  -8  -1   -0.49    0.70
   0   8   1    2.26    0.43
   0  -8  -1    4.60    0.52
   1   8   1    1.83    0.45
   2   8   1   -1.36    0.84
   3   8   1   11.57    1.01
   4   8   1   -0.33    0.88
   5   8   1    0.75    0.95
   6   8   1    3.15    0.58
  11  -8  -2   -1.30    1.16
  10  -8  -2    0.93    0.62
   9  -8  -2   -0.75    1.06
   8  -8  -2   -0.06    1.01
   7  -8  -2    2.84    0.54
   6  -8  -2   18.28    1.18
   5  -8  -2    5.27    0.58
   4  -8  -2   -0.03    0.82
   3  -8  -2    0.10    0.78
   2  -8  -2   -0.47    0.72
   1  -8  -2    0.44    0.75
   0   8   2   -1.08    0.68
   0  -8  -2   -0.47    0.84
   1   8   2    5.72    0.50
   2   8   2   -0.43    0.85
   3   8   2   -0.17    0.88
   4   8   2    0.76    0.83
   5   8   2   -0.61    0.97
   6   8   2    5.21    0.62
  11  -8  -3   -0.58    1.11
  10  -8  -3   -0.44    1.11
   9  -8  -3    6.61    0.66
   8  -8  -3    5.11    0.61
   7  -8  -3    6.05    0.60
   6  -8  -3   -0.44    0.92
   5  -8  -3   39.24    1.41
   4  -8  -3    3.61    0.52
   3  -8  -3   -0.57    0.74
   2  -8  -3    0.98    0.75
   1  -8  -3    1.97    0.43
   0   8   3   -0.02    0.73
   0  -8  -3    0.44    0.49
   1   8   3    0.37    0.79
   2   8   3    3.77    0.52
   3   8   3    1.45    0.51
   4   8   3    0.75    0.88
   5   8   3    1.30    0.94
  10  -8  -4    0.23    1.08
   9  -8  -4    1.32    1.06
   8  -8  -4    6.17    0.65
   7  -8  -4    2.20    0.56
   6  -8  -4    5.78    0.61
   5  -8  -4    4.25    0.55
   4  -8  -4   12.41    1.09
   3  -8  -4   -1.05    0.80
   2  -8  -4    3.64    0.47
   1  -8  -4    0.84    0.79
   0   8   4    0.55    0.40
   0  -8  -4    0.09    0.80
   1   8   4    6.06    0.55
   2   8   4    0.03    0.85
   3   8   4   -1.21    0.91
   4   8   4    0.74    0.88
   5   8   4    1.04    0.56
  10  -8  -5   -0.66    1.13
   9  -8  -5    1.10    1.01
   8  -8  -5   -0.27    0.96
   7  -8  -5    1.20    0.98
   6  -8  -5    5.59    0.64
   5  -8  -5   22.94    1.29
   4  -8  -5    0.56    0.52
   3  -8  -5    1.02    0.48
   2  -8  -5   -0.25    0.81
   1  -8  -5    0.92    0.86
   0   8   5    0.00    0.74
   0  -8  -5    0.54    0.83
   1   8   5   -0.66    0.78
   2   8   5    0.02    0.88
   3   8   5    0.57    0.91
   4   8   5   -0.58    0.93
  10  -8  -6    1.20    0.81
   9  -8  -6    0.77    1.08
   8  -8  -6    0.64    1.07
   7  -8  -6    3.25    0.62
   6  -8  -6    4.51    0.65
   5  -8  -6    5.06    0.63
   4  -8  -6   11.92    1.18
   3  -8  -6   -0.39    0.89
   2  -8  -6   -0.57    0.87
   1  -8  -6    0.58    0.61
   0   8   6    1.26    0.45
   0  -8  -6    1.43    0.52
   1   8   6    0.61    0.56
   2   8   6    0.57    0.59
   3   8   6    0.54    0.89
   4   8   6    1.31    0.88
   9  -8  -7   -0.48    1.15
   8  -8  -7    1.08    1.11
   7  -8  -7    1.13    1.10
   6  -8  -7    0.55    1.03
   5  -8  -7    5.95    0.66
   4  -8  -7    4.73    0.62
   3  -8  -7    3.61    0.55
   2  -8  -7   -1.23    0.96
   1  -8  -7    3.94    0.56
   0   8   7    0.82    0.81
   0  -8  -7    0.58    0.96
   1   8   7   -0.25    0.86
   2   8   7    0.37    0.88
   3   8   7   -0.33    0.92
   9  -8  -8   -1.00    1.17
   8  -8  -8   -0.88    1.08
   7  -8  -8    0.34    1.08
   6  -8  -8    0.43    1.09
   5  -8  -8    0.96    1.10
   4  -8  -8    6.85    0.66
   3  -8  -8    1.47    0.58
   2  -8  -8    1.06    0.90
   1  -8  -8    1.06    0.95
   0   8   8    1.04    0.90
   0  -8  -8    1.73    0.60
   1   8   8    0.42    0.87
   2   8   8    0.92    0.86
   8  -8  -9   -0.49    1.11
   7  -8  -9    0.27    1.12
   6  -8  -9   -0.27    1.11
   5  -8  -9    0.24    1.16
   4  -8  -9    5.54    0.68
   3  -8  -9    2.23    0.58
   2  -8  -9    0.08    0.97
   1  -8  -9    1.45    1.07
   0   8   9    0.07    0.92
   0  -8  -9    1.35    0.97
   1   8   9    0.03    0.95
   7  -8 -10   -1.38    1.12
   6  -8 -10    0.58    0.84
   5  -8 -10    5.44    0.74
   4  -8 -10    1.58    0.68
   3  -8 -10    1.47    1.12
   2  -8 -10   -0.25    1.01
   1  -8 -10    0.28    1.09
   0   8  10    0.87    0.93
   0  -8 -10   -0.33    1.09
   5  -8 -11    0.99    1.18
   4  -8 -11   -0.08    1.17
   3  -8 -11    1.73    0.65
   1  -9  16    1.22    0.60
   0   9 -16   -0.64    1.11
   0  -9  16    0.25    1.01
   1   9 -16    0.66    1.01
   2   9 -16   -0.04    1.03
   3  -9  15    0.86    1.01
   2  -9  15    0.01    1.01
   1  -9  15    1.26    0.60
   0   9 -15    2.10    0.62
   0  -9  15    0.61    1.06
   1   9 -15    2.47    0.60
   2   9 -15   -0.40    1.01
   3   9 -15   -0.28    1.05
   4   9 -15    5.54    0.76
   4  -9  14    0.12    1.05
   3  -9  14    0.77    0.57
   2  -9  14    0.45    0.96
   1  -9  14    3.39    0.58
   0   9 -14   -0.15    1.01
   0  -9  14   -0.48    1.06
   1   9 -14    0.46    0.97
   2   9 -14   -0.59    0.98
   3   9 -14    0.23    0.99
   4   9 -14   -0.86    1.08
   5   9 -14    2.70    0.71
   5  -9  13   -1.02    1.06
   4  -9  13   -0.20    1.07
   3  -9  13    1.29    0.95
   2  -9  13   -0.72    0.93
   1  -9  13   -0.55    0.90
   0   9 -13    3.63    0.56
   0  -9  13    1.96    0.56
   1   9 -13   -0.08    0.92
   2   9 -13    1.02    0.90
   3   9 -13    0.97    1.00
   4   9 -13    1.00    1.01
   5   9 -13   -0.76    1.15
   6  -9  12    0.56    0.99
   5  -9  12   -0.64    1.02
   4  -9  12    3.67    0.61
   3  -9  12    0.55    0.64
   2  -9  12   -0.04    0.88
   1  -9  12    0.75    0.89
   0   9 -12    0.36    0.87
   0  -9  12    0.04    0.90
   1   9 -12    3.73    0.53
   2   9 -12    1.09    0.88
   3   9 -12    1.07    0.55
   4   9 -12   -1.03    1.03
   5   9 -12   10.45    0.93
   6   9 -12    0.29    1.15
   7  -9  11    1.01    1.01
   6  -9  11   -0.73    0.99
   5  -9  11    0.18    0.93
   4  -9  11    0.65    0.97
   3  -9  11    3.64    0.55
   2  -9  11   -0.53    0.86
   1  -9  11   -0.14    0.83
   0   9 -11    4.17    0.53
   0  -9  11    4.24    0.54
   1   9 -11    1.50    0.48
   2   9 -11   -0.84    0.87
   3   9 -11   -0.01    0.89
   4   9 -11    2.76    0.58
   5   9 -11   -1.16    1.00
   6   9 -11   -0.08    1.14
   7  -9  10    0.50    1.09
   6  -9  10    1.57    0.58
   5  -9  10    1.15    0.87
   4  -9  10    5.33    0.58
   3  -9  10    2.20    0.49
   2  -9  10   -1.46    0.79
   1  -9  10    0.66    0.89
   0   9 -10   -0.37    0.84
   0  -9  10   -0.60    0.84
   1   9 -10    2.30    0.48
   2   9 -10    1.00    0.47
   3   9 -10    9.19    0.72
   4   9 -10   -0.10    0.89
   5   9 -10    0.03    0.92
   6   9 -10    1.49    0.61
   8  -9   9    0.76    0.98
   7  -9   9    0.33    1.00
   6  -9   9    1.08    0.56
   5  -9   9    0.14    0.87
   4  -9   9    2.01    0.50
   3  -9   9   -0.43    0.80
   2  -9   9   -0.03    0.82
   1  -9   9    0.34    0.81
   0   9  -9    1.59    0.46
   0  -9   9    2.16    0.47
   1   9  -9   -0.26    0.80
   2   9  -9    5.82    0.50
   3   9  -9    0.81    0.85
   4   9  -9    7.74    0.75
   5   9  -9    0.99    1.01
   6   9  -9    0.62    1.00
   7   9  -9    0.70    1.06
   8  -9   8    1.29    0.55
   7  -9   8    5.50    0.61
   6  -9   8    1.13    0.53
   5  -9   8    0.65    0.59
   4  -9   8    0.45    0.87
   3  -9   8   -0.25    0.78
   2  -9   8    0.54    0.55
   1  -9   8    0.81    0.79
   0   9  -8    0.72    0.53
   0  -9   8    1.28    0.45
   1   9  -8   -0.41    0.76
   2   9  -8   -0.58    0.80
   3   9  -8    1.12    0.84
   4   9  -8    0.62    0.92
   5   9  -8    1.34    0.92
   6   9  -8    1.28    0.99
   7   9  -8    6.20    0.70
   9  -9   7    0.98    0.70
   8  -9   7    1.48    0.99
   7  -9   7    1.61    0.56
   6  -9   7    0.34    0.86
   5  -9   7    0.66    0.82
   4  -9   7   -0.78    0.83
   3  -9   7    0.66    0.56
   2  -9   7   -1.98    0.81
   1  -9   7    2.57    0.47
   0   9  -7    9.97    0.87
   0  -9   7   10.75    0.93
   1   9  -7   -0.30    0.73
   2   9  -7    1.14    0.76
   3   9  -7    0.03    0.81
   4   9  -7    1.99    0.51
   5   9  -7    0.41    0.94
   6   9  -7    0.29    1.01
   7   9  -7    0.33    1.09
   9  -9   6    0.48    0.60
   8  -9   6   -1.12    0.97
   7  -9   6    7.46    0.62
   6  -9   6    4.30    0.55
   5  -9   6   -3.05    0.88
   4  -9   6    0.76    0.76
   3  -9   6    0.54    0.54
   2  -9   6    1.18    0.81
   1  -9   6   17.33    1.04
   0   9  -6    3.55    0.45
   0  -9   6    5.00    0.48
   1   9  -6    0.03    0.76
   2   9  -6    0.45    0.73
   3   9  -6    1.45    0.47
   4   9  -6   -0.55    0.83
   5   9  -6    0.48    0.89
   6   9  -6    1.31    0.94
   7   9  -6    1.47    0.67
   9  -9   5    0.58    1.06
   8  -9   5    0.12    0.91
   7  -9   5   -1.38    0.90
   6  -9   5    2.46    0.52
   5  -9   5    0.61    0.57
   4  -9   5    7.70    0.62
   3  -9   5    1.99    0.45
   2  -9   5   13.25    1.01
   1  -9   5    1.62    0.50
   0   9  -5    0.97    0.68
   0  -9   5    0.35    0.46
   1   9  -5    1.04    0.71
   2   9  -5    0.99    0.70
   3   9  -5   -0.02    0.78
   4   9  -5    3.09    0.51
   5   9  -5   -0.04    0.85
   6   9  -5    0.37    0.93
   7   9  -5   -0.08    1.10
  10  -9   4   -0.89    1.07
   9  -9   4    3.83    0.64
   8  -9   4    0.55    0.96
   7  -9   4   -1.24    0.94
   6  -9   4   -0.13    0.86
   5  -9   4    7.73    0.66
   4  -9   4    1.21    0.46
   3  -9   4    6.32    0.59
   2  -9   4   16.52    1.03
   1  -9   4   10.80    1.00
   0   9  -4    2.70    0.45
   0  -9   4    3.39    0.51
   1   9  -4   -0.12    0.75
   2   9  -4    0.24    0.75
   3   9  -4    3.23    0.49
   4   9  -4    3.20    0.51
   5   9  -4   -0.67    0.92
   6   9  -4   -0.67    0.91
   7   9  -4   -1.49    1.07
  10  -9   3    0.11    1.13
   9  -9   3   -0.22    1.04
   8  -9   3    4.37    0.61
   7  -9   3    0.99    0.51
   6  -9   3    1.24    0.84
   5  -9   3    0.05    0.81
   4  -9   3    8.57    0.65
   3  -9   3    1.80    0.44
   2  -9   3    8.66    0.65
   1  -9   3    6.05    0.53
   0   9  -3   16.04    0.98
   0  -9   3   24.05    1.18
   1   9  -3    3.21    0.49
   2   9  -3    1.57    0.49
   3   9  -3    0.96    0.78
   4   9  -3    0.43    0.86
   5   9  -3   -1.23    0.94
   6   9  -3   -1.11    0.92
  10  -9   2    1.39    1.07
   9  -9   2    0.84    0.59
   8  -9   2    1.36    0.97
   7  -9   2    0.01    0.93
   6  -9   2    7.69    0.71
   5  -9   2    8.16    0.67
   4  -9   2    0.43    0.81
   3  -9   2    8.00    0.64
   2  -9   2    7.69    0.64
   1  -9   2   50.84    1.42
   0   9  -2    0.98    0.80
   0  -9   2    1.08    0.54
   1   9  -2   12.02    1.02
   2   9  -2    0.43    0.84
   3   9  -2   -0.07    0.80
   4   9  -2    0.82    0.80
   5   9  -2   -1.19    0.91
   6   9  -2    0.64    0.93
  10  -9   1   -0.62    1.08
   9  -9   1    0.20    1.03
   8  -9   1   12.23    1.16
   7  -9   1    1.88    0.53
   6  -9   1   -0.47    0.90
   5  -9   1    8.56    0.70
   4  -9   1   11.82    0.98
   3  -9   1    1.71    0.46
   2  -9   1   11.39    0.94
   1  -9   1    1.10    0.89
   0   9  -1   25.63    1.23
   0  -9   1   40.82    1.48
   1   9  -1    5.21    0.55
   2   9  -1   20.17    1.24
   3   9  -1    0.69    0.84
   4   9  -1    0.89    0.89
   5   9  -1    2.33    0.56
   6   9  -1   -0.21    0.96
  10  -9   0    0.58    0.79
   9  -9   0    2.40    0.62
   8  -9   0   -0.25    1.01
   7  -9   0    1.33    0.52
   6  -9   0   -0.04    0.90
   5  -9   0    0.76    0.87
   4  -9   0    1.65    0.48
   3  -9   0   -0.01    0.84
   2  -9   0    9.31    0.91
   1  -9   0    0.09    0.91
   0   9   0    5.01    0.51
   0  -9   0    8.80    0.78
   1   9   0   12.40    1.08
   2   9   0    0.93    0.96
   3   9   0    3.49    0.55
   4   9   0    0.92    0.90
   5   9   0    0.96    0.98
   6   9   0   -0.12    1.01
  10  -9  -1    1.06    0.77
   9  -9  -1    7.12    0.72
   8  -9  -1    7.06    0.65
   7  -9  -1    0.09    0.94
   6  -9  -1    0.04    0.91
   5  -9  -1   11.26    1.12
   4  -9  -1    4.40    0.52
   3  -9  -1    0.11    0.81
   2  -9  -1    1.37    0.50
   1  -9  -1    9.00    0.70
   0   9   1    7.22    0.67
   0  -9  -1   10.49    0.81
   1   9   1   22.29    1.24
   2   9   1   28.82    1.46
   3   9   1   -0.93    0.91
   4   9   1    0.41    0.63
   5   9   1    1.54    1.07
  10  -9  -2    1.28    1.08
   9  -9  -2    3.27    0.66
   8  -9  -2   -0.34    1.04
   7  -9  -2   -1.04    0.98
   6  -9  -2    1.92    0.53
   5  -9  -2    0.97    0.55
   4  -9  -2    2.39    0.52
   3  -9  -2    1.18    0.88
   2  -9  -2    0.68    0.80
   1  -9  -2   -0.67    0.94
   0   9   2    6.68    0.57
   0  -9  -2   11.81    0.84
   1   9   2   16.75    1.28
   2   9   2    4.83    0.62
   3   9   2    9.20    0.78
   4   9   2   -1.70    1.02
   5   9   2    1.65    0.59
  10  -9  -3    1.61    1.25
   9  -9  -3    1.08    1.19
   8  -9  -3    3.11    0.68
   7  -9  -3   -1.82    1.01
   6  -9  -3    2.89    0.57
   5  -9  -3    4.57    0.60
   4  -9  -3    1.39    0.96
   3  -9  -3    1.42    0.48
   2  -9  -3   -0.97    0.84
   1  -9  -3    1.19    0.90
   0   9   3    6.11    0.53
   0  -9  -3    9.92    0.82
   1   9   3    5.26    0.62
   2   9   3    5.97    0.63
   3   9   3    1.51    0.58
   4   9   3    1.01    0.72
  10  -9  -4   -0.25    1.18
   9  -9  -4    1.77    1.22
   8  -9  -4    3.69    0.65
   7  -9  -4    0.82    1.09
   6  -9  -4    1.08    0.98
   5  -9  -4    5.46    0.64
   4  -9  -4    8.92    0.77
   3  -9  -4    1.70    0.53
   2  -9  -4   -0.35    0.81
   1  -9  -4   -0.12    0.85
   0   9   4    0.26    0.80
   0  -9  -4   -0.31    0.96
   1   9   4   -0.10    0.95
   2   9   4    3.06    0.59
   3   9   4    3.26    0.65
   4   9   4   -0.45    1.05
   9  -9  -5    0.56    1.14
   8  -9  -5    0.56    1.08
   7  -9  -5    0.40    1.08
   6  -9  -5   -0.02    1.15
   5  -9  -5    0.29    1.03
   4  -9  -5    0.62    0.94
   3  -9  -5   -0.49    1.00
   2  -9  -5    0.01    0.89
   1  -9  -5   -0.07    0.91
   0   9   5   -1.02    0.86
   0  -9  -5    0.27    0.91
   1   9   5    1.47    0.53
   2   9   5   -0.28    0.98
   3   9   5    1.60    0.58
   9  -9  -6    2.04    0.73
   8  -9  -6    0.58    1.17
   7  -9  -6    4.83    0.68
   6  -9  -6   -0.49    1.09
   5  -9  -6   14.62    1.30
   4  -9  -6    1.36    0.99
   3  -9  -6   -0.70    0.96
   2  -9  -6   -0.34    0.93
   1  -9  -6   -0.22    0.92
   0   9   6    0.07    0.80
   0  -9  -6    0.68    0.67
   1   9   6   -0.12    0.93
   2   9   6    1.91    0.60
   8  -9  -7    1.50    0.71
   7  -9  -7   -0.77    1.18
   6  -9  -7    2.52    0.65
   5  -9  -7   -0.19    1.15
   4  -9  -7    5.49    0.68
   3  -9  -7   -0.53    1.00
   2  -9  -7    0.63    0.68
   1  -9  -7   -0.44    0.96
   0   9   7   -0.07    0.90
   0  -9  -7    0.35    1.01
   1   9   7    1.01    0.56
   7  -9  -8    0.44    1.14
   6  -9  -8   -0.63    1.15
   5  -9  -8    5.76    0.70
   4  -9  -8   -2.55    1.16
   3  -9  -8    0.79    0.69
   2  -9  -8    1.31    1.02
   1  -9  -8    1.78    0.59
   0   9   8   -0.78    0.91
   0  -9  -8    0.60    1.10
   6  -9  -9    1.40    1.22
   5  -9  -9   -0.98    1.20
   4  -9  -9    5.13    0.74
   3  -9  -9   -0.97    1.09
   2  -9  -9    0.62    1.04
   1 -10  15   -0.82    1.05
   0  10 -15    2.61    0.62
   0 -10  15    1.35    1.09
   1  10 -15    0.41    1.00
   3 -10  14   -1.41    1.09
   2 -10  14    1.26    0.59
   1 -10  14    0.38    1.01
   0  10 -14    0.61    1.05
   0 -10  14    1.72    0.57
   1  10 -14   -0.68    0.99
   2  10 -14    0.80    0.72
   3  10 -14    0.01    1.08
   4 -10  13    4.52    0.71
   3 -10  13    0.35    1.01
   2 -10  13    1.84    0.60
   1 -10  13    2.85    0.59
   0  10 -13    4.88    0.61
   0 -10  13    4.35    0.61
   1  10 -13    1.47    0.55
   2  10 -13    0.08    1.00
   3  10 -13    0.17    1.00
   4  10 -13    2.41    0.67
   5 -10  12    0.28    1.14
   4 -10  12   -1.32    1.08
   3 -10  12    1.57    0.60
   2 -10  12    1.72    0.55
   1 -10  12    3.71    0.59
   0  10 -12    3.40    0.60
   0 -10  12    3.42    0.61
   1  10 -12    3.91    0.60
   2  10 -12    2.74    0.57
   3  10 -12    0.54    0.95
   4  10 -12    5.58    0.66
   6 -10  11    0.92    1.01
   5 -10  11   -0.33    1.05
   4 -10  11   -0.05    1.00
   3 -10  11    1.31    0.98
   2 -10  11   -0.14    0.92
   1 -10  11    5.65    0.57
   0  10 -11    0.45    0.92
   0 -10  11    1.53    0.52
   1  10 -11    0.65    0.97
   2  10 -11    0.50    0.90
   3  10 -11   -0.44    0.95
   4  10 -11   -2.50    1.11
   5  10 -11    2.11    0.72
   7 -10  10    5.53    0.69
   6 -10  10   -0.46    1.05
   5 -10  10    0.71    0.95
   4 -10  10   -1.22    0.97
   3 -10  10    7.94    0.61
   2 -10  10   -0.13    0.90
   1 -10  10   -0.25    0.91
   0  10 -10    3.80    0.55
   0 -10  10    5.13    0.55
   1  10 -10    1.76    0.51
   2  10 -10    2.03    0.54
   3  10 -10    0.64    0.94
   4  10 -10    0.48    1.07
   5  10 -10    0.84    0.64
   7 -10   9    0.60    1.08
   6 -10   9    0.30    1.01
   5 -10   9    3.13    0.57
   4 -10   9    3.73    0.58
   3 -10   9    0.08    0.94
   2 -10   9   -0.41    0.90
   1 -10   9    1.41    0.51
   0  10  -9   -0.53    0.85
   0 -10   9   -0.98    0.90
   1  10  -9    6.49    0.58
   2  10  -9    1.26    0.84
   3  10  -9    0.30    0.85
   4  10  -9   -0.47    0.96
   5  10  -9    8.98    0.86
   8 -10   8    3.66    0.70
   7 -10   8    1.35    0.63
   6 -10   8   -1.78    1.00
   5 -10   8   -1.63    0.96
   4 -10   8    1.86    0.55
   3 -10   8    9.93    0.73
   2 -10   8    4.81    0.55
   1 -10   8    0.31    0.60
   0  10  -8    0.81    0.81
   0 -10   8    2.43    0.52
   1  10  -8    0.84    0.82
   2  10  -8   -1.59    0.94
   3  10  -8   -0.41    0.91
   4  10  -8    1.35    0.58
   5  10  -8    0.77    0.96
   8 -10   7    0.99    1.05
   7 -10   7   -0.18    1.02
   6 -10   7    4.56    0.60
   5 -10   7    0.13    0.88
   4 -10   7    5.19    0.57
   3 -10   7    1.27    0.51
   2 -10   7    1.41    0.50
   1 -10   7    0.39    0.81
   0  10  -7    1.02    0.79
   0 -10   7    1.68    0.49
   1  10  -7    0.78    0.82
   2  10  -7   -1.45    0.88
   3  10  -7    5.52    0.58
   4  10  -7   -1.01    0.98
   5  10  -7    1.54    0.59
   8 -10   6    0.28    0.59
   7 -10   6   -0.33    1.08
   6 -10   6    1.05    0.92
   5 -10   6    0.34    0.91
   4 -10   6    0.30    0.87
   3 -10   6    0.48    0.84
   2 -10   6    2.16    0.50
   1 -10   6    1.04    0.81
   0  10  -6   -0.02    0.76
   0 -10   6    0.79    0.51
   1  10  -6   -0.91    0.79
   2  10  -6    7.80    0.68
   3  10  -6   -0.09    0.92
   4  10  -6    3.86    0.57
   5  10  -6   -0.69    0.99
   9 -10   5    0.66    1.04
   8 -10   5    1.09    0.58
   7 -10   5    7.49    0.67
   6 -10   5    0.16    0.94
   5 -10   5    2.38    0.52
   4 -10   5    1.73    0.52
   3 -10   5   -0.38    0.82
   2 -10   5    3.04    0.51
   1 -10   5   -0.95    0.81
   0  10  -5   -0.89    0.82
   0 -10   5   -0.95    0.91
   1  10  -5    0.51    0.81
   2  10  -5    0.58    0.60
   3  10  -5    0.85    0.82
   4  10  -5   -0.15    0.97
   5  10  -5    1.29    0.57
   9 -10   4    0.76    0.73
   8 -10   4    1.26    0.98
   7 -10   4    2.74    0.61
   6 -10   4    7.67    0.72
   5 -10   4    0.47    0.87
   4 -10   4   -0.97    0.88
   3 -10   4   -1.04    0.86
   2 -10   4    0.37    0.85
   1 -10   4    1.21    0.50
   0  10  -4    2.44    0.46
   0 -10   4    0.75    0.95
   1  10  -4   -0.94    0.81
   2  10  -4   -0.10    0.91
   3  10  -4   -2.87    0.89
   4  10  -4    1.78    0.55
   5  10  -4    0.62    0.92
   9 -10   3    0.91    0.71
   8 -10   3    0.52    1.00
   7 -10   3    2.72    0.60
   6 -10   3    5.97    0.60
   5 -10   3    1.16    0.51
   4 -10   3    1.09    0.84
   3 -10   3    1.03    0.82
   2 -10   3    0.77    0.94
   1 -10   3    2.93    0.54
   0  10  -3    2.77    0.48
   0 -10   3    4.55    0.55
   1  10  -3   -1.02    0.82
   2  10  -3   -0.57    0.85
   3  10  -3    0.48    0.84
   4  10  -3    0.30    0.88
   5  10  -3   -0.86    0.95
   9 -10   2   -1.75    1.12
   8 -10   2    2.74    0.62
   7 -10   2   -0.03    0.94
   6 -10   2    1.17    1.01
   5 -10   2   -1.63    0.95
   4 -10   2    1.06    0.52
   3 -10   2   -1.36    0.85
   2 -10   2    4.62    0.55
   1 -10   2    1.38    0.55
   0  10  -2   -1.31    0.79
   0 -10   2   -0.92    0.93
   1  10  -2    0.19    0.82
   2  10  -2    0.10    0.84
   3  10  -2    0.62    0.92
   4  10  -2    1.45    0.97
   5  10  -2   -1.21    1.04
   9 -10   1    1.83    0.65
   8 -10   1    1.76    0.59
   7 -10   1    0.48    0.99
   6 -10   1    0.46    1.00
   5 -10   1    1.82    0.53
   4 -10   1    3.98    0.52
   3 -10   1    4.62    0.56
   2 -10   1    3.53    0.55
   1 -10   1   -0.41    0.97
   0  10  -1    0.38    0.84
   0 -10   1    1.48    0.58
   1  10  -1   -0.67    0.87
   2  10  -1   -1.26    0.91
   3  10  -1   -0.78    0.93
   4  10  -1    0.66    0.96
   5  10  -1    0.62    0.89
   9 -10   0    0.68    0.76
   8 -10   0    0.23    1.14
   7 -10   0    0.75    0.98
   6 -10   0   -0.59    0.96
   5 -10   0    0.44    0.94
   4 -10   0    7.11    0.60
   3 -10   0    1.08    0.93
   2 -10   0    7.20    0.61
   1 -10   0    1.22    0.54
   0  10   0    8.43    0.73
   0 -10   0   16.18    1.28
   1  10   0   -0.20    0.88
   2  10   0    2.66    0.57
   3  10   0   -1.13    0.95
   4  10   0   -1.33    1.01
   9 -10  -1    0.96    1.10
   8 -10  -1   -1.52    1.11
   7 -10  -1   -0.12    1.04
   6 -10  -1    1.06    0.71
   5 -10  -1    4.05    0.59
   4 -10  -1   -0.02    0.99
   3 -10  -1    1.18    0.94
   2 -10  -1    1.66    0.55
   1 -10  -1   14.79    1.18
   0  10   1   -1.48    0.92
   0 -10  -1    1.37    1.04
   1  10   1    4.57    0.62
   2  10   1    0.77    0.71
   3  10   1   -0.30    1.01
   4  10   1    1.66    0.55
   9 -10  -2    0.19    1.09
   8 -10  -2    5.70    0.71
   7 -10  -2    3.49    0.63
   6 -10  -2    0.48    1.01
   5 -10  -2    0.23    1.03
   4 -10  -2    7.68    0.65
   3 -10  -2   -1.88    0.99
   2 -10  -2    3.09    0.58
   1 -10  -2    0.37    0.99
   0  10   2    5.69    0.58
   0 -10  -2    9.48    0.85
   1  10   2    3.02    0.60
   2  10   2    6.17    0.68
   3  10   2   -0.31    1.05
   9 -10  -3    0.95    1.15
   8 -10  -3    0.38    1.20
   7 -10  -3    0.19    1.08
   6 -10  -3   -0.58    1.04
   5 -10  -3   -0.77    1.02
   4 -10  -3    1.39    0.96
   3 -10  -3    0.75    0.69
   2 -10  -3    1.78    0.58
   1 -10  -3   -0.84    1.00
   0  10   3   -0.41    0.94
   0 -10  -3   -0.51    1.09
   1  10   3    1.40    0.58
   2  10   3   -0.35    1.11
   3  10   3    2.17    0.66
   8 -10  -4    1.27    1.25
   7 -10  -4    0.85    1.06
   6 -10  -4   -1.28    1.07
   5 -10  -4    2.96    0.62
   4 -10  -4    2.68    0.62
   3 -10  -4   -0.70    1.04
   2 -10  -4   -0.40    0.98
   1 -10  -4    0.53    1.08
   0  10   4    1.41    0.54
   0 -10  -4    2.89    0.67
   1  10   4    8.14    0.74
   2  10   4    7.01    0.74
   8 -10  -5    1.20    1.15
   7 -10  -5    1.59    0.68
   6 -10  -5   -2.45    1.09
   5 -10  -5    1.36    1.05
   4 -10  -5    2.54    0.59
   3 -10  -5    2.94    0.61
   2 -10  -5   -0.50    1.02
   1 -10  -5    0.44    0.99
   0  10   5    1.93    0.56
   0 -10  -5    3.19    0.66
   1  10   5    5.83    0.68
   7 -10  -6   -0.44    0.84
   6 -10  -6    0.42    1.11
   5 -10  -6   -1.04    1.15
   4 -10  -6    1.38    1.08
   3 -10  -6    0.35    1.06
   2 -10  -6    0.88    0.98
   1 -10  -6    0.05    0.96
   0  10   6   -0.05    0.97
   0 -10  -6   -1.56    1.13
   6 -10  -7    0.78    1.13
   5 -10  -7    1.73    0.69
   4 -10  -7    0.96    1.20
   3 -10  -7    0.80    1.14
   2 -10  -7   -1.63    1.12
   1 -10  -7   -0.70    1.05
   3 -11  13   -0.91    1.06
   2 -11  13   -1.11    1.04
   1 -11  13    0.88    1.01
   0  11 -13    0.73    0.60
   0 -11  13    1.32    1.05
   1  11 -13   -0.03    1.06
   4 -11  12    1.16    0.67
   3 -11  12   -1.50    1.05
   2 -11  12    0.98    0.59
   1 -11  12    1.46    1.04
   0  11 -12    1.43    1.04
   0 -11  12    1.43    1.10
   1  11 -12   -1.07    1.01
   2  11 -12    0.28    0.98
   5 -11  11    0.02    1.20
   4 -11  11    6.59    0.74
   3 -11  11   -0.53    1.05
   2 -11  11    0.67    1.00
   1 -11  11    0.08    0.95
   0  11 -11    1.34    1.02
   0 -11  11    1.06    0.62
   1  11 -11    1.30    0.98
   2  11 -11    2.20    0.57
   3  11 -11   -0.61    1.09
   6 -11  10    0.33    1.09
   5 -11  10    7.61    0.75
   4 -11  10   12.81    1.28
   3 -11  10    1.07    1.13
   2 -11  10    2.46    0.60
   1 -11  10    3.20    0.59
   0  11 -10    5.06    0.63
   0 -11  10    6.68    0.66
   1  11 -10    2.54    0.57
   2  11 -10   -0.48    0.94
   3  11 -10   -1.49    0.99
   4  11 -10    0.93    0.62
   6 -11   9    1.05    0.75
   5 -11   9   -0.25    1.11
   4 -11   9    0.27    1.07
   3 -11   9    2.72    0.64
   2 -11   9    0.44    1.01
   1 -11   9    2.90    0.58
   0  11  -9    4.54    0.60
   0 -11   9    4.61    0.63
   1  11  -9    4.00    0.59
   2  11  -9    4.52    0.60
   3  11  -9    1.35    0.93
   4  11  -9   -0.28    1.11
   7 -11   8    2.47    0.67
   6 -11   8    0.45    0.77
   5 -11   8    1.04    0.99
   4 -11   8    0.47    1.00
   3 -11   8   -0.56    1.02
   2 -11   8    0.07    0.94
   1 -11   8    6.48    0.61
   0  11  -8   -0.45    0.92
   0 -11   8    0.10    0.96
   1  11  -8   -0.03    0.95
   2  11  -8   -0.57    0.91
   3  11  -8    0.54    0.94
   4  11  -8   -0.89    1.04
   7 -11   7   10.17    0.98
   6 -11   7    1.27    1.08
   5 -11   7    1.80    0.60
   4 -11   7    0.17    1.02
   3 -11   7   14.06    1.22
   2 -11   7    0.99    0.95
   1 -11   7    0.82    0.92
   0  11  -7    3.20    0.55
   0 -11   7    5.78    0.58
   1  11  -7    3.83    0.53
   2  11  -7    1.01    0.89
   3  11  -7    0.62    0.96
   4  11  -7    1.24    1.05
   8 -11   6    1.49    0.70
   7 -11   6    0.58    1.16
   6 -11   6    0.48    1.02
   5 -11   6    2.17    0.58
   4 -11   6   -0.74    0.95
   3 -11   6   -0.01    0.98
   2 -11   6    1.31    0.97
   1 -11   6    1.77    0.56
   0  11  -6   -0.84    0.83
   0 -11   6    0.15    0.96
   1  11  -6    4.78    0.57
   2  11  -6   -0.72    0.92
   3  11  -6    0.54    0.96
   4  11  -6    0.24    1.03
   8 -11   5    3.30    0.71
   7 -11   5    4.66    0.70
   6 -11   5    1.13    0.61
   5 -11   5    0.44    1.03
   4 -11   5    0.15    0.99
   3 -11   5    6.34    0.62
   2 -11   5    7.57    0.63
   1 -11   5   -1.11    0.93
   0  11  -5    1.16    0.83
   0 -11   5    1.36    0.91
   1  11  -5   -0.08    0.91
   2  11  -5   -1.12    0.96
   3  11  -5    0.58    0.96
   4  11  -5    0.80    1.03
   8 -11   4   -0.77    1.10
   7 -11   4    0.39    1.15
   6 -11   4    9.37    0.82
   5 -11   4    0.60    0.70
   4 -11   4    0.96    1.00
   3 -11   4   -0.03    0.96
   2 -11   4    4.44    0.59
   1 -11   4    1.01    0.94
   0  11  -4   -0.71    0.85
   0 -11   4    0.62    0.66
   1  11  -4   -0.28    0.88
   2  11  -4    0.14    0.85
   3  11  -4    2.02    0.56
   4  11  -4   -0.15    1.03
   8 -11   3    0.48    1.07
   7 -11   3   -0.23    1.14
   6 -11   3    0.39    1.10
   5 -11   3   -1.20    1.00
   4 -11   3   -0.51    0.94
   3 -11   3    0.42    0.64
   2 -11   3    1.05    0.56
   1 -11   3    0.33    0.95
   0  11  -3   -1.51    0.85
   0 -11   3    1.37    0.55
   1  11  -3   -0.20    0.86
   2  11  -3    3.45    0.58
   3  11  -3   -0.20    0.96
   4  11  -3    1.04    0.58
   8 -11   2    1.59    1.14
   7 -11   2    8.13    0.71
   6 -11   2    3.06    0.65
   5 -11   2    1.13    0.57
   4 -11   2    1.29    0.96
   3 -11   2   -0.59    0.95
   2 -11   2    3.94    0.57
   1 -11   2    0.68    1.02
   0  11  -2   -0.03    0.90
   0 -11   2    0.41    1.01
   1  11  -2    0.39    0.90
   2  11  -2   -0.01    0.92
   3  11  -2   -1.37    1.01
   8 -11   1    1.04    1.05
   7 -11   1   -0.02    1.14
   6 -11   1    5.75    0.66
   5 -11   1   -0.84    1.01
   4 -11   1   -0.50    0.98
   3 -11   1   -0.45    0.94
   2 -11   1    0.96    0.99
   1 -11   1    1.16    0.96
   0  11  -1   -0.39    0.86
   0 -11   1   -0.64    0.99
   1  11  -1   -1.72    0.95
   2  11  -1    0.84    0.94
   3  11  -1   -0.01    0.94
   8 -11   0    0.48    1.10
   7 -11   0   -0.15    1.10
   6 -11   0    0.23    1.05
   5 -11   0    1.28    1.02
   4 -11   0    0.99    0.94
   3 -11   0    0.82    1.01
   2 -11   0    1.40    0.97
   1 -11   0    1.00    1.03
   0  11   0   -1.15    0.91
   0 -11   0    1.82    0.58
   1  11   0   -0.12    0.90
   2  11   0    0.69    0.93
   3  11   0    0.39    0.71
   8 -11  -1    3.06    0.67
   7 -11  -1    0.85    1.09
   6 -11  -1    1.56    0.63
   5 -11  -1   -0.48    1.04
   4 -11  -1   -1.09    1.04
   3 -11  -1    0.78    1.03
   2 -11  -1    1.16    0.61
   1 -11  -1    0.14    1.08
   0  11   1   -0.07    0.89
   0 -11  -1   -0.30    1.08
   1  11   1    0.23    0.93
   2  11   1   -1.66    1.08
   8 -11  -2   -1.11    1.20
   7 -11  -2    0.62    0.78
   6 -11  -2    0.92    1.13
   5 -11  -2    1.14    1.05
   4 -11  -2    1.50    0.61
   3 -11  -2    1.44    1.16
   2 -11  -2   -1.73    1.09
   1 -11  -2   -0.89    1.09
   0  11   2   -0.34    0.91
   0 -11  -2    1.38    1.08
   1  11   2   -0.52    1.04
   7 -11  -3   -0.78    1.16
   6 -11  -3    1.12    1.09
   5 -11  -3    0.05    1.13
   4 -11  -3    2.87    0.65
   3 -11  -3   -1.88    1.07
   2 -11  -3    2.43    0.64
   1 -11  -3   -1.50    1.12
   0  11   3    0.32    1.01
   0 -11  -3    2.94    0.71
   1  11   3   -2.03    1.08
   6 -11  -4    0.56    1.14
   5 -11  -4   -1.72    1.17
   4 -11  -4   -1.18    1.13
   3 -11  -4   -1.02    1.13
   2 -11  -4   -1.44    1.11
   1 -11  -4    1.99    0.68
   0  11   4   -0.04    1.03
   0 -11  -4    0.60    0.81
   5 -11  -5   -2.00    1.20
   4 -11  -5    0.78    0.65
   3 -11  -5   -1.64    1.14
   2 -11  -5    1.58    0.66
   2 -12  11   -0.69    1.08
   1 -12  11    0.79    1.10
   0  12 -11    0.58    1.01
   0 -12  11   -0.08    1.04
   4 -12  10    6.53    0.76
   3 -12  10    0.08    1.06
   2 -12  10    0.25    1.03
   1 -12  10    0.84    0.58
   0  12 -10   -0.80    1.06
   0 -12  10    0.52    1.10
   1  12 -10    0.62    1.02
   5 -12   9    5.95    0.76
   4 -12   9   -1.16    1.20
   3 -12   9    1.01    0.76
   2 -12   9    0.38    1.01
   1 -12   9   -0.61    0.77
   0  12  -9    1.20    0.98
   0 -12   9    2.20    0.62
   1  12  -9   -1.36    1.09
   2  12  -9   -2.27    1.01
   5 -12   8    0.64    1.14
   4 -12   8   11.33    0.93
   3 -12   8    1.37    0.62
   2 -12   8   -0.10    0.98
   1 -12   8    0.23    1.04
   0  12  -8    2.19    0.60
   0 -12   8    2.73    0.65
   1  12  -8    0.28    1.03
   2  12  -8    0.86    0.70
   6 -12   7   -0.61    1.16
   5 -12   7    6.73    0.71
   4 -12   7    9.09    0.75
   3 -12   7    3.31    0.68
   2 -12   7    0.40    1.04
   1 -12   7    1.02    0.62
   0  12  -7    2.90    0.61
   0 -12   7    5.08    0.65
   1  12  -7    4.49    0.63
   2  12  -7    0.92    1.03
   6 -12   6    0.68    1.15
   5 -12   6    0.69    1.12
   4 -12   6    1.87    0.64
   3 -12   6    0.82    1.11
   2 -12   6    0.63    1.05
   1 -12   6    3.02    0.61
   0  12  -6    4.22    0.57
   0 -12   6    3.70    0.66
   1  12  -6   -1.06    1.03
   2  12  -6    3.25    0.64
   6 -12   5    3.86    0.72
   5 -12   5    1.08    1.06
   4 -12   5   -0.01    1.12
   3 -12   5    0.71    1.11
   2 -12   5    1.33    0.59
   1 -12   5    0.18    1.11
   0  12  -5    0.75    0.95
   0 -12   5    0.29    1.11
   1  12  -5   -0.05    0.95
   2  12  -5    0.64    1.05
   7 -12   4   11.12    1.01
   6 -12   4    3.39    0.70
   5 -12   4    2.23    0.66
   4 -12   4   -1.20    1.02
   3 -12   4    9.96    0.90
   2 -12   4    2.61    0.61
   1 -12   4    1.52    1.01
   0  12  -4    0.62    1.05
   0 -12   4    3.80    0.63
   1  12  -4    3.36    0.58
   2  12  -4    0.90    1.04
   7 -12   3    1.07    1.31
   6 -12   3    0.09    1.25
   5 -12   3   -1.06    1.18
   4 -12   3    0.48    1.04
   3 -12   3    0.22    1.06
   2 -12   3    1.18    1.10
   1 -12   3    3.70    0.64
   0  12  -3    1.08    0.90
   0 -12   3    0.31    1.07
   1  12  -3    3.11    0.57
   2  12  -3   -1.41    1.03
   7 -12   2    1.78    1.29
   6 -12   2    0.68    1.24
   5 -12   2    2.92    0.68
   4 -12   2    0.91    0.73
   3 -12   2    0.55    1.12
   2 -12   2    3.52    0.66
   1 -12   2    0.55    1.06
   0  12  -2    0.19    0.90
   0 -12   2    0.38    1.03
   1  12  -2    0.31    1.00
   6 -12   1    9.94    0.97
   5 -12   1   -0.05    1.17
   4 -12   1   -3.08    1.10
   3 -12   1   -2.33    1.09
   2 -12   1    2.61    0.68
   1 -12   1    0.35    1.09
   0  12  -1   -0.79    0.95
   0 -12   1   -0.94    1.13
   1  12  -1    0.33    0.94
   6 -12   0    1.64    1.28
   5 -12   0   -0.86    1.16
   4 -12   0   -0.86    1.09
   3 -12   0   -0.19    1.04
   2 -12   0   -0.05    1.11
   1 -12   0   -0.43    1.10
   0  12   0   -0.19    0.95
   0 -12   0    1.35    1.14
   6 -12  -1    3.71    0.77
   5 -12  -1   -0.61    1.14
   4 -12  -1   -0.40    1.14
   3 -12  -1    0.88    1.10
   2 -12  -1    1.61    0.65
   1 -12  -1    1.35    1.17
   5 -12  -2   -1.32    1.17
   4 -12  -2   -1.18    1.20
   3 -12  -2    1.19    0.63
   2 -12  -2    0.01    1.14
   3 -13   6    2.01    0.71
   2 -13   6    0.62    0.77
   3 -13   5    4.15    0.68
   2 -13   5   -0.78    1.15
   3 -13   4    4.06    0.71
   2 -13   4   -0.25    1.14
   0   0   0    0.00    0.00

_computing_structure_solution     'SHELXT 2018/2 (Sheldrick, 2018)'
;

_shelx_hkl_checksum   27530

#==============================================================================
#     End of CIF
#==============================================================================
