# Supplementary material for: Charge Polarity Control in Organic Transistors of Mixed and Segregated Complexes Based on Diaminonaphthalene and Pyrene
Source: ACS Appl Mater Interfaces. 2023 Sep 15;15(38):45201–11. doi: 10.1021/acsami.3c10583 (PMC10540136; doi:10.1021/acsami.3c10583)
Supplement: Supplementary file 2 — am3c10583_si_002.zip [file am3c10583_si_002.zip › cif/23DAN-TCNQ.cif]

data_global
_audit_creation_date                               2023-01-18
_audit_creation_method                            'by CrystalStructure 4.3'
_audit_update_record                               ?

#==============================================================================
# PROCESSING SUMMARY (IUCr Office Use Only)

_journal_date_recd_electronic                      ?
_journal_date_from_coeditor                        ?
_journal_date_accepted                             ?
_journal_coeditor_code                             ?

#==============================================================================
# SUBMISSION DETAILS

_publ_contact_author_name                         'ENTER NAME'
_publ_contact_author_email                        'ENTER EMAIL ADDRESS'
_publ_contact_author_fax                          'ENTER FAX NUMBER'
_publ_contact_author_phone                        'ENTER PHONE NUMBER'
_publ_contact_letter
;
    ENTER TEXT OF LETTER
;
_publ_requested_journal                           'ENTER JOURNAL NAME HERE'
_publ_requested_category
                                               'CHOOSE FI FM FO CI CM CO or AD'
_publ_requested_coeditor_name                      ?

#==============================================================================
# TITLE AND AUTHOR LIST

_publ_section_title
;
    ENTER SECTION TITLE
;
_publ_section_title_footnote
;
    ENTER FOOTNOTE TO TITLE OF PAPER
;
loop_
_publ_author_name
_publ_author_footnote
_publ_author_address
' FIRST AUTHORS NAME '
;
  FIRST AUTHORS FOOTNOTES
;
;
  FIRST AUTHORS ADDRESS
;
_publ_section_synopsis
;
    ENTER SYNOPSIS
;

#==============================================================================
# TEXT

_publ_section_abstract
;
    ENTER ABSTRACT
;
_publ_section_comment
;
    ENTER TEXT
;
_publ_section_references
;
    ENTER OTHER REFERENCES

    Rigaku (2019). CrystalStructure. Version 4.3. 
    Rigaku Corporation, Tokyo, Japan.

    Sheldrick, G. M. (2014). Acta Cryst. (2014). A70, C1437.
    SHELXT Version 2014/5

    Sheldrick, G.M. (2008) SHELXL Version 2018/1, Acta Cryst. A64, 112-122.

;
_publ_section_figure_captions
;
    ENTER FIGURE CAPTIONS
;
_publ_section_exptl_prep
;
    ENTER COMPOUND PREPARATION DETAILS
;
_publ_section_exptl_refinement
;
    ENTER SPECIAL DETAILS OF THE REFINEMENT
;

#==============================================================================
data_Cytidine_(Rigaku_Master_for_Mo)

#==============================================================================
# CHEMICAL DATA

_chemical_formula_sum                             'C22 H14 N6 O'
_chemical_formula_moiety                          'C22 H14 N6 O'
_chemical_formula_weight                           378.39
_chemical_melting_point                            ?

#==============================================================================
# CRYSTAL DATA
_space_group_crystal_system                        triclinic
_space_group_name_H-M_alt                         'P -1'
_space_group_name_Hall                            '-P 1'
_space_group_IT_number                             2
loop_
_space_group_symop_id
_space_group_symop_operation_xyz
1   '+X,+Y,+Z'
2   '-X,-Y,-Z'
#------------------------------------------------------------------------------
_cell_length_a                                     6.654(2)
_cell_length_b                                     11.038(3)
_cell_length_c                                     13.204(4)
_cell_angle_alpha                                  90.58(2)
_cell_angle_beta                                   94.34(2)
_cell_angle_gamma                                  96.83(2)
_cell_volume                                       960.1(4)
_cell_formula_units_Z                              2
_cell_measurement_reflns_used                      33
_cell_measurement_theta_min                        10.91
_cell_measurement_theta_max                        16.19
_cell_measurement_temperature                      298
#------------------------------------------------------------------------------
_exptl_crystal_description                         prismatic
_exptl_crystal_colour                              colorless
_exptl_crystal_size_max                            0.200
_exptl_crystal_size_mid                            0.200
_exptl_crystal_size_min                            0.200
_exptl_crystal_density_diffrn                      1.309
_exptl_crystal_density_meas                        ?
_exptl_crystal_density_method                     'not measured'
_exptl_crystal_F_000                               392.00
_exptl_absorpt_coefficient_mu                      0.086
_exptl_absorpt_correction_type                     psi-scan
_exptl_absorpt_process_details
                                            '(North, Phillips & Mathews, 1968)'
_exptl_absorpt_correction_T_min                    0.896
_exptl_absorpt_correction_T_max                    0.983

#==============================================================================
# EXPERIMENTAL DATA

_diffrn_ambient_temperature                        298
_diffrn_radiation_type                            'Mo K\a'
_diffrn_radiation_wavelength                       0.71069
_diffrn_measurement_device_type                   'Rigaku AFC7R'
_diffrn_measurement_method                         \w-2\q
_diffrn_reflns_number                              4519
_diffrn_reflns_av_unetI/netI                       0.0789
_diffrn_reflns_av_R_equivalents                    0.0428
_diffrn_reflns_theta_max                           25.493
_diffrn_reflns_theta_min                           3.092
_diffrn_reflns_theta_full                          25.240
_diffrn_measured_fraction_theta_max                0.999
_diffrn_measured_fraction_theta_full               0.999
_diffrn_reflns_Laue_measured_fraction_max          0.999
_diffrn_reflns_Laue_measured_fraction_full         0.999
_diffrn_reflns_point_group_measured_fraction_max   0.999
_diffrn_reflns_point_group_measured_fraction_full  0.999
_diffrn_reflns_limit_h_min                        -8
_diffrn_reflns_limit_h_max                         4
_diffrn_reflns_limit_k_min                        -13
_diffrn_reflns_limit_k_max                         13
_diffrn_reflns_limit_l_min                        -15
_diffrn_reflns_limit_l_max                         15
_diffrn_standards_number                           3
_diffrn_standards_interval_count                   150
_diffrn_standards_decay_%                         -0.744
_reflns_number_total                               3558
_reflns_number_gt                                  1807
_reflns_threshold_expression                       F^2^>2.0\s(F^2^)
_reflns_Friedel_coverage          0.000
_reflns_Friedel_fraction_max      .
_reflns_Friedel_fraction_full     .

#==============================================================================
# REFINEMENT DATA

_refine_special_details
;
    Refinement was performed using all reflections. The weighted 
    R-factor (wR) and goodness of fit (S) are based on F^2^.
    R-factor (gt) are based on F. The threshold expression of
    F^2^ > 2.0 sigma(F^2^) is used only for calculating R-factor (gt).
;
_refine_ls_structure_factor_coef                   Fsqd
_refine_ls_R_factor_all                            0.1270
_refine_ls_R_factor_gt                             0.0514
_refine_ls_wR_factor_ref                           0.1592
_refine_ls_wR_factor_gt                            0.1249
_refine_ls_number_restraints                       2
_refine_ls_hydrogen_treatment                      refxyz
_refine_ls_number_reflns                           3558
_refine_ls_number_parameters                       326
_refine_ls_goodness_of_fit_ref                     0.959
_refine_ls_weighting_scheme                        calc
_refine_ls_weighting_details
                   'w = 1/[\s^2^(Fo^2^)+(0.0789P)^2^] where P=(Fo^2^+2Fc^2^)/3'
_atom_sites_solution_hydrogens                     geom
_atom_sites_solution_primary                       direct
_atom_sites_solution_secondary                     difmap
_refine_ls_shift/su_max                            0.000
_refine_diff_density_max                           0.24
_refine_diff_density_min                          -0.34
_refine_ls_extinction_method                       none
_refine_ls_extinction_coef                         ?

loop_
_atom_type_symbol
_atom_type_description
_atom_type_scat_dispersion_real
_atom_type_scat_dispersion_imag
_atom_type_scat_source
  'C' 'C'  0.0033 0.0016 
;
International Tables for Crystallography
(Vol. C, Tables 4.2.6.8 and 6.1.1.4)
;
  'H' 'H'  0.0000 0.0000 
;
International Tables for Crystallography
(Vol. C, Table 6.1.1.4)
;
  'N' 'N'  0.0061 0.0033 
;
International Tables for Crystallography
(Vol. C, Tables 4.2.6.8 and 6.1.1.4)
;
  'O' 'O'  0.0106 0.0060 
;
International Tables for Crystallography
(Vol. C, Tables 4.2.6.8 and 6.1.1.4)
;

#==============================================================================
# ATOMIC COORDINATES AND THERMAL PARAMETERS

loop_
 _atom_site_label
 _atom_site_type_symbol
 _atom_site_fract_x
 _atom_site_fract_y
 _atom_site_fract_z
 _atom_site_U_iso_or_equiv
 _atom_site_adp_type
 _atom_site_occupancy
 _atom_site_site_symmetry_order  
 _atom_site_calc_flag
 _atom_site_refinement_flags_posn
 _atom_site_refinement_flags_adp
 _atom_site_refinement_flags_occupancy
 _atom_site_disorder_assembly
 _atom_site_disorder_group
O1 O -0.2266(4) -0.1123(2) 0.4394(2) 0.0908(9) Uani 1 1 d D . . . .
N1 N -0.1948(4) 0.0595(2) 0.2593(2) 0.0567(7) Uani 1 1 d . . . . .
N2 N -0.1625(4) 0.1577(3) 0.46085(19) 0.0543(7) Uani 1 1 d . . . . .
N3 N 0.5351(4) 0.3424(2) 0.57146(18) 0.0572(7) Uani 1 1 d . . . . .
N4 N 0.5840(4) 0.2756(2) 0.89783(19) 0.0693(8) Uani 1 1 d . . . . .
N5 N 0.7583(5) 1.0145(2) 1.0158(2) 0.0809(9) Uani 1 1 d . . . . .
N6 N 0.7154(4) 1.0910(2) 0.6879(2) 0.0718(8) Uani 1 1 d . . . . .
C1 C -0.1703(4) 0.1836(2) 0.27599(18) 0.0383(6) Uani 1 1 d . . . . .
C2 C -0.1560(4) 0.2353(2) 0.37645(17) 0.0399(6) Uani 1 1 d . . . . .
C3 C -0.1311(4) 0.3584(2) 0.38994(18) 0.0394(6) Uani 1 1 d . . . . .
C4 C -0.1183(3) 0.4395(2) 0.30778(17) 0.0355(6) Uani 1 1 d . . . . .
C5 C -0.0933(4) 0.5676(2) 0.3206(2) 0.0434(6) Uani 1 1 d . . . . .
C6 C -0.0822(4) 0.6425(3) 0.2390(2) 0.0503(7) Uani 1 1 d . . . . .
C7 C -0.0972(4) 0.5922(3) 0.1400(2) 0.0485(7) Uani 1 1 d . . . . .
C8 C -0.1239(4) 0.4691(3) 0.1245(2) 0.0427(6) Uani 1 1 d . . . . .
C9 C -0.1345(3) 0.3884(2) 0.20766(17) 0.0360(6) Uani 1 1 d . . . . .
C10 C -0.1607(4) 0.2615(2) 0.19429(18) 0.0369(6) Uani 1 1 d . . . . .
C11 C 0.5640(4) 0.3817(2) 0.6521(2) 0.0410(6) Uani 1 1 d . . . . .
C12 C 0.5942(4) 0.4319(2) 0.75395(17) 0.0364(6) Uani 1 1 d . . . . .
C13 C 0.5888(4) 0.3443(2) 0.8339(2) 0.0454(7) Uani 1 1 d . . . . .
C14 C 0.6221(3) 0.5549(2) 0.77271(16) 0.0336(6) Uani 1 1 d . . . . .
C15 C 0.6286(4) 0.6408(2) 0.69110(18) 0.0362(6) Uani 1 1 d . . . . .
C16 C 0.6550(4) 0.7611(2) 0.70928(18) 0.0396(6) Uani 1 1 d . . . . .
C17 C 0.6771(4) 0.8108(2) 0.81121(17) 0.0358(6) Uani 1 1 d . . . . .
C18 C 0.7112(4) 1.0219(2) 0.7514(2) 0.0499(7) Uani 1 1 d . . . . .
C19 C 0.7054(4) 0.9339(2) 0.83099(18) 0.0423(6) Uani 1 1 d . . . . .
C20 C 0.7336(4) 0.9817(2) 0.9333(2) 0.0530(8) Uani 1 1 d . . . . .
C21 C 0.6685(4) 0.7251(2) 0.89327(19) 0.0395(6) Uani 1 1 d . . . . .
C22 C 0.6436(4) 0.6051(2) 0.87506(18) 0.0375(6) Uani 1 1 d . . . . .
H1 H -0.220(4) 0.076(3) 0.453(2) 0.070(10) Uiso 1 1 d . . . . .
H2 H -0.218(4) 0.191(3) 0.511(2) 0.064(10) Uiso 1 1 d . . . . .
H3 H -0.103(4) -0.133(4) 0.467(3) 0.120(15) Uiso 1 1 d D . . . .
H4 H -0.203(5) 0.036(3) 0.195(3) 0.081(11) Uiso 1 1 d . . . . .
H5 H -0.126(4) 0.395(2) 0.457(2) 0.063(8) Uiso 1 1 d . . . . .
H6 H -0.085(4) 0.605(2) 0.389(2) 0.051(7) Uiso 1 1 d . . . . .
H7 H -0.063(4) 0.730(3) 0.249(2) 0.066(9) Uiso 1 1 d . . . . .
H8 H -0.090(4) 0.647(2) 0.084(2) 0.050(7) Uiso 1 1 d . . . . .
H9 H -0.143(4) 0.435(2) 0.055(2) 0.052(7) Uiso 1 1 d . . . . .
H10 H -0.172(3) 0.225(2) 0.1266(19) 0.042(7) Uiso 1 1 d . . . . .
H11 H 0.659(3) 0.817(2) 0.6544(19) 0.043(7) Uiso 1 1 d . . . . .
H12 H 0.677(4) 0.759(2) 0.962(2) 0.061(8) Uiso 1 1 d . . . . .
H13 H 0.634(3) 0.545(2) 0.9266(19) 0.049(7) Uiso 1 1 d . . . . .
H14 H 0.614(3) 0.612(2) 0.624(2) 0.043(7) Uiso 1 1 d . . . . .
H15 H -0.323(5) -0.177(3) 0.444(4) 0.151(19) Uiso 1 1 d D . . . .
H17 H -0.191(5) 0.011(3) 0.310(2) 0.071(10) Uiso 1 1 d . . . . .

loop_
 _atom_site_aniso_label
 _atom_site_aniso_U_11
 _atom_site_aniso_U_22
 _atom_site_aniso_U_33
 _atom_site_aniso_U_23
 _atom_site_aniso_U_13
 _atom_site_aniso_U_12
O1 0.0801(19) 0.0601(15) 0.122(2) 0.0268(14) -0.0270(16) -0.0127(14)
N1 0.0794(19) 0.0420(15) 0.0482(16) 0.0027(13) 0.0025(14) 0.0076(13)
N2 0.0670(18) 0.0582(18) 0.0383(14) 0.0121(12) 0.0059(12) 0.0070(14)
N3 0.0731(17) 0.0548(15) 0.0422(14) -0.0079(11) 0.0096(12) -0.0013(12)
N4 0.100(2) 0.0548(16) 0.0577(16) 0.0207(13) 0.0258(14) 0.0157(14)
N5 0.115(3) 0.0683(19) 0.0570(18) -0.0198(14) -0.0039(16) 0.0105(17)
N6 0.100(2) 0.0495(15) 0.0665(18) 0.0153(14) 0.0130(15) 0.0064(14)
C1 0.0354(14) 0.0428(15) 0.0367(14) 0.0023(11) 0.0033(11) 0.0037(12)
C2 0.0375(14) 0.0509(16) 0.0315(13) 0.0076(11) 0.0029(11) 0.0057(12)
C3 0.0376(15) 0.0533(17) 0.0261(13) -0.0016(11) 0.0000(11) 0.0023(12)
C4 0.0282(13) 0.0468(15) 0.0309(13) -0.0004(11) -0.0012(10) 0.0042(11)
C5 0.0395(15) 0.0502(17) 0.0388(15) -0.0065(13) -0.0016(12) 0.0024(12)
C6 0.0506(18) 0.0417(16) 0.0572(18) 0.0037(14) -0.0015(14) 0.0030(13)
C7 0.0484(17) 0.0540(18) 0.0431(16) 0.0146(14) 0.0020(13) 0.0062(13)
C8 0.0442(16) 0.0515(17) 0.0323(14) 0.0056(12) 0.0015(12) 0.0058(13)
C9 0.0308(13) 0.0450(15) 0.0318(13) 0.0033(11) 0.0012(10) 0.0042(11)
C10 0.0345(14) 0.0443(15) 0.0311(14) -0.0053(11) 0.0011(11) 0.0030(11)
C11 0.0448(16) 0.0361(14) 0.0417(16) 0.0016(12) 0.0098(12) -0.0004(11)
C12 0.0390(14) 0.0374(14) 0.0325(13) 0.0007(11) 0.0047(10) 0.0018(11)
C13 0.0537(17) 0.0405(15) 0.0430(15) 0.0008(13) 0.0121(12) 0.0047(12)
C14 0.0298(13) 0.0417(15) 0.0295(12) 0.0025(11) 0.0027(10) 0.0047(11)
C15 0.0397(15) 0.0438(15) 0.0243(13) 0.0014(11) 0.0017(11) 0.0021(12)
C16 0.0471(16) 0.0409(15) 0.0303(13) 0.0073(11) 0.0023(11) 0.0037(12)
C17 0.0379(14) 0.0376(13) 0.0322(13) 0.0026(10) 0.0031(11) 0.0056(11)
C18 0.0610(19) 0.0375(15) 0.0512(17) 0.0035(13) 0.0066(14) 0.0038(13)
C19 0.0475(16) 0.0409(15) 0.0377(14) -0.0020(11) 0.0031(12) 0.0024(12)
C20 0.065(2) 0.0425(17) 0.0502(18) -0.0038(14) 0.0014(15) 0.0051(14)
C21 0.0454(16) 0.0435(16) 0.0288(13) 0.0007(11) 0.0005(11) 0.0036(12)
C22 0.0425(15) 0.0413(15) 0.0285(13) 0.0060(11) 0.0027(11) 0.0036(12)

#==============================================================================
_computing_data_collection                         WinAFC
_computing_cell_refinement                         WinAFC
_computing_data_reduction                          WinAFC
_computing_structure_solution
                                      'SHELXT Version 2014/5 (Sheldrick, 2014)'
_computing_structure_refinement
                                      'SHELXL Version 2018/1 (Sheldrick, 2008)'
_computing_publication_material
                                          'CrystalStructure 4.3 (Rigaku, 2019)'
_computing_molecular_graphics                     'CrystalStructure 4.3'

#==============================================================================
# MOLECULAR GEOMETRY

_geom_special_details
;
 All esds (except the esd in the dihedral angle between two l.s. planes)
 are estimated using the full covariance matrix.  The cell esds are taken
 into account individually in the estimation of esds in distances, angles
 and torsion angles; correlations between esds in cell parameters are only
 used when they are defined by crystal symmetry.  An approximate (isotropic)
 treatment of cell esds is used for estimating esds involving l.s. planes.
;

loop_
 _geom_bond_atom_site_label_1
 _geom_bond_atom_site_label_2
 _geom_bond_distance
 _geom_bond_site_symmetry_2
 _geom_bond_publ_flag
O1 H3 0.930(19) . ?
O1 H15 0.911(19) . ?
N1 C1 1.374(3) . ?
N1 H4 0.88(3) . ?
N1 H17 0.86(3) . ?
N2 C2 1.413(3) . ?
N2 H1 0.94(3) . ?
N2 H2 0.88(3) . ?
N3 C11 1.139(3) . ?
N4 C13 1.141(3) . ?
N5 C20 1.138(3) . ?
N6 C18 1.139(3) . ?
C1 C10 1.386(3) . ?
C1 C2 1.431(3) . ?
C2 C3 1.357(3) . ?
C3 C4 1.414(3) . ?
C3 H5 0.97(3) . ?
C4 C5 1.411(3) . ?
C4 C9 1.423(3) . ?
C5 C6 1.367(4) . ?
C5 H6 0.98(3) . ?
C6 C7 1.408(4) . ?
C6 H7 0.97(3) . ?
C7 C8 1.360(4) . ?
C7 H8 0.96(3) . ?
C8 C9 1.421(3) . ?
C8 H9 0.98(3) . ?
C9 C10 1.399(3) . ?
C10 H10 0.97(2) . ?
C11 C12 1.440(3) . ?
C12 C14 1.366(3) . ?
C12 C13 1.438(3) . ?
C14 C15 1.442(3) . ?
C14 C22 1.446(3) . ?
C15 C16 1.335(3) . ?
C15 H14 0.93(2) . ?
C16 C17 1.439(3) . ?
C16 H11 0.96(2) . ?
C17 C19 1.369(3) . ?
C17 C21 1.446(3) . ?
C18 C19 1.437(4) . ?
C19 C20 1.436(4) . ?
C21 C22 1.332(3) . ?
C21 H12 0.97(3) . ?
C22 H13 0.96(2) . ?

loop_
 _geom_angle_atom_site_label_1
 _geom_angle_atom_site_label_2
 _geom_angle_atom_site_label_3
 _geom_angle
 _geom_angle_site_symmetry_1
 _geom_angle_site_symmetry_3
 _geom_angle_publ_flag
H3 O1 H15 109(4) . . ?
C1 N1 H4 115(2) . . ?
C1 N1 H17 120(2) . . ?
H4 N1 H17 124(3) . . ?
C2 N2 H1 120.1(19) . . ?
C2 N2 H2 110.7(19) . . ?
H1 N2 H2 109(3) . . ?
N1 C1 C10 119.8(2) . . ?
N1 C1 C2 121.4(2) . . ?
C10 C1 C2 118.7(2) . . ?
C3 C2 N2 120.6(2) . . ?
C3 C2 C1 119.7(2) . . ?
N2 C2 C1 119.6(2) . . ?
C2 C3 C4 122.5(2) . . ?
C2 C3 H5 121.0(16) . . ?
C4 C3 H5 116.4(16) . . ?
C5 C4 C3 123.1(2) . . ?
C5 C4 C9 118.9(2) . . ?
C3 C4 C9 118.0(2) . . ?
C6 C5 C4 121.1(3) . . ?
C6 C5 H6 118.6(15) . . ?
C4 C5 H6 120.2(15) . . ?
C5 C6 C7 120.0(3) . . ?
C5 C6 H7 120.3(17) . . ?
C7 C6 H7 119.7(17) . . ?
C8 C7 C6 120.5(3) . . ?
C8 C7 H8 121.4(15) . . ?
C6 C7 H8 118.0(15) . . ?
C7 C8 C9 121.0(3) . . ?
C7 C8 H9 120.0(14) . . ?
C9 C8 H9 118.9(14) . . ?
C10 C9 C8 122.4(2) . . ?
C10 C9 C4 119.3(2) . . ?
C8 C9 C4 118.4(2) . . ?
C1 C10 C9 121.8(2) . . ?
C1 C10 H10 117.5(14) . . ?
C9 C10 H10 120.7(14) . . ?
N3 C11 C12 178.2(3) . . ?
C14 C12 C13 122.6(2) . . ?
C14 C12 C11 121.8(2) . . ?
C13 C12 C11 115.7(2) . . ?
N4 C13 C12 179.4(3) . . ?
C12 C14 C15 121.4(2) . . ?
C12 C14 C22 121.7(2) . . ?
C15 C14 C22 116.9(2) . . ?
C16 C15 C14 121.5(2) . . ?
C16 C15 H14 118.9(15) . . ?
C14 C15 H14 119.6(15) . . ?
C15 C16 C17 121.5(2) . . ?
C15 C16 H11 120.6(15) . . ?
C17 C16 H11 118.0(15) . . ?
C19 C17 C16 122.1(2) . . ?
C19 C17 C21 120.7(2) . . ?
C16 C17 C21 117.2(2) . . ?
N6 C18 C19 179.5(3) . . ?
C17 C19 C20 121.2(2) . . ?
C17 C19 C18 122.3(2) . . ?
C20 C19 C18 116.5(2) . . ?
N5 C20 C19 176.9(3) . . ?
C22 C21 C17 121.3(2) . . ?
C22 C21 H12 122.0(16) . . ?
C17 C21 H12 116.7(16) . . ?
C21 C22 C14 121.6(2) . . ?
C21 C22 H13 124.4(15) . . ?
C14 C22 H13 114.0(15) . . ?

loop_
 _geom_torsion_atom_site_label_1
 _geom_torsion_atom_site_label_2
 _geom_torsion_atom_site_label_3
 _geom_torsion_atom_site_label_4
 _geom_torsion
 _geom_torsion_site_symmetry_1
 _geom_torsion_site_symmetry_2
 _geom_torsion_site_symmetry_3
 _geom_torsion_site_symmetry_4
 _geom_torsion_publ_flag
N1 C1 C2 C3 179.7(2) . . . . ?
C10 C1 C2 C3 -0.8(4) . . . . ?
N1 C1 C2 N2 1.4(4) . . . . ?
C10 C1 C2 N2 -179.1(2) . . . . ?
N2 C2 C3 C4 178.3(2) . . . . ?
C1 C2 C3 C4 0.0(4) . . . . ?
C2 C3 C4 C5 179.7(2) . . . . ?
C2 C3 C4 C9 0.6(4) . . . . ?
C3 C4 C5 C6 -179.9(3) . . . . ?
C9 C4 C5 C6 -0.8(4) . . . . ?
C4 C5 C6 C7 0.5(4) . . . . ?
C5 C6 C7 C8 0.3(4) . . . . ?
C6 C7 C8 C9 -0.9(4) . . . . ?
C7 C8 C9 C10 -179.6(2) . . . . ?
C7 C8 C9 C4 0.5(4) . . . . ?
C5 C4 C9 C10 -179.6(2) . . . . ?
C3 C4 C9 C10 -0.4(3) . . . . ?
C5 C4 C9 C8 0.3(3) . . . . ?
C3 C4 C9 C8 179.4(2) . . . . ?
N1 C1 C10 C9 -179.5(2) . . . . ?
C2 C1 C10 C9 1.0(4) . . . . ?
C8 C9 C10 C1 179.8(2) . . . . ?
C4 C9 C10 C1 -0.4(3) . . . . ?
C13 C12 C14 C15 179.5(2) . . . . ?
C11 C12 C14 C15 -1.8(4) . . . . ?
C13 C12 C14 C22 -1.4(4) . . . . ?
C11 C12 C14 C22 177.3(2) . . . . ?
C12 C14 C15 C16 179.7(2) . . . . ?
C22 C14 C15 C16 0.6(3) . . . . ?
C14 C15 C16 C17 -0.3(4) . . . . ?
C15 C16 C17 C19 179.6(2) . . . . ?
C15 C16 C17 C21 -0.3(4) . . . . ?
C16 C17 C19 C20 -178.0(2) . . . . ?
C21 C17 C19 C20 1.9(4) . . . . ?
C16 C17 C19 C18 1.2(4) . . . . ?
C21 C17 C19 C18 -178.9(2) . . . . ?
C19 C17 C21 C22 -179.2(2) . . . . ?
C16 C17 C21 C22 0.8(4) . . . . ?
C17 C21 C22 C14 -0.6(4) . . . . ?
C12 C14 C22 C21 -179.2(2) . . . . ?
C15 C14 C22 C21 -0.1(4) . . . . ?

loop_
_geom_hbond_atom_site_label_D
_geom_hbond_atom_site_label_H
_geom_hbond_atom_site_label_A
_geom_hbond_site_symmetry_D
_geom_hbond_site_symmetry_H
_geom_hbond_site_symmetry_A
_geom_hbond_distance_DA
_geom_hbond_distance_DH
_geom_hbond_distance_HA
_geom_hbond_angle_DHA
_geom_hbond_publ_flag
O1 H3 N2 . . 2_556 2.915(4) 0.93(3) 1.99(3) 172(4) no
O1 H15 N3 . . 2_556 3.065(3) 0.91(3) 2.17(3) 169(4) no
N1 H17 O1 . . . 3.061(4) 0.86(3) 2.21(3) 172(3) no
N1 H17 N2 . . . 2.847(4) 0.86(3) 2.54(3) 102(2) no
N2 H1 O1 . . . 2.967(4) 0.94(3) 2.08(3) 157(3) no
N2 H1 N1 . . . 2.847(4) 0.94(3) 2.58(3) 97(2) no

#==============================================================================
# Additional structures and associated data_? identifiers
# should be added at this point if there is more than one 
# structure analysis in the CIF.

_shelx_res_file
;
TITL Cytidine (Rigaku Master for Mo)
    shelxl.res
    created by SHELXL-2018/1 at 18:22:10 on 18-Jan-2023
CELL  0.71069 6.65450 11.03840 13.20440 90.57950 94.34200 96.82990
ZERR  2 0.00200 0.00250 0.00350 0.01990 0.02430 0.02270
LATT 1
SFAC C H N O
UNIT 44 28 12 2
SHEL 99999.000000 0.825403
L.S. 10
FMAP 2
PLAN 25
WPDB -2
HTAB
BOND $H
CONF
LIST 4
TEMP 25.0
ACTA
SIZE 0.200 0.200 0.200
DFIX 0.9400 0.0200 O1 H3
DFIX 0.9400 0.0200 H15 O1
WGHT    0.078900
FVAR       0.71322
O1    4   -0.226618   -0.112298    0.439395    11.00000    0.08012    0.06010 =
         0.12217    0.02680   -0.02698   -0.01266
N1    3   -0.194761    0.059544    0.259277    11.00000    0.07944    0.04204 =
         0.04822    0.00268    0.00248    0.00762
N2    3   -0.162506    0.157666    0.460848    11.00000    0.06698    0.05818 =
         0.03826    0.01211    0.00590    0.00705
N3    3    0.535060    0.342411    0.571458    11.00000    0.07310    0.05477 =
         0.04220   -0.00790    0.00960   -0.00129
N4    3    0.583990    0.275619    0.897833    11.00000    0.10023    0.05479 =
         0.05773    0.02069    0.02576    0.01572
N5    3    0.758329    1.014497    1.015817    11.00000    0.11524    0.06831 =
         0.05702   -0.01981   -0.00386    0.01048
N6    3    0.715409    1.090979    0.687941    11.00000    0.10000    0.04951 =
         0.06647    0.01526    0.01305    0.00642
C1    1   -0.170309    0.183642    0.275989    11.00000    0.03545    0.04279 =
         0.03666    0.00229    0.00325    0.00372
C2    1   -0.156018    0.235306    0.376449    11.00000    0.03753    0.05086 =
         0.03147    0.00765    0.00286    0.00573
C3    1   -0.131092    0.358393    0.389938    11.00000    0.03758    0.05332 =
         0.02612   -0.00163   -0.00004    0.00227
C4    1   -0.118343    0.439453    0.307785    11.00000    0.02822    0.04675 =
         0.03092   -0.00042   -0.00123    0.00423
C5    1   -0.093346    0.567561    0.320641    11.00000    0.03953    0.05020 =
         0.03878   -0.00645   -0.00162    0.00244
C6    1   -0.082169    0.642526    0.239000    11.00000    0.05056    0.04171 =
         0.05719    0.00365   -0.00153    0.00295
C7    1   -0.097204    0.592183    0.139955    11.00000    0.04841    0.05401 =
         0.04305    0.01459    0.00197    0.00620
C8    1   -0.123915    0.469133    0.124534    11.00000    0.04417    0.05146 =
         0.03230    0.00563    0.00153    0.00577
C9    1   -0.134546    0.388421    0.207656    11.00000    0.03084    0.04504 =
         0.03184    0.00335    0.00123    0.00418
C10   1   -0.160742    0.261485    0.194293    11.00000    0.03447    0.04429 =
         0.03113   -0.00535    0.00105    0.00298
C11   1    0.564026    0.381658    0.652064    11.00000    0.04480    0.03610 =
         0.04171    0.00161    0.00980   -0.00042
C12   1    0.594155    0.431882    0.753947    11.00000    0.03900    0.03735 =
         0.03254    0.00067    0.00474    0.00185
C13   1    0.588756    0.344310    0.833857    11.00000    0.05370    0.04046 =
         0.04301    0.00078    0.01214    0.00468
C14   1    0.622111    0.554936    0.772713    11.00000    0.02983    0.04166 =
         0.02952    0.00251    0.00269    0.00472
C15   1    0.628647    0.640822    0.691105    11.00000    0.03966    0.04381 =
         0.02427    0.00143    0.00169    0.00206
C16   1    0.655037    0.761088    0.709277    11.00000    0.04712    0.04094 =
         0.03035    0.00731    0.00227    0.00367
C17   1    0.677116    0.810821    0.811209    11.00000    0.03788    0.03763 =
         0.03223    0.00261    0.00307    0.00564
C18   1    0.711192    1.021875    0.751439    11.00000    0.06098    0.03754 =
         0.05116    0.00350    0.00655    0.00376
C19   1    0.705440    0.933912    0.830985    11.00000    0.04751    0.04093 =
         0.03767   -0.00196    0.00312    0.00241
C20   1    0.733632    0.981692    0.933314    11.00000    0.06535    0.04251 =
         0.05021   -0.00381    0.00136    0.00508
C21   1    0.668544    0.725098    0.893269    11.00000    0.04537    0.04349 =
         0.02880    0.00075    0.00052    0.00365
C22   1    0.643594    0.605124    0.875064    11.00000    0.04249    0.04129 =
         0.02849    0.00597    0.00273    0.00359
H1    2   -0.219861    0.076237    0.452589    11.00000    0.07004
H2    2   -0.217576    0.190992    0.511007    11.00000    0.06449
H3    2   -0.102735   -0.132742    0.467140    11.00000    0.11998
H4    2   -0.202799    0.036286    0.195233    11.00000    0.08066
H5    2   -0.126170    0.395254    0.457201    11.00000    0.06313
H6    2   -0.085309    0.604657    0.389124    11.00000    0.05136
H7    2   -0.063125    0.730408    0.248940    11.00000    0.06648
H8    2   -0.090269    0.647079    0.084302    11.00000    0.04992
H9    2   -0.142962    0.434914    0.055262    11.00000    0.05182
H10   2   -0.171571    0.224648    0.126635    11.00000    0.04164
H11   2    0.659484    0.816930    0.654374    11.00000    0.04311
H12   2    0.677463    0.759330    0.961559    11.00000    0.06100
H13   2    0.633631    0.544921    0.926593    11.00000    0.04903
H14   2    0.613794    0.612259    0.624232    11.00000    0.04336
H15   2   -0.323349   -0.177253    0.444293    11.00000    0.15102
H17   2   -0.190601    0.010670    0.309595    11.00000    0.07072
HKLF 4


REM  Cytidine (Rigaku Master for Mo)
REM R1 =  0.0514 for    1807 Fo > 4sig(Fo)  and  0.1270 for all    3558 data
REM    326 parameters refined using      2 restraints

END

WGHT      0.0790      0.0000

REM Instructions for potential hydrogen bonds
HTAB N2 O1
EQIV $1 x-1, y, z
HTAB N2 N3_$1
EQIV $2 x-1, y-1, z
HTAB N2 N6_$2
EQIV $3 -x, -y, -z+1
HTAB O1 N2_$3
EQIV $4 x-1, y-1, z-1
HTAB N1 N5_$4
HTAB O1 N3_$3
HTAB N1 O1

REM Highest difference peak  0.238,  deepest hole -0.335,  1-sigma level  0.070
Q1    1   0.0720  0.2073  0.2929  11.00000  0.05    0.24
Q2    1  -0.4323  0.0336  0.2622  11.00000  0.05    0.23
Q3    1  -0.3797  0.2605  0.1826  11.00000  0.05    0.20
Q4    1  -0.3957  0.1589  0.2070  11.00000  0.05    0.19
Q5    1   0.4257  0.7995  0.7584  11.00000  0.05    0.19
Q6    1   0.8611  0.6577  0.7816  11.00000  0.05    0.19
Q7    1  -0.3298  0.0958  0.2577  11.00000  0.05    0.19
Q8    1   0.3837  0.5564  0.7570  11.00000  0.05    0.19
Q9    1  -0.3323  0.4010  0.2160  11.00000  0.05    0.18
Q10   1   0.9052  0.7132  0.8607  11.00000  0.05    0.18
Q11   1   0.1316  0.5559  0.2845  11.00000  0.05    0.18
Q12   1  -0.3695  0.3688  0.3551  11.00000  0.05    0.18
Q13   1   0.3410  0.4241  0.7773  11.00000  0.05    0.18
Q14   1   0.3685  0.6507  0.7162  11.00000  0.05    0.18
Q15   1   0.8555  0.6461  0.5606  11.00000  0.05    0.18
Q16   1   0.8867  0.7970  0.8118  11.00000  0.05    0.18
Q17   1   0.8521  0.6352  0.6334  11.00000  0.05    0.17
Q18   1   0.0870  0.4110  0.2023  11.00000  0.05    0.17
Q19   1   0.1072  0.2985  0.2371  11.00000  0.05    0.17
Q20   1   0.1159  0.4170  0.2619  11.00000  0.05    0.16
Q21   1  -0.0202  0.1191  0.4657  11.00000  0.05    0.16
Q22   1   0.1113  0.2561  0.3599  11.00000  0.05    0.16
Q23   1   0.4135  0.5810  0.6367  11.00000  0.05    0.16
Q24   1  -0.3757  0.3109  0.1067  11.00000  0.05    0.16
Q25   1  -0.4007  0.0190  0.1843  11.00000  0.05    0.16
;

_shelx_res_checksum   60209

_shelx_hkl_file
;
   0   0   2 3114.15   14.28
   0   0  -2 2982.49   13.97
   0   0   3   81.55    3.09
   0   0  -3   83.23    3.12
   0   0   4   -1.19    1.57
   0   0  -4    1.06    1.42
   0   0   5  100.06    4.34
   0   0  -5   95.05    4.30
   0   0   6   44.34    3.63
   0   0  -6   45.15    3.37
   0   0   7  139.32    6.10
   0   0  -7  145.30    6.26
   0   0   8    2.78    2.22
   0   0  -8    0.84    2.31
   0   0   9   73.17    5.07
   0   0  -9   59.50    4.87
   0   0  10   12.36    1.72
   0   0 -10    9.12    1.78
   0   0  11    0.81    2.50
   0   0 -11   -1.62    3.03
   0   0  12   13.40    2.33
   0   0 -12   12.65    2.39
   0   0  13    7.19    1.79
   0   0 -13    3.51    3.51
   0   0  14   28.98    3.04
   0   0 -14   28.61    3.06
   0   0  15   -1.81    3.49
   0   0 -15    5.08    1.93
   0   0  16   28.22    3.09
   0   0 -16   32.89    3.47
   0   0  17    2.18    4.18
   0   0 -17    3.64    2.26
   0   0  18    5.52    3.95
   0   0 -18   -0.79    3.78
   0   1 -18   -2.37    4.54
   0  -1  18   -1.58    3.71
   0   1 -17   -1.45    3.85
   0  -1  17    0.01    3.56
   0   1 -16   -1.32    3.89
   0  -1  16   -3.32    4.06
   0   1 -15    4.28    4.00
   0  -1  15    4.28    2.14
   0   1 -14    0.57    4.12
   0  -1  14    3.33    3.04
   0   1 -13   37.97    3.60
   0  -1  13   47.27    3.76
   0   1 -12   38.77    3.58
   0  -1  12   33.71    3.26
   0   1 -11  872.06   19.36
   0  -1  11  826.50   18.89
   0   1 -10  166.37    8.17
   0  -1  10  149.34    7.67
   0   1  -9  203.83    8.60
   0  -1   9  214.08    8.57
   0   1  -8   12.80    1.52
   0  -1   8   10.28    1.58
   0   1  -7   53.34    4.14
   0  -1   7   51.88    3.87
   0   1  -6   18.12    1.64
   0  -1   6   14.34    1.41
   0   1  -5    4.89    0.98
   0  -1   5    1.53    1.70
   0   1  -4 1066.87   12.22
   0  -1   4 1055.60   12.15
   0   1  -3   31.95    2.15
   0  -1   3   28.89    2.12
   0   1  -2 1016.19    8.81
   0  -1   2  976.60    8.63
   0   1   2  579.82    6.78
   0  -1  -2  527.00    6.46
   0   1   3  373.28    6.46
   0  -1  -3  328.08    6.05
   0   1   4  938.77   11.53
   0  -1  -4  857.35   11.08
   0   1   5   72.84    3.97
   0  -1  -5   65.59    3.72
   0   1   6   34.46    3.08
   0  -1  -6   25.95    2.08
   0   1   7    2.53    1.17
   0  -1  -7    2.44    1.86
   0   1   8   67.76    4.64
   0  -1  -8   57.31    4.36
   0   1   9   39.49    3.13
   0  -1  -9   39.81    2.93
   0   1  10   23.09    2.22
   0  -1 -10   24.31    2.23
   0   1  11    7.76    1.81
   0  -1 -11    6.40    1.73
   0   1  12    5.01    3.50
   0  -1 -12    6.84    1.76
   0   1  13    5.57    4.07
   0  -1 -13    8.09    1.98
   0   1  14   -0.55    3.57
   0  -1 -14   -2.22    3.94
   0   1  15   27.17    3.21
   0  -1 -15   21.45    3.14
   0   1  16   12.52    2.81
   0  -1 -16    8.06    5.92
   0   1  17   -3.65    3.65
   0  -1 -17    0.01    4.00
   0   1  18    1.85    1.85
   0  -1 -18    2.64    1.79
   0   2 -18    3.18    3.74
   0  -2  18   -1.60    3.74
   0   2 -17   -0.73    3.03
   0  -2  17    1.47    2.75
   0   2 -16    1.35    2.52
   0  -2  16   -3.36    4.42
   0   2 -15   15.02    2.90
   0  -2  15   17.07    2.56
   0   2 -14    1.13    3.18
   0  -2  14   -2.25    3.47
   0   2 -13   71.93    6.43
   0  -2  13   73.46    6.96
   0   2 -12  165.05    9.15
   0  -2  12  160.43    9.31
   0   2 -11  581.69   16.44
   0  -2  11  558.48   15.85
   0   2 -10  401.58   12.70
   0  -2  10  356.72   12.03
   0   2  -9  234.48    9.36
   0  -2   9  222.63    8.83
   0   2  -8   55.13    4.85
   0  -2   8   52.81    4.51
   0   2  -7   27.06    2.29
   0  -2   7   24.92    2.17
   0   2  -6    4.73    1.19
   0  -2   6    4.43    1.14
   0   2  -5    7.70    1.13
   0  -2   5    6.03    1.09
   0   2  -4   92.69    3.92
   0  -2   4   81.63    3.87
   0   2  -3   48.72    2.76
   0  -2   3   43.31    2.81
   0   2  -2    3.18    0.87
   0  -2   2    4.06    0.84
   0   2  -1 1001.87    9.28
   0  -2   1  956.12    9.04
   0   2   0  131.60    3.30
   0  -2   0  113.85    3.23
   0   2   1    1.67    0.64
   0  -2  -1    0.96    1.24
   0   2   2  327.04    5.94
   0  -2  -2  310.25    5.84
   0   2   3  447.66    7.73
   0  -2  -3  400.41    7.33
   0   2   4  914.30   12.09
   0  -2  -4  814.31   11.43
   0   2   5   33.77    3.09
   0  -2  -5   28.89    2.06
   0   2   6    0.45    1.90
   0  -2  -6    0.23    2.17
   0   2   7    1.79    1.43
   0  -2  -7    0.25    2.10
   0   2   8    1.32    1.27
   0  -2  -8    2.06    1.93
   0   2   9   20.54    2.02
   0  -2  -9   23.20    2.15
   0   2  10    1.13    2.83
   0  -2 -10    4.12    2.88
   0   2  11   13.27    1.90
   0  -2 -11   10.05    1.90
   0   2  12    2.79    1.97
   0  -2 -12    1.38    2.14
   0   2  13   -3.61    3.05
   0  -2 -13    1.54    2.96
   0   2  14   -1.70    3.26
   0  -2 -14    1.70    3.26
   0   2  15    3.42    2.51
   0  -2 -15    0.00    3.04
   0   2  16    1.36    5.36
   0  -2 -16   12.46    2.61
   0   2  17    5.17    3.70
   0  -2 -17    2.95    4.32
   0   2  18    0.79    4.47
   0  -2 -18    4.54    2.15
   0   3 -18    1.23    3.20
   0  -3  18    4.05    4.34
   0   3 -17    0.75    2.69
   0  -3  17    3.23    2.21
   0   3 -16    0.69    2.47
   0  -3  16   -5.50    4.01
   0   3 -15   -1.26    3.98
   0  -3  15    6.08    1.98
   0   3 -14   -4.03    3.40
   0  -3  14   -1.73    3.59
   0   3 -13   -5.77    3.44
   0  -3  13    2.61    2.19
   0   3 -12    9.81    2.30
   0  -3  12   13.92    2.14
   0   3 -11    1.07    2.15
   0  -3  11    2.14    2.74
   0   3 -10    1.15    3.20
   0  -3  10    1.92    3.10
   0   3  -9   -1.03    2.46
   0  -3   9    2.76    2.12
   0   3  -8    0.91    2.43
   0  -3   8    2.85    1.45
   0   3  -7   42.47    3.87
   0  -3   7   34.77    2.67
   0   3  -6   15.57    1.59
   0  -3   6   15.49    1.57
   0   3  -5  217.66    6.87
   0  -3   5  226.74    7.17
   0   3  -4   73.36    4.13
   0  -3   4   77.29    4.03
   0   3  -3  103.57    4.24
   0  -3   3  105.58    4.37
   0   3  -2  506.56    8.45
   0  -3   2  511.70    8.44
   0   3  -1   45.87    2.68
   0  -3   1   39.13    2.66
   0   3   0  803.77    9.86
   0  -3   0  821.81    9.98
   0   3   1 1141.80   11.98
   0  -3  -1 1148.49   12.05
   0   3   2  688.85    9.84
   0  -3  -2  702.46    9.93
   0   3   3   34.96    2.81
   0  -3  -3   35.75    2.80
   0   3   4   14.27    1.27
   0  -3  -4   11.41    1.32
   0   3   5   35.56    3.18
   0  -3  -5   34.72    3.03
   0   3   6   43.02    3.82
   0  -3  -6   38.18    3.51
   0   3   7    8.54    1.43
   0  -3  -7    6.15    1.34
   0   3   8    8.60    1.62
   0  -3  -8   11.52    1.68
   0   3   9    0.00    2.27
   0  -3  -9    1.40    1.85
   0   3  10   -1.55    2.59
   0  -3 -10    0.01    2.87
   0   3  11   13.18    1.98
   0  -3 -11   14.63    1.91
   0   3  12   84.15    6.99
   0  -3 -12   74.78    4.85
   0   3  13   -1.05    3.59
   0  -3 -13   -0.52    4.27
   0   3  14   -2.32    3.29
   0  -3 -14   -0.57    3.72
   0   3  15    6.59    2.15
   0  -3 -15    5.75    4.54
   0   3  16    0.01    3.40
   0  -3 -16   -2.07    3.98
   0   3  17    4.53    3.20
   0  -3 -17   -2.26    4.33
   0   3  18   -2.44    3.16
   0  -3 -18    3.27    3.83
   0   4 -17    3.81    3.15
   0  -4  17   -1.52    4.04
   0   4 -16    8.68    2.45
   0  -4  16    0.01    3.85
   0   4 -15    4.53    3.93
   0  -4  15    1.95    5.13
   0   4 -14    4.15    2.96
   0  -4  14   -1.19    2.78
   0   4 -13    2.16    2.51
   0  -4  13    2.16    2.42
   0   4 -12   -1.49    3.08
   0  -4  12    0.48    3.00
   0   4 -11    0.45    2.24
   0  -4  11    2.24    2.65
   0   4 -10   17.83    2.27
   0  -4  10   17.69    2.33
   0   4  -9    2.20    2.36
   0  -4   9   -1.45    2.58
   0   4  -8  135.37    7.18
   0  -4   8  119.94    6.43
   0   4  -7   76.24    5.26
   0  -4   7   72.70    5.16
   0   4  -6   -0.01    1.82
   0  -4   6    2.09    1.86
   0   4  -5  140.18    5.96
   0  -4   5  137.13    5.87
   0   4  -4  113.31    5.26
   0  -4   4  119.17    5.30
   0   4  -3   27.34    2.62
   0  -4   3   25.64    1.95
   0   4  -2   21.26    1.90
   0  -4   2   21.86    1.85
   0   4  -1  353.46    7.74
   0  -4   1  367.46    7.98
   0   4   0  204.09    5.99
   0  -4   0  177.86    5.51
   0   4   1 2446.33   20.10
   0  -4  -1 2331.88   19.63
   0   4   2   -0.52    1.46
   0  -4  -2   -3.15    1.77
   0   4   3   94.70    4.52
   0  -4  -3   87.78    4.54
   0   4   4    2.13    1.94
   0  -4  -4   -0.43    1.71
   0   4   5    0.47    1.70
   0  -4  -5    1.19    1.84
   0   4   6   99.34    5.76
   0  -4  -6   99.88    5.58
   0   4   7    6.91    1.31
   0  -4  -7    5.21    1.22
   0   4   8    9.60    1.65
   0  -4  -8   10.27    1.81
   0   4   9   49.20    3.48
   0  -4  -9   43.61    3.23
   0   4  10   44.59    3.78
   0  -4 -10   49.34    3.68
   0   4  11   70.68    4.66
   0  -4 -11   69.77    6.07
   0   4  12    0.01    1.42
   0  -4 -12   -1.50    2.88
   0   4  13   47.34    4.36
   0  -4 -13   44.04    4.19
   0   4  14    1.20    2.70
   0  -4 -14   -0.01    2.95
   0   4  15   -0.01    3.22
   0  -4 -15    2.30    1.83
   0   4  16    2.85    3.78
   0  -4 -16   -2.15    4.10
   0   4  17   -5.43    4.58
   0  -4 -17   -5.43    4.96
   0   5 -17   -2.35    4.07
   0  -5  17   -2.35    3.03
   0   5 -16   12.10    2.47
   0  -5  16    5.82    5.43
   0   5 -15   31.69    3.48
   0  -5  15   30.57    3.36
   0   5 -14   19.50    2.50
   0  -5  14   20.73    2.74
   0   5 -13    3.39    3.39
   0  -5  13    6.40    1.70
   0   5 -12   -2.59    3.62
   0  -5  12   -2.08    3.66
   0   5 -11   17.18    2.22
   0  -5  11   17.34    2.39
   0   5 -10    7.33    1.71
   0  -5  10    6.90    1.90
   0   5  -9   10.20    1.87
   0  -5   9   15.04    1.98
   0   5  -8   79.85    6.01
   0  -5   8   89.48    6.29
   0   5  -7   22.44    1.92
   0  -5   7   23.42    2.00
   0   5  -6   84.98    5.20
   0  -5   6   84.69    5.58
   0   5  -5   39.10    3.90
   0  -5   5   47.12    3.95
   0   5  -4   -0.24    1.57
   0  -5   4    0.74    1.75
   0   5  -3   97.05    5.10
   0  -5   3   98.41    5.19
   0   5  -2    8.17    1.17
   0  -5   2    8.52    1.25
   0   5  -1  542.19   10.66
   0  -5   1  535.43   10.68
   0   5   0  592.63   11.13
   0  -5   0  614.52   11.31
   0   5   1  164.68    6.02
   0  -5  -1  159.53    6.00
   0   5   2  538.98   10.89
   0  -5  -2  549.55   11.05
   0   5   3   34.13    3.07
   0  -5  -3   32.74    3.23
   0   5   4  185.77    7.17
   0  -5  -4  186.28    7.20
   0   5   5   15.68    1.65
   0  -5  -5   14.31    1.67
   0   5   6   -0.90    2.71
   0  -5  -6   -0.60    2.04
   0   5   7   13.79    1.75
   0  -5  -7   12.14    1.70
   0   5   8   -2.54    2.50
   0  -5  -8    1.10    2.09
   0   5   9   -1.20    2.08
   0  -5  -9   -1.61    2.47
   0   5  10   -2.21    3.09
   0  -5 -10    1.31    2.76
   0   5  11    0.00    2.05
   0  -5 -11    1.45    3.01
   0   5  12   40.67    3.81
   0  -5 -12   39.62    3.54
   0   5  13    5.17    4.12
   0  -5 -13    8.83    2.19
   0   5  14    0.63    2.74
   0  -5 -14   -2.52    3.21
   0   5  15    3.41    4.37
   0  -5 -15    1.37    3.48
   0   5  16   32.52    3.57
   0  -5 -16   42.86    3.91
   0   5  17    3.18    5.05
   0  -5 -17    1.99    3.07
   0   6 -17    6.49    2.20
   0  -6  17    4.87    3.44
   0   6 -16    0.76    3.28
   0  -6  16   -5.25    5.16
   0   6 -15    2.10    4.00
   0  -6  15    2.79    3.27
   0   6 -14    1.29    3.64
   0  -6  14   -1.93    3.70
   0   6 -13    0.60    2.97
   0  -6  13    1.19    3.94
   0   6 -12   14.77    2.30
   0  -6  12    6.55    4.45
   0   6 -11   41.59    3.39
   0  -6  11   41.25    3.76
   0   6 -10   52.67    4.00
   0  -6  10   46.66    4.22
   0   6  -9   63.65    6.15
   0  -6   9   58.98    5.52
   0   6  -8   10.79    1.68
   0  -6   8    9.75    1.92
   0   6  -7    2.15    1.64
   0  -6   7    2.50    2.94
   0   6  -6   11.11    1.70
   0  -6   6   12.76    1.65
   0   6  -5  102.05    5.88
   0  -6   5  101.44    6.23
   0   6  -4   68.92    4.85
   0  -6   4   66.07    5.11
   0   6  -3   -1.34    1.88
   0  -6   3    1.21    1.29
   0   6  -2  131.45    6.13
   0  -6   2  130.42    6.02
   0   6  -1   47.85    3.91
   0  -6   1   52.58    3.87
   0   6   0  130.81    5.97
   0  -6   0  133.04    6.08
   0   6   1  127.07    6.16
   0  -6  -1  122.31    5.77
   0   6   2  398.76   10.48
   0  -6  -2  391.25   10.26
   0   6   3    4.09    1.41
   0  -6  -3    2.73    1.28
   0   6   4   21.63    2.09
   0  -6  -4   21.68    1.85
   0   6   5   25.89    2.20
   0  -6  -5   25.05    2.18
   0   6   6   10.01    1.70
   0  -6  -6   10.91    1.68
   0   6   7   -0.36    1.76
   0  -6  -7    1.84    1.97
   0   6   8   50.47    3.91
   0  -6  -8   53.46    5.29
   0   6   9    2.17    2.04
   0  -6  -9    3.04    2.42
   0   6  10    2.85    3.27
   0  -6 -10    1.74    1.76
   0   6  11   -5.67    3.38
   0  -6 -11    2.06    2.73
   0   6  12    4.49    4.19
   0  -6 -12    7.47    2.45
   0   6  13    4.66    1.63
   0  -6 -13   -0.60    3.27
   0   6  14   -3.30    4.62
   0  -6 -14   -0.67    3.90
   0   6  15   10.21    2.11
   0  -6 -15   10.45    2.56
   0   6  16   14.34    3.10
   0  -6 -16   15.11    2.94
   0   7 -16    3.93    3.76
   0  -7  16   -1.56    4.96
   0   7 -15    0.01    3.57
   0  -7  15   -6.56    5.51
   0   7 -14    1.70    2.32
   0  -7  14    3.39    2.79
   0   7 -13    2.30    1.53
   0  -7  13   -7.55    4.36
   0   7 -12   -9.28    3.85
   0  -7  12   -2.89    3.53
   0   7 -11   10.05    2.38
   0  -7  11   14.36    2.17
   0   7 -10    3.00    2.44
   0  -7  10    2.50    2.68
   0   7  -9   96.87    7.41
   0  -7   9  111.16    7.76
   0   7  -8    3.00    3.17
   0  -7   8    0.43    2.60
   0   7  -7    0.80    2.24
   0  -7   7    2.92    1.24
   0   7  -6   88.21    6.52
   0  -7   6   82.66    6.23
   0   7  -5   16.33    2.02
   0  -7   5   18.30    1.93
   0   7  -4   57.10    4.83
   0  -7   4   48.89    4.81
   0   7  -3    1.26    1.98
   0  -7   3    0.63    2.08
   0   7  -2   44.71    4.23
   0  -7   2   44.40    4.22
   0   7  -1  187.80    7.66
   0  -7   1  207.62    8.23
   0   7   0    1.18    1.99
   0  -7   0    0.01    1.76
   0   7   1   14.67    1.64
   0  -7  -1   15.36    1.55
   0   7   2   73.52    5.13
   0  -7  -2   79.01    5.29
   0   7   3    3.50    2.79
   0  -7  -3    7.83    1.56
   0   7   4   -3.01    2.39
   0  -7  -4    1.33    2.11
   0   7   5   70.56    5.37
   0  -7  -5   73.75    5.61
   0   7   6    1.90    2.60
   0  -7  -6    0.76    2.68
   0   7   7   52.28    3.69
   0  -7  -7   52.48    3.89
   0   7   8    1.74    3.16
   0  -7  -8   -1.77    3.10
   0   7   9   27.59    2.51
   0  -7  -9   30.59    2.71
   0   7  10    1.02    3.61
   0  -7 -10   -1.02    2.98
   0   7  11    2.77    2.97
   0  -7 -11    0.56    2.41
   0   7  12   -0.60    2.86
   0  -7 -12    2.98    2.86
   0   7  13   -3.21    3.92
   0  -7 -13   -0.64    3.09
   0   7  14   -0.68    4.10
   0  -7 -14    3.48    3.33
   0   7  15   -9.74    4.80
   0  -7 -15   -0.76    4.80
   0   7  16   -7.26    5.40
   0  -7 -16    2.39    5.02
   0   8 -16    2.47    3.77
   0  -8  16   -1.64    3.85
   0   8 -15    1.53    3.44
   0  -8  15   -0.01    4.21
   0   8 -14   -4.30    3.92
   0  -8  14   -0.01    3.92
   0   8 -13    3.35    3.20
   0  -8  13   -0.32    2.69
   0   8 -12    4.35    3.46
   0  -8  12    2.70    2.04
   0   8 -11    4.04    2.89
   0  -8  11    1.14    3.84
   0   8 -10    6.83    2.03
   0  -8  10    4.31    3.81
   0   8  -9    1.01    2.25
   0  -8   9   -2.00    3.10
   0   8  -8    0.95    2.66
   0  -8   8    1.42    1.65
   0   8  -7   19.69    2.56
   0  -8   7   24.55    2.49
   0   8  -6    2.71    1.91
   0  -8   6    0.43    2.91
   0   8  -5   69.24    5.81
   0  -8   5   70.03    6.14
   0   8  -4  146.30    8.17
   0  -8   4  148.18    8.41
   0   8  -3   32.65    2.77
   0  -8   3   31.57    3.13
   0   8  -2   94.02    6.58
   0  -8   2  118.93    6.96
   0   8  -1    0.69    1.95
   0  -8   1   -1.72    2.41
   0   8   0   12.83    1.55
   0  -8   0   13.86    1.84
   0   8   1    2.08    2.24
   0  -8  -1    1.74    1.87
   0   8   2   41.95    3.14
   0  -8  -2   50.27    4.72
   0   8   3   -0.72    2.13
   0  -8  -3   -1.81    2.85
   0   8   4   -1.15    2.73
   0  -8  -4   -1.15    2.19
   0   8   5    8.15    1.77
   0  -8  -5    5.75    1.88
   0   8   6   -3.39    2.68
   0  -8  -6   -2.11    3.15
   0   8   7   66.84    4.43
   0  -8  -7   66.84    6.23
   0   8   8    8.84    2.02
   0  -8  -8    7.23    2.10
   0   8   9   -1.05    4.68
   0  -8  -9   17.03    2.25
   0   8  10    6.28    1.95
   0  -8 -10    1.13    3.91
   0   8  11    2.97    3.20
   0  -8 -11   -2.38    3.36
   0   8  12   53.30    4.81
   0  -8 -12   53.94    5.01
   0   8  13    4.79    3.81
   0  -8 -13    1.37    3.50
   0   8  14   10.05    2.53
   0  -8 -14    0.73    5.45
   0   8  15    3.15    4.16
   0  -8 -15    3.15    2.03
   0   9 -15   18.09    3.92
   0  -9  15   27.80    3.63
   0   9 -14    1.52    3.87
   0  -9  14    0.01    5.26
   0   9 -13   10.43    2.74
   0  -9  13   15.40    3.12
   0   9 -12    2.02    4.75
   0  -9  12    5.34    4.42
   0   9 -11    0.00    3.06
   0  -9  11    0.00    3.42
   0   9 -10    1.17    2.98
   0  -9  10    2.93    2.80
   0   9  -9    9.89    2.20
   0  -9   9   13.38    2.21
   0   9  -8    4.13    4.27
   0  -9   8   13.29    2.39
   0   9  -7   14.84    2.30
   0  -9   7   15.82    2.27
   0   9  -6   17.95    2.09
   0  -9   6    0.91    4.16
   0   9  -5   -4.42    2.73
   0  -9   5   -1.32    2.97
   0   9  -4  120.52    7.68
   0  -9   4  120.09    7.52
   0   9  -3  137.71    8.06
   0  -9   3  143.90    7.97
   0   9  -2    3.23    3.17
   0  -9   2    3.49    1.62
   0   9  -1    8.35    1.85
   0  -9   1   11.80    1.86
   0   9   0    0.40    2.60
   0  -9   0   -3.96    2.44
   0   9   1   39.53    3.28
   0  -9  -1   40.92    3.32
   0   9   2   12.05    1.87
   0  -9  -2   11.51    1.91
   0   9   3    2.94    2.92
   0  -9  -3    3.63    1.74
   0   9   4    2.59    2.80
   0  -9  -4    1.94    2.02
   0   9   5   11.75    2.27
   0  -9  -5   14.00    2.41
   0   9   6   -1.89    3.15
   0  -9  -6    2.38    2.55
   0   9   7   -1.00    2.65
   0  -9  -7   -7.00    3.81
   0   9   8   10.45    2.20
   0  -9  -8    2.14    4.24
   0   9   9   -4.51    4.07
   0  -9  -9    2.26    2.98
   0   9  10    7.81    1.87
   0  -9 -10    2.70    2.99
   0   9  11   85.30    7.88
   0  -9 -11   83.38    8.11
   0   9  12   28.75    3.36
   0  -9 -12   26.93    3.34
   0   9  13   42.89    3.88
   0  -9 -13   48.01    4.09
   0   9  14    2.35    3.57
   0  -9 -14    1.57    1.91
   0  10 -14   16.41    3.56
   0 -10  14   18.03    3.62
   0  10 -13   28.37    3.60
   0 -10  13   33.18    3.91
   0  10 -12    6.43    4.47
   0 -10  12    2.85    4.86
   0  10 -11   -4.71    3.23
   0 -10  11   -2.02    4.21
   0  10 -10   -6.97    4.45
   0 -10  10   -3.16    3.54
   0  10  -9   -1.81    2.76
   0 -10   9    0.59    4.21
   0  10  -8    1.52    1.70
   0 -10   8    1.70    2.96
   0  10  -7    2.17    2.55
   0 -10   7    2.16    3.43
   0  10  -6   30.03    2.71
   0 -10   6   23.98    2.88
   0  10  -5    7.64    1.97
   0 -10   5    6.81    1.94
   0  10  -4   18.90    2.31
   0 -10   4   19.54    2.70
   0  10  -3    5.76    1.49
   0 -10   3    4.66    1.79
   0  10  -2   -0.46    2.94
   0 -10   2   -1.38    2.86
   0  10  -1    4.54    3.27
   0 -10   1   11.19    1.90
   0  10   0   28.35    2.59
   0 -10   0   33.62    2.74
   0  10   1   82.86    7.17
   0 -10  -1   88.32    7.08
   0  10   2   50.15    3.93
   0 -10  -2   62.40    5.83
   0  10   3    7.73    1.82
   0 -10  -3    7.10    1.95
   0  10   4   74.14    6.69
   0 -10  -4   79.02    6.97
   0  10   5   -1.01    3.44
   0 -10  -5    0.00    3.04
   0  10   6    1.41    1.90
   0 -10  -6    1.06    2.70
   0  10   7    2.78    3.55
   0 -10  -7    1.12    3.92
   0  10   8    2.35    2.29
   0 -10  -8    4.87    1.66
   0  10   9   -3.69    3.38
   0 -10  -9    0.01    3.02
   0  10  10    2.61    3.46
   0 -10 -10   -6.53    3.33
   0  10  11    2.76    3.67
   0 -10 -11    1.38    3.54
   0  10  12   -0.73    4.35
   0 -10 -12    2.70    1.68
   0  10  13    5.22    2.15
   0 -10 -13    3.13    3.12
   0  11 -13   -3.24    4.14
   0 -11  13    3.25    3.25
   0  11 -12    1.53    3.92
   0 -11  12    6.91    4.80
   0  11 -11   -3.63    4.06
   0 -11  11  -10.19    4.94
   0  11 -10   43.54    3.94
   0 -11  10   47.92    3.81
   0  11  -9    3.94    3.95
   0 -11   9   -1.98    4.11
   0  11  -8    8.35    2.09
   0 -11   8    2.50    4.25
   0  11  -7   15.17    2.28
   0 -11   7    2.99    3.84
   0  11  -6    0.57    2.88
   0 -11   6    2.59    2.29
   0  11  -5    7.97    1.99
   0 -11   5    8.15    2.50
   0  11  -4    0.00    2.64
   0 -11   4    1.62    3.85
   0  11  -3    4.22    3.72
   0 -11   3    5.63    2.03
   0  11  -2    4.48    1.86
   0 -11   2    2.06    3.28
   0  11  -1    1.79    1.80
   0 -11   1   -3.60    3.29
   0  11   0   57.88    4.24
   0 -11   0   47.38    4.15
   0  11   1    0.51    3.13
   0 -11  -1    2.56    4.16
   0  11   2   49.05    4.16
   0 -11  -2   44.09    4.20
   0  11   3    3.20    2.26
   0 -11  -3   -0.52    4.09
   0  11   4    4.19    1.60
   0 -11  -4    3.83    3.33
   0  11   5    1.41    1.94
   0 -11  -5    5.09    1.70
   0  11   6    1.77    3.37
   0 -11  -6   -0.58    3.75
   0  11   7    0.01    3.35
   0 -11  -7    4.30    3.41
   0  11   8    6.21    2.08
   0 -11  -8    6.85    1.99
   0  11   9    9.67    2.41
   0 -11  -9    3.38    3.99
   0  11  10   -2.13    3.26
   0 -11 -10   -0.71    3.82
   0  11  11   -3.01    4.98
   0 -11 -11    4.48    3.67
   0  11  12    3.16    3.71
   0 -11 -12   -1.58    3.16
   0  12 -11    5.51    3.94
   0 -12  11    5.51    3.94
   0  12 -10    2.26    3.90
   0 -12  10    3.76    2.55
   0  12  -9   31.80    3.42
   0 -12   9   31.79    3.71
   0  12  -8    3.44    2.83
   0 -12   8    0.68    3.83
   0  12  -7   25.76    3.12
   0 -12   7   15.19    3.17
   0  12  -6   19.14    2.85
   0 -12   6   21.48    3.03
   0  12  -5   -1.85    3.55
   0 -12   5    2.48    3.91
   0  12  -4    6.01    4.34
   0 -12   4    6.61    4.63
   0  12  -3    0.00    3.82
   0 -12   3   -1.18    2.77
   0  12  -2    3.11    1.75
   0 -12   2    2.62    1.81
   0  12  -1   15.57    2.38
   0 -12   1   13.45    2.44
   0  12   0   -3.48    4.24
   0 -12   0    4.40    1.99
   0  12   1    7.13    2.23
   0 -12  -1    1.14    3.57
   0  12   2    2.35    2.34
   0 -12  -2   -5.85    3.31
   0  12   3    7.55    1.78
   0 -12  -3    3.38    2.06
   0  12   4    2.45    3.86
   0 -12  -4    5.70    1.91
   0  12   5   -0.01    3.08
   0 -12  -5   -0.01    4.07
   0  12   6   -4.55    3.84
   0 -12  -6   -6.50    4.01
   0  12   7   -6.75    3.81
   0 -12  -7    0.68    4.10
   0  12   8    3.29    1.93
   0 -12  -8    0.71    4.28
   0  12   9    0.00    4.03
   0 -12  -9    5.88    2.17
   0  12  10    0.77    2.78
   0 -12 -10    1.53    3.93
   0  12  11   -3.21    4.98
   0 -12 -11    4.86    4.42
   0  13 -10    4.89    4.45
   0 -13  10    2.44    3.15
   0  13  -9    0.01    2.70
   0 -13   9   -3.89    4.75
   0  13  -8   -2.24    4.31
   0 -13   8    3.01    3.01
   0  13  -7    5.09    4.42
   0 -13   7    3.64    4.30
   0  13  -6    4.22    2.98
   0 -13   6    6.34    4.39
   0  13  -5   -2.75    4.22
   0 -13   5    1.37    3.50
   0  13  -4   -2.67    3.78
   0 -13   4    0.01    4.63
   0  13  -3    9.63    2.59
   0 -13   3   10.73    2.70
   0  13  -2   10.17    2.48
   0 -13   2   13.63    2.57
   0  13  -1    7.09    2.14
   0 -13   1    5.81    4.32
   0  13   0    7.30    2.45
   0 -13   0    4.94    2.22
   0  13   1   -5.82    3.72
   0 -13  -1    2.91    2.31
   0  13   2    0.66    2.85
   0 -13  -2   -1.96    3.75
   0  13   3   -0.67    3.19
   0 -13  -3   -0.67    2.53
   0  13   4   -2.03    3.89
   0 -13  -4    4.07    2.88
   0  13   5   -2.76    4.61
   0 -13  -5   -1.38    4.05
   0  13   6   -1.44    4.54
   0 -13  -6   -3.59    4.00
   0  13   7    1.85    2.20
   0 -13  -7   -4.46    4.45
   0  13   8    3.07    4.07
   0 -13  -8    8.20    2.54
   0  13   9   -5.61    5.13
   0 -13  -9   -0.01    3.92
   0  14  -8    0.82    3.57
   0 -14   8    2.87    3.04
   0  14  -7    0.00    3.89
   0 -14   7    2.38    2.58
   0  14  -6   -5.42    4.17
   0 -14   6    2.32    2.32
   0  14  -5   -1.50    3.99
   0 -14   5   -6.03    3.99
   0  14  -4    0.73    3.70
   0 -14   4   -2.23    4.25
   0  14  -3    9.96    2.84
   0 -14   3   17.49    2.91
   0  14  -2    3.59    2.60
   0 -14   2   -9.40    5.25
   0  14  -1   -1.44    3.79
   0 -14   1    3.58    2.95
   0  14   0   -0.01    3.04
   0 -14   0    3.57    2.95
   0  14   1    1.07    1.87
   0 -14  -1    0.71    3.60
   0  14   2   -2.89    4.10
   0 -14  -2    0.01    4.35
   0  14   3   -2.94    4.16
   0 -14  -3   -1.47    3.89
   0  14   4    3.74    3.60
   0 -14  -4    2.24    3.90
   0  14   5    1.53    3.91
   0 -14  -5    3.83    4.13
   0  14   6   -3.14    4.01
   0 -14  -6    0.01    3.34
   0  14   7   -1.62    3.80
   0 -14  -7    3.25    4.29
   0  15  -4    4.07    3.35
   0 -15   4    4.62    2.08
   0  15  -3    0.79    4.02
   0 -15   3   -0.82    4.33
   0  15  -2    3.98    3.28
   0 -15   2    0.79    2.64
   0  15  -1   -1.58    3.71
   0 -15   1    0.79    4.40
   0  15   0    3.16    3.71
   0 -15   0   -0.79    4.68
   0  15   1   55.15    5.34
   0 -15  -1   57.66    4.69
   0  15   2    7.19    2.81
   0 -15  -2    7.99    3.13
   0  15   3   50.22    4.77
   0 -15  -3   61.29    5.36
  -1  15   4    5.70    5.33
  -1  15   3    6.40    4.93
  -1  15   2   -1.58    5.36
  -1  15   1   -4.70    5.08
  -1  15   0    2.35    3.03
  -1  15  -1   -1.56    4.57
  -1  15  -2   -1.57    4.59
  -1  15  -3    4.77    3.38
  -1  15  -4    0.82    4.03
  -1  14   7    1.59    2.33
  -1  14   6   -0.01    3.30
  -1  14   5   -0.75    3.63
  -1  14   4    1.47    2.77
  -1  14   3   -4.35    3.56
  -1  14   2    1.07    2.41
  -1  14   1   -3.56    4.66
  -1  14   0    0.71    3.09
  -1  14  -1    0.00    3.48
  -1  14  -2   10.23    1.95
  -1  14  -3    5.08    5.36
  -1  14  -4    2.94    4.98
  -1  14  -5    0.76    4.18
  -1  14  -6    1.53    3.44
  -1  14  -7   -2.38    4.12
  -1  14  -8   -3.27    5.04
  -1  13   9  -11.84    4.93
  -1  13   8    5.31    3.79
  -1  13   7    2.56    1.83
  -1  13   6   19.33    2.98
  -1  13   5    1.37    3.07
  -1  13   4    3.57    1.87
  -1  13   3    3.27    4.20
  -1  13   2   -0.64    3.10
  -1  13   1    0.64    2.79
  -1  13   0   -0.63    3.43
  -1  13  -1    3.84    3.83
  -1  13  -2   22.54    3.13
  -1  13  -3    6.52    2.38
  -1  13  -4   14.42    2.53
  -1  13  -5    1.36    2.55
  -1  13  -6   -4.90    4.14
  -1  13  -7   -0.72    3.47
  -1  13  -8    0.01    4.10
  -1  13  -9   -5.45    3.74
  -1  13 -10    0.82    3.54
  -1  12  11   -0.01    4.79
  -1  12  10   -0.75    4.86
  -1  12   9    5.81    4.10
  -1  12   8    6.49    2.92
  -1  12   7   26.20    3.15
  -1  12   6    0.64    3.20
  -1  12   5    0.62    3.77
  -1  12   4   -0.61    2.89
  -1  12   3    1.19    3.00
  -1  12   2   -0.01    3.18
  -1  12   1   -2.30    3.53
  -1  12   0   -5.14    3.57
  -1  12  -1    4.38    1.39
  -1  12  -2   13.85    2.31
  -1  12  -3   -7.61    4.50
  -1  12  -4   -0.01    2.94
  -1  12  -5    2.47    3.26
  -1  12  -6    5.50    1.90
  -1  12  -7   30.54    3.33
  -1  12  -8   -0.69    3.70
  -1  12  -9   21.75    3.22
  -1  12 -10   -0.74    3.60
  -1  12 -11   -5.51    4.66
  -1  11  12    1.57    3.97
  -1  11  11    2.95    3.47
  -1  11  10    2.11    3.21
  -1  11   9   15.30    2.79
  -1  11   8   -5.08    3.35
  -1  11   7   -0.01    3.32
  -1  11   6    7.15    2.17
  -1  11   5    0.57    3.10
  -1  11   4    8.82    1.78
  -1  11   3    1.59    3.53
  -1  11   2    7.22    2.15
  -1  11   1    2.04    3.23
  -1  11   0   -2.54    2.83
  -1  11  -1   23.08    2.45
  -1  11  -2   -3.09    3.09
  -1  11  -3   10.32    2.29
  -1  11  -4    8.24    2.26
  -1  11  -5    1.67    2.53
  -1  11  -6   -1.16    3.90
  -1  11  -7    3.59    3.60
  -1  11  -8   -1.88    3.26
  -1  11  -9    1.31    2.94
  -1  11 -10   -0.71    4.75
  -1  11 -11    3.66    2.64
  -1  11 -12   -1.55    4.09
  -1  11 -13    2.45    4.23
  -1  10  14   -6.55    4.77
  -1  10  13    1.54    2.89
  -1  10  12    1.46    2.14
  -1  10  11   -0.69    3.68
  -1  10  10    1.29    3.64
  -1  10   9   -1.81    3.16
  -1  10   8   45.49    4.25
  -1  10   7    3.00    2.10
  -1  10   6    1.38    1.78
  -1  10   5   16.67    2.18
  -1  10   4   14.13    2.14
  -1  10   3   -1.41    2.92
  -1  10   2    1.37    2.38
  -1  10   1    3.31    1.46
  -1  10   0    2.25    1.96
  -1  10  -1   20.58    2.29
  -1  10  -2    0.46    3.20
  -1  10  -3   11.02    2.08
  -1  10  -4    2.88    2.88
  -1  10  -5    2.00    2.62
  -1  10  -6    2.07    2.74
  -1  10  -7    9.22    2.01
  -1  10  -8   -2.29    2.56
  -1  10  -9    2.71    2.02
  -1  10 -10   -4.45    3.77
  -1  10 -11   14.90    2.92
  -1  10 -12    1.43    3.01
  -1  10 -13   -3.82    4.25
  -1  10 -14   75.42    6.36
  -1   9  15    0.82    4.10
  -1   9  14    3.85    1.61
  -1   9  13  -10.13    5.21
  -1   9  12    6.98    2.35
  -1   9  11   12.64    2.69
  -1   9  10   -5.34    3.71
  -1   9   9   -3.89    3.56
  -1   9   8    1.85    2.41
  -1   9   7    3.94    3.28
  -1   9   6    0.94    2.65
  -1   9   5    1.34    1.38
  -1   9   4   -0.64    1.78
  -1   9   3   12.11    1.93
  -1   9   2    0.00    2.41
  -1   9   1   -0.79    2.09
  -1   9   0   15.10    1.99
  -1   9  -1    3.56    2.47
  -1   9  -2   13.66    1.88
  -1   9  -3  700.04   17.57
  -1   9  -4   37.06    3.69
  -1   9  -5  594.98   17.14
  -1   9  -6    3.25    3.06
  -1   9  -7    2.94    2.41
  -1   9  -8    9.54    1.76
  -1   9  -9    4.25    1.96
  -1   9 -10   19.05    2.64
  -1   9 -11    1.25    3.87
  -1   9 -12   11.64    2.67
  -1   9 -13   -2.88    4.42
  -1   9 -14   -6.88    4.78
  -1   9 -15   27.73    3.52
  -1   8  15    3.63    1.60
  -1   8  14    2.18    2.81
  -1   8  13   -0.67    4.00
  -1   8  12    1.26    3.21
  -1   8  11    2.35    3.71
  -1   8  10    2.91    1.52
  -1   8   9    1.02    3.60
  -1   8   8   69.52    6.93
  -1   8   7   37.33    3.26
  -1   8   6  226.11   10.26
  -1   8   5    5.16    1.57
  -1   8   4    4.78    1.35
  -1   8   3    1.81    2.49
  -1   8   2    1.41    1.57
  -1   8   1   19.99    2.11
   1  -8   0    0.69    3.06
  -1   8   0    4.80    1.25
  -1   8  -1   22.73    2.14
  -1   8  -2   14.62    1.81
  -1   8  -3  135.57    7.55
  -1   8  -4  457.02   13.72
  -1   8  -5  139.16    8.02
  -1   8  -6  102.84    7.24
  -1   8  -7    0.90    1.99
  -1   8  -8   -0.46    4.16
  -1   8  -9   12.68    2.47
  -1   8 -10    2.17    2.04
  -1   8 -11   -0.57    4.25
  -1   8 -12    4.39    3.14
  -1   8 -13    3.38    3.63
  -1   8 -14   -2.15    4.15
  -1   8 -15   -1.56    4.10
  -1   7  16    9.53    2.34
  -1   7  15   -8.87    4.43
  -1   7  14   -0.01    3.36
  -1   7  13    0.65    3.54
  -1   7  12   -4.71    3.72
  -1   7  11    2.18    2.44
  -1   7  10    0.51    3.07
  -1   7   9    5.76    1.67
  -1   7   8  703.80   18.37
  -1   7   7  417.98   13.48
  -1   7   6  823.27   18.23
  -1   7   5  129.91    7.08
   1  -7  -4   39.40    3.00
  -1   7   4   32.28    2.85
   1  -7  -3   -0.62    1.99
  -1   7   3   -1.57    1.75
   1  -7  -2    2.27    1.55
  -1   7   2   -1.82    2.11
   1  -7  -1   40.61    3.97
  -1   7   1   37.65    3.64
   1  -7   0   26.76    2.50
  -1   7   0   21.47    1.70
   1  -7   1    2.38    1.97
  -1   7  -1    1.49    1.12
   1  -7   2   24.07    1.85
  -1   7  -2   18.81    1.87
   1  -7   3   36.87    2.91
  -1   7  -3   35.45    2.87
   1  -7   4   54.59    5.03
  -1   7  -4   49.29    4.92
  -1   7  -5    0.00    2.11
  -1   7  -6   -0.37    1.50
  -1   7  -7   60.68    5.84
  -1   7  -8   43.04    3.86
  -1   7  -9   21.31    2.28
  -1   7 -10   25.89    2.84
  -1   7 -11    0.54    3.32
  -1   7 -12    0.60    3.27
  -1   7 -13    1.90    3.31
  -1   7 -14    4.80    4.18
  -1   7 -15    0.74    3.22
  -1   7 -16   -1.59    3.72
  -1   6  17   83.52    7.02
  -1   6  16    1.52    4.30
  -1   6  15   21.38    2.71
  -1   6  14    3.91    2.98
  -1   6  13   -3.01    3.01
  -1   6  12   27.88    2.86
  -1   6  11    4.58    1.64
  -1   6  10    0.46    3.07
  -1   6   9   24.22    2.33
  -1   6   8    1.58    2.50
  -1   6   7    5.09    1.45
   1  -6  -6   -2.35    2.44
  -1   6   6    1.67    1.98
   1  -6  -5  200.05    8.20
  -1   6   5  187.34    8.20
   1  -6  -4   20.01    1.79
  -1   6   4   17.32    1.63
   1  -6  -3   26.20    2.35
  -1   6   3   17.74    1.79
   1  -6  -2   75.59    4.90
  -1   6   2   64.46    4.46
   1  -6  -1  155.25    6.48
  -1   6   1  147.21    6.35
   1  -6   0   43.27    3.60
  -1   6   0   33.82    3.32
   1  -6   1  101.55    5.55
  -1   6  -1  102.81    5.30
   1  -6   2   87.87    5.18
  -1   6  -2   84.50    4.93
   1  -6   3    3.18    1.33
  -1   6  -3    4.72    1.13
   1  -6   4    2.32    2.04
  -1   6  -4    0.58    1.63
   1  -6   5  125.39    6.56
  -1   6  -5  113.29    6.17
   1  -6   6    0.32    2.49
  -1   6  -6   -2.36    2.15
  -1   6  -7    0.38    2.84
  -1   6  -8   -2.36    3.06
  -1   6  -9   17.67    2.21
  -1   6 -10   -1.39    3.54
  -1   6 -11    0.51    3.35
  -1   6 -12    2.78    2.99
  -1   6 -13    3.21    1.88
  -1   6 -14    0.32    3.22
  -1   6 -15   12.95    2.65
  -1   6 -16   -2.29    3.50
  -1   6 -17   -0.82    3.94
  -1   5  17    8.44    2.44
  -1   5  16   54.43    4.56
  -1   5  15    1.35    3.02
  -1   5  14    3.11    2.24
  -1   5  13    3.42    3.70
  -1   5  12   -1.06    2.77
  -1   5  11   28.23    2.80
  -1   5  10   -3.50    2.76
  -1   5   9   13.26    1.85
  -1   5   8   48.08    4.70
   1  -5  -7   17.30    1.79
  -1   5   7   14.90    1.82
   1  -5  -6   11.65    1.57
  -1   5   6   11.65    1.37
   1  -5  -5    5.18    1.31
  -1   5   5    5.00    1.30
   1  -5  -4  484.17   11.28
  -1   5   4  448.22   10.86
   1  -5  -3   -0.69    2.00
  -1   5   3   -1.38    1.88
   1  -5  -2   45.63    3.49
  -1   5   2   37.16    3.26
   1  -5  -1    6.68    1.08
  -1   5   1    5.84    1.16
   1  -5   0    0.82    1.49
  -1   5   0   -1.85    1.71
   1  -5   1    7.67    1.22
  -1   5  -1    7.88    1.14
   1  -5   2  236.28    7.39
  -1   5  -2  225.16    7.29
   1  -5   3  288.63    8.35
  -1   5  -3  255.17    7.97
   1  -5   4   59.81    4.47
  -1   5  -4   53.53    4.24
   1  -5   5   60.91    4.56
  -1   5  -5   65.30    4.49
   1  -5   6    0.60    1.64
  -1   5  -6   -2.41    2.17
   1  -5   7    4.41    1.47
  -1   5  -7    7.06    1.47
  -1   5  -8   30.98    3.03
  -1   5  -9   15.22    1.79
  -1   5 -10   12.59    2.04
  -1   5 -11   46.72    3.60
  -1   5 -12    8.78    1.94
  -1   5 -13   29.89    3.04
  -1   5 -14   22.95    2.82
  -1   5 -15    7.93    2.35
  -1   5 -16   47.39    4.09
  -1   5 -17    0.79    3.98
  -1   4  17    6.65    2.11
  -1   4  16    2.12    2.12
  -1   4  15    1.96    3.39
  -1   4  14    2.38    3.16
  -1   4  13    3.54    2.52
  -1   4  12    8.14    1.91
  -1   4  11    1.81    2.64
  -1   4  10   83.24    6.34
  -1   4   9    0.75    1.38
   1  -4  -8   94.37    6.07
  -1   4   8   98.03    6.49
   1  -4  -7   23.65    2.21
  -1   4   7   22.75    2.27
   1  -4  -6    2.95    2.26
  -1   4   6    5.81    1.16
   1  -4  -5  335.03    9.12
  -1   4   5  344.86    9.34
   1  -4  -4   96.57    4.96
  -1   4   4   90.55    4.78
   1  -4  -3    3.18    0.91
  -1   4   3    2.02    0.97
   1  -4  -2   62.77    3.65
  -1   4   2   56.51    3.30
   1  -4  -1  107.67    4.67
  -1   4   1  100.07    4.34
   1  -4   0   37.34    3.06
  -1   4   0   37.67    2.93
   1  -4   1   59.63    3.54
  -1   4  -1   54.71    3.32
   1  -4   2  132.63    5.03
  -1   4  -2  130.65    5.17
   1  -4   3    4.40    0.99
  -1   4  -3    4.01    0.95
   1  -4   4   90.03    4.95
  -1   4  -4   87.19    4.62
   1  -4   5  929.59   15.43
  -1   4  -5  870.97   14.82
   1  -4   6  218.78    8.18
  -1   4  -6  215.24    7.96
   1  -4   7   99.22    6.06
  -1   4  -7   86.48    5.64
   1  -4   8    3.62    1.47
  -1   4  -8    1.02    1.94
  -1   4  -9   10.25    1.83
  -1   4 -10    3.74    1.41
  -1   4 -11   -0.91    3.66
  -1   4 -12   -1.51    2.30
  -1   4 -13    0.55    1.46
  -1   4 -14   -3.03    3.68
  -1   4 -15    1.97    4.42
  -1   4 -16    5.48    2.33
  -1   4 -17   13.68    3.15
  -1   3  18    4.06    3.34
  -1   3  17   -0.77    5.14
  -1   3  16    2.76    3.24
  -1   3  15    2.53    1.71
  -1   3  14   -0.01    3.17
  -1   3  13   -3.14    3.64
  -1   3  12   13.87    2.15
  -1   3  11   16.42    2.15
  -1   3  10    1.57    2.80
  -1   3   9   11.75    1.63
   1  -3  -8    1.55    1.99
  -1   3   8    3.00    1.29
   1  -3  -7  212.74    8.12
  -1   3   7  195.93    7.68
   1  -3  -6  444.39   10.58
  -1   3   6  421.33   10.30
   1  -3  -5  240.80    7.38
  -1   3   5  235.70    7.39
   1  -3  -4    2.23    1.82
  -1   3   4    1.85    1.74
   1  -3  -3   76.76    3.79
  -1   3   3   71.73    3.78
   1  -3  -2  233.03    5.99
  -1   3   2  217.90    5.83
   1  -3  -1  320.80    6.73
  -1   3   1  292.97    6.41
   1  -3   0  430.76    7.61
  -1   3   0  418.77    7.47
   1  -3   1   -0.79    1.91
  -1   3  -1    3.40    0.91
   1  -3   2   36.98    2.81
  -1   3  -2   33.02    2.85
   1  -3   3 1883.34   17.75
  -1   3  -3 1802.86   17.38
   1  -3   4   38.35    3.11
  -1   3  -4   41.19    3.33
   1  -3   5  808.14   13.42
  -1   3  -5  762.03   13.03
   1  -3   6  338.19    9.46
  -1   3  -6  304.95    9.07
   1  -3   7  142.67    6.78
  -1   3  -7  137.89    6.71
   1  -3   8   31.10    2.79
  -1   3  -8   31.73    2.81
  -1   3  -9   24.89    2.21
  -1   3 -10    2.78    1.57
  -1   3 -11    3.07    2.45
  -1   3 -12    3.15    2.39
  -1   3 -13   20.87    2.49
  -1   3 -14    0.01    3.21
  -1   3 -15    6.43    2.62
  -1   3 -16    4.43    1.99
  -1   3 -17   -6.07    4.42
  -1   3 -18    1.64    2.79
  -1   2  18    2.39    2.39
  -1   2  17   -2.94    3.75
  -1   2  16    0.00    3.31
  -1   2  15    3.09    3.66
  -1   2  14    3.95    3.43
  -1   2  13   21.19    2.39
  -1   2  12   -0.01    3.21
  -1   2  11   45.12    3.62
  -1   2  10    4.87    1.45
   1  -2  -9    9.33    1.68
  -1   2   9    8.66    1.70
   1  -2  -8  229.73    8.44
  -1   2   8  244.16    8.84
   1  -2  -7    9.03    1.32
  -1   2   7   11.96    1.32
   1  -2  -6 1052.75   15.48
  -1   2   6 1067.07   15.71
   1  -2  -5   92.79    4.62
  -1   2   5   99.31    4.68
   1  -2  -4 2515.37   20.27
  -1   2   4 2436.48   19.94
   1  -2  -3   95.21    3.95
  -1   2   3   94.80    3.98
   1  -2  -2   21.93    2.03
  -1   2   2   19.75    1.43
  -1   2   1   92.92    3.37
  -1   2   0   55.42    2.65
  -1   2  -1   13.73    1.24
   1  -2   2  806.70    9.87
  -1   2  -2  705.57    9.33
   1  -2   3  291.40    6.59
  -1   2  -3  256.44    6.26
   1  -2   4   -0.34    1.58
  -1   2  -4   -1.35    1.68
   1  -2   5   24.22    1.94
  -1   2  -5   22.73    1.81
   1  -2   6  359.20    9.32
  -1   2  -6  358.51    9.36
   1  -2   7   19.94    1.67
  -1   2  -7   19.06    1.72
   1  -2   8  143.49    6.63
  -1   2  -8  138.34    7.00
   1  -2   9    1.03    2.29
  -1   2  -9    0.69    2.42
  -1   2 -10  254.20   10.57
  -1   2 -11   85.49    6.56
  -1   2 -12    2.38    3.25
  -1   2 -13   19.03    2.35
  -1   2 -14   -0.59    3.41
  -1   2 -15    5.25    2.59
  -1   2 -16   -0.01    3.77
  -1   2 -17   -0.01    4.11
  -1   2 -18    1.63    4.58
  -1   1  18    4.74    1.93
  -1   1  17   41.72    3.88
  -1   1  16    2.02    4.16
  -1   1  15   54.33    4.83
  -1   1  14    3.89    3.09
  -1   1  13    0.51    3.30
  -1   1  12   25.34    2.60
  -1   1  11   -0.01    2.65
  -1   1  10    2.80    1.26
   1  -1  -9    8.74    1.59
  -1   1   9    6.05    1.66
   1  -1  -8    2.27    1.62
  -1   1   8   -0.01    1.85
   1  -1  -7  109.62    5.48
  -1   1   7  103.19    5.40
   1  -1  -6   38.40    3.26
  -1   1   6   34.58    3.42
   1  -1  -5  519.94    9.77
  -1   1   5  505.09    9.66
   1  -1  -4  595.08    9.48
  -1   1   4  609.54    9.65
   1  -1  -3  558.69    8.28
  -1   1   3  545.35    8.21
  -1   1   2  761.49    8.57
  -1   1   1   34.63    1.92
  -1   1   0   81.70    2.60
  -1   1  -1   16.49    1.65
  -1   1  -2  185.25    4.49
   1  -1   3  133.96    4.40
  -1   1  -3  119.19    4.20
   1  -1   4  280.75    6.84
  -1   1  -4  273.90    6.69
   1  -1   5  211.24    6.46
  -1   1  -5  206.18    6.48
   1  -1   6   60.63    4.04
  -1   1  -6   55.55    4.09
   1  -1   7   -0.78    1.73
  -1   1  -7    0.51    1.58
   1  -1   8   10.22    1.62
  -1   1  -8   13.46    1.42
   1  -1   9  171.92    8.10
  -1   1  -9  162.89    7.95
  -1   1 -10   34.63    2.57
  -1   1 -11    0.43    2.56
  -1   1 -12  135.62    8.68
  -1   1 -13    1.55    2.29
  -1   1 -14    7.59    1.65
  -1   1 -15    5.63    3.91
  -1   1 -16   -6.16    4.88
  -1   1 -17    7.92    2.67
  -1   1 -18    0.01    4.41
  -1   0  18   -7.06    5.27
  -1   0  17   18.85    2.95
  -1   0  16   45.18    3.92
  -1   0  15   26.70    3.33
  -1   0  14    4.43    3.12
  -1   0  13   40.60    3.88
  -1   0  12   59.70    5.96
  -1   0  11   77.14    6.11
  -1   0  10    5.30    1.65
   1   0  -9  137.02    7.25
  -1   0   9  161.73    7.62
   1   0  -8   -1.98    2.05
  -1   0   8   -1.70    1.83
   1   0  -7    1.23    1.67
  -1   0   7    1.23    1.67
   1   0  -6    7.03    1.14
  -1   0   6    1.66    2.42
   1   0  -5   97.05    4.55
  -1   0   5   99.50    4.41
   1   0  -4  819.05   11.01
  -1   0   4  816.47   10.94
   1   0  -3   35.89    2.57
  -1   0   3   43.42    2.53
  -1   0   2  887.70    8.95
  -1   0   1   30.52    1.72
  -1   0   0    9.75    0.78
  -1   0  -1  213.49    4.13
  -1   0  -2  861.90    9.17
   1   0   3  109.59    4.03
  -1   0  -3  101.47    3.89
   1   0   4  196.55    5.69
  -1   0  -4  184.15    5.46
   1   0   5  287.36    7.41
  -1   0  -5  277.54    7.44
   1   0   6   17.35    1.67
  -1   0  -6   14.43    1.40
   1   0   7   -1.28    1.68
  -1   0  -7   -1.28    1.79
   1   0   8   36.11    2.79
  -1   0  -8   32.59    2.52
   1   0   9   18.23    1.90
  -1   0  -9   16.22    1.95
  -1   0 -10   -0.75    2.55
  -1   0 -11   12.75    2.20
  -1   0 -12   22.56    2.51
  -1   0 -13  -10.36    4.51
  -1   0 -14    9.87    2.06
  -1   0 -15   40.61    3.44
  -1   0 -16   63.50    5.79
  -1   0 -17   10.65    2.73
  -1   0 -18   -5.67    5.88
  -1  -1  18    3.56    2.82
  -1  -1  17    1.10    2.59
  -1  -1  16   -2.65    3.77
  -1  -1  15   -3.65    3.33
  -1  -1  14    1.67    3.19
  -1  -1  13   -3.52    3.66
  -1  -1  12   -4.10    3.25
  -1  -1  11   38.45    3.73
  -1  -1  10  129.82    7.50
   1   1  -9   87.94    5.74
  -1  -1   9  103.52    6.11
   1   1  -8   33.40    2.76
  -1  -1   8   35.98    2.57
   1   1  -7    4.73    1.10
  -1  -1   7    1.25    2.09
   1   1  -6    1.07    1.73
  -1  -1   6   -0.22    1.95
   1   1  -5   34.05    2.95
  -1  -1   5   35.32    3.12
   1   1  -4   80.45    3.81
  -1  -1   4   76.24    3.71
   1   1  -3  210.88    5.33
  -1  -1   3  207.55    5.29
  -1  -1   2   18.06    1.26
  -1  -1   1    5.16    0.72
  -1  -1   0  130.66    3.39
  -1  -1  -1 1420.61   11.29
   1   1   2   -1.82    1.49
  -1  -1  -2   -0.20    1.38
   1   1   3   64.00    3.35
  -1  -1  -3   62.28    3.18
   1   1   4  205.37    6.10
  -1  -1  -4  192.96    5.88
   1   1   5  630.63   11.11
  -1  -1  -5  624.66   11.13
   1   1   6  321.06    8.73
  -1  -1  -6  319.03    8.76
   1   1   7   85.03    5.22
  -1  -1  -7   86.33    5.13
   1   1   8   44.59    3.94
  -1  -1  -8   38.75    3.03
   1   1   9   38.81    2.91
  -1  -1  -9   37.80    3.11
  -1  -1 -10   -0.77    2.75
  -1  -1 -11   58.47    4.29
  -1  -1 -12    7.88    2.12
  -1  -1 -13   -3.14    2.86
  -1  -1 -14   -2.88    4.03
  -1  -1 -15    2.51    4.27
  -1  -1 -16   19.03    2.86
  -1  -1 -17    3.74    2.54
  -1  -1 -18    0.01    4.44
  -1  -2  18   -0.80    3.82
  -1  -2  17    3.67    3.03
  -1  -2  16   11.70    2.74
  -1  -2  15   -1.23    3.60
  -1  -2  14    3.38    2.39
  -1  -2  13    0.00    4.16
  -1  -2  12  119.68    8.20
  -1  -2  11   46.22    3.69
  -1  -2  10    1.75    1.35
   1   2  -9  238.91    9.38
  -1  -2   9  229.21    9.13
   1   2  -8    3.16    1.24
  -1  -2   8   -2.95    2.44
   1   2  -7   97.73    5.33
  -1  -2   7   93.03    5.28
   1   2  -6   38.15    3.24
  -1  -2   6   28.50    2.30
   1   2  -5  929.41   13.59
  -1  -2   5  856.87   13.09
   1   2  -4   -2.02    1.79
  -1  -2   4    1.17    1.65
   1   2  -3   12.03    1.18
  -1  -2   3    6.97    1.03
   1   2  -2   50.90    2.89
  -1  -2   2   45.95    2.74
   1   2  -1  113.83    3.96
  -1  -2   1  112.60    3.74
   1   2   0  257.35    5.47
  -1  -2   0  239.22    5.26
   1   2   1   95.54    3.54
  -1  -2  -1   80.63    3.35
   1   2   2   31.83    2.58
  -1  -2  -2   32.35    2.53
   1   2   3  964.61   12.26
  -1  -2  -3  859.57   11.56
   1   2   4   17.97    1.67
  -1  -2  -4   15.27    1.33
   1   2   5 1887.89   19.92
  -1  -2  -5 1737.55   19.16
   1   2   6   -0.49    2.10
  -1  -2  -6    0.95    2.18
   1   2   7  436.61   11.22
  -1  -2  -7  416.55   10.81
   1   2   8   58.87    4.92
  -1  -2  -8   53.89    4.37
  -1  -2  -9   -2.11    2.85
  -1  -2 -10   35.30    3.11
  -1  -2 -11    0.87    2.47
  -1  -2 -12   25.92    2.64
  -1  -2 -13   -0.53    3.15
  -1  -2 -14    3.51    2.86
  -1  -2 -15   -1.28    3.73
  -1  -2 -16    0.01    3.42
  -1  -2 -17   -0.75    4.49
  -1  -2 -18   -1.64    3.85
  -1  -3  18   -4.03    4.03
  -1  -3  17   -3.75    4.16
  -1  -3  16   10.77    2.56
  -1  -3  15    1.26    3.22
  -1  -3  14    2.30    2.11
  -1  -3  13    2.11    3.06
  -1  -3  12    4.15    1.62
  -1  -3  11   19.77    2.20
  -1  -3  10    2.74    2.89
  -1  -3   9    1.05    2.35
   1   3  -8   20.61    1.95
  -1  -3   8   20.72    1.70
   1   3  -7   18.90    1.85
  -1  -3   7   20.67    1.75
   1   3  -6  737.13   13.76
  -1  -3   6  661.16   12.89
   1   3  -5  176.78    6.55
  -1  -3   5  184.65    6.55
   1   3  -4 1443.81   16.79
  -1  -3   4 1310.48   15.99
   1   3  -3  587.38   10.16
  -1  -3   3  537.81    9.77
   1   3  -2 1226.18   13.91
  -1  -3   2 1118.12   13.27
   1   3  -1  235.26    6.08
  -1  -3   1  225.52    5.88
   1   3   0  273.45    6.49
  -1  -3   0  245.93    6.08
   1   3   1   28.15    2.70
  -1  -3  -1   28.00    2.51
   1   3   2  101.46    4.46
  -1  -3  -2   87.06    4.09
   1   3   3   95.15    4.35
  -1  -3  -3   74.75    4.17
   1   3   4  304.72    8.12
  -1  -3  -4  259.24    7.44
   1   3   5   21.84    2.11
  -1  -3  -5   19.65    1.91
   1   3   6  123.89    5.97
  -1  -3  -6  106.90    5.48
   1   3   7   70.38    4.83
  -1  -3  -7   58.90    4.91
   1   3   8   47.70    3.29
  -1  -3  -8   32.18    2.85
  -1  -3  -9    1.11    1.91
  -1  -3 -10   31.11    3.06
  -1  -3 -11   11.62    2.12
  -1  -3 -12    2.00    3.16
  -1  -3 -13    3.28    2.69
  -1  -3 -14    3.20    1.82
  -1  -3 -15    3.93    3.94
  -1  -3 -16   -5.72    3.78
  -1  -3 -17    2.32    3.00
  -1  -4  17   12.74    2.95
  -1  -4  16   23.29    3.07
  -1  -4  15   14.07    2.70
  -1  -4  14   -2.98    3.63
  -1  -4  13   11.27    2.33
  -1  -4  12    5.99    2.19
  -1  -4  11   27.44    2.73
  -1  -4  10   -1.25    3.12
  -1  -4   9    4.60    1.50
   1   4  -8   22.47    2.03
  -1  -4   8   24.60    2.14
   1   4  -7   16.11    1.65
  -1  -4   7   16.41    1.67
   1   4  -6   90.14    5.36
  -1  -4   6   88.22    5.27
   1   4  -5  548.47   11.94
  -1  -4   5  516.33   11.46
   1   4  -4  365.61    9.27
  -1  -4   4  352.17    9.09
   1   4  -3  413.19    9.34
  -1  -4   3  406.01    9.34
   1   4  -2   59.30    3.74
  -1  -4   2   58.73    3.78
   1   4  -1   43.81    3.44
  -1  -4   1   40.14    3.32
   1   4   0    8.60    1.35
  -1  -4   0   10.11    1.25
   1   4   1   67.70    3.97
  -1  -4  -1   66.95    3.92
   1   4   2  203.03    6.55
  -1  -4  -2  187.43    6.29
   1   4   3    8.48    1.19
  -1  -4  -3    6.34    1.16
   1   4   4   27.14    2.05
  -1  -4  -4   24.55    2.23
   1   4   5   21.71    2.08
  -1  -4  -5   21.71    2.03
   1   4   6  107.32    5.82
  -1  -4  -6  114.53    5.84
   1   4   7   37.77    2.81
  -1  -4  -7   41.29    3.88
  -1  -4  -8    2.30    1.80
  -1  -4  -9   23.79    2.27
  -1  -4 -10    3.02    2.41
  -1  -4 -11    1.43    3.19
  -1  -4 -12   20.49    2.58
  -1  -4 -13    3.98    4.46
  -1  -4 -14    3.11    2.98
  -1  -4 -15    1.35    4.49
  -1  -4 -16    5.14    3.67
  -1  -4 -17   17.21    2.74
  -1  -5  17    4.73    4.31
  -1  -5  16    6.57    5.50
  -1  -5  15   35.48    3.49
  -1  -5  14   27.92    3.02
  -1  -5  13    2.85    3.07
  -1  -5  12   -2.61    2.61
  -1  -5  11    7.52    2.03
  -1  -5  10   21.05    2.21
  -1  -5   9   29.06    2.79
  -1  -5   8    1.47    1.40
   1   5  -7   33.59    3.00
  -1  -5   7   36.61    2.85
   1   5  -6    6.01    1.39
  -1  -5   6    4.99    1.48
   1   5  -5   27.39    2.44
  -1  -5   5   27.24    2.37
   1   5  -4    8.74    1.51
  -1  -5   4    9.18    1.37
   1   5  -3    5.92    1.14
  -1  -5   3    4.30    1.25
   1   5  -2   -1.16    1.81
  -1  -5   2    0.46    1.90
   1   5  -1    0.23    1.91
  -1  -5   1    3.66    1.10
   1   5   0   69.95    4.51
  -1  -5   0   72.40    4.30
   1   5   1   -1.14    2.17
  -1  -5  -1    0.45    2.03
   1   5   2  160.54    6.53
  -1  -5  -2  159.60    6.44
   1   5   3  112.43    5.53
  -1  -5  -3  116.71    5.89
   1   5   4    5.60    1.26
  -1  -5  -4    5.60    1.20
   1   5   5   44.69    3.77
  -1  -5  -5   55.57    4.52
   1   5   6    7.17    1.66
  -1  -5  -6   10.27    1.48
  -1  -5  -7   86.02    5.95
  -1  -5  -8   40.56    3.37
  -1  -5  -9    0.85    2.59
  -1  -5 -10   12.89    1.96
  -1  -5 -11    2.52    2.71
  -1  -5 -12   -4.95    2.86
  -1  -5 -13    2.38    3.16
  -1  -5 -14    0.00    3.56
  -1  -5 -15   26.03    3.06
  -1  -5 -16   22.56    3.39
  -1  -5 -17   67.99    6.24
  -1  -6  17    6.52    4.60
  -1  -6  16    2.28    3.94
  -1  -6  15    4.22    4.21
  -1  -6  14    3.25    4.16
  -1  -6  13    1.20    3.06
  -1  -6  12    1.67    2.88
  -1  -6  11    8.35    2.05
  -1  -6  10   23.86    2.56
  -1  -6   9    1.88    1.63
  -1  -6   8  112.41    7.39
  -1  -6   7    2.59    2.59
   1   6  -6    1.38    2.86
  -1  -6   6    5.37    1.11
   1   6  -5    2.24    1.58
  -1  -6   5    0.96    2.28
   1   6  -4    0.90    2.01
  -1  -6   4   -0.30    2.05
   1   6  -3    9.19    1.51
  -1  -6   3   10.80    1.62
   1   6  -2   46.77    4.10
  -1  -6   2   51.42    4.15
   1   6  -1   25.82    2.36
  -1  -6   1   29.70    2.47
   1   6   0    4.27    1.19
  -1  -6   0    1.07    1.81
   1   6   1   28.00    2.38
  -1  -6  -1   31.10    2.42
   1   6   2   99.99    5.54
  -1  -6  -2  102.78    5.66
   1   6   3   15.91    1.81
  -1  -6  -3   19.82    1.82
   1   6   4  247.90    9.10
  -1  -6  -4  253.48    9.45
   1   6   5    1.99    2.70
  -1  -6  -5    4.32    1.45
  -1  -6  -6  514.86   14.24
  -1  -6  -7   28.25    2.78
  -1  -6  -8  264.28   11.02
  -1  -6  -9   28.22    2.78
  -1  -6 -10   -0.51    2.67
  -1  -6 -11   43.41    4.00
  -1  -6 -12    1.17    3.58
  -1  -6 -13   -0.64    3.39
  -1  -6 -14    0.68    3.40
  -1  -6 -15    2.94    4.28
  -1  -6 -16   45.33    4.27
  -1  -7  16    1.58    3.53
  -1  -7  15   -5.16    3.97
  -1  -7  14   -3.43    3.81
  -1  -7  13    4.02    1.96
  -1  -7  12    1.77    2.70
  -1  -7  11    2.73    2.08
  -1  -7  10    5.93    2.23
  -1  -7   9   58.03    4.09
  -1  -7   8    2.18    2.82
  -1  -7   7    2.05    2.21
  -1  -7   6   -1.16    2.74
  -1  -7   5    2.53    1.16
  -1  -7   4   -0.68    2.74
   1   7  -3   11.52    1.51
  -1  -7   3   12.39    1.70
   1   7  -2  105.98    6.13
  -1  -7   2  101.20    6.39
   1   7  -1   37.19    2.70
  -1  -7   1   33.74    2.85
   1   7   0   71.36    5.25
  -1  -7   0   77.93    5.50
   1   7   1   66.82    4.86
  -1  -7  -1   70.31    5.20
   1   7   2   -0.65    2.83
  -1  -7  -2    2.60    2.00
   1   7   3    0.66    2.79
  -1  -7  -3   -0.69    1.97
  -1  -7  -4    1.06    2.68
  -1  -7  -5  329.06   11.74
  -1  -7  -6  143.10    8.46
  -1  -7  -7 1171.77   23.30
  -1  -7  -8   30.92    2.88
  -1  -7  -9   24.53    2.85
  -1  -7 -10    2.14    3.10
  -1  -7 -11   -0.58    3.09
  -1  -7 -12    1.24    3.81
  -1  -7 -13    3.34    3.20
  -1  -7 -14    5.97    2.50
  -1  -7 -15    3.84    2.61
  -1  -8  15    3.35    2.38
  -1  -8  14    2.18    1.72
  -1  -8  13    0.67    1.95
  -1  -8  12    3.15    3.40
  -1  -8  11    8.05    2.35
  -1  -8  10    7.14    2.18
  -1  -8   9    0.51    3.13
  -1  -8   8    9.98    1.90
  -1  -8   7   50.18    3.93
  -1  -8   6  162.25    8.80
  -1  -8   5  419.06   13.60
  -1  -8   4  916.28   19.63
  -1  -8   3  320.01   11.78
  -1  -8   2   49.89    3.75
  -1  -8   1    2.91    2.56
  -1  -8   0    1.44    1.70
  -1  -8  -1    3.67    2.79
  -1  -8  -2    3.36    1.31
  -1  -8  -3    3.47    2.41
  -1  -8  -4    2.01    2.38
  -1  -8  -5   41.58    3.61
  -1  -8  -6    9.22    2.00
  -1  -8  -7   16.10    2.59
  -1  -8  -8    8.57    2.27
  -1  -8  -9   -1.08    3.41
  -1  -8 -10   -2.89    3.51
  -1  -8 -11    5.56    4.66
  -1  -8 -12    7.26    2.32
  -1  -8 -13    1.41    3.61
  -1  -8 -14    1.52    2.83
  -1  -8 -15    1.62    3.62
  -1  -9  15    4.90    4.90
  -1  -9  14   29.16    4.16
  -1  -9  13   16.56    3.25
  -1  -9  12    0.00    3.71
  -1  -9  11    2.85    2.27
  -1  -9  10   -0.01    2.92
  -1  -9   9   17.43    2.53
  -1  -9   8   23.36    2.64
  -1  -9   7    1.01    2.85
  -1  -9   6   73.77    6.50
  -1  -9   5   12.99    2.16
  -1  -9   4  299.24   12.05
  -1  -9   3   29.19    2.86
  -1  -9   2   31.13    2.64
  -1  -9   1   34.53    3.21
  -1  -9   0    4.43    1.28
  -1  -9  -1    3.77    2.62
  -1  -9  -2    3.27    1.81
  -1  -9  -3   -1.76    2.70
  -1  -9  -4   15.88    2.11
  -1  -9  -5    2.21    1.70
  -1  -9  -6   16.72    2.45
  -1  -9  -7   -1.59    3.74
  -1  -9  -8    7.20    2.09
  -1  -9  -9    2.94    3.16
  -1  -9 -10   11.23    2.55
  -1  -9 -11    4.66    4.04
  -1  -9 -12    2.12    3.68
  -1  -9 -13    0.76    3.77
  -1  -9 -14    1.32    2.53
  -1 -10  14   -2.44    4.68
  -1 -10  13   11.80    3.12
  -1 -10  12   10.17    2.37
  -1 -10  11    0.69    2.47
  -1 -10  10    6.70    2.13
  -1 -10   9   -3.68    3.98
  -1 -10   8    1.17    2.97
  -1 -10   7   -1.11    3.24
  -1 -10   6    3.21    3.92
  -1 -10   5   16.42    2.59
  -1 -10   4    2.50    1.99
  -1 -10   3   12.45    2.27
  -1 -10   2    2.87    3.69
  -1 -10   1    9.45    1.93
  -1 -10   0    1.42    3.16
  -1 -10  -1    2.38    3.65
  -1 -10  -2    2.89    3.35
  -1 -10  -3    2.45    3.60
  -1 -10  -4    4.58    1.64
  -1 -10  -5    2.12    2.18
  -1 -10  -6    0.54    2.37
  -1 -10  -7   20.96    2.91
  -1 -10  -8    0.60    3.39
  -1 -10  -9    1.29    3.62
  -1 -10 -10   -2.71    3.45
  -1 -10 -11   -5.75    4.18
  -1 -10 -12    6.85    4.74
  -1 -10 -13   -5.66    5.16
  -1 -11  12    3.91    3.21
  -1 -11  11    2.21    4.26
  -1 -11  10    9.86    2.64
  -1 -11   9    8.73    2.23
  -1 -11   8    8.77    2.50
  -1 -11   7   -0.61    2.95
  -1 -11   6   -4.14    3.79
  -1 -11   5    4.00    3.19
  -1 -11   4   43.06    3.36
  -1 -11   3   -0.01    3.53
  -1 -11   2    4.65    2.07
  -1 -11   1    2.67    3.15
  -1 -11   0    8.69    2.00
  -1 -11  -1    2.32    1.87
  -1 -11  -2    6.69    2.27
  -1 -11  -3   10.73    2.24
  -1 -11  -4    2.08    1.85
  -1 -11  -5    8.04    2.34
  -1 -11  -6   -0.60    2.52
  -1 -11  -7    2.56    2.73
  -1 -11  -8   35.95    3.60
  -1 -11  -9    2.80    3.69
  -1 -11 -10    1.47    3.74
  -1 -11 -11    4.64    3.29
  -1 -11 -12    0.82    4.07
  -1 -12  11    3.20    4.24
  -1 -12  10   -0.76    3.71
  -1 -12   9    7.82    2.82
  -1 -12   8   28.82    3.37
  -1 -12   7    2.71    4.28
  -1 -12   6    0.00    2.27
  -1 -12   5    3.16    4.07
  -1 -12   4    0.00    3.72
  -1 -12   3    3.66    3.94
  -1 -12   2    1.20    3.71
  -1 -12   1    1.79    3.10
  -1 -12   0    1.19    3.38
  -1 -12  -1    3.60    2.94
  -1 -12  -2   -0.59    4.16
  -1 -12  -3    3.71    2.52
  -1 -12  -4   -0.64    3.42
  -1 -12  -5    1.63    1.93
  -1 -12  -6   24.71    3.45
  -1 -12  -7   20.51    2.66
  -1 -12  -8    9.71    2.57
  -1 -12  -9   -1.51    4.43
  -1 -12 -10   -0.79    4.28
  -1 -13   9   -0.01    4.78
  -1 -13   8    1.53    3.92
  -1 -13   7    2.97    3.48
  -1 -13   6   -7.96    5.05
  -1 -13   5    7.97    2.34
  -1 -13   4    2.06    3.95
  -1 -13   3   30.23    3.19
  -1 -13   2   11.38    2.35
  -1 -13   1    3.34    4.25
  -1 -13   0    6.00    4.46
  -1 -13  -1   -4.68    3.60
  -1 -13  -2    4.06    3.31
  -1 -13  -3    2.06    2.66
  -1 -13  -4    2.81    2.48
  -1 -13  -5    5.51    2.18
  -1 -13  -6    3.70    3.99
  -1 -13  -7   -0.76    4.12
  -1 -13  -8    4.77    4.35
  -1 -14   7    0.01    3.98
  -1 -14   6   -0.79    3.80
  -1 -14   5   -3.87    4.31
  -1 -14   4    5.33    4.98
  -1 -14   3    2.23    5.02
  -1 -14   2    3.70    2.67
  -1 -14   1   -2.95    5.22
  -1 -14   0   -8.11    4.84
  -1 -14  -1    2.22    3.85
  -1 -14  -2    0.74    3.27
  -1 -14  -3   -1.51    3.56
  -1 -14  -4    1.54    2.94
  -1 -14  -5    2.37    3.06
  -1 -14  -6    1.63    3.39
  -1 -15   2   -0.81    4.39
  -1 -15   1    5.42    1.79
  -1 -15   0   -6.49    4.74
  -1 -15  -1   -1.62    4.31
  -2  15   4   17.97    2.98
  -2  15   3  -12.89    4.96
  -2  15   2   38.44    3.74
  -2  15   1    2.37    3.62
  -2  15   0    9.20    2.64
  -2  15  -1   -0.79    3.79
  -2  15  -2    0.79    3.98
  -2  15  -3    5.62    1.80
  -2  15  -4    0.82    2.94
  -2  14   7   -0.01    3.94
  -2  14   6    1.56    2.92
  -2  14   5    5.33    3.80
  -2  14   4    1.49    3.80
  -2  14   3    2.20    4.57
  -2  14   2  -11.54    4.45
  -2  14   1    3.58    3.44
  -2  14   0    2.86    3.36
  -2  14  -1    9.31    2.96
  -2  14  -2   -1.43    4.89
  -2  14  -3    0.01    5.07
  -2  14  -4    2.23    3.87
  -2  14  -5    0.01    3.23
  -2  14  -6    2.35    2.50
  -2  14  -7    2.80    2.44
  -2  13   9    0.79    4.82
  -2  13   8    3.05    3.05
  -2  13   7    1.47    3.75
  -2  13   6    2.85    2.85
  -2  13   5   -4.86    4.10
  -2  13   4   -6.75    3.82
  -2  13   3    3.97    2.09
  -2  13   2   -2.61    3.33
  -2  13   1    0.00    3.17
  -2  13   0    0.65    3.23
  -2  13  -1    1.94    2.51
  -2  13  -2    6.75    2.27
  -2  13  -3   -0.01    3.63
  -2  13  -4   -0.67    2.79
  -2  13  -5    0.68    3.86
  -2  13  -6    2.85    3.34
  -2  13  -7   -3.68    4.10
  -2  13  -8    4.58    4.58
  -2  13  -9   11.63    2.45
  -2  12  11    0.79    3.49
  -2  12  10    1.27    2.23
  -2  12   9   -0.72    3.50
  -2  12   8   -5.58    3.69
  -2  12   7    3.69    2.83
  -2  12   6    3.88    3.54
  -2  12   5   -0.01    3.07
  -2  12   4    0.01    2.98
  -2  12   3   -2.39    3.96
  -2  12   2    3.53    1.92
  -2  12   1   -6.96    3.77
  -2  12   0    0.60    3.80
  -2  12  -1   -1.73    3.02
  -2  12  -2    9.22    2.14
  -2  12  -3   17.52    3.03
  -2  12  -4    4.28    3.05
  -2  12  -5   -0.63    2.08
  -2  12  -6   32.21    3.42
  -2  12  -7    9.20    2.62
  -2  12  -8   35.72    3.77
  -2  12  -9   11.95    2.87
  -2  12 -10   21.18    3.24
  -2  12 -11    4.81    1.97
  -2  11  12   -2.34    4.07
  -2  11  11   -3.72    4.14
  -2  11  10    0.70    4.28
  -2  11   9   -4.68    3.96
  -2  11   8   -0.63    3.44
  -2  11   7    0.01    3.34
  -2  11   6    2.06    2.29
  -2  11   5    1.13    4.45
  -2  11   4   11.32    2.43
  -2  11   3   32.66    3.07
  -2  11   2    0.01    2.88
  -2  11   1  130.06    9.07
  -2  11   0    4.15    2.94
  -2  11  -1   13.88    2.45
  -2  11  -2   -1.58    2.74
  -2  11  -3    0.00    2.94
  -2  11  -4   -0.01    3.02
  -2  11  -5   11.73    2.33
  -2  11  -6    8.05    2.03
  -2  11  -7   -1.84    3.19
  -2  11  -8    0.01    3.14
  -2  11  -9   11.91    2.68
  -2  11 -10   -0.71    3.81
  -2  11 -11    0.73    4.90
  -2  11 -12    4.47    2.30
  -2  10  14    3.29    1.90
  -2  10  13   -0.01    3.29
  -2  10  12   20.94    3.17
  -2  10  11   -0.70    4.07
  -2  10  10   -1.95    4.06
  -2  10   9    7.38    2.01
  -2  10   8    9.53    2.39
  -2  10   7    6.66    2.17
  -2  10   6   -1.59    2.42
  -2  10   5   10.35    2.05
  -2  10   4    3.44    2.99
  -2  10   3   25.35    2.55
  -2  10   2   52.26    4.30
  -2  10   1    8.79    2.05
  -2  10   0   10.91    1.99
  -2  10  -1   -1.86    2.08
  -2  10  -2   -1.87    3.11
  -2  10  -3   17.92    2.47
  -2  10  -4    7.73    1.93
  -2  10  -5    2.05    2.71
  -2  10  -6    0.00    2.92
  -2  10  -7    2.24    2.62
  -2  10  -8   -5.87    3.90
  -2  10  -9   -2.48    3.51
  -2  10 -10   -1.97    3.77
  -2  10 -11    1.05    1.99
  -2  10 -12   21.62    3.10
  -2  10 -13    8.86    2.53
  -2   9  14   10.84    3.29
  -2   9  13   20.84    3.32
  -2   9  12   75.96    5.85
  -2   9  11   28.77    3.24
  -2   9  10   13.20    2.14
  -2   9   9    4.51    3.20
  -2   9   8   12.77    2.21
  -2   9   7    3.03    2.05
  -2   9   6    0.96    2.95
  -2   9   5    3.35    1.78
  -2   9   4   14.48    2.14
  -2   9   3   -1.28    2.65
  -2   9   2    0.42    2.08
  -2   9   1    0.40    2.87
  -2   9   0    5.84    1.86
  -2   9  -1    0.82    2.32
  -2   9  -2   74.25    6.75
  -2   9  -3  173.19    9.34
  -2   9  -4   16.67    2.30
  -2   9  -5   20.11    2.41
  -2   9  -6   -1.45    2.77
  -2   9  -7    0.51    2.55
  -2   9  -8   14.18    2.07
  -2   9  -9   -4.01    3.92
  -2   9 -10  -10.91    4.70
  -2   9 -11   -0.65    3.10
  -2   9 -12    2.76    3.24
  -2   9 -13    2.21    4.23
  -2   9 -14    6.81    2.42
  -2   8  15   -3.91    3.91
  -2   8  14   -5.84    4.62
  -2   8  13   10.46    2.53
  -2   8  12   -6.99    3.87
  -2   8  11    1.19    2.66
  -2   8  10   -2.21    3.42
  -2   8   9   11.06    2.06
  -2   8   8    5.17    2.03
  -2   8   7   13.09    2.02
  -2   8   6    4.16    1.99
  -2   8   5   -2.05    2.49
  -2   8   4   -2.33    2.34
  -2   8   3    1.13    2.16
  -2   8   2    9.28    1.81
  -2   8   1    2.87    2.39
  -2   8   0    1.43    1.68
  -2   8  -1    9.62    1.62
  -2   8  -2   80.99    5.75
  -2   8  -3   42.67    3.33
  -2   8  -4   74.98    6.01
  -2   8  -5   23.99    2.53
  -2   8  -6   32.17    2.83
  -2   8  -7    9.73    1.95
  -2   8  -8   37.26    3.32
  -2   8  -9   13.01    2.37
  -2   8 -10    1.13    2.52
  -2   8 -11    3.01    3.26
  -2   8 -12   -3.89    4.49
  -2   8 -13    4.41    2.28
  -2   8 -14   -0.01    3.65
  -2   8 -15    5.57    4.43
  -2   7  16   -4.01    4.45
  -2   7  15   -8.21    3.73
  -2   7  14    2.76    4.04
  -2   7  13    1.94    3.35
  -2   7  12    0.59    3.63
  -2   7  11    3.89    3.08
  -2   7  10    2.57    2.12
  -2   7   9   29.13    2.74
  -2   7   8   71.52    6.23
  -2   7   7   16.14    2.31
  -2   7   6   14.60    2.08
  -2   7   5    3.30    2.61
  -2   7   4   39.45    3.00
   2  -7  -3    1.32    2.09
  -2   7   3   -1.33    2.20
   2  -7  -2  226.59    9.01
  -2   7   2  205.76    8.35
   2  -7  -1    8.71    1.52
  -2   7   1   10.48    1.22
   2  -7   0   13.23    1.71
  -2   7   0   11.35    1.66
   2  -7   1   10.74    1.65
  -2   7  -1    8.32    1.41
   2  -7   2   -0.97    2.02
  -2   7  -2    0.49    1.16
   2  -7   3   -1.02    2.25
  -2   7  -3   -1.68    2.20
  -2   7  -4    5.50    1.40
  -2   7  -5   -3.71    2.46
  -2   7  -6    2.37    1.94
  -2   7  -7   26.84    2.49
  -2   7  -8   62.61    5.78
  -2   7  -9   -1.96    2.76
  -2   7 -10   69.93    6.95
  -2   7 -11    1.13    4.01
  -2   7 -12    1.84    3.50
  -2   7 -13    2.63    2.64
  -2   7 -14    3.78    1.80
  -2   7 -15    2.28    3.95
  -2   7 -16    4.63    2.19
  -2   6  16   -2.30    4.41
  -2   6  15   18.03    2.83
  -2   6  14    1.32    2.95
  -2   6  13    9.57    2.58
  -2   6  12    2.82    3.03
  -2   6  11    3.11    2.55
  -2   6  10    0.96    3.18
  -2   6   9   10.16    1.74
  -2   6   8    1.22    2.12
  -2   6   7   10.05    1.72
  -2   6   6    1.52    1.34
   2  -6  -5    7.60    1.47
  -2   6   5    6.40    1.50
   2  -6  -4   -0.92    1.91
  -2   6   4    0.30    2.27
   2  -6  -3   73.96    5.14
  -2   6   3   75.40    4.99
   2  -6  -2   -1.40    1.83
  -2   6   2   -0.56    1.76
   2  -6  -1  304.52    9.44
  -2   6   1  296.90    9.28
   2  -6   0   17.32    1.77
  -2   6   0   18.58    1.77
   2  -6   1  476.45   11.65
  -2   6  -1  477.27   11.70
   2  -6   2   -1.13    2.11
  -2   6  -2    1.41    1.81
   2  -6   3   36.57    2.89
  -2   6  -3   35.39    2.70
   2  -6   4   37.29    2.88
  -2   6  -4   41.51    3.98
   2  -6   5   15.44    1.79
  -2   6  -5   17.21    2.00
  -2   6  -6    0.71    2.21
  -2   6  -7    2.32    2.12
  -2   6  -8    0.43    3.42
  -2   6  -9   23.15    2.39
  -2   6 -10   23.94    2.68
  -2   6 -11    8.36    2.03
  -2   6 -12    4.62    3.27
  -2   6 -13    8.77    2.05
  -2   6 -14   -4.74    5.20
  -2   6 -15   18.76    3.20
  -2   6 -16    0.79    3.93
  -2   5  17   10.09    3.21
  -2   5  16    6.16    2.19
  -2   5  15    4.78    4.49
  -2   5  14    8.20    2.03
  -2   5  13   26.34    3.02
  -2   5  12    9.96    2.15
  -2   5  11    2.28    1.76
  -2   5  10   16.45    1.99
  -2   5   9   -0.42    2.43
  -2   5   8    2.07    1.71
  -2   5   7    0.35    2.09
   2  -5  -6    1.27    1.23
  -2   5   6   -0.93    2.38
   2  -5  -5   41.60    4.02
  -2   5   5   42.77    4.00
   2  -5  -4   -1.07    2.12
  -2   5   4    1.62    1.47
   2  -5  -3  163.92    6.56
  -2   5   3  150.00    6.64
   2  -5  -2  236.71    7.93
  -2   5   2  229.23    7.68
   2  -5  -1  899.31   14.63
  -2   5   1  895.10   14.60
   2  -5   0  179.13    6.67
  -2   5   0  160.09    6.33
   2  -5   1   17.21    1.57
  -2   5  -1   20.51    1.98
   2  -5   2   33.93    2.53
  -2   5  -2   35.76    3.51
   2  -5   3   15.79    1.56
  -2   5  -3   18.38    1.53
   2  -5   4   47.17    4.15
  -2   5  -4   50.50    4.15
   2  -5   5   41.71    3.90
  -2   5  -5   40.96    2.81
   2  -5   6   22.52    1.99
  -2   5  -6   20.78    1.94
  -2   5  -7   15.07    1.70
  -2   5  -8   10.90    1.68
  -2   5  -9   39.95    3.62
  -2   5 -10    2.32    2.23
  -2   5 -11    6.92    1.93
  -2   5 -12    3.50    1.75
  -2   5 -13    2.39    1.96
  -2   5 -14   19.10    3.04
  -2   5 -15    8.23    2.75
  -2   5 -16    3.04    2.41
  -2   5 -17   -3.28    5.06
  -2   4  17   -0.01    3.80
  -2   4  16   -0.72    3.44
  -2   4  15   -1.33    3.86
  -2   4  14    2.02    2.03
  -2   4  13    4.46    3.43
  -2   4  12   75.92    7.15
  -2   4  11   24.18    2.40
  -2   4  10   32.62    3.18
  -2   4   9   14.24    1.79
  -2   4   8    5.94    1.58
   2  -4  -7   36.91    2.90
  -2   4   7   38.65    2.71
   2  -4  -6   -1.73    1.99
  -2   4   6    2.29    1.91
   2  -4  -5   38.63    3.77
  -2   4   5   42.55    3.63
   2  -4  -4  151.52    6.50
  -2   4   4  135.06    6.14
   2  -4  -3   24.81    2.20
  -2   4   3   24.36    1.93
   2  -4  -2    0.83    1.65
  -2   4   2    0.00    1.68
   2  -4  -1   17.76    1.74
  -2   4   1   16.36    1.61
   2  -4   0    5.01    1.07
  -2   4   0    4.95    1.05
   2  -4   1  268.39    7.62
  -2   4  -1  251.21    7.42
   2  -4   2   17.62    1.74
  -2   4  -2   14.01    1.42
   2  -4   3  298.63    8.29
  -2   4  -3  294.52    8.36
   2  -4   4  138.57    6.11
  -2   4  -4  126.18    6.07
   2  -4   5   37.81    3.66
  -2   4  -5   35.64    2.58
   2  -4   6    2.70    2.38
  -2   4  -6    5.60    1.21
   2  -4   7    0.32    2.58
  -2   4  -7    2.31    1.65
  -2   4  -8   61.61    5.37
  -2   4  -9    2.41    2.78
  -2   4 -10    2.20    1.82
  -2   4 -11   23.39    2.56
  -2   4 -12    7.95    2.09
  -2   4 -13   -1.17    3.93
  -2   4 -14   -3.79    3.78
  -2   4 -15   -0.01    3.75
  -2   4 -16    3.71    2.83
  -2   4 -17    4.00    3.30
  -2   3  18    2.45    5.11
  -2   3  17    3.03    2.33
  -2   3  16   -4.89    4.13
  -2   3  15    2.58    2.57
  -2   3  14    3.54    2.89
  -2   3  13   32.50    2.75
  -2   3  12    2.94    2.95
  -2   3  11    1.34    2.79
  -2   3  10   22.91    2.05
  -2   3   9   26.17    2.18
   2  -3  -8   23.23    2.02
  -2   3   8   26.29    2.37
   2  -3  -7   63.46    4.68
  -2   3   7   66.42    4.82
   2  -3  -6    1.07    2.01
  -2   3   6    4.77    1.08
   2  -3  -5   38.15    3.57
  -2   3   5   37.91    3.37
   2  -3  -4   68.18    4.19
  -2   3   4   71.59    4.21
   2  -3  -3   64.78    3.91
  -2   3   3   62.65    3.94
   2  -3  -2   15.75    1.43
  -2   3   2   15.45    1.41
   2  -3  -1 1172.52   14.28
  -2   3   1 1112.23   13.88
   2  -3   0  134.14    4.96
  -2   3   0  102.12    4.62
   2  -3   1  298.63    7.46
  -2   3  -1  273.63    7.05
   2  -3   2   36.29    3.06
  -2   3  -2   30.36    2.88
   2  -3   3   41.67    3.44
  -2   3  -3   30.95    3.03
   2  -3   4   34.96    3.29
  -2   3  -4   33.84    3.21
   2  -3   5    0.25    1.85
  -2   3  -5   -1.75    2.11
   2  -3   6   33.46    2.56
  -2   3  -6   25.24    2.24
   2  -3   7    2.48    1.92
  -2   3  -7    1.55    1.99
  -2   3  -8   26.29    2.62
  -2   3  -9   79.00    5.74
  -2   3 -10    2.76    2.15
  -2   3 -11   64.48    5.84
  -2   3 -12   -1.03    3.00
  -2   3 -13    3.09    2.47
  -2   3 -14    3.08    4.21
  -2   3 -15    0.01    4.01
  -2   3 -16    4.61    1.89
  -2   3 -17   -0.78    4.24
  -2   2  18    0.01    3.42
  -2   2  17   15.40    2.94
  -2   2  16    7.55    2.21
  -2   2  15    1.89    2.89
  -2   2  14   -0.01    3.16
  -2   2  13    2.98    1.53
  -2   2  12   12.75    2.25
  -2   2  11    2.16    2.77
  -2   2  10    3.52    2.44
  -2   2   9    3.16    2.35
   2  -2  -8    0.64    2.59
  -2   2   8    3.26    1.23
   2  -2  -7   16.41    1.61
  -2   2   7   12.95    1.53
   2  -2  -6   65.76    4.35
  -2   2   6   59.31    4.54
   2  -2  -5   23.60    1.99
  -2   2   5   25.36    1.97
   2  -2  -4  262.45    7.27
  -2   2   4  231.37    6.85
   2  -2  -3   34.47    2.76
  -2   2   3   31.19    3.03
   2  -2  -2   63.59    3.45
  -2   2   2   59.97    3.42
   2  -2  -1  441.31    8.22
  -2   2   1  379.72    7.73
   2  -2   0  489.77    8.55
  -2   2   0  430.70    8.09
   2  -2   1   10.04    1.18
  -2   2  -1    9.54    1.18
   2  -2   2  130.50    4.90
  -2   2  -2  118.78    4.66
   2  -2   3    4.10    1.22
  -2   2  -3    5.26    1.11
   2  -2   4  111.82    5.05
  -2   2  -4  104.16    5.02
   2  -2   5    2.11    1.94
  -2   2  -5   -0.94    1.44
   2  -2   6   13.14    1.49
  -2   2  -6   13.50    1.52
   2  -2   7   22.91    1.98
  -2   2  -7   24.00    1.99
   2  -2   8   30.65    2.54
  -2   2  -8   27.32    2.72
  -2   2  -9   56.84    5.11
  -2   2 -10  879.37   19.73
  -2   2 -11  201.18   10.27
  -2   2 -12  322.24   13.25
  -2   2 -13   -1.64    3.70
  -2   2 -14   -1.22    2.84
  -2   2 -15    1.97    2.56
  -2   2 -16   -2.16    4.12
  -2   2 -17    6.47    2.30
  -2   1  18    3.20    1.96
  -2   1  17    1.47    3.30
  -2   1  16   21.29    3.27
  -2   1  15   22.84    2.98
  -2   1  14    3.98    3.99
  -2   1  13    2.59    2.79
  -2   1  12   15.06    2.07
  -2   1  11   -2.12    2.79
  -2   1  10   16.08    2.00
  -2   1   9   13.72    1.65
   2  -1  -8   -0.01    2.25
  -2   1   8   -1.23    2.03
   2  -1  -7  110.88    5.98
  -2   1   7  131.49    6.43
   2  -1  -6    2.62    2.18
  -2   1   6    5.73    1.23
   2  -1  -5  178.16    6.38
  -2   1   5  195.56    6.56
   2  -1  -4  185.57    6.06
  -2   1   4  183.00    6.02
   2  -1  -3    0.97    1.63
  -2   1   3   -0.64    1.65
   2  -1  -2 1041.20   12.40
  -2   1   2  943.23   11.78
   2  -1  -1 4026.22   23.39
  -2   1   1 3585.46   22.06
   2  -1   0 6353.82   29.14
  -2   1   0 5475.13   27.05
   2  -1   1 2397.21   18.39
  -2   1  -1 2090.20   17.18
   2  -1   2    0.62    1.87
  -2   1  -2    1.49    0.88
   2  -1   3   82.30    4.15
  -2   1  -3   73.80    3.98
   2  -1   4  132.29    5.37
  -2   1  -4  122.19    5.20
   2  -1   5   75.72    4.69
  -2   1  -5   77.08    4.36
   2  -1   6   -1.03    1.93
  -2   1  -6    0.51    2.03
   2  -1   7    2.33    2.17
  -2   1  -7    2.24    1.25
   2  -1   8   76.49    5.49
  -2   1  -8   71.26    5.57
  -2   1  -9   10.37    1.61
  -2   1 -10  196.51    9.48
  -2   1 -11   80.71    6.70
  -2   1 -12   73.15    6.62
  -2   1 -13   -0.01    3.55
  -2   1 -14    2.99    3.84
  -2   1 -15    2.29    2.80
  -2   1 -16    3.56    4.57
  -2   1 -17    2.31    4.45
  -2   0  18   -0.81    3.83
  -2   0  17    4.42    2.41
  -2   0  16    0.68    3.39
  -2   0  15   11.80    2.56
  -2   0  14    1.42    2.39
  -2   0  13    0.00    2.20
  -2   0  12   20.48    2.59
  -2   0  11  147.02    8.54
  -2   0  10   32.02    2.49
   2   0  -9   28.69    2.77
  -2   0   9   26.99    2.20
   2   0  -8   36.35    2.86
  -2   0   8   35.45    2.52
   2   0  -7    1.49    1.40
  -2   0   7    1.62    1.74
   2   0  -6  113.47    5.69
  -2   0   6  107.78    5.39
   2   0  -5    1.25    1.76
  -2   0   5    1.87    1.57
   2   0  -4  174.17    5.85
  -2   0   4  159.98    5.61
   2   0  -3   -2.40    1.73
  -2   0   3   -0.80    1.67
   2   0  -2   22.94    2.18
  -2   0   2   20.07    1.74
   2   0  -1 9999.00   36.60
  -2   0   1 9108.84   34.93
   2   0   0 1366.09   13.51
  -2   0   0 1229.30   12.83
   2   0   1 7165.40   31.60
  -2   0  -1 6394.46   29.83
   2   0   2   41.47    2.95
  -2   0  -2   32.74    2.72
   2   0   3    1.91    1.88
  -2   0  -3    1.05    1.58
   2   0   4  232.71    6.99
  -2   0  -4  207.21    6.55
   2   0   5    1.81    1.59
  -2   0  -5    1.36    1.14
   2   0   6  121.81    6.04
  -2   0  -6  111.79    5.75
   2   0   7   32.29    2.62
  -2   0  -7   26.28    2.08
   2   0   8    1.96    2.12
  -2   0  -8   -0.32    2.24
  -2   0  -9   11.96    1.82
  -2   0 -10   -2.86    2.97
  -2   0 -11    2.71    3.66
  -2   0 -12    0.51    3.26
  -2   0 -13    3.83    1.58
  -2   0 -14   12.40    2.32
  -2   0 -15   58.03    4.72
  -2   0 -16   -2.15    4.79
  -2   0 -17    6.19    5.14
  -2  -1  18   -0.81    3.30
  -2  -1  17   -1.49    4.31
  -2  -1  16   -2.05    3.54
  -2  -1  15   -6.87    4.10
  -2  -1  14    3.13    2.20
  -2  -1  13    7.27    2.04
  -2  -1  12  669.52   18.20
  -2  -1  11   20.25    2.65
  -2  -1  10  787.80   17.99
  -2  -1   9   20.09    1.74
   2   1  -8   15.05    1.72
  -2  -1   8   14.34    1.62
   2   1  -7   64.95    4.78
  -2  -1   7   69.07    4.90
   2   1  -6    9.91    1.34
  -2  -1   6    9.91    1.26
   2   1  -5  111.36    5.03
  -2  -1   5  105.12    5.04
   2   1  -4    0.37    1.49
  -2  -1   4    0.38    1.34
   2   1  -3   38.80    3.24
  -2  -1   3   28.51    2.75
   2   1  -2   29.40    2.60
  -2  -1   2   25.42    2.42
   2   1  -1    0.14    1.55
  -2  -1   1    0.57    1.56
   2   1   0  599.14    9.38
  -2  -1   0  530.90    8.89
   2   1   1   81.67    3.77
  -2  -1  -1   78.68    3.67
   2   1   2    7.49    1.14
  -2  -1  -2    7.82    1.11
   2   1   3   20.32    1.71
  -2  -1  -3   19.04    1.77
   2   1   4  243.86    7.37
  -2  -1  -4  228.40    7.12
   2   1   5   76.64    4.71
  -2  -1  -5   68.94    4.21
   2   1   6   25.50    2.32
  -2  -1  -6   19.81    1.71
   2   1   7    4.07    1.35
  -2  -1  -7    3.27    2.40
   2   1   8   19.57    1.99
  -2  -1  -8   18.68    2.00
  -2  -1  -9   14.90    1.97
  -2  -1 -10   -0.84    3.15
  -2  -1 -11    3.20    2.79
  -2  -1 -12   12.27    2.44
  -2  -1 -13    0.56    2.41
  -2  -1 -14    5.45    4.07
  -2  -1 -15   11.46    2.52
  -2  -1 -16   -1.46    4.21
  -2  -1 -17    5.99    2.36
  -2  -2  18    0.01    3.96
  -2  -2  17    1.49    3.35
  -2  -2  16   18.15    3.09
  -2  -2  15    2.32    1.78
  -2  -2  14   -4.04    3.71
  -2  -2  13   11.31    2.23
  -2  -2  12   77.69    7.27
  -2  -2  11  152.43    8.78
  -2  -2  10   88.40    6.81
  -2  -2   9  136.53    7.71
   2   2  -8    0.97    2.15
  -2  -2   8    0.01    1.93
   2   2  -7    0.28    2.25
  -2  -2   7   -0.01    1.87
   2   2  -6   14.57    1.59
  -2  -2   6   15.34    1.41
   2   2  -5    8.66    1.37
  -2  -2   5    8.04    1.35
   2   2  -4   36.06    3.07
  -2  -2   4   32.76    2.20
   2   2  -3   81.17    4.28
  -2  -2   3   88.82    4.22
   2   2  -2  425.33    8.80
  -2  -2   2  437.73    8.81
   2   2  -1    2.68    1.06
  -2  -2   1    0.32    1.63
   2   2   0   12.03    1.21
  -2  -2   0    9.20    1.15
   2   2   1  447.96    8.86
  -2  -2  -1  434.40    8.69
   2   2   2    8.98    1.34
  -2  -2  -2   10.19    1.22
   2   2   3  793.29   12.72
  -2  -2  -3  705.90   12.00
   2   2   4   21.26    2.12
  -2  -2  -4   22.49    2.05
   2   2   5   -2.73    2.21
  -2  -2  -5    2.49    1.90
   2   2   6   39.44    2.84
  -2  -2  -6   34.42    2.69
   2   2   7    1.55    2.00
  -2  -2  -7    1.55    2.27
  -2  -2  -8    5.78    1.64
  -2  -2  -9   10.26    1.64
  -2  -2 -10   28.53    2.47
  -2  -2 -11   12.38    2.24
  -2  -2 -12    7.39    2.03
  -2  -2 -13    5.66    1.96
  -2  -2 -14    3.09    2.55
  -2  -2 -15    0.01    3.30
  -2  -2 -16    4.39    3.10
  -2  -2 -17    3.96    3.26
  -2  -3  18    7.95    2.59
  -2  -3  17    3.81    4.88
  -2  -3  16    0.71    3.51
  -2  -3  15    0.65    2.82
  -2  -3  14    1.19    2.23
  -2  -3  13   13.44    2.57
  -2  -3  12   -2.97    3.85
  -2  -3  11   32.23    2.81
  -2  -3  10    2.47    2.02
  -2  -3   9   -1.50    2.95
   2   3  -8   49.53    4.65
  -2  -3   8   61.40    4.99
   2   3  -7   57.38    4.46
  -2  -3   7   54.92    4.56
   2   3  -6  180.97    7.77
  -2  -3   6  167.65    7.12
   2   3  -5   38.00    3.55
  -2  -3   5   34.10    2.43
   2   3  -4    2.91    1.23
  -2  -3   4    4.59    1.25
   2   3  -3  223.22    7.14
  -2  -3   3  199.71    6.93
   2   3  -2    2.53    1.16
  -2  -3   2    3.12    1.15
   2   3  -1  307.05    7.91
  -2  -3   1  308.59    7.82
   2   3   0   -0.39    1.60
  -2  -3   0   -1.53    1.53
   2   3   1    5.52    1.13
  -2  -3  -1    5.78    1.11
   2   3   2  146.18    5.77
  -2  -3  -2  145.56    5.81
   2   3   3  210.67    7.08
  -2  -3  -3  190.88    6.78
   2   3   4   28.29    2.38
  -2  -3  -4   28.66    2.27
   2   3   5   23.04    2.23
  -2  -3  -5   21.41    2.08
   2   3   6   21.16    1.91
  -2  -3  -6   23.16    1.95
   2   3   7    0.99    1.90
  -2  -3  -7   -7.96    3.14
  -2  -3  -8   -0.35    2.94
  -2  -3  -9   35.49    2.98
  -2  -3 -10    1.34    3.16
  -2  -3 -11   55.51    4.51
  -2  -3 -12   20.28    2.85
  -2  -3 -13   10.88    2.24
  -2  -3 -14    4.86    2.06
  -2  -3 -15    2.75    3.24
  -2  -3 -16   -0.76    3.59
  -2  -3 -17    1.62    4.11
  -2  -4  17    2.74    2.37
  -2  -4  16    3.63    5.26
  -2  -4  15    2.35    2.18
  -2  -4  14   17.23    2.70
  -2  -4  13   -0.57    3.04
  -2  -4  12    9.68    2.33
  -2  -4  11    8.40    2.08
  -2  -4  10    3.91    3.45
  -2  -4   9    4.51    1.55
  -2  -4   8   -1.83    2.70
   2   4  -7  125.09    7.03
  -2  -4   7  118.78    7.02
   2   4  -6   -0.61    2.19
  -2  -4   6    0.30    1.99
   2   4  -5   29.62    2.59
  -2  -4   5   31.58    2.56
   2   4  -4   63.18    4.56
  -2  -4   4   54.90    4.27
   2   4  -3   14.82    1.46
  -2  -4   3   12.30    1.34
   2   4  -2  135.61    5.91
  -2  -4   2  114.55    5.45
   2   4  -1    0.23    1.67
  -2  -4   1   -2.02    1.95
   2   4   0  839.07   13.88
  -2  -4   0  678.58   12.47
   2   4   1  302.41    8.58
  -2  -4  -1  254.39    7.77
   2   4   2  431.33   10.40
  -2  -4  -2  343.19    9.27
   2   4   3   12.94    1.73
  -2  -4  -3   11.75    1.52
   2   4   4   -3.58    2.22
  -2  -4  -4    1.65    1.91
   2   4   5   -2.39    2.39
  -2  -4  -5    0.00    2.32
   2   4   6   19.35    1.91
  -2  -4  -6   13.26    1.73
  -2  -4  -7   15.22    1.90
  -2  -4  -8    4.31    1.64
  -2  -4  -9    8.54    1.71
  -2  -4 -10    5.90    2.14
  -2  -4 -11    2.55    3.02
  -2  -4 -12   54.50    4.45
  -2  -4 -13   -0.02    4.20
  -2  -4 -14    6.56    4.46
  -2  -4 -15    4.27    4.62
  -2  -4 -16    6.91    4.81
  -2  -5  17   -8.06    4.55
  -2  -5  16    2.97    4.36
  -2  -5  15   16.84    2.89
  -2  -5  14   16.01    2.64
  -2  -5  13    6.31    1.76
  -2  -5  12    4.36    3.36
  -2  -5  11   12.39    2.40
  -2  -5  10    3.23    2.58
  -2  -5   9    2.77    1.96
  -2  -5   8   11.38    1.88
  -2  -5   7    3.26    2.26
   2   5  -6    2.01    1.84
  -2  -5   6    1.34    2.12
   2   5  -5   14.26    1.84
  -2  -5   5   11.97    1.53
   2   5  -4   93.02    5.56
  -2  -5   4   70.13    5.12
   2   5  -3    3.53    1.31
  -2  -5   3    1.67    1.37
   2   5  -2  130.11    6.33
  -2  -5   2  108.91    5.79
   2   5  -1  392.64   10.40
  -2  -5   1  353.21    9.89
   2   5   0   90.01    5.23
  -2  -5   0   84.23    5.08
   2   5   1  259.39    8.68
  -2  -5  -1  205.15    7.66
   2   5   2   31.13    2.53
  -2  -5  -2   34.59    2.53
   2   5   3  121.90    6.41
  -2  -5  -3   93.68    5.64
   2   5   4    0.30    2.42
  -2  -5  -4    2.78    2.08
   2   5   5    1.32    2.25
  -2  -5  -5    0.32    2.18
  -2  -5  -6   16.46    2.13
  -2  -5  -7    1.93    2.49
  -2  -5  -8   -3.36    2.85
  -2  -5  -9    7.92    1.93
  -2  -5 -10    4.65    2.13
  -2  -5 -11    7.18    2.05
  -2  -5 -12    3.51    3.20
  -2  -5 -13    8.42    2.35
  -2  -5 -14   -2.74    3.87
  -2  -5 -15   32.01    3.45
  -2  -5 -16   -4.77    4.77
  -2  -6  16    0.77    3.39
  -2  -6  15    2.18    2.08
  -2  -6  14    0.01    3.67
  -2  -6  13    3.11    2.98
  -2  -6  12    3.45    3.74
  -2  -6  11   24.39    2.68
  -2  -6  10   82.17    7.24
  -2  -6   9   19.59    2.64
  -2  -6   8   73.40    5.79
  -2  -6   7    1.20    2.84
  -2  -6   6    2.61    2.61
  -2  -6   5    2.45    2.86
   2   6  -4   11.96    1.94
  -2  -6   4   11.40    1.74
   2   6  -3   12.21    1.86
  -2  -6   3   14.12    1.58
   2   6  -2   -0.01    2.14
  -2  -6   2    0.31    2.03
   2   6  -1   35.73    2.79
  -2  -6   1   30.25    2.64
   2   6   0   59.86    4.93
  -2  -6   0   61.99    4.94
   2   6   1   84.47    5.54
  -2  -6  -1   91.87    5.64
   2   6   2   92.34    5.63
  -2  -6  -2   84.09    5.67
   2   6   3   14.00    1.65
  -2  -6  -3   14.77    1.67
  -2  -6  -4   81.48    5.78
  -2  -6  -5   39.93    3.17
  -2  -6  -6    1.38    1.61
  -2  -6  -7   60.16    4.29
  -2  -6  -8   -2.73    2.73
  -2  -6  -9   12.93    2.61
  -2  -6 -10    0.54    2.65
  -2  -6 -11    5.34    2.02
  -2  -6 -12   -6.78    4.04
  -2  -6 -13    2.00    3.04
  -2  -6 -14    2.86    3.36
  -2  -6 -15   -0.78    4.15
  -2  -7  16    0.81    3.53
  -2  -7  15    5.30    4.21
  -2  -7  14   -1.41    4.12
  -2  -7  13   -3.95    3.23
  -2  -7  12    0.01    3.00
  -2  -7  11   -3.44    3.71
  -2  -7  10   17.95    2.64
  -2  -7   9   -2.47    3.26
  -2  -7   8   18.78    2.50
  -2  -7   7   -6.14    3.16
  -2  -7   6   85.54    6.20
  -2  -7   5  192.67    9.41
  -2  -7   4    1.13    1.95
  -2  -7   3    2.89    2.86
  -2  -7   2   76.72    5.76
  -2  -7   1    1.05    2.49
  -2  -7   0    2.44    2.29
  -2  -7  -1    3.89    1.24
  -2  -7  -2   10.72    1.67
  -2  -7  -3   11.73    1.67
  -2  -7  -4   -2.33    3.03
  -2  -7  -5    0.81    3.25
  -2  -7  -6   -0.88    2.96
  -2  -7  -7   21.97    2.78
  -2  -7  -8    7.29    2.12
  -2  -7  -9   11.86    2.30
  -2  -7 -10   -0.57    3.07
  -2  -7 -11    3.67    2.59
  -2  -7 -12    3.27    2.70
  -2  -7 -13    6.34    2.18
  -2  -7 -14   -4.51    4.13
  -2  -7 -15    1.62    3.60
  -2  -8  15   -0.80    4.29
  -2  -8  14    2.23    3.42
  -2  -8  13    1.75    2.55
  -2  -8  12    2.94    2.20
  -2  -8  11   -0.61    3.93
  -2  -8  10    5.17    4.12
  -2  -8   9    2.70    3.20
  -2  -8   8   -1.53    2.65
  -2  -8   7    2.89    2.64
  -2  -8   6   13.00    2.19
  -2  -8   5   28.51    2.55
  -2  -8   4   -5.06    3.43
  -2  -8   3  232.55   10.70
  -2  -8   2    4.02    2.73
  -2  -8   1    0.80    2.25
  -2  -8   0    2.19    1.53
  -2  -8  -1    2.01    2.38
  -2  -8  -2    0.41    2.29
  -2  -8  -3   -1.68    3.32
  -2  -8  -4   18.41    2.21
  -2  -8  -5   -0.46    2.94
  -2  -8  -6    4.34    1.83
  -2  -8  -7   -3.57    2.74
  -2  -8  -8   22.53    2.68
  -2  -8  -9   -0.58    2.76
  -2  -8 -10    2.45    2.88
  -2  -8 -11   70.00    5.42
  -2  -8 -12    2.80    5.04
  -2  -8 -13   41.25    4.16
  -2  -8 -14    3.18    2.52
  -2  -9  14   52.44    4.24
  -2  -9  13    5.20    4.15
  -2  -9  12   14.49    2.17
  -2  -9  11    3.30    2.73
  -2  -9  10    0.93    1.79
  -2  -9   9    1.19    3.00
  -2  -9   8    0.57    3.91
  -2  -9   7    1.60    2.76
  -2  -9   6    2.03    2.97
  -2  -9   5   14.52    2.36
  -2  -9   4   32.07    3.01
  -2  -9   3   -3.24    2.96
  -2  -9   2   23.16    2.33
  -2  -9   1    0.46    3.15
  -2  -9   0   15.16    2.29
  -2  -9  -1   -0.91    3.27
  -2  -9  -2   80.90    6.91
  -2  -9  -3    0.01    2.85
  -2  -9  -4    3.43    2.98
  -2  -9  -5    1.53    2.93
  -2  -9  -6    1.08    3.77
  -2  -9  -7   12.89    2.65
  -2  -9  -8    1.18    3.01
  -2  -9  -9    6.25    4.24
  -2  -9 -10   18.74    2.87
  -2  -9 -11    2.82    4.09
  -2  -9 -12   34.06    3.80
  -2  -9 -13    0.00    4.34
  -2 -10  13   19.32    3.19
  -2 -10  12    4.52    3.68
  -2 -10  11   -1.43    4.16
  -2 -10  10   -0.67    4.33
  -2 -10   9    3.86    3.51
  -2 -10   8    2.15    2.50
  -2 -10   7   17.00    2.27
  -2 -10   6    3.38    2.76
  -2 -10   5    0.54    3.81
  -2 -10   4   11.83    2.29
  -2 -10   3    0.51    2.59
  -2 -10   2    1.53    2.65
  -2 -10   1   42.05    3.91
  -2 -10   0   69.68    4.88
  -2 -10  -1   57.21    4.39
  -2 -10  -2   13.14    2.46
  -2 -10  -3   56.24    4.28
  -2 -10  -4    2.18    2.89
  -2 -10  -5    6.97    1.97
  -2 -10  -6    0.60    3.57
  -2 -10  -7    4.51    1.71
  -2 -10  -8    5.81    4.03
  -2 -10  -9   -1.36    4.89
  -2 -10 -10    2.14    2.77
  -2 -10 -11    2.27    2.18
  -2 -10 -12    1.59    4.51
  -2 -11  12   -1.60    4.26
  -2 -11  11   21.75    3.02
  -2 -11  10    2.57    3.25
  -2 -11   9   22.86    3.30
  -2 -11   8   27.50    3.69
  -2 -11   7    0.65    3.23
  -2 -11   6   12.66    2.65
  -2 -11   5    7.03    2.25
  -2 -11   4   30.84    3.16
  -2 -11   3    9.05    2.00
  -2 -11   2    4.56    3.52
  -2 -11   1    2.45    1.68
  -2 -11   0   -1.70    4.05
  -2 -11  -1    8.38    2.21
  -2 -11  -2    1.17    3.84
  -2 -11  -3    4.53    2.09
  -2 -11  -4    1.81    3.15
  -2 -11  -5    2.50    1.93
  -2 -11  -6    3.24    3.10
  -2 -11  -7   -2.02    4.21
  -2 -11  -8    0.01    3.85
  -2 -11  -9    2.21    2.85
  -2 -11 -10   -1.55    4.09
  -2 -11 -11   -7.29    5.07
  -2 -12  10   16.38    3.06
  -2 -12   9   -2.28    3.95
  -2 -12   8   12.21    2.63
  -2 -12   7    3.54    3.39
  -2 -12   6    3.08    2.14
  -2 -12   5   -3.99    4.32
  -2 -12   4   -1.96    3.75
  -2 -12   3    0.01    3.51
  -2 -12   2    3.17    2.62
  -2 -12   1   -1.27    3.69
  -2 -12   0    3.15    3.74
  -2 -12  -1   -4.43    4.07
  -2 -12  -2    7.73    2.29
  -2 -12  -3   -3.95    4.54
  -2 -12  -4    4.03    3.29
  -2 -12  -5   -2.77    4.58
  -2 -12  -6    0.71    3.10
  -2 -12  -7    1.47    3.76
  -2 -12  -8    4.60    3.75
  -2 -12  -9    1.59    4.52
  -2 -13   8   -0.01    4.37
  -2 -13   7    3.86    4.96
  -2 -13   6    1.52    2.38
  -2 -13   5   -3.68    4.82
  -2 -13   4   -5.79    4.57
  -2 -13   3   12.08    2.87
  -2 -13   2    0.70    2.49
  -2 -13   1   11.68    2.76
  -2 -13   0   -2.09    3.64
  -2 -13  -1    2.12    4.05
  -2 -13  -2   -0.72    3.84
  -2 -13  -3    3.63    4.28
  -2 -13  -4    2.95    1.91
  -2 -13  -5    2.28    4.35
  -2 -13  -6    0.01    3.30
  -2 -13  -7   -9.68    5.22
  -2 -14   5    2.42    3.12
  -2 -14   4    0.79    4.41
  -2 -14   3   -2.34    4.89
  -2 -14   2   -3.13    5.81
  -2 -14   1    2.32    3.00
  -2 -14   0   10.05    2.32
  -2 -14  -1    2.32    3.57
  -2 -14  -2    3.54    3.78
  -2 -14  -3   -2.39    4.14
  -2 -14  -4   11.89    2.83
  -3  15   2   -4.87    4.88
  -3  15   1    0.81    3.53
  -3  15   0   -1.60    4.71
  -3  15  -1    3.24    3.24
  -3  15  -2   -0.81    4.83
  -3  14   7    0.82    3.57
  -3  14   6   -3.20    3.57
  -3  14   5    4.42    2.09
  -3  14   4   -8.40    5.01
  -3  14   3    4.52    4.11
  -3  14   2    3.47    1.85
  -3  14   1    5.17    4.11
  -3  14   0    7.86    2.36
  -3  14  -1   -2.22    4.25
  -3  14  -2    9.43    2.30
  -3  14  -3    5.29    4.95
  -3  14  -4   -0.01    4.61
  -3  14  -5    0.01    3.84
  -3  14  -6    1.59    4.55
  -3  13   9    4.06    3.08
  -3  13   8    3.91    3.21
  -3  13   7   23.12    3.22
  -3  13   6    7.80    1.92
  -3  13   5    0.71    2.57
  -3  13   4    1.40    3.11
  -3  13   3    0.68    3.42
  -3  13   2    3.38    3.63
  -3  13   1   -2.00    3.48
  -3  13   0   -0.66    3.60
  -3  13  -1   -4.02    4.03
  -3  13  -2    0.68    3.39
  -3  13  -3   11.22    2.26
  -3  13  -4    3.51    3.36
  -3  13  -5   -4.31    3.94
  -3  13  -6   -5.17    5.06
  -3  13  -7    7.88    2.58
  -3  13  -8   -5.52    4.25
  -3  13  -9   -0.82    4.41
  -3  12  11    6.26    2.09
  -3  12  10   -7.79    3.98
  -3  12   9    3.73    4.03
  -3  12   8   23.68    3.02
  -3  12   7    3.10    2.32
  -3  12   6    1.35    3.40
  -3  12   5    1.29    3.30
  -3  12   4   -4.43    3.41
  -3  12   3    2.48    1.75
  -3  12   2    0.02    3.95
  -3  12   1    2.41    3.21
  -3  12   0    4.23    3.03
  -3  12  -1    3.63    3.33
  -3  12  -2   11.26    2.25
  -3  12  -3   15.39    2.71
  -3  12  -4    1.60    2.32
  -3  12  -5    1.31    2.93
  -3  12  -6   10.37    2.18
  -3  12  -7   -0.69    3.77
  -3  12  -8   16.04    3.09
  -3  12  -9    4.57    4.16
  -3  12 -10    2.38    5.33
  -3  11  12    2.39    3.67
  -3  11  11    3.80    1.91
  -3  11  10    7.97    1.91
  -3  11   9    2.76    2.18
  -3  11   8    4.83    2.13
  -3  11   7    2.73    2.08
  -3  11   6   -4.24    3.60
  -3  11   5    2.36    3.72
  -3  11   4    1.14    2.56
  -3  11   3    5.04    3.75
  -3  11   2   -2.19    3.11
  -3  11   1    1.64    2.50
  -3  11   0   -3.28    3.53
  -3  11  -1    1.63    3.42
  -3  11  -2    8.33    2.24
  -3  11  -3    1.13    2.88
  -3  11  -4    2.30    3.06
  -3  11  -5    8.55    2.02
  -3  11  -6    1.24    2.76
  -3  11  -7   -1.28    3.40
  -3  11  -8    0.00    2.33
  -3  11  -9    3.52    2.90
  -3  11 -10    0.00    4.79
  -3  11 -11    2.32    4.04
  -3  11 -12    0.82    4.98
  -3  10  13   -5.55    5.43
  -3  10  12   -9.01    4.50
  -3  10  11    9.68    2.07
  -3  10  10    5.59    1.91
  -3  10   9   14.65    2.57
  -3  10   8   -0.61    2.91
  -3  10   7   -1.17    3.38
  -3  10   6   14.96    2.33
  -3  10   5    3.91    1.67
  -3  10   4   12.23    1.88
  -3  10   3    3.20    1.60
  -3  10   2    1.48    2.58
  -3  10   1   -0.50    3.36
  -3  10   0   18.11    2.14
  -3  10  -1    9.18    2.14
  -3  10  -2    8.49    1.75
  -3  10  -3   29.06    2.93
  -3  10  -4   40.64    4.00
  -3  10  -5   20.98    2.52
  -3  10  -6   -1.41    2.41
  -3  10  -7   -0.59    2.83
  -3  10  -8   13.42    2.81
  -3  10  -9   -1.31    3.45
  -3  10 -10    3.44    4.07
  -3  10 -11    2.18    2.82
  -3  10 -12    3.84    4.55
  -3  10 -13   17.37    3.85
  -3   9  14   -0.79    3.80
  -3   9  13    5.96    2.65
  -3   9  12    2.11    4.03
  -3   9  11    3.30    3.91
  -3   9  10    6.64    2.11
  -3   9   9    5.48    1.90
  -3   9   8    3.89    3.09
  -3   9   7    6.34    1.83
  -3   9   6   13.77    2.20
  -3   9   5    5.31    1.65
  -3   9   4    2.32    2.52
  -3   9   3    1.81    3.07
  -3   9   2    2.23    2.62
  -3   9   1   -0.89    2.56
  -3   9   0   -0.45    2.59
  -3   9  -1    4.40    3.00
  -3   9  -2  147.05    9.03
  -3   9  -3   -2.76    3.38
  -3   9  -4  784.48   19.98
  -3   9  -5    8.70    1.93
  -3   9  -6   79.38    7.44
  -3   9  -7    1.08    3.83
  -3   9  -8   -3.44    4.20
  -3   9  -9    1.81    3.48
  -3   9 -10   -0.64    2.64
  -3   9 -11   -0.68    3.27
  -3   9 -12   -2.15    4.85
  -3   9 -13    3.07    4.07
  -3   9 -14    2.45    4.25
  -3   8  15   -0.81    3.84
  -3   8  14    0.77    4.57
  -3   8  13    0.71    3.51
  -3   8  12    5.04    2.00
  -3   8  11   -3.07    4.31
  -3   8  10    2.30    2.71
  -3   8   9   44.87    3.33
  -3   8   8   24.53    2.74
  -3   8   7  469.17   16.04
  -3   8   6   21.07    2.27
  -3   8   5   71.66    6.37
  -3   8   4    0.01    2.30
  -3   8   3   -2.04    3.01
  -3   8   2   24.50    2.33
  -3   8   1    1.18    2.03
  -3   8   0   -1.56    1.99
  -3   8  -1    1.19    2.26
  -3   8  -2   60.68    5.84
  -3   8  -3   12.94    1.99
  -3   8  -4    3.00    2.39
  -3   8  -5   60.51    4.28
  -3   8  -6   16.19    2.15
  -3   8  -7   -2.97    2.98
  -3   8  -8   10.22    2.23
  -3   8  -9    7.68    2.24
  -3   8 -10    7.39    1.91
  -3   8 -11   -1.28    3.00
  -3   8 -12    5.46    3.87
  -3   8 -13   -0.73    3.01
  -3   8 -14    3.12    3.12
  -3   7  16    7.09    2.62
  -3   7  15    2.30    2.97
  -3   7  14    0.71    3.12
  -3   7  13    3.12    1.74
  -3   7  12    8.89    2.27
  -3   7  11    8.66    2.24
  -3   7  10   -0.27    1.73
  -3   7   9  131.90    8.69
  -3   7   8  106.50    8.45
  -3   7   7  278.66   11.52
  -3   7   6  259.43   11.17
  -3   7   5  117.87    7.36
  -3   7   4   36.27    3.34
  -3   7   3    6.68    1.76
  -3   7   2   16.43    1.84
  -3   7   1    2.09    1.34
  -3   7   0   -2.09    2.09
  -3   7  -1   17.83    2.00
  -3   7  -2    3.23    2.42
  -3   7  -3    3.10    1.67
  -3   7  -4    1.54    1.74
  -3   7  -5   -0.41    1.96
  -3   7  -6    8.78    1.91
  -3   7  -7   10.71    1.90
  -3   7  -8   49.25    4.27
  -3   7  -9   14.69    2.23
  -3   7 -10    8.06    2.16
  -3   7 -11    3.62    3.62
  -3   7 -12    0.97    2.44
  -3   7 -13    7.88    2.24
  -3   7 -14    1.49    3.33
  -3   7 -15   -2.40    5.36
  -3   6  16   45.43    4.16
  -3   6  15    2.94    4.28
  -3   6  14   -2.73    3.05
  -3   6  13    1.88    4.25
  -3   6  12    1.18    2.20
  -3   6  11   -2.73    3.32
  -3   6  10   -1.00    3.20
  -3   6   9    1.65    1.74
  -3   6   8   42.74    3.49
  -3   6   7    0.81    2.08
  -3   6   6    0.38    1.91
  -3   6   5    7.17    1.47
   3  -6  -4    7.16    1.65
  -3   6   4    8.29    1.40
   3  -6  -3    3.15    1.28
  -3   6   3    0.65    2.01
   3  -6  -2   87.63    5.75
  -3   6   2   75.61    5.19
   3  -6  -1   28.44    2.45
  -3   6   1   26.89    2.47
   3  -6   0    3.62    1.04
  -3   6   0   -3.74    2.28
   3  -6   1    6.29    1.43
  -3   6  -1    7.23    1.34
   3  -6   2    2.58    1.82
  -3   6  -2    0.97    1.85
   3  -6   3    2.67    2.07
  -3   6  -3   -1.02    2.09
  -3   6  -4   14.90    1.91
  -3   6  -5   11.93    1.78
  -3   6  -6   14.71    1.88
  -3   6  -7    3.41    1.25
  -3   6  -8    2.74    3.36
  -3   6  -9    9.02    1.94
  -3   6 -10    0.01    2.91
  -3   6 -11    2.85    3.66
  -3   6 -12    1.85    2.82
  -3   6 -13    3.98    2.82
  -3   6 -14    2.85    4.86
  -3   6 -15    7.17    2.05
  -3   5  17   32.72    3.72
  -3   5  16   -3.81    4.24
  -3   5  15    4.24    3.46
  -3   5  14   -3.94    3.21
  -3   5  13   -3.65    4.20
  -3   5  12   19.58    2.64
  -3   5  11    2.58    2.48
  -3   5  10    4.29    1.53
  -3   5   9    3.95    1.70
  -3   5   8    1.62    1.91
  -3   5   7   12.55    1.62
  -3   5   6    9.80    1.59
   3  -5  -5    8.39    1.68
  -3   5   5    7.63    1.38
   3  -5  -4   30.18    2.61
  -3   5   4   28.94    2.49
   3  -5  -3   88.23    5.79
  -3   5   3   82.37    5.22
   3  -5  -2   37.17    2.73
  -3   5   2   31.66    2.60
   3  -5  -1    5.91    1.53
  -3   5   1    5.17    1.19
   3  -5   0    4.51    1.22
  -3   5   0    3.96    1.13
   3  -5   1   22.62    1.88
  -3   5  -1   22.58    2.25
   3  -5   2   50.38    4.37
  -3   5  -2   42.56    4.16
   3  -5   3    5.36    1.31
  -3   5  -3    0.30    2.48
   3  -5   4   18.61    1.84
  -3   5  -4   14.87    1.74
   3  -5   5  216.50    9.01
  -3   5  -5  205.88    8.77
  -3   5  -6    4.06    1.49
  -3   5  -7   -1.19    2.66
  -3   5  -8    7.73    1.89
  -3   5  -9    0.46    2.59
  -3   5 -10   25.03    2.82
  -3   5 -11    1.09    2.79
  -3   5 -12   -2.36    3.35
  -3   5 -13    9.39    2.47
  -3   5 -14    2.05    4.94
  -3   5 -15   18.85    3.37
  -3   5 -16    2.80    2.23
  -3   4  17   -7.18    4.58
  -3   4  16    3.69    2.51
  -3   4  15    2.05    2.65
  -3   4  14   -3.80    3.47
  -3   4  13    2.33    2.06
  -3   4  12    2.15    1.65
  -3   4  11   33.86    2.74
  -3   4  10    0.00    2.48
  -3   4   9    6.25    1.68
  -3   4   8   -0.01    2.29
  -3   4   7   14.18    1.84
   3  -4  -6   -0.32    2.08
  -3   4   6   -3.57    1.97
   3  -4  -5    1.20    2.29
  -3   4   5    1.81    2.21
   3  -4  -4  232.12    8.33
  -3   4   4  220.05    8.07
   3  -4  -3   36.87    2.58
  -3   4   3   29.31    2.33
   3  -4  -2   11.53    1.46
  -3   4   2    9.75    1.33
   3  -4  -1   51.42    3.87
  -3   4   1   51.91    3.94
   3  -4   0   16.27    1.55
  -3   4   0   15.61    1.57
   3  -4   1   51.46    4.01
  -3   4  -1   48.94    3.87
   3  -4   2   90.35    5.07
  -3   4  -2   90.34    5.27
   3  -4   3  337.33    9.87
  -3   4  -3  331.81    9.83
   3  -4   4  229.53    8.57
  -3   4  -4  231.30    8.72
   3  -4   5   -1.90    2.80
  -3   4  -5    1.59    1.26
  -3   4  -6  358.59   11.55
  -3   4  -7   12.96    1.94
  -3   4  -8   -2.04    2.67
  -3   4  -9    4.30    1.61
  -3   4 -10    6.44    1.74
  -3   4 -11    4.21    3.23
  -3   4 -12    2.28    2.68
  -3   4 -13   -3.72    4.01
  -3   4 -14    0.01    2.85
  -3   4 -15    4.60    1.89
  -3   4 -16   15.39    2.85
  -3   3  17   -3.89    3.90
  -3   3  16    5.80    4.09
  -3   3  15    0.68    3.34
  -3   3  14    4.93    4.60
  -3   3  13   19.62    2.79
  -3   3  12   -1.56    3.71
  -3   3  11    0.01    2.85
  -3   3  10   10.73    1.71
  -3   3   9   -1.98    2.78
  -3   3   8   83.59    5.72
   3  -3  -7  158.46    7.57
  -3   3   7  155.14    7.71
   3  -3  -6  172.51    7.55
  -3   3   6  181.33    7.86
   3  -3  -5  556.86   12.76
  -3   3   5  528.60   12.55
   3  -3  -4  110.71    5.69
  -3   3   4   89.97    5.53
   3  -3  -3    1.47    1.43
  -3   3   3    1.71    1.70
   3  -3  -2   12.12    1.31
  -3   3   2    9.73    1.35
   3  -3  -1  104.21    5.18
  -3   3   1  103.31    4.98
   3  -3   0   57.14    3.95
  -3   3   0   59.62    4.20
   3  -3   1   14.95    1.41
  -3   3  -1   11.11    1.42
   3  -3   2    1.43    1.77
  -3   3  -2    0.23    1.88
   3  -3   3   15.07    1.57
  -3   3  -3   14.13    1.57
   3  -3   4  200.05    7.83
  -3   3  -4  162.08    6.98
   3  -3   5  208.87    8.46
  -3   3  -5  184.37    7.98
   3  -3   6  148.02    7.22
  -3   3  -6  132.05    6.90
  -3   3  -7   -0.36    2.45
  -3   3  -8   12.76    1.76
  -3   3  -9   54.46    3.94
  -3   3 -10   12.76    1.97
  -3   3 -11   40.62    3.48
  -3   3 -12   21.31    2.91
  -3   3 -13    1.20    2.71
  -3   3 -14   -0.01    3.94
  -3   3 -15   -2.85    4.03
  -3   3 -16    4.86    2.44
  -3   2  17    3.84    3.69
  -3   2  16    2.85    2.52
  -3   2  15    4.15    2.22
  -3   2  14   -3.63    3.63
  -3   2  13    0.01    1.92
  -3   2  12   15.05    2.58
  -3   2  11    8.35    1.90
  -3   2  10   -2.11    2.35
  -3   2   9   43.74    3.47
  -3   2   8    1.05    2.19
   3  -2  -7  140.39    6.92
  -3   2   7  137.84    6.99
   3  -2  -6   30.81    2.42
  -3   2   6   30.81    2.62
   3  -2  -5  631.41   13.21
  -3   2   5  580.16   12.83
   3  -2  -4    1.72    2.33
  -3   2   4   -0.24    2.06
   3  -2  -3   20.80    1.68
  -3   2   3   15.26    1.44
   3  -2  -2  216.18    7.03
  -3   2   2  184.00    6.56
   3  -2  -1  137.11    5.58
  -3   2   1  118.87    5.30
   3  -2   0   34.30    3.26
  -3   2   0   28.76    2.15
   3  -2   1   48.05    3.73
  -3   2  -1   42.90    3.38
   3  -2   2   85.92    4.89
  -3   2  -2   64.49    4.16
   3  -2   3   80.41    4.71
  -3   2  -3   63.51    4.30
   3  -2   4   -1.06    1.96
  -3   2  -4   -2.63    1.85
   3  -2   5    0.85    2.05
  -3   2  -5   -3.45    2.11
   3  -2   6    5.76    1.31
  -3   2  -6    1.90    2.55
  -3   2  -7    3.69    1.36
  -3   2  -8   19.98    1.99
  -3   2  -9  198.81    9.66
  -3   2 -10   19.49    2.51
  -3   2 -11   21.68    2.61
  -3   2 -12    2.18    3.94
  -3   2 -13    0.60    3.91
  -3   2 -14   -6.48    4.58
  -3   2 -15    5.16    1.87
  -3   2 -16   -0.75    4.09
  -3   2 -17    3.28    3.84
  -3   1  17    3.06    3.58
  -3   1  16   91.07    6.75
  -3   1  15    4.55    3.26
  -3   1  14    1.79    3.44
  -3   1  13    1.08    3.10
  -3   1  12    2.51    2.18
  -3   1  11    6.25    1.70
  -3   1  10   -2.07    2.73
  -3   1   9    9.86    1.64
  -3   1   8    1.38    2.18
   3  -1  -7    0.93    1.96
  -3   1   7   -2.51    2.12
   3  -1  -6   87.08    5.34
  -3   1   6   77.43    5.08
   3  -1  -5   -0.78    1.95
  -3   1   5   -0.78    1.95
   3  -1  -4   13.91    1.32
  -3   1   4   10.26    1.35
   3  -1  -3   46.44    3.58
  -3   1   3   42.26    3.49
   3  -1  -2  474.46   10.07
  -3   1   2  420.56    9.52
   3  -1  -1    1.02    1.97
  -3   1   1    3.57    1.04
   3  -1   0   19.00    1.51
  -3   1   0   16.62    1.64
   3  -1   1   22.77    1.93
  -3   1  -1   24.33    1.97
   3  -1   2    2.19    1.90
  -3   1  -2    1.54    1.87
   3  -1   3   41.32    3.78
  -3   1  -3   32.87    3.27
   3  -1   4   27.99    2.39
  -3   1  -4   30.68    2.24
   3  -1   5   23.70    2.15
  -3   1  -5   21.32    2.04
   3  -1   6   15.84    1.88
  -3   1  -6   18.73    1.75
   3  -1   7    0.35    2.07
  -3   1  -7   -0.67    2.30
  -3   1  -8   20.74    2.00
  -3   1  -9   23.22    2.16
  -3   1 -10   11.62    2.15
  -3   1 -11  124.04    9.06
  -3   1 -12   -1.63    3.12
  -3   1 -13   10.85    2.17
  -3   1 -14   -2.57    3.64
  -3   1 -15    2.11    4.01
  -3   1 -16   35.84    3.74
  -3   1 -17   -1.63    4.32
  -3   0  17    3.81    4.51
  -3   0  16   12.69    2.76
  -3   0  15   -5.85    5.63
  -3   0  14    2.79    1.32
  -3   0  13    9.67    2.09
  -3   0  12  111.69    8.06
  -3   0  11   37.49    3.16
  -3   0  10    8.90    2.00
  -3   0   9   21.08    1.95
  -3   0   8    3.10    3.32
   3   0  -7   11.34    1.58
  -3   0   7    9.25    1.69
   3   0  -6    4.34    1.26
  -3   0   6    0.28    2.42
   3   0  -5    9.22    1.43
  -3   0   5    8.53    1.28
   3   0  -4   34.76    2.43
  -3   0   4   33.81    2.51
   3   0  -3   11.84    1.40
  -3   0   3   12.27    1.29
   3   0  -2  138.97    5.72
  -3   0   2  131.04    5.48
   3   0  -1  222.72    6.99
  -3   0   1  211.99    6.68
   3   0   0  108.62    4.87
  -3   0   0  100.12    4.79
   3   0   1  545.05   10.76
  -3   0  -1  505.11   10.46
   3   0   2   15.59    1.46
  -3   0  -2   13.62    1.34
   3   0   3   21.11    2.00
  -3   0  -3   16.28    1.53
   3   0   4   21.45    2.13
  -3   0  -4   20.30    1.64
   3   0   5  239.21    8.60
  -3   0  -5  250.20    8.76
   3   0   6   22.32    2.03
  -3   0  -6   24.33    2.38
   3   0   7    0.17    1.52
  -3   0  -7   -2.38    2.49
  -3   0  -8    0.00    2.44
  -3   0  -9    0.40    2.30
  -3   0 -10   -2.27    2.76
  -3   0 -11    1.50    2.58
  -3   0 -12    7.61    1.99
  -3   0 -13   -1.78    3.09
  -3   0 -14    0.01    4.18
  -3   0 -15   49.08    4.81
  -3   0 -16    4.31    2.62
  -3   0 -17   24.01    3.45
  -3  -1  17    0.77    4.27
  -3  -1  16    0.71    3.95
  -3  -1  15   -3.94    3.93
  -3  -1  14    5.42    1.87
  -3  -1  13   12.71    2.27
  -3  -1  12   11.64    2.21
  -3  -1  11   61.51    5.69
  -3  -1  10  149.83    8.84
  -3  -1   9   40.76    3.13
  -3  -1   8    9.80    1.81
   3   1  -7    2.87    1.18
  -3  -1   7    1.59    1.28
   3   1  -6   63.67    4.90
  -3  -1   6   56.40    4.46
   3   1  -5   27.14    2.37
  -3  -1   5   22.80    1.73
   3   1  -4  157.74    6.67
  -3  -1   4  142.78    6.16
   3   1  -3    9.46    1.26
  -3  -1   3    8.62    1.29
   3   1  -2   85.10    4.68
  -3  -1   2   74.22    4.22
   3   1  -1   14.46    1.44
  -3  -1   1   14.46    1.41
   3   1   0  145.22    5.76
  -3  -1   0  145.22    5.81
   3   1   1   10.52    1.35
  -3  -1  -1   10.08    1.28
   3   1   2   -0.46    1.91
  -3  -1  -2    1.60    1.60
   3   1   3  211.80    7.52
  -3  -1  -3  213.76    7.48
   3   1   4  297.61    9.33
  -3  -1  -4  299.20    9.24
   3   1   5  209.69    8.24
  -3  -1  -5  219.54    8.29
   3   1   6  208.65    8.72
  -3  -1  -6  218.19    8.69
  -3  -1  -7   28.82    2.76
  -3  -1  -8   94.77    6.52
  -3  -1  -9   -0.42    3.06
  -3  -1 -10   38.30    3.33
  -3  -1 -11    0.01    2.47
  -3  -1 -12    0.01    3.01
  -3  -1 -13    3.80    2.26
  -3  -1 -14   -0.66    4.18
  -3  -1 -15    4.25    3.47
  -3  -1 -16   10.21    2.47
  -3  -2  17    3.10    3.65
  -3  -2  16    5.03    1.91
  -3  -2  15    2.65    3.87
  -3  -2  14   -6.72    4.01
  -3  -2  13   27.95    3.07
  -3  -2  12   -3.62    3.54
  -3  -2  11   -0.47    2.80
  -3  -2  10   58.51    5.57
  -3  -2   9   -4.35    2.94
  -3  -2   8   -1.10    2.88
   3   2  -7   19.57    1.93
  -3  -2   7   17.91    1.78
   3   2  -6  379.20   11.10
  -3  -2   6  351.81   10.72
   3   2  -5  128.74    6.39
  -3  -2   5  107.14    5.94
   3   2  -4  192.56    7.45
  -3  -2   4  172.49    6.97
   3   2  -3  296.25    8.69
  -3  -2   3  278.36    8.51
   3   2  -2   17.88    1.57
  -3  -2   2   16.08    1.53
   3   2  -1  261.16    8.03
  -3  -2   1  259.78    7.91
   3   2   0    0.69    1.73
  -3  -2   0    1.14    1.67
   3   2   1   76.68    4.43
  -3  -2  -1   72.93    4.40
   3   2   2    8.35    1.26
  -3  -2  -2    5.64    1.16
   3   2   3    2.08    2.06
  -3  -2  -3    2.61    1.77
   3   2   4  209.88    7.92
  -3  -2  -4  219.15    8.06
   3   2   5   23.47    1.99
  -3  -2  -5   20.73    1.87
   3   2   6  354.33   11.39
  -3  -2  -6  373.95   11.35
  -3  -2  -7    1.65    2.29
  -3  -2  -8    1.99    2.72
  -3  -2  -9    0.86    3.07
  -3  -2 -10    3.33    2.35
  -3  -2 -11   12.07    2.26
  -3  -2 -12    4.51    1.96
  -3  -2 -13   -3.67    4.25
  -3  -2 -14   -2.64    4.41
  -3  -2 -15    4.07    2.11
  -3  -2 -16   -1.56    3.65
  -3  -3  17    7.91    5.37
  -3  -3  16    4.40    3.60
  -3  -3  15   -0.68    3.26
  -3  -3  14   -3.15    3.82
  -3  -3  13    1.73    3.33
  -3  -3  12    3.20    2.61
  -3  -3  11   10.62    1.78
  -3  -3  10    6.16    1.68
  -3  -3   9    1.23    3.44
  -3  -3   8   -0.77    2.90
  -3  -3   7  140.35    7.62
   3   3  -6    2.59    2.00
  -3  -3   6    2.27    2.41
   3   3  -5  564.48   13.35
  -3  -3   5  565.08   13.46
   3   3  -4    1.97    2.31
  -3  -3   4    0.28    2.41
   3   3  -3  104.15    5.82
  -3  -3   3   96.92    5.42
   3   3  -2   31.31    2.56
  -3  -3   2   29.12    2.31
   3   3  -1   34.50    2.60
  -3  -3   1   34.00    2.39
   3   3   0    6.58    1.24
  -3  -3   0   -0.76    2.44
   3   3   1   16.87    1.67
  -3  -3  -1   14.12    1.53
   3   3   2   22.30    2.22
  -3  -3  -2   23.91    2.29
   3   3   3  126.18    6.45
  -3  -3  -3  124.20    6.22
   3   3   4   16.05    1.68
  -3  -3  -4   14.54    1.62
   3   3   5   35.21    2.91
  -3  -3  -5   37.49    2.86
  -3  -3  -6    0.36    1.96
  -3  -3  -7   15.82    1.92
  -3  -3  -8    6.67    1.73
  -3  -3  -9    6.04    1.76
  -3  -3 -10   28.42    2.61
  -3  -3 -11    6.79    2.33
  -3  -3 -12    4.67    3.59
  -3  -3 -13   -1.27    4.28
  -3  -3 -14    4.10    3.35
  -3  -3 -15   -1.47    3.91
  -3  -3 -16   -3.98    3.98
  -3  -4  17    3.25    3.19
  -3  -4  16   27.40    3.60
  -3  -4  15    2.80    3.28
  -3  -4  14   25.07    3.19
  -3  -4  13   -1.20    2.82
  -3  -4  12    3.33    3.33
  -3  -4  11   51.49    4.37
  -3  -4  10    0.48    3.10
  -3  -4   9    0.87    2.70
  -3  -4   8   14.44    1.81
  -3  -4   7    0.37    2.63
  -3  -4   6   70.36    5.32
   3   4  -5   24.39    2.16
  -3  -4   5   21.87    1.90
   3   4  -4    7.33    1.45
  -3  -4   4    6.92    1.29
   3   4  -3   25.33    2.50
  -3  -4   3   24.50    2.02
   3   4  -2  109.02    6.18
  -3  -4   2  103.58    5.89
   3   4  -1   37.12    2.72
  -3  -4   1   36.42    2.52
   3   4   0   56.81    4.30
  -3  -4   0   48.04    4.56
   3   4   1   -2.03    2.21
  -3  -4  -1    1.29    1.25
   3   4   2   57.14    4.72
  -3  -4  -2   56.54    4.59
   3   4   3   68.92    5.23
  -3  -4  -3   75.16    5.25
   3   4   4   27.75    2.50
  -3  -4  -4   27.42    2.45
  -3  -4  -5    0.70    2.00
  -3  -4  -6    1.14    2.18
  -3  -4  -7    3.26    2.52
  -3  -4  -8   34.42    3.33
  -3  -4  -9   -3.81    3.02
  -3  -4 -10   -0.52    3.06
  -3  -4 -11   11.01    2.27
  -3  -4 -12    5.44    3.78
  -3  -4 -13   -3.28    2.32
  -3  -4 -14    4.94    3.93
  -3  -4 -15   -1.51    4.81
  -3  -4 -16   28.59    3.92
  -3  -5  16   12.98    2.49
  -3  -5  15    0.73    3.62
  -3  -5  14   -2.69    4.16
  -3  -5  13    0.62    3.13
  -3  -5  12   -2.90    2.91
  -3  -5  11   -2.70    3.29
  -3  -5  10    0.51    2.79
  -3  -5   9   12.73    2.21
  -3  -5   8    2.60    2.82
  -3  -5   7    3.24    2.70
  -3  -5   6   20.83    2.23
  -3  -5   5   34.19    2.95
  -3  -5   4   17.95    1.90
   3   5  -3   49.48    3.23
  -3  -5   3   48.16    4.52
   3   5  -2    2.25    1.96
  -3  -5   2    0.32    1.61
   3   5  -1    0.01    2.45
  -3  -5   1   -4.43    2.53
   3   5   0    8.15    1.73
  -3  -5   0   11.01    1.58
   3   5   1  161.79    7.64
  -3  -5  -1  147.61    7.46
   3   5   2   -3.00    3.10
  -3  -5  -2    1.32    2.53
  -3  -5  -3    7.26    1.48
  -3  -5  -4    3.52    1.59
  -3  -5  -5    3.84    2.93
  -3  -5  -6    3.69    2.76
  -3  -5  -7   -0.89    2.98
  -3  -5  -8   -2.82    2.58
  -3  -5  -9   10.82    2.33
  -3  -5 -10   -5.48    3.63
  -3  -5 -11   12.95    2.40
  -3  -5 -12   -4.46    4.07
  -3  -5 -13    2.05    3.13
  -3  -5 -14    4.40    3.24
  -3  -5 -15   12.35    2.71
  -3  -6  16    1.62    3.61
  -3  -6  15    0.76    4.21
  -3  -6  14    6.35    5.04
  -3  -6  13   -0.01    3.23
  -3  -6  12    2.67    1.74
  -3  -6  11    3.81    2.16
  -3  -6  10    8.02    1.72
  -3  -6   9   84.51    7.05
  -3  -6   8   -5.14    3.07
  -3  -6   7   23.08    2.53
  -3  -6   6   -1.65    3.44
  -3  -6   5    7.28    1.75
  -3  -6   4    0.37    2.00
  -3  -6   3   18.17    1.99
  -3  -6   2    6.96    1.40
  -3  -6   1    1.42    2.57
  -3  -6   0   36.37    2.93
  -3  -6  -1   -1.82    2.37
  -3  -6  -2   14.58    2.17
  -3  -6  -3   -2.30    2.30
  -3  -6  -4   21.25    2.21
  -3  -6  -5  423.63   14.07
  -3  -6  -6  117.94    7.82
  -3  -6  -7  540.64   16.65
  -3  -6  -8   97.33    7.95
  -3  -6  -9   10.84    2.21
  -3  -6 -10    5.82    3.94
  -3  -6 -11    0.00    4.04
  -3  -6 -12   -7.98    4.90
  -3  -6 -13    0.71    3.12
  -3  -6 -14    0.00    3.75
  -3  -6 -15   -2.46    4.26
  -3  -7  15    2.37    1.77
  -3  -7  14    1.47    4.57
  -3  -7  13    2.56    2.26
  -3  -7  12   -1.30    3.06
  -3  -7  11   -1.21    2.86
  -3  -7  10    0.57    3.49
  -3  -7   9   18.33    2.49
  -3  -7   8    0.00    3.53
  -3  -7   7   -0.48    3.51
  -3  -7   6   75.60    6.40
  -3  -7   5    0.43    2.88
  -3  -7   4  183.94    9.63
  -3  -7   3   14.11    1.87
  -3  -7   2   16.53    2.41
  -3  -7   1    2.53    1.50
  -3  -7   0   -0.40    2.91
  -3  -7  -1   25.91    2.45
  -3  -7  -2    3.02    1.71
  -3  -7  -3    0.43    2.80
  -3  -7  -4   17.59    2.42
  -3  -7  -5   11.59    2.26
  -3  -7  -6  387.48   14.41
  -3  -7  -7    1.54    4.10
  -3  -7  -8   70.05    4.96
  -3  -7  -9    2.63    2.08
  -3  -7 -10    0.62    3.10
  -3  -7 -11    5.94    2.39
  -3  -7 -12    5.65    4.00
  -3  -7 -13    6.04    2.13
  -3  -7 -14    2.80    3.29
  -3  -8  14    2.35    3.58
  -3  -8  13    2.21    3.83
  -3  -8  12    1.38    3.54
  -3  -8  11    5.66    2.15
  -3  -8  10   14.80    2.76
  -3  -8   9   -1.74    3.64
  -3  -8   8   -0.54    3.27
  -3  -8   7   11.07    2.25
  -3  -8   6   74.06    6.47
  -3  -8   5  626.35   18.37
  -3  -8   4  157.80    9.62
  -3  -8   3  305.15   12.24
  -3  -8   2    4.51    3.43
  -3  -8   1    2.69    2.68
  -3  -8   0    6.28    1.94
  -3  -8  -1    2.71    2.71
  -3  -8  -2    5.99    1.94
  -3  -8  -3   -2.36    2.88
  -3  -8  -4   -0.01    2.68
  -3  -8  -5   -2.55    2.84
  -3  -8  -6   -3.74    3.42
  -3  -8  -7    2.82    3.85
  -3  -8  -8   -0.59    4.06
  -3  -8  -9    0.62    3.81
  -3  -8 -10    4.00    1.96
  -3  -8 -11    8.94    2.90
  -3  -8 -12    0.75    2.71
  -3  -8 -13   -0.01    3.91
  -3  -9  13    0.40    3.20
  -3  -9  12   10.60    2.65
  -3  -9  11    5.61    2.06
  -3  -9  10    4.42    1.83
  -3  -9   9    6.73    1.81
  -3  -9   8    1.80    4.30
  -3  -9   7    4.03    1.85
  -3  -9   6    0.02    3.83
  -3  -9   5   19.10    2.79
  -3  -9   4   -0.54    3.80
  -3  -9   3    9.34    2.09
  -3  -9   2    0.51    3.72
  -3  -9   1    0.01    2.44
  -3  -9   0    3.50    2.78
  -3  -9  -1    2.53    2.71
  -3  -9  -2    1.02    3.16
  -3  -9  -3    7.54    1.72
  -3  -9  -4    3.24    3.51
  -3  -9  -5   20.59    2.95
  -3  -9  -6    9.16    1.96
  -3  -9  -7    5.52    4.37
  -3  -9  -8   11.79    2.83
  -3  -9  -9    2.03    2.62
  -3  -9 -10    5.94    2.35
  -3  -9 -11    2.26    2.92
  -3  -9 -12   -7.19    6.02
  -3 -10  12   -3.16    4.47
  -3 -10  11    6.28    1.96
  -3 -10  10    0.71    4.00
  -3 -10   9    5.48    2.09
  -3 -10   8    0.65    2.86
  -3 -10   7    4.41    3.15
  -3 -10   6    8.94    2.18
  -3 -10   5   11.82    2.51
  -3 -10   4   -0.01    3.46
  -3 -10   3    0.57    2.83
  -3 -10   2    2.52    1.99
  -3 -10   1    5.01    3.47
  -3 -10   0    3.16    1.75
  -3 -10  -1   -6.16    3.92
  -3 -10  -2    5.11    4.74
  -3 -10  -3    0.59    3.24
  -3 -10  -4    1.19    3.05
  -3 -10  -5    2.78    2.56
  -3 -10  -6   -2.55    4.79
  -3 -10  -7    2.00    2.58
  -3 -10  -8    0.01    3.81
  -3 -10  -9   -1.46    4.26
  -3 -10 -10   -0.76    3.68
  -3 -10 -11    1.62    3.60
  -3 -11  11    3.25    4.71
  -3 -11  10    2.32    1.64
  -3 -11   9   21.77    3.19
  -3 -11   8    7.38    2.27
  -3 -11   7    9.42    2.51
  -3 -11   6    3.35    3.95
  -3 -11   5    0.65    4.83
  -3 -11   4    1.93    3.97
  -3 -11   3   16.48    2.67
  -3 -11   2    1.24    2.32
  -3 -11   1   -1.23    3.59
  -3 -11   0    0.63    3.44
  -3 -11  -1    3.11    2.56
  -3 -11  -2   -5.05    3.99
  -3 -11  -3    3.21    2.44
  -3 -11  -4   -0.01    3.23
  -3 -11  -5   -2.03    3.89
  -3 -11  -6   -3.50    3.50
  -3 -11  -7   28.57    3.83
  -3 -11  -8   -2.26    3.92
  -3 -11  -9    5.26    2.60
  -3 -12   9    2.80    3.44
  -3 -12   8    2.32    3.16
  -3 -12   7    0.01    3.19
  -3 -12   6   -1.46    3.87
  -3 -12   5   -6.44    4.46
  -3 -12   4   18.69    3.15
  -3 -12   3    1.37    2.49
  -3 -12   2    4.10    3.02
  -3 -12   1    0.68    3.79
  -3 -12   0    1.37    3.48
  -3 -12  -1   -2.06    3.57
  -3 -12  -2    0.01    2.94
  -3 -12  -3   -1.41    4.12
  -3 -12  -4    3.38    2.07
  -3 -12  -5    9.63    2.87
  -3 -12  -6    3.81    3.58
  -3 -12  -7    4.74    3.35
  -3 -12  -8    0.82    3.56
  -3 -13   7    1.64    2.32
  -3 -13   6   -1.60    3.75
  -3 -13   5    3.13    3.66
  -3 -13   4   22.79    3.00
  -3 -13   3    6.08    2.40
  -3 -13   2    3.02    2.66
  -3 -13   1    9.24    2.75
  -3 -13   0    0.01    3.68
  -3 -13  -1    3.53    2.25
  -3 -13  -2   -0.76    4.11
  -3 -13  -3    1.53    4.39
  -3 -13  -4   -2.37    4.93
  -3 -13  -5   -3.22    4.12
  -3 -14   1    2.05    2.21
  -3 -14   0   -4.11    3.59
  -4  14   5   -1.61    4.29
  -4  14   4   -0.01    3.38
  -4  14   3    0.79    2.61
  -4  14   2    1.55    2.91
  -4  14   1    0.77    3.87
  -4  14   0    6.69    2.70
  -4  14  -1    3.09    3.64
  -4  14  -2    7.30    2.61
  -4  14  -3   -3.16    4.04
  -4  14  -4    5.62    4.48
  -4  14  -5    4.11    2.96
  -4  13   8    2.44    4.21
  -4  13   7    3.15    3.69
  -4  13   6   -1.53    4.04
  -4  13   5   -4.48    3.16
  -4  13   4   -0.72    4.68
  -4  13   3   -0.73    3.45
  -4  13   2   -0.72    3.41
  -4  13   1    4.72    2.18
  -4  13   0   -0.70    2.91
  -4  13  -1   -7.09    4.71
  -4  13  -2   -1.44    3.36
  -4  13  -3    2.91    3.41
  -4  13  -4    1.48    2.77
  -4  13  -5    2.27    3.47
  -4  13  -6    7.51    2.76
  -4  13  -7   -9.64    5.20
  -4  12  10    4.07    3.35
  -4  12   9    2.35    3.02
  -4  12   8    4.52    3.68
  -4  12   7   -4.34    4.70
  -4  12   6    2.58    2.14
  -4  12   5    1.37    3.06
  -4  12   4    0.68    4.38
  -4  12   3    0.65    4.31
  -4  12   2   12.55    2.29
  -4  12   1   11.19    2.56
  -4  12   0    1.94    3.35
  -4  12  -1   -4.53    4.44
  -4  12  -2   11.55    2.12
  -4  12  -3    4.66    3.70
  -4  12  -4    1.36    3.04
  -4  12  -5    2.09    3.19
  -4  12  -6    2.87    3.37
  -4  12  -7   14.60    2.70
  -4  12  -8    2.30    4.01
  -4  12  -9   11.49    3.08
  -4  11  11    2.38    4.12
  -4  11  10    4.55    3.71
  -4  11   9    2.55    2.68
  -4  11   8   -1.38    3.67
  -4  11   7    0.67    2.28
  -4  11   6   -1.93    2.95
  -4  11   5    7.93    2.19
  -4  11   4   23.02    2.90
  -4  11   3    3.59    2.55
  -4  11   2   64.12    4.86
  -4  11   1    5.68    2.39
  -4  11   0   38.30    3.41
  -4  11  -1   -1.17    3.44
  -4  11  -2    0.60    2.98
  -4  11  -3    9.91    2.12
  -4  11  -4    1.25    3.52
  -4  11  -5   -0.64    3.07
  -4  11  -6    9.92    2.45
  -4  11  -7   -2.06    3.15
  -4  11  -8    1.43    3.65
  -4  11  -9    1.49    2.80
  -4  11 -10   -4.69    5.07
  -4  11 -11   -0.82    3.39
  -4  10  12   -0.78    2.59
  -4  10  11   24.49    3.76
  -4  10  10    0.00    3.86
  -4  10   9    5.38    1.90
  -4  10   8    2.58    3.01
  -4  10   7   -0.61    2.95
  -4  10   6    0.59    3.30
  -4  10   5    1.72    1.72
  -4  10   4   -2.78    3.10
  -4  10   3   12.18    2.14
  -4  10   2    3.41    1.76
  -4  10   1   14.93    2.26
  -4  10   0   -2.65    3.49
  -4  10  -1    4.29    3.30
  -4  10  -2    1.08    3.60
  -4  10  -3   54.90    4.75
  -4  10  -4    6.26    1.94
  -4  10  -5    3.24    2.26
  -4  10  -6   -2.43    2.28
  -4  10  -7    1.26    2.85
  -4  10  -8    3.78    2.35
  -4  10  -9   -1.39    3.69
  -4  10 -10   -3.67    4.09
  -4  10 -11   -0.01    2.84
  -4  10 -12   -2.43    5.08
  -4   9  13    8.60    6.56
  -4   9  12   13.25    2.94
  -4   9  11    9.06    2.57
  -4   9  10    2.63    2.72
  -4   9   9   12.29    2.33
  -4   9   8    3.57    2.62
  -4   9   7    7.38    2.29
  -4   9   6   -3.81    3.22
  -4   9   5    8.92    1.84
  -4   9   4    1.02    2.27
  -4   9   3    0.01    2.43
  -4   9   2   -0.01    2.68
  -4   9   1   -0.97    2.56
  -4   9   0   -2.90    3.35
  -4   9  -1   -0.01    3.16
  -4   9  -2  112.29    7.93
  -4   9  -3   20.92    2.64
  -4   9  -4   18.75    2.56
  -4   9  -5    8.65    2.21
  -4   9  -6    1.13    3.18
  -4   9  -7    1.78    3.06
  -4   9  -8    3.09    2.97
  -4   9  -9    4.57    2.10
  -4   9 -10    0.69    3.45
  -4   9 -11    0.01    4.37
  -4   9 -12   -2.32    4.82
  -4   9 -13    2.45    3.74
  -4   8  14   -7.05    5.26
  -4   8  13   -0.74    3.54
  -4   8  12    1.40    3.92
  -4   8  11    5.22    4.03
  -4   8  10   -8.00    3.65
  -4   8   9   17.28    2.55
  -4   8   8    4.42    3.12
  -4   8   7   -3.13    3.14
  -4   8   6    0.01    3.24
  -4   8   5   20.66    2.56
  -4   8   4   -3.26    3.19
  -4   8   3    0.00    2.71
  -4   8   2    8.74    2.14
  -4   8   1   -0.45    3.01
  -4   8   0   10.10    1.88
  -4   8  -1   31.61    2.60
  -4   8  -2    1.35    1.74
  -4   8  -3    3.69    2.85
  -4   8  -4   18.18    2.31
  -4   8  -5   41.81    4.00
  -4   8  -6    2.59    3.34
  -4   8  -7    4.92    3.42
  -4   8  -8    0.57    3.22
  -4   8  -9   29.16    3.27
  -4   8 -10    6.49    2.37
  -4   8 -11    3.44    2.84
  -4   8 -12    0.37    2.40
  -4   8 -13   -0.76    4.60
  -4   7  15    4.79    2.69
  -4   7  14   -8.27    4.57
  -4   7  13   -2.80    3.58
  -4   7  12    1.31    2.94
  -4   7  11    1.24    2.76
  -4   7  10    6.75    2.16
  -4   7   9   17.60    2.32
  -4   7   8   17.10    2.58
  -4   7   7    0.00    2.06
  -4   7   6   -0.93    3.33
  -4   7   5   33.71    2.79
  -4   7   4   -3.83    2.85
  -4   7   3   16.22    2.02
  -4   7   2    9.70    1.93
  -4   7   1   40.77    3.50
  -4   7   0   -2.00    2.80
  -4   7  -1    7.80    1.64
  -4   7  -2    1.84    1.99
  -4   7  -3   -2.11    2.58
  -4   7  -4   24.92    2.42
  -4   7  -5    2.30    1.75
  -4   7  -6    0.48    3.59
  -4   7  -7    9.53    2.14
  -4   7  -8   -2.17    2.42
  -4   7  -9   65.63    4.89
  -4   7 -10    3.07    3.92
  -4   7 -11   13.30    2.79
  -4   7 -12    4.19    3.42
  -4   7 -13   -0.01    3.16
  -4   7 -14    3.18    3.18
  -4   6  16   10.41    3.17
  -4   6  15   -0.78    4.15
  -4   6  14    2.14    4.13
  -4   6  13   -4.02    3.29
  -4   6  12    1.25    2.80
  -4   6  11    2.34    2.34
  -4   6  10    3.82    1.70
  -4   6   9    3.58    3.36
  -4   6   8    3.68    1.51
  -4   6   7    0.45    3.53
  -4   6   6    2.14    2.53
  -4   6   5   14.93    2.06
  -4   6   4   18.88    1.92
  -4   6   3    0.00    2.27
  -4   6   2  146.94    7.58
  -4   6   1   -0.72    2.30
  -4   6   0  214.48    9.71
  -4   6  -1    9.84    1.66
  -4   6  -2    1.89    2.59
  -4   6  -3   16.91    2.08
  -4   6  -4    3.25    3.04
  -4   6  -5    0.00    2.77
  -4   6  -6   -2.70    2.71
  -4   6  -7    1.91    3.45
  -4   6  -8    1.02    3.15
  -4   6  -9    2.18    2.04
  -4   6 -10    0.01    3.20
  -4   6 -11    4.37    2.07
  -4   6 -12   -7.35    3.72
  -4   6 -13    5.97    1.96
  -4   6 -14   22.50    3.63
  -4   6 -15   -7.38    4.26
  -4   5  16    0.79    4.85
  -4   5  15    0.00    2.58
  -4   5  14    4.84    3.86
  -4   5  13   11.40    2.68
  -4   5  12    9.19    2.23
  -4   5  11   34.42    3.34
  -4   5  10    2.07    3.29
  -4   5   9    5.01    1.86
  -4   5   8    8.90    2.05
  -4   5   7   23.33    2.46
  -4   5   6   -1.20    3.01
  -4   5   5    0.76    1.93
  -4   5   4    4.93    1.47
  -4   5   3   10.45    1.73
   4  -5  -2  143.58    7.59
  -4   5   2  129.32    7.27
   4  -5  -1  165.12    7.66
  -4   5   1  156.41    7.69
   4  -5   0   49.90    4.48
  -4   5   0   41.02    3.09
   4  -5   1   59.42    5.40
  -4   5  -1   69.94    5.41
  -4   5  -2    8.24    1.47
  -4   5  -3   56.73    4.86
  -4   5  -4    2.90    1.34
  -4   5  -5    6.13    1.65
  -4   5  -6   14.57    2.00
  -4   5  -7    2.71    1.23
  -4   5  -8    3.87    2.74
  -4   5  -9    3.12    2.21
  -4   5 -10   15.64    2.50
  -4   5 -11    1.79    3.12
  -4   5 -12    0.01    3.87
  -4   5 -13    0.68    2.73
  -4   5 -14    2.60    2.07
  -4   5 -15   -3.20    4.51
  -4   4  16    0.77    3.39
  -4   4  15   -3.60    3.15
  -4   4  14   -4.03    3.29
  -4   4  13   20.79    2.63
  -4   4  12   21.01    2.64
  -4   4  11   34.52    3.20
  -4   4  10    1.00    2.53
  -4   4   9   -1.85    2.85
  -4   4   8    5.45    1.66
  -4   4   7    5.62    1.61
  -4   4   6    2.64    2.64
  -4   4   5    4.96    1.33
   4  -4  -4   -0.34    2.00
  -4   4   4   -1.70    2.36
   4  -4  -3   15.55    1.84
  -4   4   3   17.71    1.76
   4  -4  -2   15.13    1.85
  -4   4   2   11.88    1.78
   4  -4  -1  139.43    7.09
  -4   4   1  133.53    6.58
   4  -4   0    1.85    2.53
  -4   4   0    5.28    1.15
   4  -4   1   19.25    1.95
  -4   4  -1   17.56    1.67
   4  -4   2   39.28    3.24
  -4   4  -2   35.22    2.82
   4  -4   3    2.49    1.31
  -4   4  -3    1.02    2.41
  -4   4  -4    3.32    1.29
  -4   4  -5   37.76    3.18
  -4   4  -6   15.98    2.25
  -4   4  -7   -0.44    2.56
  -4   4  -8   -0.93    3.15
  -4   4  -9    3.00    2.74
  -4   4 -10    1.62    3.09
  -4   4 -11    1.17    3.28
  -4   4 -12   -0.63    2.51
  -4   4 -13   -0.67    3.63
  -4   4 -14   -2.17    3.32
  -4   4 -15   -3.89    3.89
  -4   3  17    3.27    4.33
  -4   3  16    3.81    2.58
  -4   3  15   -4.95    4.53
  -4   3  14    2.40    1.85
  -4   3  13    0.31    2.12
  -4   3  12    1.13    3.18
  -4   3  11    4.15    3.21
  -4   3  10    9.31    1.79
  -4   3   9   -1.33    2.78
  -4   3   8   -0.01    2.68
  -4   3   7    4.48    1.37
  -4   3   6    3.59    2.44
   4  -3  -5    6.29    1.30
  -4   3   5    1.68    2.32
   4  -3  -4  147.26    7.03
  -4   3   4  111.48    6.22
   4  -3  -3   -1.53    2.50
  -4   3   3   -0.61    2.08
   4  -3  -2    3.16    1.14
  -4   3   2   -1.18    2.33
   4  -3  -1    2.05    2.05
  -4   3   1   -0.87    2.08
   4  -3   0   21.44    1.81
  -4   3   0   20.76    1.76
   4  -3   1   35.98    2.85
  -4   3  -1   37.62    2.73
   4  -3   2    3.37    2.70
  -4   3  -2    6.24    1.35
   4  -3   3    1.93    2.36
  -4   3  -3   -0.31    2.33
   4  -3   4    2.05    2.20
  -4   3  -4    0.35    2.52
  -4   3  -5    3.60    2.45
  -4   3  -6    3.09    2.39
  -4   3  -7   21.39    2.24
  -4   3  -8   38.19    3.54
  -4   3  -9   10.03    2.03
  -4   3 -10  217.69   11.57
  -4   3 -11   19.46    3.01
  -4   3 -12   49.22    3.75
  -4   3 -13    3.07    1.97
  -4   3 -14    3.80    1.71
  -4   3 -15   -1.53    4.47
  -4   2  17    1.62    4.12
  -4   2  16   -2.24    4.31
  -4   2  15    6.98    4.73
  -4   2  14   -4.51    3.82
  -4   2  13   16.73    2.58
  -4   2  12    2.22    2.37
  -4   2  11    2.04    2.04
  -4   2  10    4.09    1.55
  -4   2   9   17.69    2.17
  -4   2   8    5.64    1.35
  -4   2   7    1.49    2.18
  -4   2   6   10.66    1.54
   4  -2  -5   50.16    4.77
  -4   2   5   49.02    3.41
   4  -2  -4   42.76    4.00
  -4   2   4   36.61    2.71
   4  -2  -3    0.88    2.10
  -4   2   3   -0.29    2.02
   4  -2  -2   45.82    4.29
  -4   2   2   46.11    4.07
   4  -2  -1   37.53    2.65
  -4   2   1   26.05    1.95
   4  -2   0    7.57    1.46
  -4   2   0    7.76    1.25
   4  -2   1  100.84    5.72
  -4   2  -1   95.71    5.46
   4  -2   2   14.98    1.68
  -4   2  -2   10.64    1.45
   4  -2   3    0.30    2.17
  -4   2  -3    2.78    2.21
   4  -2   4   60.80    5.14
  -4   2  -4   59.15    5.03
  -4   2  -5   10.88    1.53
  -4   2  -6   17.49    2.02
  -4   2  -7   -0.01    2.64
  -4   2  -8   16.13    1.98
  -4   2  -9  233.90   11.54
  -4   2 -10   20.45    2.85
  -4   2 -11  371.46   15.22
  -4   2 -12    7.85    2.34
  -4   2 -13   12.85    2.96
  -4   2 -14    3.53    3.38
  -4   2 -15    4.56    4.16
  -4   2 -16    0.82    2.94
  -4   1  17    6.95    2.57
  -4   1  16    3.72    4.78
  -4   1  15   12.46    2.33
  -4   1  14    9.84    2.44
  -4   1  13    0.00    3.56
  -4   1  12    2.18    3.95
  -4   1  11    3.54    2.52
  -4   1  10    5.27    1.78
  -4   1   9    2.15    2.76
  -4   1   8    4.64    1.44
  -4   1   7   17.44    1.90
   4  -1  -6   15.65    1.90
  -4   1   6   15.42    1.85
   4  -1  -5    1.93    2.72
  -4   1   5    5.02    1.38
   4  -1  -4   31.16    2.58
  -4   1   4   28.89    2.51
   4  -1  -3   83.74    5.31
  -4   1   3   65.26    4.72
   4  -1  -2  871.96   16.01
  -4   1   2  779.17   15.18
   4  -1  -1 1545.12   20.99
  -4   1   1 1456.56   20.24
   4  -1   0 3355.92   31.08
  -4   1   0 3169.13   30.18
   4  -1   1  520.19   12.49
  -4   1  -1  504.46   12.29
   4  -1   2   55.89    4.62
  -4   1  -2   47.44    4.22
   4  -1   3    6.31    1.40
  -4   1  -3    8.56    1.34
   4  -1   4   -1.62    1.41
  -4   1  -4   -3.89    2.11
  -4   1  -5   48.27    3.30
  -4   1  -6    8.47    1.59
  -4   1  -7   -2.02    2.65
  -4   1  -8   -0.01    2.62
  -4   1  -9   26.66    2.68
  -4   1 -10    7.86    1.95
  -4   1 -11   13.53    2.45
  -4   1 -12    5.20    2.47
  -4   1 -13   -4.55    3.50
  -4   1 -14   11.25    2.63
  -4   1 -15    3.04    4.78
  -4   1 -16    3.26    3.81
  -4   0  17   -2.42    4.62
  -4   0  16   -3.00    3.81
  -4   0  15    0.67    4.86
  -4   0  14   -1.28    3.74
  -4   0  13   16.81    2.66
  -4   0  12  107.90    8.36
  -4   0  11  100.13    7.83
  -4   0  10  169.40    9.46
  -4   0   9   29.53    2.93
  -4   0   8    1.99    2.36
  -4   0   7    6.04    1.57
  -4   0   6    3.44    2.62
   4   0  -5   82.12    5.72
  -4   0   5   78.26    5.66
   4   0  -4   16.32    1.73
  -4   0   4   14.49    1.66
   4   0  -3    0.45    1.26
  -4   0   3    0.88    1.94
   4   0  -2  411.90   11.07
  -4   0   2  375.89   10.58
   4   0  -1   63.72    4.96
  -4   0   1   63.72    4.72
   4   0   0  790.97   15.34
  -4   0   0  684.64   14.25
   4   0   1  116.92    6.12
  -4   0  -1  113.52    6.04
   4   0   2  227.03    8.53
  -4   0  -2  219.11    8.36
   4   0   3   25.66    2.05
  -4   0  -3   27.10    2.42
   4   0   4   75.18    5.39
  -4   0  -4   65.37    5.27
  -4   0  -5   -0.70    2.21
  -4   0  -6    1.50    2.55
  -4   0  -7   -2.44    2.64
  -4   0  -8   36.45    3.21
  -4   0  -9   -2.85    2.85
  -4   0 -10   -1.55    2.68
  -4   0 -11    1.68    3.74
  -4   0 -12    8.65    2.05
  -4   0 -13    0.00    2.26
  -4   0 -14   17.40    2.90
  -4   0 -15   -0.75    4.49
  -4   0 -16   -0.82    6.28
  -4  -1  17    3.24    3.78
  -4  -1  16    0.77    4.93
  -4  -1  15   -6.97    3.95
  -4  -1  14    0.65    3.94
  -4  -1  13  135.37    9.92
  -4  -1  12   -4.96    4.79
  -4  -1  11  486.38   16.46
  -4  -1  10    3.00    1.46
  -4  -1   9   98.05    7.14
  -4  -1   8    1.22    2.33
  -4  -1   7    1.88    2.58
  -4  -1   6    2.11    1.72
   4   1  -5   -1.99    1.98
  -4  -1   5    1.65    1.78
   4   1  -4   12.91    1.63
  -4  -1   4   12.08    1.47
   4   1  -3   -1.50    2.76
  -4  -1   3   -4.19    2.50
   4   1  -2   11.23    1.66
  -4  -1   2   12.49    1.58
   4   1  -1  123.58    6.23
  -4  -1   1  100.98    5.77
   4   1   0    5.54    1.23
  -4  -1   0    1.99    2.74
   4   1   1    6.82    1.21
  -4  -1  -1    3.71    1.38
   4   1   2   24.65    2.46
  -4  -1  -2   23.99    1.97
   4   1   3  136.62    6.81
  -4  -1  -3  121.73    6.72
   4   1   4    1.67    2.15
  -4  -1  -4    2.57    1.16
  -4  -1  -5   16.60    1.94
  -4  -1  -6   -1.16    2.91
  -4  -1  -7   -2.91    2.66
  -4  -1  -8    2.84    1.32
  -4  -1  -9    2.42    2.61
  -4  -1 -10    1.05    2.67
  -4  -1 -11    3.40    3.10
  -4  -1 -12   -1.22    2.87
  -4  -1 -13   -1.34    3.51
  -4  -1 -14   -5.72    4.51
  -4  -1 -15   -4.62    4.21
  -4  -2  17   -8.18    5.04
  -4  -2  16    1.53    3.41
  -4  -2  15   -2.13    4.07
  -4  -2  14   -1.98    3.42
  -4  -2  13    0.01    2.98
  -4  -2  12   -5.66    3.48
  -4  -2  11   -3.13    3.39
  -4  -2  10   29.28    2.70
  -4  -2   9    6.16    1.71
  -4  -2   8    0.42    2.55
  -4  -2   7   28.48    2.59
  -4  -2   6    2.38    1.62
  -4  -2   5    9.07    1.49
   4   2  -4   22.46    2.18
  -4  -2   4   26.66    2.60
   4   2  -3   39.92    3.06
  -4  -2   3   44.00    4.17
   4   2  -2   14.16    1.66
  -4  -2   2   16.10    1.75
   4   2  -1   -1.21    1.86
  -4  -2   1    1.21    1.76
   4   2   0  233.57    8.91
  -4  -2   0  213.00    8.43
   4   2   1    2.15    2.02
  -4  -2  -1   -1.86    2.72
   4   2   2    6.05    1.52
  -4  -2  -2    3.19    2.66
   4   2   3    1.32    2.40
  -4  -2  -3    2.76    1.41
  -4  -2  -4   18.71    2.10
  -4  -2  -5    1.49    2.18
  -4  -2  -6   15.43    2.09
  -4  -2  -7    1.71    2.91
  -4  -2  -8    2.30    1.56
  -4  -2  -9    2.50    2.68
  -4  -2 -10    2.69    4.13
  -4  -2 -11    4.07    3.23
  -4  -2 -12   25.24    2.90
  -4  -2 -13   -6.07    3.87
  -4  -2 -14   -5.81    3.84
  -4  -2 -15    1.58    4.41
  -4  -3  16    2.74    2.88
  -4  -3  15    2.92    4.92
  -4  -3  14   -2.69    4.16
  -4  -3  13    1.25    2.35
  -4  -3  12   14.19    2.33
  -4  -3  11    0.54    2.36
  -4  -3  10    2.52    2.98
  -4  -3   9   12.66    2.15
  -4  -3   8    2.62    3.03
  -4  -3   7    2.45    2.65
  -4  -3   6    1.15    2.00
  -4  -3   5   25.52    2.06
  -4  -3   4   73.06    5.65
   4   3  -3    3.01    2.79
  -4  -3   3    2.33    2.75
   4   3  -2   73.65    5.47
  -4  -3   2   71.36    5.69
   4   3  -1   17.91    1.92
  -4  -3   1   17.80    1.97
   4   3   0    9.95    1.73
  -4  -3   0    8.76    1.64
   4   3   1   65.65    4.99
  -4  -3  -1   53.11    4.90
   4   3   2    0.01    2.03
  -4  -3  -2   -0.67    1.79
  -4  -3  -3   25.34    2.25
  -4  -3  -4    5.21    1.39
  -4  -3  -5    2.76    2.19
  -4  -3  -6   35.44    3.17
  -4  -3  -7    7.33    1.84
  -4  -3  -8   13.80    2.17
  -4  -3  -9    4.65    1.82
  -4  -3 -10   32.65    3.12
  -4  -3 -11   26.35    2.73
  -4  -3 -12    9.89    2.08
  -4  -3 -13   14.34    2.67
  -4  -3 -14    2.97    4.34
  -4  -3 -15    3.99    3.30
  -4  -4  16    1.59    3.57
  -4  -4  15   26.11    3.97
  -4  -4  14    0.70    3.03
  -4  -4  13    1.30    3.67
  -4  -4  12   -2.43    3.09
  -4  -4  11    9.96    1.94
  -4  -4  10   16.16    2.41
  -4  -4   9    2.12    1.52
  -4  -4   8   -4.16    2.88
  -4  -4   7    1.73    3.13
  -4  -4   6   48.41    3.74
  -4  -4   5    3.78    1.19
  -4  -4   4   24.46    2.18
  -4  -4   3   -1.10    1.88
  -4  -4   2    1.77    2.10
  -4  -4   1  146.80    7.49
  -4  -4   0   55.28    4.89
  -4  -4  -1  162.25    8.01
  -4  -4  -2   96.51    6.41
  -4  -4  -3   55.57    5.14
  -4  -4  -4    9.17    1.79
  -4  -4  -5    2.94    2.10
  -4  -4  -6    1.34    2.31
  -4  -4  -7    2.85    2.59
  -4  -4  -8   -3.04    3.28
  -4  -4  -9    4.33    3.07
  -4  -4 -10   -3.47    3.18
  -4  -4 -11   11.01    2.68
  -4  -4 -12    6.25    2.29
  -4  -4 -13   12.18    2.84
  -4  -4 -14    4.60    3.77
  -4  -4 -15    4.93    5.33
  -4  -5  15   -1.55    4.09
  -4  -5  14    2.18    3.31
  -4  -5  13   -1.35    3.17
  -4  -5  12   18.54    3.00
  -4  -5  11   -3.56    4.81
  -4  -5  10   44.68    4.07
  -4  -5   9   -3.15    3.83
  -4  -5   8    4.41    3.30
  -4  -5   7    4.63    3.15
  -4  -5   6    1.31    2.76
  -4  -5   5   43.43    3.28
  -4  -5   4   -4.48    2.85
  -4  -5   3    8.69    1.76
  -4  -5   2   26.32    2.35
  -4  -5   1   -0.01    2.49
  -4  -5   0  110.47    6.92
  -4  -5  -1    6.90    1.79
  -4  -5  -2   77.90    6.15
  -4  -5  -3    7.70    1.49
  -4  -5  -4    9.18    2.04
  -4  -5  -5    7.38    1.70
  -4  -5  -6   -3.33    3.26
  -4  -5  -7    0.51    3.31
  -4  -5  -8    2.68    4.12
  -4  -5  -9    4.00    4.01
  -4  -5 -10   -5.48    3.81
  -4  -5 -11   -1.96    3.39
  -4  -5 -12    2.45    2.85
  -4  -5 -13   -6.73    4.66
  -4  -5 -14    5.57    4.43
  -4  -6  15    4.01    3.32
  -4  -6  14    0.01    3.20
  -4  -6  13   -1.42    2.83
  -4  -6  12    4.45    2.45
  -4  -6  11   19.59    2.69
  -4  -6  10   12.76    2.39
  -4  -6   9   58.33    4.81
  -4  -6   8    2.11    1.66
  -4  -6   7    1.00    3.07
  -4  -6   6   39.10    3.66
  -4  -6   5    0.46    2.29
  -4  -6   4    2.23    2.83
  -4  -6   3    3.02    2.41
  -4  -6   2   14.72    1.97
  -4  -6   1    9.14    1.78
  -4  -6   0    1.27    2.42
  -4  -6  -1   47.70    3.68
  -4  -6  -2    0.87    3.09
  -4  -6  -3   -0.90    2.85
  -4  -6  -4   -3.75    2.96
  -4  -6  -5   20.65    2.68
  -4  -6  -6    4.62    3.20
  -4  -6  -7   11.53    2.49
  -4  -6  -8    7.24    2.21
  -4  -6  -9    1.81    3.80
  -4  -6 -10    2.59    2.66
  -4  -6 -11    1.37    3.89
  -4  -6 -12   -9.50    5.01
  -4  -6 -13   -5.43    4.60
  -4  -7  14    3.16    4.18
  -4  -7  13   -0.75    3.25
  -4  -7  12    4.22    3.85
  -4  -7  11    2.65    3.51
  -4  -7  10    2.50    3.32
  -4  -7   9    2.38    4.29
  -4  -7   8    2.83    2.71
  -4  -7   7   -1.08    3.89
  -4  -7   6    7.76    2.30
  -4  -7   5   10.49    2.10
  -4  -7   4   48.45    4.13
  -4  -7   3   62.07    6.01
  -4  -7   2   -1.41    2.92
  -4  -7   1   -0.47    2.97
  -4  -7   0   -0.01    2.55
  -4  -7  -1    2.36    3.01
  -4  -7  -2    0.48    2.09
  -4  -7  -3    0.49    2.47
  -4  -7  -4    4.75    1.36
  -4  -7  -5   -1.05    3.59
  -4  -7  -6    1.12    3.67
  -4  -7  -7    4.09    3.81
  -4  -7  -8   21.46    3.14
  -4  -7  -9   -2.59    3.99
  -4  -7 -10   -1.38    4.00
  -4  -7 -11   -4.35    4.71
  -4  -7 -12   20.81    2.92
  -4  -7 -13    2.45    5.48
  -4  -8  13   -3.93    3.43
  -4  -8  12    2.61    2.61
  -4  -8  11   -3.53    3.08
  -4  -8  10    2.02    3.85
  -4  -8   9   10.02    2.44
  -4  -8   8   -0.60    2.92
  -4  -8   7    5.27    3.65
  -4  -8   6   11.82    2.36
  -4  -8   5    6.71    2.41
  -4  -8   4   74.60    4.95
  -4  -8   3   28.43    3.16
  -4  -8   2   21.06    2.80
  -4  -8   1   -1.53    2.94
  -4  -8   0    4.95    1.56
  -4  -8  -1    6.72    2.05
  -4  -8  -2    6.85    2.04
  -4  -8  -3    2.70    3.45
  -4  -8  -4    1.67    2.55
  -4  -8  -5    2.88    2.76
  -4  -8  -6   -1.20    2.82
  -4  -8  -7    4.39    3.81
  -4  -8  -8    1.31    4.06
  -4  -8  -9   -4.18    4.81
  -4  -8 -10   22.40    3.28
  -4  -8 -11   10.52    2.73
  -4  -8 -12   37.44    4.20
  -4  -9  12   -3.17    4.04
  -4  -9  11   -2.26    3.45
  -4  -9  10    0.95    2.17
  -4  -9   9    2.06    2.06
  -4  -9   8   -4.63    4.22
  -4  -9   7    5.07    3.92
  -4  -9   6    3.38    2.47
  -4  -9   5   -6.55    4.17
  -4  -9   4    8.54    2.24
  -4  -9   3    0.56    4.68
  -4  -9   2   -4.52    4.08
  -4  -9   1   18.20    2.44
  -4  -9   0   -0.57    3.34
  -4  -9  -1   53.78    4.71
  -4  -9  -2    4.03    4.95
  -4  -9  -3   26.78    3.07
  -4  -9  -4   11.93    2.15
  -4  -9  -5    3.76    3.07
  -4  -9  -6    0.65    4.55
  -4  -9  -7   -4.74    4.01
  -4  -9  -8    0.00    3.88
  -4  -9  -9    0.00    2.57
  -4  -9 -10   -2.32    4.04
  -4  -9 -11    8.73    2.86
  -4 -10  11   -4.05    4.49
  -4 -10  10   14.66    2.85
  -4 -10   9   -3.71    4.13
  -4 -10   8   -0.72    4.57
  -4 -10   7    2.75    4.02
  -4 -10   6    0.67    3.34
  -4 -10   5   -6.51    3.68
  -4 -10   4    3.20    3.43
  -4 -10   3   -2.52    3.87
  -4 -10   2    2.80    2.58
  -4 -10   1    1.86    3.56
  -4 -10   0   52.42    5.11
  -4 -10  -1   14.39    2.58
  -4 -10  -2   27.68    3.47
  -4 -10  -3    2.59    3.03
  -4 -10  -4   -4.66    4.25
  -4 -10  -5    0.00    4.10
  -4 -10  -6    3.53    3.39
  -4 -10  -7   -1.46    4.27
  -4 -10  -8    1.52    2.15
  -4 -10  -9    6.90    1.76
  -4 -11   9   14.36    3.26
  -4 -11   8    3.85    2.62
  -4 -11   7   19.68    3.24
  -4 -11   6    3.64    3.49
  -4 -11   5    2.84    3.33
  -4 -11   4    1.41    4.93
  -4 -11   3    2.75    2.18
  -4 -11   2    2.05    3.12
  -4 -11   1    5.89    2.17
  -4 -11   0    0.00    3.01
  -4 -11  -1    2.74    3.22
  -4 -11  -2    2.09    3.18
  -4 -11  -3    2.12    4.74
  -4 -11  -4    1.46    3.23
  -4 -11  -5   -0.75    3.06
  -4 -11  -6   -3.06    4.72
  -4 -11  -7    3.16    3.71
  -4 -11  -8    0.82    2.96
  -4 -12   7   -0.81    3.88
  -4 -12   6   -1.58    4.18
  -4 -12   5    0.76    4.31
  -4 -12   4    3.81    5.22
  -4 -12   3   -9.75    5.14
  -4 -12   2   -5.98    4.72
  -4 -12   1    3.71    4.01
  -4 -12   0    2.61    2.08
  -4 -12  -1    0.02    4.49
  -4 -12  -2   -3.79    3.79
  -4 -12  -3    1.54    2.89
  -4 -12  -4   -0.78    4.65
  -4 -12  -5    3.22    3.23
  -4 -13   3   -6.55    5.18
  -4 -13   2    6.52    5.01
  -4 -13   1   -0.81    4.37
  -4 -13   0    2.44    4.22
  -4 -13  -1   -1.64    5.17
  -5  14   1   -0.82    3.94
  -5  14   0   -9.86    5.33
  -5  13   6    0.01    3.97
  -5  13   5    0.00    3.37
  -5  13   4    3.91    2.06
  -5  13   3   -0.78    4.55
  -5  13   2   -0.76    4.10
  -5  13   1    1.52    3.39
  -5  13   0   -4.54    4.15
  -5  13  -1   -3.04    3.41
  -5  13  -2   -0.01    4.21
  -5  13  -3   -2.33    3.01
  -5  13  -4    2.77    2.94
  -5  13  -5   -6.47    3.80
  -5  12   8   -0.01    3.91
  -5  12   7    3.09    3.10
  -5  12   6   -5.25    4.04
  -5  12   5    0.73    3.67
  -5  12   4    2.51    2.36
  -5  12   3    2.83    4.48
  -5  12   2    2.11    3.21
  -5  12   1   -4.18    4.18
  -5  12   0    0.01    4.18
  -5  12  -1   -1.40    2.80
  -5  12  -2    3.54    3.40
  -5  12  -3    5.75    4.07
  -5  12  -4    4.40    3.12
  -5  12  -5   -1.49    3.98
  -5  12  -6   -2.33    3.54
  -5  12  -7   -1.61    4.66
  -5  11  10   -8.06    4.55
  -5  11   9   -1.55    4.09
  -5  11   8    1.49    3.33
  -5  11   7   -0.73    3.87
  -5  11   6    3.49    3.34
  -5  11   5   -2.71    3.84
  -5  11   4   -4.01    5.40
  -5  11   3    0.65    2.35
  -5  11   2    1.94    3.35
  -5  11   1    0.01    3.85
  -5  11   0   -7.05    4.21
  -5  11  -1   -5.16    3.76
  -5  11  -2    4.57    3.27
  -5  11  -3    3.98    3.26
  -5  11  -4    0.68    3.39
  -5  11  -5   -1.39    3.27
  -5  11  -6    2.87    2.88
  -5  11  -7   -2.24    3.87
  -5  11  -8    3.86    3.19
  -5  11  -9    0.79    4.90
  -5  10  11   -2.37    5.30
  -5  10  10    3.78    3.62
  -5  10   9    0.01    3.53
  -5  10   8    4.87    4.21
  -5  10   7   -6.00    3.06
  -5  10   6    0.32    1.80
  -5  10   5    1.25    1.99
  -5  10   4    2.45    2.45
  -5  10   3    5.61    1.94
  -5  10   2   -5.34    3.98
  -5  10   1    3.54    1.87
  -5  10   0    6.29    1.89
  -5  10  -1   -4.75    3.47
  -5  10  -2   42.13    3.41
  -5  10  -3   78.23    6.22
  -5  10  -4   64.42    5.34
  -5  10  -5   51.79    4.99
  -5  10  -6    2.68    2.68
  -5  10  -7   -2.77    3.93
  -5  10  -8    0.01    3.55
  -5  10  -9    5.31    3.78
  -5  10 -10    0.79    2.86
  -5   9  12   -1.56    3.68
  -5   9  11    3.72    4.02
  -5   9  10    1.42    3.17
  -5   9   9   -1.35    3.18
  -5   9   8   20.50    2.89
  -5   9   7   43.50    3.29
  -5   9   6   10.58    2.72
  -5   9   5   -0.57    3.98
  -5   9   4   -4.52    3.57
  -5   9   3   -2.76    3.37
  -5   9   2    0.54    3.33
  -5   9   1    2.71    2.61
  -5   9   0   -4.90    3.12
  -5   9  -1   24.09    2.72
  -5   9  -2    1.67    2.88
  -5   9  -3  178.67   11.50
  -5   9  -4   32.84    3.20
  -5   9  -5  106.52    9.50
  -5   9  -6    7.50    2.45
  -5   9  -7   -2.61    3.68
  -5   9  -8    2.04    2.04
  -5   9  -9   -2.15    4.10
  -5   9 -10   -1.86    3.07
  -5   9 -11    0.00    3.87
  -5   8  13    3.94    3.77
  -5   8  12    0.74    3.25
  -5   8  11    0.47    1.76
  -5   8  10    4.69    3.72
  -5   8   9    0.61    4.72
  -5   8   8  284.27   14.03
  -5   8   7   -4.04    3.97
  -5   8   6  219.10   11.71
  -5   8   5   -2.70    3.27
  -5   8   4    3.50    1.88
  -5   8   3    0.00    3.07
  -5   8   2    1.02    3.11
  -5   8   1    6.19    1.59
  -5   8   0    0.01    2.74
  -5   8  -1    4.72    1.73
  -5   8  -2    2.23    1.46
  -5   8  -3    3.16    2.58
  -5   8  -4    2.17    2.54
  -5   8  -5   -2.24    3.17
  -5   8  -6   -2.92    3.25
  -5   8  -7    4.08    2.08
  -5   8  -8   26.52    3.13
  -5   8  -9    0.01    4.37
  -5   8 -10   -0.01    3.49
  -5   8 -11   -1.49    4.38
  -5   8 -12    2.38    3.64
  -5   7  14   -1.60    3.75
  -5   7  13    4.52    3.68
  -5   7  12    3.91    3.35
  -5   7  11    4.69    3.35
  -5   7  10    8.01    2.39
  -5   7   9    5.19    2.04
  -5   7   8   21.84    2.68
  -5   7   7   42.93    4.23
  -5   7   6   30.02    2.94
  -5   7   5   43.40    3.36
  -5   7   4    1.46    2.80
  -5   7   3    1.59    1.58
  -5   7   2   24.62    2.42
  -5   7   1    1.39    2.67
  -5   7   0   -1.87    3.29
  -5   7  -1    0.48    2.61
  -5   7  -2    7.49    2.16
  -5   7  -3    2.61    1.63
  -5   7  -4    2.53    3.24
  -5   7  -5   -3.66    3.36
  -5   7  -6   -1.11    3.48
  -5   7  -7    9.98    2.34
  -5   7  -8    2.42    3.21
  -5   7  -9    0.01    4.96
  -5   7 -10   -6.79    4.50
  -5   7 -11   -2.89    4.44
  -5   7 -12    2.29    3.50
  -5   7 -13    2.44    4.20
  -5   6  15   -7.36    5.84
  -5   6  14    3.84    3.17
  -5   6  13    0.01    3.95
  -5   6  12   -2.04    3.91
  -5   6  11    4.48    1.77
  -5   6  10   -1.21    3.19
  -5   6   9   15.17    2.09
  -5   6   8   -4.31    3.65
  -5   6   7    8.03    2.04
  -5   6   6    0.97    2.30
  -5   6   5    0.94    2.39
  -5   6   4   25.61    2.41
  -5   6   3   19.50    2.20
  -5   6   2   -2.62    2.62
  -5   6   1    1.73    2.29
  -5   6   0   -5.63    2.56
  -5   6  -1    9.46    1.85
  -5   6  -2    2.23    2.40
  -5   6  -3    3.20    3.01
  -5   6  -4    1.90    2.77
  -5   6  -5    1.97    2.89
  -5   6  -6    6.74    1.97
  -5   6  -7    1.09    3.37
  -5   6  -8   -1.17    3.06
  -5   6  -9    1.84    3.82
  -5   6 -10   11.92    2.44
  -5   6 -11    3.45    3.32
  -5   6 -12    2.94    2.32
  -5   6 -13   10.70    2.77
  -5   5  15   -7.15    4.13
  -5   5  14   -2.99    4.95
  -5   5  13    4.89    3.89
  -5   5  12    1.31    3.34
  -5   5  11    0.62    3.42
  -5   5  10    5.57    1.82
  -5   5   9   -0.01    2.98
  -5   5   8   14.70    2.38
  -5   5   7   -0.98    3.07
  -5   5   6    5.55    1.56
  -5   5   5    3.57    2.75
  -5   5   4    2.57    2.57
  -5   5   3   22.76    2.18
  -5   5   2    2.65    1.82
  -5   5   1   -0.82    2.92
  -5   5   0    2.84    1.35
  -5   5  -1    1.64    2.39
  -5   5  -2   -0.83    3.02
  -5   5  -3    1.73    2.29
  -5   5  -4   59.75    5.84
  -5   5  -5   27.73    2.44
  -5   5  -6   49.90    4.13
  -5   5  -7    2.95    1.64
  -5   5  -8    2.22    2.59
  -5   5  -9   -2.94    3.27
  -5   5 -10   -3.77    4.06
  -5   5 -11    0.01    3.27
  -5   5 -12    4.27    3.50
  -5   5 -13    0.01    3.23
  -5   5 -14    1.62    4.13
  -5   4  15    2.32    3.00
  -5   4  14   -2.17    3.32
  -5   4  13    4.07    4.07
  -5   4  12    1.90    2.91
  -5   4  11    1.19    3.03
  -5   4  10    0.56    3.10
  -5   4   9   -3.15    3.39
  -5   4   8   -1.98    2.52
  -5   4   7   27.29    2.64
  -5   4   6    0.45    1.93
  -5   4   5    2.96    1.71
  -5   4   4    1.90    1.07
  -5   4   3    9.22    1.73
  -5   4   2   16.13    2.07
  -5   4   1    2.17    1.32
  -5   4   0    9.62    1.59
  -5   4  -1    8.19    1.64
  -5   4  -2   63.41    5.57
  -5   4  -3   70.44    6.18
  -5   4  -4    4.29    3.09
  -5   4  -5  146.75    8.91
  -5   4  -6    0.48    2.37
  -5   4  -7   17.11    2.60
  -5   4  -8   -1.61    3.07
  -5   4  -9    5.51    2.02
  -5   4 -10   -1.20    3.22
  -5   4 -11    0.65    2.35
  -5   4 -12    2.09    3.61
  -5   4 -13   -5.96    5.04
  -5   4 -14   -7.94    4.89
  -5   3  16    4.89    3.98
  -5   3  15    2.28    2.28
  -5   3  14   -2.85    4.39
  -5   3  13    0.64    4.66
  -5   3  12    0.00    3.04
  -5   3  11    6.38    2.09
  -5   3  10   -1.63    3.12
  -5   3   9   12.87    2.10
  -5   3   8   16.87    2.16
  -5   3   7   27.03    2.73
  -5   3   6  222.83   10.40
  -5   3   5   37.25    3.54
  -5   3   4  102.94    7.03
  -5   3   3   -0.39    2.43
  -5   3   2    1.49    2.52
  -5   3   1    1.11    3.19
  -5   3   0    1.67    1.40
  -5   3  -1   14.61    1.99
  -5   3  -2    1.53    2.43
  -5   3  -3    1.99    2.89
  -5   3  -4   22.11    2.26
  -5   3  -5   25.57    2.55
  -5   3  -6    3.68    3.63
  -5   3  -7   -0.99    3.73
  -5   3  -8   36.32    3.41
  -5   3  -9   15.23    2.52
  -5   3 -10   50.06    4.44
  -5   3 -11    4.49    4.98
  -5   3 -12   -1.37    3.62
  -5   3 -13    1.10    2.61
  -5   3 -14   -0.78    3.75
  -5   2  16    4.81    4.83
  -5   2  15   -3.74    4.18
  -5   2  14    1.41    2.62
  -5   2  13    5.89    4.68
  -5   2  12   -1.22    3.23
  -5   2  11    3.99    3.18
  -5   2  10   -1.59    3.33
  -5   2   9    1.50    2.28
  -5   2   8    4.20    3.14
  -5   2   7    9.99    1.78
  -5   2   6   60.12    5.69
  -5   2   5    5.44    1.37
  -5   2   4   27.49    2.45
  -5   2   3   -1.84    2.59
  -5   2   2   75.01    5.51
  -5   2   1   15.19    1.84
  -5   2   0    1.79    1.73
  -5   2  -1   11.46    1.76
  -5   2  -2    1.50    1.76
  -5   2  -3    4.14    1.28
  -5   2  -4   -3.66    2.54
  -5   2  -5    2.14    2.30
  -5   2  -6    2.26    1.36
  -5   2  -7    0.48    2.07
  -5   2  -8    6.16    2.02
  -5   2  -9   34.05    3.42
  -5   2 -10   47.68    3.74
  -5   2 -11   14.29    2.54
  -5   2 -12    1.35    5.06
  -5   2 -13   -2.15    4.52
  -5   2 -14    3.87    3.20
  -5   1  16    1.59    3.58
  -5   1  15   15.94    3.16
  -5   1  14   -0.69    3.35
  -5   1  13    1.96    4.92
  -5   1  12   30.97    2.87
  -5   1  11   -0.57    3.35
  -5   1  10    2.65    3.39
  -5   1   9    4.94    3.36
  -5   1   8   -2.33    3.05
  -5   1   7   -1.32    2.94
  -5   1   6   -0.42    2.23
  -5   1   5    2.37    2.89
  -5   1   4    0.76    2.33
  -5   1   3    2.20    2.20
  -5   1   2   78.26    6.11
  -5   1   1   36.11    2.95
  -5   1   0    6.42    1.52
  -5   1  -1   42.02    3.25
  -5   1  -2    9.68    1.85
  -5   1  -3    1.92    2.29
  -5   1  -4   -3.63    2.32
  -5   1  -5    9.64    1.61
  -5   1  -6    3.16    2.51
  -5   1  -7    8.95    1.76
  -5   1  -8    5.12    3.47
  -5   1  -9    1.09    2.79
  -5   1 -10   11.74    2.30
  -5   1 -11   -1.26    2.95
  -5   1 -12    6.08    4.21
  -5   1 -13    0.01    3.95
  -5   1 -14    4.64    3.29
  -5   0  16   -4.01    4.01
  -5   0  15   -0.02    4.50
  -5   0  14   -0.69    4.14
  -5   0  13    1.96    4.38
  -5   0  12    3.06    4.68
  -5   0  11    5.87    2.18
  -5   0  10   44.35    4.25
  -5   0   9    0.51    3.02
  -5   0   8    8.39    1.79
  -5   0   7   -2.21    2.20
  -5   0   6   -3.73    2.97
  -5   0   5    1.19    1.19
  -5   0   4    2.92    1.35
  -5   0   3   13.55    1.71
  -5   0   2    9.04    1.95
  -5   0   1    4.90    1.60
  -5   0   0   13.19    1.87
  -5   0  -1   48.98    4.42
  -5   0  -2   32.83    3.06
  -5   0  -3    0.79    2.91
  -5   0  -4   54.53    5.21
  -5   0  -5    4.72    1.58
  -5   0  -6   60.83    5.81
  -5   0  -7    2.41    2.86
  -5   0  -8    5.14    4.12
  -5   0  -9    1.64    2.86
  -5   0 -10    7.48    1.76
  -5   0 -11   11.17    2.41
  -5   0 -12   -4.07    4.07
  -5   0 -13    2.91    3.41
  -5   0 -14   11.40    2.41
  -5  -1  16   -4.83    4.84
  -5  -1  15   -1.50    3.54
  -5  -1  14    0.70    4.30
  -5  -1  13   21.33    2.81
  -5  -1  12   25.89    2.98
  -5  -1  11   13.81    2.82
  -5  -1  10   14.90    2.56
  -5  -1   9   56.79    4.26
  -5  -1   8    0.95    2.42
  -5  -1   7   23.14    2.45
  -5  -1   6   12.17    1.60
  -5  -1   5   15.53    1.96
  -5  -1   4   -0.77    2.46
  -5  -1   3    6.43    1.68
  -5  -1   2    0.01    2.40
  -5  -1   1    0.37    2.05
  -5  -1   0    2.59    1.85
  -5  -1  -1    0.75    2.12
  -5  -1  -2    9.74    1.85
  -5  -1  -3   62.56    5.54
  -5  -1  -4   68.69    5.90
  -5  -1  -5  132.22    8.40
  -5  -1  -6   25.78    2.42
  -5  -1  -7   66.91    4.87
  -5  -1  -8   -2.61    3.18
  -5  -1  -9   -3.91    3.59
  -5  -1 -10   -3.60    3.60
  -5  -1 -11    2.89    2.15
  -5  -1 -12    7.56    2.28
  -5  -1 -13    2.94    3.89
  -5  -1 -14   -0.78    3.24
  -5  -2  16    2.73    2.29
  -5  -2  15    0.77    3.84
  -5  -2  14    1.43    2.69
  -5  -2  13   -1.34    3.56
  -5  -2  12   -1.90    3.93
  -5  -2  11    2.94    2.82
  -5  -2  10   -4.95    3.94
  -5  -2   9   -3.12    3.36
  -5  -2   8    3.57    1.58
  -5  -2   7   42.22    3.86
  -5  -2   6   49.33    3.93
  -5  -2   5   90.22    6.88
  -5  -2   4  166.62    8.68
  -5  -2   3   10.75    1.72
  -5  -2   2   -1.94    2.15
  -5  -2   1   10.34    1.76
  -5  -2   0   63.08    5.44
  -5  -2  -1   -5.84    2.94
  -5  -2  -2    7.33    1.91
  -5  -2  -3    3.71    2.59
  -5  -2  -4    7.19    1.51
  -5  -2  -5   30.64    2.74
  -5  -2  -6    1.91    2.53
  -5  -2  -7    3.72    1.93
  -5  -2  -8    3.59    1.67
  -5  -2  -9    0.57    3.50
  -5  -2 -10   16.99    2.91
  -5  -2 -11   -4.60    3.54
  -5  -2 -12    2.81    3.29
  -5  -2 -13    2.24    2.60
  -5  -2 -14    0.79    3.49
  -5  -3  15    3.93    4.22
  -5  -3  14   -3.68    4.10
  -5  -3  13   -0.70    4.42
  -5  -3  12   -1.29    3.03
  -5  -3  11    3.63    3.64
  -5  -3  10    1.13    3.78
  -5  -3   9    2.68    3.68
  -5  -3   8   12.00    2.06
  -5  -3   7    1.44    3.23
  -5  -3   6  117.81    8.09
  -5  -3   5    2.63    2.64
  -5  -3   4   36.97    3.49
  -5  -3   3    8.13    1.50
  -5  -3   2   -0.01    2.23
  -5  -3   1   15.37    2.03
  -5  -3   0    4.73    1.58
  -5  -3  -1   -0.42    3.00
  -5  -3  -2    2.95    2.15
  -5  -3  -3   -5.22    3.01
  -5  -3  -4   11.91    1.99
  -5  -3  -5   -0.47    2.80
  -5  -3  -6   15.46    2.35
  -5  -3  -7    2.64    2.53
  -5  -3  -8    5.22    1.87
  -5  -3  -9   -1.19    3.76
  -5  -3 -10   -1.28    4.01
  -5  -3 -11    4.06    3.31
  -5  -3 -12    1.43    3.68
  -5  -3 -13    1.53    4.35
  -5  -3 -14    4.10    3.93
  -5  -4  15   19.86    3.32
  -5  -4  14    0.01    3.71
  -5  -4  13    0.70    3.56
  -5  -4  12    2.68    4.23
  -5  -4  11   -0.01    3.09
  -5  -4  10   16.62    2.47
  -5  -4   9    0.57    2.80
  -5  -4   8    0.54    2.65
  -5  -4   7   -1.51    2.62
  -5  -4   6    0.97    2.16
  -5  -4   5   -0.01    1.97
  -5  -4   4    0.01    2.06
  -5  -4   3    0.87    2.92
  -5  -4   2   -1.74    2.67
  -5  -4   1    3.01    2.40
  -5  -4   0    3.02    2.63
  -5  -4  -1    3.94    2.94
  -5  -4  -2    3.13    2.24
  -5  -4  -3   19.82    2.51
  -5  -4  -4   -0.95    3.02
  -5  -4  -5   10.82    1.82
  -5  -4  -6    0.01    2.87
  -5  -4  -7    5.54    3.74
  -5  -4  -8    3.51    3.51
  -5  -4  -9   -0.62    3.97
  -5  -4 -10    0.66    3.30
  -5  -4 -11   -4.90    3.77
  -5  -4 -12   -0.01    4.48
  -5  -4 -13   -5.55    4.69
  -5  -5  14    4.71    3.33
  -5  -5  13    2.95    2.96
  -5  -5  12   -0.69    3.35
  -5  -5  11   -7.91    4.57
  -5  -5  10    8.92    2.28
  -5  -5   9   -0.59    4.05
  -5  -5   8    6.93    2.20
  -5  -5   7   -0.54    2.89
  -5  -5   6    4.11    3.17
  -5  -5   5    4.31    1.68
  -5  -5   4    4.34    3.23
  -5  -5   3    1.43    2.71
  -5  -5   2   16.74    2.25
  -5  -5   1    1.38    1.79
  -5  -5   0    8.82    1.84
  -5  -5  -1    0.48    2.61
  -5  -5  -2   21.25    2.54
  -5  -5  -3   -5.44    3.45
  -5  -5  -4   31.10    2.93
  -5  -5  -5   10.09    1.76
  -5  -5  -6   70.82    4.83
  -5  -5  -7    1.17    3.30
  -5  -5  -8   51.07    4.69
  -5  -5  -9    2.60    3.05
  -5  -5 -10   -1.38    4.36
  -5  -5 -11    1.47    4.13
  -5  -5 -12   -3.88    3.87
  -5  -5 -13   -1.64    4.34
  -5  -6  14    2.45    3.16
  -5  -6  13   -6.96    4.44
  -5  -6  12   -0.73    3.50
  -5  -6  11    2.41    2.57
  -5  -6  10    4.59    3.66
  -5  -6   9    7.91    2.47
  -5  -6   8   14.51    2.67
  -5  -6   7   -1.15    3.03
  -5  -6   6    2.19    2.91
  -5  -6   5    3.73    3.24
  -5  -6   4   -0.01    3.36
  -5  -6   3   20.50    2.46
  -5  -6   2    0.76    1.56
  -5  -6   1    1.50    1.93
  -5  -6   0    3.18    1.74
  -5  -6  -1    1.01    4.18
  -5  -6  -2   -5.69    3.83
  -5  -6  -3    3.71    2.65
  -5  -6  -4   35.16    3.23
  -5  -6  -5  104.95    8.77
  -5  -6  -6  285.17   13.54
  -5  -6  -7  128.88    9.68
  -5  -6  -8   37.11    3.78
  -5  -6  -9    4.11    2.91
  -5  -6 -10    0.73    3.62
  -5  -6 -11    1.53    4.72
  -5  -6 -12    1.62    2.14
  -5  -7  13   -2.41    4.65
  -5  -7  12   -2.31    3.53
  -5  -7  11   -4.37    4.38
  -5  -7  10    2.10    2.55
  -5  -7   9    0.66    2.35
  -5  -7   8    6.16    2.06
  -5  -7   7   20.19    3.10
  -5  -7   6   15.75    2.61
  -5  -7   5  290.64   13.51
  -5  -7   4   17.36    2.87
  -5  -7   3  113.81    8.25
  -5  -7   2    2.71    1.91
  -5  -7   1    0.54    3.80
  -5  -7   0   -3.27    3.77
  -5  -7  -1   -1.66    3.43
  -5  -7  -2   -1.11    3.78
  -5  -7  -3    3.42    3.13
  -5  -7  -4    5.88    1.92
  -5  -7  -5   34.91    3.17
  -5  -7  -6    3.15    3.41
  -5  -7  -7   24.66    2.94
  -5  -7  -8    0.68    3.46
  -5  -7  -9   -7.97    5.08
  -5  -7 -10   -1.53    4.45
  -5  -7 -11   -2.42    4.18
  -5  -8  12    5.68    4.05
  -5  -8  11   -2.33    3.55
  -5  -8  10    2.22    2.22
  -5  -8   9    2.12    4.75
  -5  -8   8   -0.68    3.27
  -5  -8   7    5.25    4.05
  -5  -8   6   70.95    5.46
  -5  -8   5   25.39    3.22
  -5  -8   4  140.54   10.46
  -5  -8   3    0.60    4.18
  -5  -8   2   14.96    2.71
  -5  -8   1   -2.94    3.86
  -5  -8   0   -1.77    3.69
  -5  -8  -1   -2.98    3.32
  -5  -8  -2    2.82    1.59
  -5  -8  -3    3.71    2.51
  -5  -8  -4   -1.92    3.97
  -5  -8  -5    3.27    2.17
  -5  -8  -6   -3.39    3.39
  -5  -8  -7    2.82    3.32
  -5  -8  -8    0.00    4.04
  -5  -8  -9    3.07    4.08
  -5  -8 -10    6.47    4.98
  -5  -9  11    2.46    3.18
  -5  -9  10   -7.08    5.28
  -5  -9   9    3.41    2.36
  -5  -9   8    1.83    2.66
  -5  -9   7   -0.70    3.39
  -5  -9   6    2.06    3.15
  -5  -9   5   -0.66    3.60
  -5  -9   4   -1.98    3.77
  -5  -9   3    3.24    2.67
  -5  -9   2   -1.92    3.68
  -5  -9   1   -3.83    3.50
  -5  -9   0    4.49    3.57
  -5  -9  -1    2.59    4.09
  -5  -9  -2    3.27    4.21
  -5  -9  -3   -3.34    4.39
  -5  -9  -4    4.11    3.76
  -5  -9  -5    2.82    2.82
  -5  -9  -6    2.19    3.34
  -5  -9  -7   -1.50    4.78
  -5  -9  -8   -1.17    2.80
  -5  -9  -9    5.73    4.56
  -5 -10   9    0.81    3.53
  -5 -10   8   -0.78    3.28
  -5 -10   7   -0.76    3.65
  -5 -10   6    1.47    3.78
  -5 -10   5   -4.33    4.69
  -5 -10   4    9.49    2.58
  -5 -10   3    2.12    4.04
  -5 -10   2    0.01    4.18
  -5 -10   1    3.49    4.11
  -5 -10   0   -6.27    4.68
  -5 -10  -1   -4.91    4.50
  -5 -10  -2   -6.42    3.71
  -5 -10  -3    0.73    3.62
  -5 -10  -4    1.48    3.32
  -5 -10  -5    0.76    3.32
  -5 -10  -6    3.93    4.64
  -5 -10  -7    4.60    2.63
  -5 -11   7   -1.64    5.55
  -5 -11   6   -6.41    5.43
  -5 -11   5    2.36    4.50
  -5 -11   4    3.08    2.89
  -5 -11   3    1.53    3.89
  -5 -11   2    3.03    3.55
  -5 -11   1   -3.01    3.85
  -5 -11   0    0.76    3.30
  -5 -11  -1   -1.53    4.04
  -5 -11  -2    1.54    2.89
  -5 -11  -3   -2.35    4.07
  -5 -11  -4   -3.21    4.09
  -5 -11  -5   -4.10    4.56
  -5 -12   2    0.82    3.58
  -5 -12   1    3.28    2.89
  -5 -12   0    3.29    3.85
  -6  13   1   -0.82    3.39
  -6  13   0    3.29    2.60
  -6  12   6    0.01    3.45
  -6  12   5    3.98    3.83
  -6  12   4    6.01    2.20
  -6  12   3   10.57    2.67
  -6  12   2    3.07    3.60
  -6  12   1   14.26    3.20
  -6  12   0    3.06    2.70
  -6  12  -1    1.53    2.88
  -6  12  -2   -0.78    3.21
  -6  12  -3   -2.35    4.09
  -6  12  -4    3.20    4.68
  -6  12  -5   -5.74    4.42
  -6  11   8   -0.79    3.86
  -6  11   7    2.35    3.58
  -6  11   6    0.00    3.73
  -6  11   5    3.71    4.01
  -6  11   4    0.01    3.10
  -6  11   3   12.23    2.97
  -6  11   2    8.56    2.26
  -6  11   1    7.82    5.99
  -6  11   0   -0.72    3.41
  -6  11  -1    5.00    3.98
  -6  11  -2    3.62    2.00
  -6  11  -3    2.20    2.20
  -6  11  -4   -3.77    4.57
  -6  11  -5    1.53    4.35
  -6  11  -6    2.37    2.37
  -6  11  -7   -4.88    5.28
  -6  10  10   -0.82    3.92
  -6  10   9    3.93    3.24
  -6  10   8   -1.50    4.79
  -6  10   7   -0.73    3.52
  -6  10   6   -1.43    3.77
  -6  10   5    2.09    3.61
  -6  10   4   -2.73    3.47
  -6  10   3    2.02    3.48
  -6  10   2    2.65    3.52
  -6  10   1   -3.98    3.97
  -6  10   0   -2.00    3.44
  -6  10  -1    1.34    3.77
  -6  10  -2   35.07    3.89
  -6  10  -3    6.17    2.54
  -6  10  -4   17.08    2.82
  -6  10  -5    2.88    3.38
  -6  10  -6    2.23    2.88
  -6  10  -7   -3.08    3.44
  -6  10  -8   -1.60    4.22
  -6   9  11   -6.44    4.71
  -6   9  10    0.77    3.38
  -6   9   9    1.73    1.62
  -6   9   8    7.38    2.20
  -6   9   7    0.68    4.19
  -6   9   6    2.68    3.13
  -6   9   5    3.25    2.68
  -6   9   4   -1.26    4.02
  -6   9   3   -0.01    2.66
  -6   9   2   -1.55    2.17
  -6   9   1    1.85    2.38
  -6   9   0    1.24    3.15
  -6   9  -1    4.35    3.78
  -6   9  -2    1.57    2.02
  -6   9  -3   14.34    2.68
  -6   9  -4   25.87    3.07
  -6   9  -5    3.39    3.25
  -6   9  -6    2.11    3.63
  -6   9  -7   -1.44    3.84
  -6   9  -8    2.27    3.46
  -6   9  -9   -3.14    5.23
  -6   8  12    1.62    3.02
  -6   8  11   -0.01    2.31
  -6   8  10   10.78    2.77
  -6   8   9   -2.80    4.33
  -6   8   8   24.30    2.70
  -6   8   7    3.90    3.18
  -6   8   6   11.94    2.08
  -6   8   5    3.68    3.66
  -6   8   4    2.68    2.13
  -6   8   3    5.28    1.76
  -6   8   2    0.59    3.22
  -6   8   1   -0.58    2.38
  -6   8   0    1.72    3.61
  -6   8  -1   -5.22    4.15
  -6   8  -2    0.00    3.24
  -6   8  -3   -0.61    2.49
  -6   8  -4    0.00    2.27
  -6   8  -5    1.29    3.60
  -6   8  -6    3.52    2.14
  -6   8  -7    8.26    2.25
  -6   8  -8    8.37    2.41
  -6   8  -9    3.52    2.32
  -6   8 -10   20.49    2.88
  -6   7  13   -2.44    3.74
  -6   7  12    3.09    4.10
  -6   7  11    3.68    3.04
  -6   7  10    2.11    3.21
  -6   7   9    5.36    3.78
  -6   7   8   -0.64    3.07
  -6   7   7   -3.07    3.42
  -6   7   6    1.49    1.90
  -6   7   5    3.45    3.16
  -6   7   4    1.41    1.93
  -6   7   3   -1.12    3.74
  -6   7   2   11.43    2.41
  -6   7   1   20.75    2.43
  -6   7   0   20.79    2.74
  -6   7  -1    9.84    2.32
  -6   7  -2   -3.89    2.99
  -6   7  -3   10.23    2.45
  -6   7  -4    2.64    2.09
  -6   7  -5   -1.22    3.20
  -6   7  -6   -0.63    3.01
  -6   7  -7    3.93    3.21
  -6   7  -8   10.51    2.55
  -6   7  -9   -2.17    3.74
  -6   7 -10    4.55    4.90
  -6   7 -11   -3.99    4.44
  -6   6  13   10.25    2.36
  -6   6  12    2.98    3.95
  -6   6  11    2.83    2.83
  -6   6  10   -1.34    3.92
  -6   6   9    3.20    2.64
  -6   6   8    1.84    1.83
  -6   6   7    2.35    2.34
  -6   6   6    1.69    3.24
  -6   6   5    7.27    1.82
  -6   6   4    1.07    3.53
  -6   6   3   41.41    4.06
  -6   6   2    4.11    2.91
  -6   6   1  110.54    8.03
  -6   6   0    1.53    2.35
  -6   6  -1    1.55    2.98
  -6   6  -2    1.58    3.03
  -6   6  -3    1.89    1.77
  -6   6  -4    3.90    3.38
  -6   6  -5   -0.58    2.77
  -6   6  -6    5.79    1.95
  -6   6  -7   -1.89    2.88
  -6   6  -8   -1.32    4.16
  -6   6  -9    3.45    4.75
  -6   6 -10    2.92    2.92
  -6   6 -11   -0.01    4.22
  -6   6 -12   -4.87    4.45
  -6   5  14    4.86    3.44
  -6   5  13    0.76    3.33
  -6   5  12   33.28    3.54
  -6   5  11   -0.01    4.11
  -6   5  10    7.78    2.49
  -6   5   9   -2.46    3.14
  -6   5   8    4.11    1.55
  -6   5   7    8.43    2.12
  -6   5   6    2.52    1.78
  -6   5   5   -5.23    2.95
  -6   5   4    0.00    2.49
  -6   5   3    6.30    1.87
  -6   5   2    9.31    1.98
  -6   5   1   -1.47    3.87
  -6   5   0    2.20    2.12
  -6   5  -1    2.46    2.66
  -6   5  -2    1.51    2.89
  -6   5  -3    3.60    2.87
  -6   5  -4   22.90    2.62
  -6   5  -5    2.77    3.54
  -6   5  -6    1.73    2.65
  -6   5  -7    4.22    3.37
  -6   5  -8   -0.01    3.12
  -6   5  -9   -1.34    2.68
  -6   5 -10    0.00    3.47
  -6   5 -11    1.49    4.24
  -6   5 -12    3.17    3.72
  -6   4  14    4.75    3.88
  -6   4  13   -0.76    4.79
  -6   4  12   11.04    2.63
  -6   4  11    0.67    2.90
  -6   4  10    3.15    3.02
  -6   4   9   -5.98    3.38
  -6   4   8   -1.70    2.95
  -6   4   7    0.54    3.80
  -6   4   6    3.63    3.17
  -6   4   5   -1.50    3.79
  -6   4   4    0.97    2.76
  -6   4   3    3.83    3.16
  -6   4   2   22.93    2.44
  -6   4   1   -2.32    3.47
  -6   4   0    0.48    3.07
  -6   4  -1   16.63    2.18
  -6   4  -2   -2.42    3.18
  -6   4  -3   -0.98    2.89
  -6   4  -4    4.45    1.70
  -6   4  -5    2.68    3.16
  -6   4  -6    3.92    3.40
  -6   4  -7    2.94    2.35
  -6   4  -8    1.24    3.50
  -6   4  -9    3.27    3.87
  -6   4 -10   -1.40    3.66
  -6   4 -11    4.89    2.83
  -6   4 -12    2.32    4.04
  -6   3  14    5.46    1.96
  -6   3  13    2.20    2.85
  -6   3  12   -0.70    3.73
  -6   3  11    2.61    3.06
  -6   3  10    3.70    2.61
  -6   3   9    2.34    3.09
  -6   3   8    3.33    2.71
  -6   3   7    0.54    3.22
  -6   3   6    4.40    1.46
  -6   3   5   10.26    1.98
  -6   3   4    3.33    3.52
  -6   3   3   10.82    1.85
  -6   3   2    0.00    2.51
  -6   3   1   13.65    2.03
  -6   3   0   -0.91    2.66
  -6   3  -1   -1.85    2.07
  -6   3  -2    0.48    2.35
  -6   3  -3   -2.91    2.06
  -6   3  -4   -1.00    3.40
  -6   3  -5   -0.01    2.56
  -6   3  -6   15.68    2.20
  -6   3  -7   -0.58    3.69
  -6   3  -8    0.60    3.04
  -6   3  -9  139.32   10.21
  -6   3 -10   47.85    4.42
  -6   3 -11   98.89    8.99
  -6   3 -12   17.88    3.41
  -6   3 -13   -1.62    3.81
  -6   2  15    3.28    2.59
  -6   2  14    0.77    2.79
  -6   2  13    2.18    3.33
  -6   2  12   -3.43    4.49
  -6   2  11    0.01    2.73
  -6   2  10    4.27    3.39
  -6   2   9    0.57    2.88
  -6   2   8    1.64    2.51
  -6   2   7    3.12    3.13
  -6   2   6    1.00    2.55
  -6   2   5   32.00    3.18
  -6   2   4    3.57    1.65
  -6   2   3   -0.46    2.92
  -6   2   2  118.78    8.10
  -6   2   1   23.57    2.43
  -6   2   0  296.76   12.11
  -6   2  -1    9.39    2.17
  -6   2  -2    4.17    2.90
  -6   2  -3    2.39    3.27
  -6   2  -4   -2.49    3.47
  -6   2  -5    9.11    1.97
  -6   2  -6    1.08    3.33
  -6   2  -7    3.41    4.18
  -6   2  -8   22.61    2.85
  -6   2  -9   -2.56    3.60
  -6   2 -10  115.31    9.56
  -6   2 -11   -2.16    4.81
  -6   2 -12   40.57    3.81
  -6   2 -13   -0.79    4.34
  -6   1  15   10.34    2.52
  -6   1  14    3.84    4.14
  -6   1  13    0.73    3.62
  -6   1  12    2.05    3.54
  -6   1  11   36.38    3.33
  -6   1  10    1.20    3.74
  -6   1   9   -1.15    3.04
  -6   1   8   -1.10    2.56
  -6   1   7    1.55    3.24
  -6   1   6    8.13    1.82
  -6   1   5    0.96    2.44
  -6   1   4   -2.80    3.22
  -6   1   3   36.12    3.22
  -6   1   2  111.99    7.50
  -6   1   1  743.20   19.12
  -6   1   0  114.93    7.58
  -6   1  -1  288.00   12.10
  -6   1  -2    7.24    1.68
  -6   1  -3    1.43    2.18
  -6   1  -4    1.96    3.35
  -6   1  -5    1.54    2.95
  -6   1  -6    3.24    2.95
  -6   1  -7   -1.14    3.00
  -6   1  -8   -2.41    3.98
  -6   1  -9   -0.65    3.76
  -6   1 -10   -1.34    3.56
  -6   1 -11    1.42    4.41
  -6   1 -12    0.76    4.23
  -6   1 -13    4.05    4.34
  -6   0  15   -3.27    3.66
  -6   0  14    0.76    4.69
  -6   0  13   23.72    3.52
  -6   0  12   96.42    9.40
  -6   0  11   96.72    6.51
  -6   0  10   67.29    4.99
  -6   0   9    8.06    2.11
  -6   0   8    3.83    3.05
  -6   0   7   -7.85    3.27
  -6   0   6    2.51    2.96
  -6   0   5    0.96    2.73
  -6   0   4   -0.48    2.25
  -6   0   3   11.76    1.82
  -6   0   2    0.90    3.00
  -6   0   1   16.04    2.26
  -6   0   0    4.66    1.34
  -6   0  -1   39.07    3.60
  -6   0  -2   -3.29    3.20
  -6   0  -3   -0.96    3.04
  -6   0  -4    6.31    1.83
  -6   0  -5   13.83    2.13
  -6   0  -6    1.08    3.61
  -6   0  -7    2.86    2.36
  -6   0  -8   -0.01    2.56
  -6   0  -9   -2.54    3.94
  -6   0 -10    2.94    2.01
  -6   0 -11    2.87    3.81
  -6   0 -12    4.58    4.19
  -6   0 -13    2.44    3.72
  -6  -1  14    3.13    3.06
  -6  -1  13   -1.47    3.88
  -6  -1  12   81.62    6.13
  -6  -1  11   10.01    2.54
  -6  -1  10   74.07    7.41
  -6  -1   9    3.51    2.86
  -6  -1   8   -5.55    4.37
  -6  -1   7    3.19    2.91
  -6  -1   6    5.10    1.81
  -6  -1   5    3.44    3.44
  -6  -1   4   -3.81    3.02
  -6  -1   3   -4.22    2.69
  -6  -1   2   23.22    2.62
  -6  -1   1    6.88    1.70
  -6  -1   0    1.22    1.65
  -6  -1  -1   -0.95    3.17
  -6  -1  -2    8.10    1.96
  -6  -1  -3    9.47    1.99
  -6  -1  -4   12.18    2.03
  -6  -1  -5   -2.11    2.36
  -6  -1  -6   -1.10    3.23
  -6  -1  -7    1.17    1.43
  -6  -1  -8    4.30    2.03
  -6  -1  -9    3.25    2.68
  -6  -1 -10   -3.45    4.19
  -6  -1 -11   -2.91    4.13
  -6  -1 -12    0.77    3.38
  -6  -1 -13   -1.64    3.85
  -6  -2  14   -3.16    4.88
  -6  -2  13   -0.02    4.84
  -6  -2  12   -4.23    3.86
  -6  -2  11   -5.98    3.82
  -6  -2  10    5.25    1.80
  -6  -2   9   -4.80    4.07
  -6  -2   8   -4.57    3.61
  -6  -2   7    2.18    2.89
  -6  -2   6    4.38    2.06
  -6  -2   5   17.39    2.38
  -6  -2   4    9.68    1.97
  -6  -2   3    0.96    3.20
  -6  -2   2    5.41    1.68
  -6  -2   1    1.43    2.96
  -6  -2   0   -3.33    3.47
  -6  -2  -1    9.65    1.93
  -6  -2  -2   -0.01    2.95
  -6  -2  -3   -3.03    3.27
  -6  -2  -4    1.03    2.96
  -6  -2  -5   -1.10    3.44
  -6  -2  -6    9.10    2.18
  -6  -2  -7   -2.40    4.23
  -6  -2  -8   -2.52    3.21
  -6  -2  -9    8.41    2.45
  -6  -2 -10   -0.70    3.78
  -6  -2 -11   23.08    3.41
  -6  -2 -12   -6.31    4.99
  -6  -3  14    4.86    3.43
  -6  -3  13    2.55    2.22
  -6  -3  12    1.46    3.68
  -6  -3  11   -0.01    3.75
  -6  -3  10    3.25    3.50
  -6  -3   9    2.79    1.93
  -6  -3   8   -5.90    3.63
  -6  -3   7    5.28    1.99
  -6  -3   6   -2.18    2.77
  -6  -3   5    2.11    1.72
  -6  -3   4    4.78    1.91
  -6  -3   3    0.51    3.52
  -6  -3   2   -3.97    3.37
  -6  -3   1   -3.48    2.94
  -6  -3   0   70.16    6.62
  -6  -3  -1    2.86    1.41
  -6  -3  -2   19.16    2.20
  -6  -3  -3    1.07    3.24
  -6  -3  -4    1.63    2.50
  -6  -3  -5   -2.83    4.19
  -6  -3  -6    1.19    3.33
  -6  -3  -7   -0.61    3.33
  -6  -3  -8    1.30    4.01
  -6  -3  -9    4.10    4.44
  -6  -3 -10   10.38    2.44
  -6  -3 -11   -1.53    3.59
  -6  -3 -12   17.80    3.09
  -6  -4  13    0.01    3.86
  -6  -4  12    2.24    2.89
  -6  -4  11   -8.51    4.91
  -6  -4  10    2.03    3.09
  -6  -4   9   -3.85    3.86
  -6  -4   8   -2.45    3.78
  -6  -4   7    2.36    4.01
  -6  -4   6    4.55    1.40
  -6  -4   5    1.30    1.76
  -6  -4   4    2.70    2.22
  -6  -4   3    0.54    2.95
  -6  -4   2   31.26    2.86
  -6  -4   1    2.59    4.01
  -6  -4   0   40.88    3.91
  -6  -4  -1   37.28    3.21
  -6  -4  -2   19.96    2.62
  -6  -4  -3   12.92    2.38
  -6  -4  -4    1.71    2.97
  -6  -4  -5    0.00    2.90
  -6  -4  -6    2.78    2.67
  -6  -4  -7   -4.50    3.81
  -6  -4  -8   -2.03    5.36
  -6  -4  -9   -2.84    4.38
  -6  -4 -10    2.24    3.44
  -6  -4 -11    3.95    2.85
  -6  -5  13    5.71    4.07
  -6  -5  12   -2.33    3.56
  -6  -5  11   23.86    3.26
  -6  -5  10   11.97    2.67
  -6  -5   9   14.80    2.85
  -6  -5   8    1.94    4.03
  -6  -5   7    0.62    3.45
  -6  -5   6   -0.01    3.89
  -6  -5   5   -2.91    3.54
  -6  -5   4    1.71    2.62
  -6  -5   3   -0.55    3.59
  -6  -5   2    1.67    1.67
  -6  -5   1   -1.10    3.23
  -6  -5   0   -2.21    3.42
  -6  -5  -1   42.12    4.13
  -6  -5  -2   -3.44    3.71
  -6  -5  -3   -4.67    3.41
  -6  -5  -4    1.20    3.07
  -6  -5  -5    6.44    2.60
  -6  -5  -6    0.65    3.94
  -6  -5  -7    0.68    4.10
  -6  -5  -8    0.70    4.63
  -6  -5  -9   -1.49    3.48
  -6  -5 -10   -3.09    4.80
  -6  -5 -11    0.00    4.49
  -6  -6  12    0.82    3.02
  -6  -6  11   -0.78    3.70
  -6  -6  10   22.38    3.08
  -6  -6   9    3.54    4.53
  -6  -6   8    2.72    3.19
  -6  -6   7    8.09    2.41
  -6  -6   6    2.53    2.08
  -6  -6   5   25.40    3.01
  -6  -6   4    1.81    3.79
  -6  -6   3    5.57    2.17
  -6  -6   2   -4.74    3.45
  -6  -6   1    0.59    2.58
  -6  -6   0    0.59    2.58
  -6  -6  -1    2.99    1.58
  -6  -6  -2    3.05    3.27
  -6  -6  -3    0.62    2.24
  -6  -6  -4    2.58    4.60
  -6  -6  -5   -1.33    4.48
  -6  -6  -6   -8.21    3.75
  -6  -6  -7    4.98    4.33
  -6  -6  -8   10.63    2.92
  -6  -6  -9   -0.01    4.26
  -6  -6 -10   -1.62    3.81
  -6  -7  11    3.24    2.56
  -6  -7  10   -6.23    4.12
  -6  -7   9   -1.50    3.96
  -6  -7   8   -2.91    5.10
  -6  -7   7   -5.55    4.40
  -6  -7   6    1.69    2.73
  -6  -7   5    2.64    4.18
  -6  -7   4    1.94    4.04
  -6  -7   3   37.06    3.50
  -6  -7   2   -1.91    3.30
  -6  -7   1    1.26    2.36
  -6  -7   0   -4.46    3.76
  -6  -7  -1    1.93    3.33
  -6  -7  -2    4.55    3.62
  -6  -7  -3    1.98    3.81
  -6  -7  -4    2.72    3.19
  -6  -7  -5    4.21    1.81
  -6  -7  -6    3.63    3.47
  -6  -7  -7    3.78    5.15
  -6  -7  -8    0.79    4.36
  -6  -7  -9    1.64    4.62
  -6  -8  10    2.46    3.75
  -6  -8   9    2.37    2.37
  -6  -8   8    5.35    3.82
  -6  -8   7   -0.01    3.15
  -6  -8   6    5.07    2.39
  -6  -8   5    2.82    4.46
  -6  -8   4    6.96    2.83
  -6  -8   3   10.50    2.48
  -6  -8   2    5.44    2.42
  -6  -8   1    0.68    2.45
  -6  -8   0    4.99    2.40
  -6  -8  -1    6.87    2.24
  -6  -8  -2    9.06    2.09
  -6  -8  -3   -0.71    3.41
  -6  -8  -4    1.10    2.44
  -6  -8  -5   -0.75    3.58
  -6  -8  -6   -3.86    4.29
  -6  -8  -7    2.38    4.15
  -6  -9   8   -2.43    4.67
  -6  -9   7    3.16    5.00
  -6  -9   6    6.68    2.21
  -6  -9   5   -0.75    3.62
  -6  -9   4   -2.24    3.87
  -6  -9   3   -0.73    3.96
  -6  -9   2    5.85    4.13
  -6  -9   1    2.92    2.06
  -6  -9   0   40.01    3.94
  -6  -9  -1   -2.21    4.61
  -6  -9  -2   17.42    3.15
  -6  -9  -3    0.77    5.63
  -6  -9  -4    4.66    3.30
  -6  -9  -5   -2.40    4.58
  -6  -9  -6    0.82    2.95
  -6 -10   5    4.06    3.89
  -6 -10   4    0.79    4.00
  -6 -10   3   -3.16    4.03
  -6 -10   2    1.58    2.94
  -6 -10   1    1.58    4.00
  -6 -10   0    0.01    3.85
  -6 -10  -1    6.34    5.61
  -6 -10  -2    2.40    4.17
  -6 -10  -3   -2.44    5.08
  -7  11   5    2.47    3.77
  -7  11   4   -0.80    3.33
  -7  11   3   -5.61    3.84
  -7  11   2    2.38    3.07
  -7  11   1   -0.79    4.26
  -7  11   0   -2.38    4.55
  -7  11  -1   -0.80    3.29
  -7  11  -2    3.21    4.70
  -7  11  -3    4.09    4.83
  -7  10   7   -4.05    4.93
  -7  10   6    0.79    4.41
  -7  10   5   -3.11    2.91
  -7  10   4    0.00    4.18
  -7  10   3    1.52    3.83
  -7  10   2   -4.49    3.66
  -7  10   1    2.23    3.41
  -7  10   0    4.47    3.66
  -7  10  -1   -1.47    6.00
  -7  10  -2   27.09    3.71
  -7  10  -3   26.73    3.58
  -7  10  -4   77.88    6.67
  -7  10  -5    2.13    3.04
  -7   9   9    7.11    2.71
  -7   9   8   20.36    3.54
  -7   9   7   33.61    4.02
  -7   9   6   17.48    3.23
  -7   9   5    7.09    2.53
  -7   9   4   -5.78    4.21
  -7   9   3   -1.78    2.49
  -7   9   2    1.41    3.15
  -7   9   1   -2.10    3.21
  -7   9   0    5.87    2.00
  -7   9  -1    4.72    1.77
  -7   9  -2   20.08    2.93
  -7   9  -3    3.66    5.31
  -7   9  -4   26.32    3.53
  -7   9  -5   13.76    2.50
  -7   9  -6    5.52    4.38
  -7   9  -7    1.63    3.63
  -7   8  10    3.26    3.25
  -7   8   9   39.95    4.07
  -7   8   8   -0.75    4.07
  -7   8   7   95.96    9.46
  -7   8   6   -2.15    4.78
  -7   8   5   22.03    3.04
  -7   8   4    2.73    1.93
  -7   8   3    2.02    3.08
  -7   8   2    0.67    3.33
  -7   8   1    0.66    3.33
  -7   8   0    2.01    3.82
  -7   8  -1    3.36    4.30
  -7   8  -2    0.00    3.33
  -7   8  -3   -2.09    3.18
  -7   8  -4   -1.42    4.13
  -7   8  -5    0.01    3.56
  -7   8  -6   -6.74    4.68
  -7   8  -7    4.91    2.56
  -7   8  -8   -0.79    3.86
  -7   7  11    0.01    3.45
  -7   7  10  -10.93    4.94
  -7   7   9    3.27    2.14
  -7   7   8    0.01    3.07
  -7   7   7    1.40    2.21
  -7   7   6   -2.72    4.51
  -7   7   5    2.64    1.71
  -7   7   4   -1.95    3.73
  -7   7   3    3.21    2.68
  -7   7   2   -1.28    2.98
  -7   7   1   -0.64    3.03
  -7   7   0    1.26    2.15
  -7   7  -1    1.29    3.26
  -7   7  -2   -2.59    3.66
  -7   7  -3   -3.31    4.33
  -7   7  -4   -1.35    3.95
  -7   7  -5   -2.77    3.54
  -7   7  -6    2.86    4.56
  -7   7  -7   -0.75    3.08
  -7   7  -8    3.10    2.29
  -7   7  -9   -2.42    4.65
  -7   6  11   -3.15    3.53
  -7   6  10    3.27    2.15
  -7   6   9    0.73    1.91
  -7   6   8   -1.38    3.68
  -7   6   7   -4.70    3.98
  -7   6   6    0.00    3.20
  -7   6   5    1.90    2.46
  -7   6   4   -0.62    2.98
  -7   6   3   10.61    2.21
  -7   6   2   -2.43    2.71
  -7   6   1   -0.61    2.49
  -7   6   0   -0.63    4.16
  -7   6  -1    0.01    2.99
  -7   6  -2    1.86    3.23
  -7   6  -3    4.63    1.91
  -7   6  -4    1.30    3.32
  -7   6  -5    5.36    3.78
  -7   6  -6    1.05    2.17
  -7   6  -7   -0.73    3.89
  -7   6  -8    3.01    3.00
  -7   6  -9    2.36    3.04
  -7   6 -10    3.29    2.01
  -7   5  12    1.60    3.60
  -7   5  11   -2.30    3.98
  -7   5  10    0.00    3.59
  -7   5   9    3.74    1.78
  -7   5   8   -0.67    2.78
  -7   5   7    0.65    3.25
  -7   5   6    2.52    2.95
  -7   5   5   -7.95    3.92
  -7   5   4   -1.80    2.74
  -7   5   3   -1.17    2.76
  -7   5   2   -1.16    2.74
  -7   5   1    3.50    2.36
  -7   5   0    2.63    2.42
  -7   5  -1   10.01    2.28
  -7   5  -2    2.39    3.16
  -7   5  -3   25.88    2.70
  -7   5  -4   22.61    2.67
  -7   5  -5   20.31    2.98
  -7   5  -6   13.23    2.84
  -7   5  -7    3.74    2.26
  -7   5  -8    2.20    2.83
  -7   5  -9    2.80    1.85
  -7   5 -10   -2.41    4.17
  -7   4  12   -1.57    2.49
  -7   4  11   -4.52    4.12
  -7   4  10   -1.44    3.36
  -7   4   9   -1.38    4.00
  -7   4   8   11.60    2.39
  -7   4   7    1.89    3.95
  -7   4   6   31.21    3.33
  -7   4   5    6.35    1.70
  -7   4   4    7.18    1.72
  -7   4   3   -2.87    3.48
  -7   4   2   -1.13    3.30
  -7   4   1    3.39    2.76
  -7   4   0    0.00    3.10
  -7   4  -1   -4.58    3.88
  -7   4  -2   -0.57    2.79
  -7   4  -3   -1.78    3.42
  -7   4  -4   34.04    3.30
  -7   4  -5   -6.96    4.15
  -7   4  -6   18.15    2.77
  -7   4  -7   -2.06    2.65
  -7   4  -8    4.28    3.50
  -7   4  -9    0.73    4.18
  -7   4 -10    3.15    4.58
  -7   3  13    2.45    3.74
  -7   3  12    0.76    3.38
  -7   3  11    0.74    3.22
  -7   3  10   -0.70    3.38
  -7   3   9    6.73    2.05
  -7   3   8    3.23    4.13
  -7   3   7   33.09    3.19
  -7   3   6    1.79    2.65
  -7   3   5   58.88    4.61
  -7   3   4    2.27    3.01
  -7   3   3   -1.67    3.21
  -7   3   2   11.84    2.55
  -7   3   1   -2.20    2.82
  -7   3   0    2.78    2.98
  -7   3  -1    1.68    3.50
  -7   3  -2    2.08    2.18
  -7   3  -3    2.63    1.96
  -7   3  -4    1.20    3.40
  -7   3  -5    8.07    2.24
  -7   3  -6    4.52    4.23
  -7   3  -7    5.61    1.99
  -7   3  -8   -4.93    3.38
  -7   3  -9   49.52    3.98
  -7   3 -10    2.32    4.46
  -7   3 -11    4.09    4.40
  -7   2  13    2.03    2.59
  -7   2  12   -3.08    3.92
  -7   2  11    1.47    4.51
  -7   2  10   -1.04    2.17
  -7   2   9    2.01    3.45
  -7   2   8    0.01    2.70
  -7   2   7   -3.06    3.07
  -7   2   6   -2.37    4.44
  -7   2   5    9.21    2.11
  -7   2   4    1.13    2.52
  -7   2   3   -1.09    3.75
  -7   2   2    3.27    3.80
  -7   2   1    3.82    3.59
  -7   2   0    1.09    2.80
  -7   2  -1   -1.10    3.23
  -7   2  -2   -1.69    3.52
  -7   2  -3    2.29    3.92
  -7   2  -4    1.19    3.36
  -7   2  -5   -2.45    3.13
  -7   2  -6    2.56    3.00
  -7   2  -7   -0.66    3.59
  -7   2  -8    8.17    2.27
  -7   2  -9    2.94    2.94
  -7   2 -10   -0.01    4.23
  -7   2 -11   15.17    2.99
  -7   1  13    4.06    5.87
  -7   1  12    1.53    3.43
  -7   1  11    5.85    4.50
  -7   1  10    1.40    2.50
  -7   1   9    2.20    2.15
  -7   1   8    5.75    3.97
  -7   1   7   -0.61    3.30
  -7   1   6    3.75    1.94
  -7   1   5   -0.58    3.10
  -7   1   4    1.13    2.52
  -7   1   3   23.05    2.59
  -7   1   2    2.73    3.24
  -7   1   1    2.73    2.25
  -7   1   0    2.18    3.20
  -7   1  -1   32.50    3.01
  -7   1  -2    9.21    2.21
  -7   1  -3   -4.63    3.37
  -7   1  -4    2.97    1.85
  -7   1  -5    7.59    1.82
  -7   1  -6   -1.91    2.93
  -7   1  -7    2.68    3.13
  -7   1  -8    1.41    4.31
  -7   1  -9   -3.67    4.09
  -7   1 -10   -3.87    3.86
  -7   1 -11    0.82    3.20
  -7   0  13    4.06    3.35
  -7   0  12    2.31    3.54
  -7   0  11   10.27    2.81
  -7   0  10    4.90    4.58
  -7   0   9   14.71    2.62
  -7   0   8   -2.56    3.95
  -7   0   7    3.09    2.23
  -7   0   6   -3.58    2.92
  -7   0   5    3.48    2.84
  -7   0   4    3.02    1.78
  -7   0   3    1.13    3.94
  -7   0   2   -3.85    3.53
  -7   0   1   -5.52    3.12
  -7   0   0   11.07    2.21
  -7   0  -1    3.08    2.15
  -7   0  -2   -2.27    2.90
  -7   0  -3   12.83    2.61
  -7   0  -4    4.80    3.70
  -7   0  -5   44.08    3.81
  -7   0  -6    7.75    2.47
  -7   0  -7   13.25    2.68
  -7   0  -8    0.70    3.53
  -7   0  -9    1.47    3.77
  -7   0 -10    7.51    2.27
  -7   0 -11   -1.64    3.84
  -7  -1  13   -0.82    4.85
  -7  -1  12    4.68    3.30
  -7  -1  11   -0.75    4.00
  -7  -1  10   12.05    3.09
  -7  -1   9    1.35    4.18
  -7  -1   8    2.60    1.84
  -7  -1   7    1.46    1.99
  -7  -1   6   28.09    2.89
  -7  -1   5   -1.76    3.95
  -7  -1   4   13.45    2.39
  -7  -1   3    3.98    3.72
  -7  -1   2    0.56    2.81
  -7  -1   1    5.06    4.24
  -7  -1   0    2.26    2.64
  -7  -1  -1   -1.43    2.11
  -7  -1  -2    2.91    3.12
  -7  -1  -3    2.37    3.75
  -7  -1  -4   61.36    4.76
  -7  -1  -5    7.15    2.56
  -7  -1  -6   27.77    3.27
  -7  -1  -7    1.37    3.49
  -7  -1  -8    0.71    1.90
  -7  -1  -9   -3.74    3.27
  -7  -1 -10   -4.72    4.72
  -7  -2  12   -2.38    3.63
  -7  -2  11    0.01    3.21
  -7  -2  10    1.46    4.09
  -7  -2   9    3.23    1.82
  -7  -2   8    2.02    4.46
  -7  -2   7   25.46    2.95
  -7  -2   6   25.28    2.97
  -7  -2   5   52.33    5.13
  -7  -2   4    9.68    1.94
  -7  -2   3    4.09    2.26
  -7  -2   2   -3.48    3.47
  -7  -2   1    3.74    2.57
  -7  -2   0    4.04    3.23
  -7  -2  -1    4.30    1.83
  -7  -2  -2   -4.17    3.81
  -7  -2  -3    6.30    1.73
  -7  -2  -4    3.13    1.81
  -7  -2  -5   -7.12    4.53
  -7  -2  -6    3.36    3.22
  -7  -2  -7    2.11    2.71
  -7  -2  -8   -1.82    2.85
  -7  -2  -9    3.83    4.13
  -7  -2 -10   -0.81    3.32
  -7  -3  12    5.69    2.15
  -7  -3  11    1.54    3.47
  -7  -3  10    0.74    3.24
  -7  -3   9   -1.43    3.35
  -7  -3   8    1.02    2.14
  -7  -3   7    4.63    3.69
  -7  -3   6   -1.28    4.06
  -7  -3   5   11.05    2.27
  -7  -3   4    3.69    3.68
  -7  -3   3   -2.42    2.27
  -7  -3   2   -4.21    4.37
  -7  -3   1    0.60    2.61
  -7  -3   0    7.80    1.81
  -7  -3  -1    3.63    2.58
  -7  -3  -2    0.62    2.69
  -7  -3  -3    1.57    2.16
  -7  -3  -4   -3.24    3.94
  -7  -3  -5    2.91    2.12
  -7  -3  -6   -0.02    4.16
  -7  -3  -7    0.72    2.61
  -7  -3  -8    3.77    2.08
  -7  -3  -9    1.58    2.94
  -7  -4  11    3.20    2.65
  -7  -4  10    2.30    2.97
  -7  -4   9    0.74    4.10
  -7  -4   8    1.66    2.11
  -7  -4   7    0.00    2.38
  -7  -4   6    2.68    4.22
  -7  -4   5    1.31    4.61
  -7  -4   4    4.69    1.53
  -7  -4   3    3.78    2.24
  -7  -4   2   -3.14    4.39
  -7  -4   1   -4.99    3.95
  -7  -4   0   -4.40    4.02
  -7  -4  -1    3.16    2.15
  -7  -4  -2    5.16    4.27
  -7  -4  -3   -0.66    3.54
  -7  -4  -4    3.38    3.63
  -7  -4  -5    0.70    3.47
  -7  -4  -6   -1.44    2.88
  -7  -4  -7    3.23    2.38
  -7  -4  -8    5.18    1.84
  -7  -4  -9    2.44    4.22
  -7  -5  10   -5.58    5.10
  -7  -5   9   12.78    2.76
  -7  -5   8    4.44    4.45
  -7  -5   7    0.72    3.13
  -7  -5   6    4.19    1.61
  -7  -5   5    2.38    2.67
  -7  -5   4    2.68    2.23
  -7  -5   3   -2.00    3.45
  -7  -5   2    0.65    3.29
  -7  -5   1   -1.97    3.77
  -7  -5   0    2.63    3.84
  -7  -5  -1   -1.32    3.87
  -7  -5  -2    4.06    1.91
  -7  -5  -3    1.37    3.51
  -7  -5  -4   -0.70    3.39
  -7  -5  -5   97.38    9.13
  -7  -5  -6   -2.98    4.62
  -7  -5  -7   65.35    6.11
  -7  -5  -8   -0.79    4.35
  -7  -6   9   -0.81    3.84
  -7  -6   8    3.09    4.52
  -7  -6   7    2.26    1.68
  -7  -6   6   16.89    2.71
  -7  -6   5    5.02    4.01
  -7  -6   4   29.45    3.41
  -7  -6   3    4.19    2.96
  -7  -6   2    1.40    3.53
  -7  -6   1    0.68    3.47
  -7  -6   0   -2.76    4.28
  -7  -6  -1    1.41    3.13
  -7  -6  -2    4.27    3.49
  -7  -6  -3    5.81    4.10
  -7  -6  -4   13.85    2.73
  -7  -6  -5   45.77    4.22
  -7  -6  -6   50.61    4.55
  -7  -6  -7   29.03    3.98
  -7  -7   8   -1.62    4.75
  -7  -7   7    5.55    3.97
  -7  -7   6   64.29    5.75
  -7  -7   5   30.39    3.87
  -7  -7   4   97.57    6.95
  -7  -7   3   14.78    3.14
  -7  -7   2    1.47    4.16
  -7  -7   1    5.14    4.09
  -7  -7   0    1.47    4.17
  -7  -7  -1   -8.19    4.52
  -7  -7  -2    3.77    3.61
  -7  -7  -3    3.07    3.07
  -7  -7  -4   -5.47    5.01
  -7  -7  -5    3.47    2.47
  -7  -8   6   -0.82    3.38
  -7  -8   5   14.73    3.49
  -7  -8   4   -3.17    4.49
  -7  -8   3    3.15    5.97
  -7  -8   2   -3.89    3.90
  -7  -8   1   -2.33    4.05
  -7  -8   0   -3.91    4.76
  -7  -8  -1   -1.58    3.70
  -7  -8  -2    3.99    2.88
  -7  -8  -3   -2.42    5.79
  -8   9   4   -3.25    4.61
  -8   9   3    1.62    1.74
  -8   9   2   -1.61    3.76
  -8   9   1    4.80    3.92
  -8   9   0   -0.01    4.39
  -8   9  -1   -4.01    4.90
  -8   9  -2   -2.44    4.24
  -8   8   6   -0.79    4.34
  -8   8   5    7.92    5.37
  -8   8   4    0.79    3.39
  -8   8   3   -0.78    3.18
  -8   8   2   -6.13    4.46
  -8   8   1    3.82    4.12
  -8   8   0   -3.83    3.83
  -8   8  -1   -3.09    3.94
  -8   8  -2   -1.55    2.40
  -8   8  -3   -2.38    4.56
  -8   8  -4   -3.23    4.12
  -8   7   8   -4.91    4.48
  -8   7   7    0.79    3.98
  -8   7   6   -0.01    4.26
  -8   7   5    2.29    3.49
  -8   7   4    3.74    3.60
  -8   7   3   -0.01    4.06
  -8   7   2    5.14    6.02
  -8   7   1   11.01    2.51
  -8   7   0   12.76    2.45
  -8   7  -1    0.00    2.57
  -8   7  -2    3.01    3.00
  -8   7  -3   -3.82    3.82
  -8   7  -4    0.79    3.89
  -8   7  -5    1.59    4.08
  -8   7  -6   -0.82    4.43
  -8   6   9   -0.82    3.93
  -8   6   8    1.59    4.49
  -8   6   7   -0.78    2.56
  -8   6   6   -1.49    3.97
  -8   6   5    1.47    2.33
  -8   6   4    1.46    4.09
  -8   6   3   -0.01    3.03
  -8   6   2   24.83    2.81
  -8   6   1   -7.79    4.65
  -8   6   0    1.42    4.71
  -8   6  -1    2.86    2.86
  -8   6  -2    3.87    1.93
  -8   6  -3    0.00    4.43
  -8   6  -4    1.52    3.38
  -8   6  -5   -0.01    3.29
  -8   6  -6   -4.00    4.86
  -8   5   9    0.80    2.11
  -8   5   8    1.54    2.94
  -8   5   7   -7.52    4.63
  -8   5   6   -1.46    3.42
  -8   5   5   -2.15    4.11
  -8   5   4    1.41    3.14
  -8   5   3   -2.06    3.98
  -8   5   2    2.06    2.67
  -8   5   1    0.68    3.44
  -8   5   0   -1.38    1.95
  -8   5  -1    3.48    1.93
  -8   5  -2    3.53    3.80
  -8   5  -3    2.86    3.80
  -8   5  -4    1.47    2.75
  -8   5  -5   -6.03    5.12
  -8   5  -6   -2.32    3.56
  -8   5  -7   -2.43    4.19
  -8   4  10    4.07    3.89
  -8   4   9    0.00    1.92
  -8   4   8    0.01    4.15
  -8   4   7    0.00    3.60
  -8   4   6   -0.01    3.92
  -8   4   5    1.40    2.62
  -8   4   4   -0.69    2.83
  -8   4   3   -2.03    3.10
  -8   4   2   -2.68    3.80
  -8   4   1    0.67    3.36
  -8   4   0    6.52    1.90
  -8   4  -1   -1.36    3.19
  -8   4  -2    2.52    1.94
  -8   4  -3    3.52    3.37
  -8   4  -4    2.15    4.14
  -8   4  -5   -2.97    4.19
  -8   4  -6    4.58    3.24
  -8   4  -7    0.79    4.81
  -8   4  -8    2.47    3.18
  -8   3  10   -0.81    3.85
  -8   3   9   -3.10    3.46
  -8   3   8   -0.75    3.08
  -8   3   7    0.01    3.07
  -8   3   6    2.11    2.73
  -8   3   5    6.19    4.30
  -8   3   4   -0.67    4.00
  -8   3   3    0.67    2.41
  -8   3   2    3.31    3.18
  -8   3   1    8.59    2.39
  -8   3   0    1.98    3.45
  -8   3  -1    4.03    3.67
  -8   3  -2   -2.72    3.47
  -8   3  -3   -2.06    3.98
  -8   3  -4   -1.42    3.33
  -8   3  -5   -3.65    5.11
  -8   3  -6    3.03    1.95
  -8   3  -7    0.79    3.41
  -8   3  -8   15.45    3.15
  -8   2  10   -2.40    4.58
  -8   2   9   -5.37    3.68
  -8   2   8   -0.01    3.15
  -8   2   7   -9.36    4.61
  -8   2   6    2.10    2.71
  -8   2   5    1.36    3.87
  -8   2   4   -3.35    4.40
  -8   2   3   19.87    3.06
  -8   2   2   18.20    2.79
  -8   2   1  174.01   11.84
  -8   2   0   23.29    3.21
  -8   2  -1   45.05    3.83
  -8   2  -2    0.68    3.38
  -8   2  -3    1.72    1.85
  -8   2  -4   -0.70    3.39
  -8   2  -5    1.46    3.71
  -8   2  -6    2.26    3.44
  -8   2  -7    0.77    3.40
  -8   2  -8    0.01    4.42
  -8   1  10   15.66    3.11
  -8   1   9   -0.77    4.54
  -8   1   8   -1.49    3.92
  -8   1   7   -1.45    3.81
  -8   1   6    2.80    2.80
  -8   1   5    2.05    3.56
  -8   1   4    2.69    3.15
  -8   1   3    4.62    4.92
  -8   1   2   51.66    4.85
  -8   1   1    5.90    4.69
  -8   1   0  129.97   10.20
  -8   1  -1   -0.65    4.26
  -8   1  -2    6.08    5.10
  -8   1  -3   -3.45    3.84
  -8   1  -4    4.95    3.94
  -8   1  -5    2.92    3.41
  -8   1  -6    1.52    3.83
  -8   1  -7    3.91    3.74
  -8   1  -8   -0.80    4.36
  -8   0  10    5.87    3.04
  -8   0   9    5.40    5.07
  -8   0   8    2.98    2.36
  -8   0   7   -6.49    4.85
  -8   0   6    0.70    2.17
  -8   0   5    3.44    3.30
  -8   0   4   -2.03    3.89
  -8   0   3    2.68    2.67
  -8   0   2    5.96    4.15
  -8   0   1   -0.01    3.25
  -8   0   0    0.02    4.31
  -8   0  -1    0.67    2.93
  -8   0  -2    3.41    3.27
  -8   0  -3    4.42    2.42
  -8   0  -4   -5.00    4.22
  -8   0  -5   -2.20    3.81
  -8   0  -6   -2.27    3.94
  -8   0  -7   -0.78    4.65
  -8   0  -8    0.82    4.96
  -8  -1  10    0.82    3.53
  -8  -1   9    4.70    2.12
  -8  -1   8    1.52    2.83
  -8  -1   7    1.47    4.15
  -8  -1   6    1.43    3.20
  -8  -1   5    2.10    3.20
  -8  -1   4   -2.76    4.57
  -8  -1   3   -2.72    4.51
  -8  -1   2   -3.37    3.75
  -8  -1   1    0.01    2.86
  -8  -1   0    2.71    4.28
  -8  -1  -1    0.68    3.42
  -8  -1  -2   -1.40    3.68
  -8  -1  -3    1.41    4.00
  -8  -1  -4   -2.89    3.24
  -8  -1  -5   -0.01    3.65
  -8  -1  -6   -9.24    4.62
  -8  -1  -7   -4.79    4.37
  -8  -2   9   -3.20    4.51
  -8  -2   8    5.14    2.12
  -8  -2   7   -1.51    3.97
  -8  -2   6   -0.72    3.94
  -8  -2   5   -2.87    4.05
  -8  -2   4    5.87    2.38
  -8  -2   3    1.64    2.14
  -8  -2   2    2.53    1.94
  -8  -2   1    2.74    3.21
  -8  -2   0    2.76    4.39
  -8  -2  -1    2.11    3.21
  -8  -2  -2   -7.81    5.26
  -8  -2  -3    1.46    4.09
  -8  -2  -4   -0.75    3.56
  -8  -2  -5    2.29    3.49
  -8  -2  -6   -4.71    3.84
  -8  -2  -7  -10.55    5.20
  -8  -3   9   -7.35    5.10
  -8  -3   8   -2.38    4.55
  -8  -3   7    4.87    2.00
  -8  -3   6    1.51    3.36
  -8  -3   5    1.47    3.75
  -8  -3   4    0.01    3.54
  -8  -3   3    0.71    3.59
  -8  -3   2    1.42    4.03
  -8  -3   1   16.37    2.94
  -8  -3   0    2.86    2.26
  -8  -3  -1   21.87    3.39
  -8  -3  -2   -5.84    4.62
  -8  -3  -3    3.72    3.57
  -8  -3  -4    0.00    3.74
  -8  -3  -5   -7.03    4.89
  -8  -3  -6    2.43    4.19
  -8  -4   8   -0.82    4.40
  -8  -4   7   -2.39    4.57
  -8  -4   6   -0.79    4.19
  -8  -4   5    0.76    4.64
  -8  -4   4   -4.49    3.68
  -8  -4   3    0.73    4.14
  -8  -4   2   -1.48    3.47
  -8  -4   1    6.65    4.61
  -8  -4   0   11.37    2.62
  -8  -4  -1    6.71    5.02
  -8  -4  -2    0.77    4.97
  -8  -4  -3    2.31    3.54
  -8  -4  -4   -5.51    4.24
  -8  -4  -5   -0.80    3.87
  -8  -5   6    1.63    4.97
  -8  -5   5    0.79    3.97
  -8  -5   4    3.13    2.47
  -8  -5   3    0.77    3.38
  -8  -5   2    2.30    4.01
  -8  -5   1   -1.55    3.62
  -8  -5   0    1.54    3.94
  -8  -5  -1   -4.66    3.81
  -8  -5  -2    2.37    4.10
  -8  -5  -3   -0.82    4.33
  -8  -5  -4    2.46    3.75
  -8  -6   4    2.73    2.08
  -8  -6   3    2.44    4.65
  -8  -6   2    0.82    4.03
  -8  -6   1    4.02    3.87
  -8  -6   0    1.62    2.29
  -8  -6  -1    2.45    3.74
  -9   6   1    2.47    2.47
  -9   5   4    0.00    2.83
  -9   5   3   -4.83    4.42
  -9   5   2    3.21    4.26
  -9   5   1    2.41    3.12
  -9   5   0   -4.85    3.95
  -9   5  -1    1.63    3.63
  -9   5  -2    4.93    4.50
  -9   4   5   10.85    2.71
  -9   4   4   -2.41    4.61
  -9   4   3    3.18    3.72
  -9   4   2    0.79    2.85
  -9   4   1    0.00    3.87
  -9   4   0    5.55    1.77
  -9   4  -1    1.99    2.74
  -9   4  -2    2.03    2.39
  -9   4  -3   -1.64    3.29
  -9   3   6    6.55    5.43
  -9   3   5    3.21    2.27
  -9   3   4    3.17    4.20
  -9   3   3    1.58    4.00
  -9   3   2    1.57    3.49
  -9   3   1   -1.54    4.93
  -9   3   0    0.79    3.41
  -9   3  -1    0.79    2.62
  -9   3  -2   -2.41    4.16
  -9   3  -3   -1.62    4.74
  -9   2   6    0.82    4.07
  -9   2   5   -2.41    3.67
  -9   2   4   -8.68    5.17
  -9   2   3    5.48    4.35
  -9   2   2    3.88    3.74
  -9   2   1    2.32    3.57
  -9   2   0    2.34    2.34
  -9   2  -1    1.58    5.22
  -9   2  -2   -0.01    3.91
  -9   2  -3    1.62    3.62
  -9   1   6   -2.44    3.16
  -9   1   5   -9.63    5.20
  -9   1   4   -1.58    3.16
  -9   1   3   -1.56    4.14
  -9   1   2    0.02    4.67
  -9   1   1    0.02    4.67
  -9   1   0    4.71    5.06
  -9   1  -1    1.58    3.53
  -9   1  -2    3.99    2.39
  -9   1  -3   -4.86    5.26
  -9   0   6   -1.64    3.86
  -9   0   5  -13.70    5.64
  -9   0   4   -0.01    4.78
  -9   0   3   -1.58    4.60
  -9   0   2   -3.13    4.44
  -9   0   1   -2.35    3.60
  -9   0   0   -1.57    3.15
  -9   0  -1    0.00    2.76
  -9   0  -2   -3.23    3.60
  -9   0  -3    0.82    4.09
  -9  -1   5    4.09    5.24
  -9  -1   4    2.44    4.64
  -9  -1   3    0.79    3.49
  -9  -1   2    1.59    4.07
  -9  -1   1   -1.60    4.65
  -9  -1   0   -2.41    3.67
  -9  -1  -1   -0.80    3.32
  -9  -1  -2    1.63    3.06
  -9  -2   3    2.45    4.25
  -9  -2   2    0.82    2.93
  -9  -2   1    0.82    4.52
  -9  -2   0   -8.15    5.03
   0   0   0    0.00    0.00

_computing_structure_solution     'SHELXT 2014/5 (Sheldrick, 2014)'
;

_shelx_hkl_checksum   55816

#==============================================================================
#     End of CIF
#==============================================================================
